# Supplementary material for: Investigation of inherited noncoding genetic variation impacting the pharmacogenomics of childhood acute lymphoblastic leukemia treatment
Source: Nat Commun. 2024 May 1;15:3681. doi: 10.1038/s41467-024-48124-4 (PMC11063049; doi:10.1038/s41467-024-48124-4)
Supplement: Supplementary file 4 — Supplementary Data 1 [file 41467_2024_48124_MOESM4_ESM.xlsx]

## Sheet: Supplementary Data 1
Supplementary Data 1: Single nucleotide variants found in open chromatin and associated with ALL phenotypes
Drug_ASP= ex vivo asparaginase resistance
Drug_DEX= ex vivo dexamethasone resistance
Drug_PRED= ex vivo prednisolone resistance
Drug_VCR= ex vivo vincristine resistance
Drug_SixMP= ex vivo 6-mercaptopurine resistance
Drug_SixTG= ex vivo 6-thioguanine resistance
MRD= persistence of minimal residual disease
snpID	Sentinel_SNP	Phenotype
rs10264390	Control	ALL_Susceptibility
rs10821936	Control	ALL_Susceptibility
rs10821937	Control	ALL_Susceptibility
rs12765129	Control	ALL_Susceptibility
rs12771808	Control	ALL_Susceptibility
rs12777136	Control	ALL_Susceptibility
rs17133805	Control	ALL_Susceptibility
rs17481869	Control	ALL_Susceptibility
rs2188127	Control	ALL_Susceptibility
rs2239630	Control	ALL_Susceptibility
rs2268508	Control	ALL_Susceptibility
rs2268513	Control	ALL_Susceptibility
rs35837782	Control	ALL_Susceptibility
rs36228834	Control	ALL_Susceptibility
rs3731204	Control	ALL_Susceptibility
rs3731217	Control	ALL_Susceptibility
rs3731222	Control	ALL_Susceptibility
rs3781093	Control	ALL_Susceptibility
rs3824662	Control	ALL_Susceptibility
rs4245595	Control	ALL_Susceptibility
rs4245597	Control	ALL_Susceptibility
rs4557668	Control	ALL_Susceptibility
rs4948492	Control	ALL_Susceptibility
rs62445866	Control	ALL_Susceptibility
rs6470703	Control	ALL_Susceptibility
rs7089424	Control	ALL_Susceptibility
rs73709056	Control	ALL_Susceptibility
rs75777619	Control	ALL_Susceptibility
rs77081733	Control	ALL_Susceptibility
rs7896246	Control	ALL_Susceptibility
rs7923479	Control	ALL_Susceptibility
rs7955113	Control	ALL_Susceptibility
rs80029873	Control	ALL_Susceptibility
rs9414758	Control	ALL_Susceptibility
rs9415635	Control	ALL_Susceptibility
rs10008489	rs1502885	Drug_ASP
rs10008489	rs873455	Drug_ASP
rs10016229	rs1502885	Drug_ASP
rs10016229	rs873455	Drug_ASP
rs10085651	rs10085651	Drug_ASP
rs10096262	rs10096262	Drug_ASP
rs10096504	rs10096262	Drug_ASP
rs10096523	rs10096262	Drug_ASP
rs10404987	rs3786675	Drug_ASP
rs10405594	rs3786675	Drug_ASP
rs10405696	rs3786675	Drug_ASP
rs10407013	rs3786675	Drug_ASP
rs10407036	rs3786675	Drug_ASP
rs10407701	rs3786675	Drug_ASP
rs10410420	rs3786675	Drug_ASP
rs10411204	rs3786675	Drug_ASP
rs10411332	rs3786675	Drug_ASP
rs10411542	rs3786675	Drug_ASP
rs10411894	rs3786675	Drug_ASP
rs10411985	rs3786675	Drug_ASP
rs10412158	rs3786675	Drug_ASP
rs10412963	rs3786675	Drug_ASP
rs10415604	rs3786675	Drug_ASP
rs10416688	rs3786675	Drug_ASP
rs10418911	rs3786675	Drug_ASP
rs10421463	rs3786675	Drug_ASP
rs10422147	rs3786675	Drug_ASP
rs10423403	rs1607664	Drug_ASP
rs10423403	rs1984771	Drug_ASP
rs10423403	rs2133820	Drug_ASP
rs10423403	rs2650757	Drug_ASP
rs10423403	rs2681366	Drug_ASP
rs10424249	rs3786675	Drug_ASP
rs10501923	rs4567422	Drug_ASP
rs10501923	rs723641	Drug_ASP
rs10754003	rs12070423	Drug_ASP
rs10754003	rs1937235	Drug_ASP
rs10754003	rs6687273	Drug_ASP
rs10794057	rs10794057	Drug_ASP
rs10794424	rs4964988	Drug_ASP
rs10794424	rs4964989	Drug_ASP
rs10827119	rs3006745	Drug_ASP
rs10827124	rs3006745	Drug_ASP
rs11009051	rs3006745	Drug_ASP
rs11009129	rs3006745	Drug_ASP
rs11009136	rs3006745	Drug_ASP
rs11009151	rs3006745	Drug_ASP
rs11009152	rs3006745	Drug_ASP
rs111772743	rs3739	Drug_ASP
rs11177710	rs7200	Drug_ASP
rs11177710	rs727948	Drug_ASP
rs11177730	rs7200	Drug_ASP
rs11177730	rs727948	Drug_ASP
rs11177731	rs7200	Drug_ASP
rs11177731	rs727948	Drug_ASP
rs11177738	rs7200	Drug_ASP
rs11177738	rs727948	Drug_ASP
rs11177742	rs7200	Drug_ASP
rs11177742	rs727948	Drug_ASP
rs11177751	rs7200	Drug_ASP
rs11177751	rs727948	Drug_ASP
rs112005381	rs10945231	Drug_ASP
rs112659704	rs1636980	Drug_ASP
rs112823113	rs10945231	Drug_ASP
rs114393069	rs114393069	Drug_ASP
rs114393069	rs114601492	Drug_ASP
rs114425365	rs3786675	Drug_ASP
rs114601492	rs114393069	Drug_ASP
rs114601492	rs114601492	Drug_ASP
rs115366221	rs74421455	Drug_ASP
rs11547882	rs3786675	Drug_ASP
rs115779557	rs3786675	Drug_ASP
rs115844362	rs74421455	Drug_ASP
rs115977902	rs74421455	Drug_ASP
rs116933944	rs56170708	Drug_ASP
rs11703006	rs10483230	Drug_ASP
rs11703479	rs10483230	Drug_ASP
rs117355683	rs56170708	Drug_ASP
rs11738995	rs11956240	Drug_ASP
rs1175170	rs12070423	Drug_ASP
rs1175170	rs1937235	Drug_ASP
rs1175170	rs6687273	Drug_ASP
rs11766752	rs6955367	Drug_ASP
rs11769057	rs1636980	Drug_ASP
rs11879639	rs3786675	Drug_ASP
rs11879641	rs3786675	Drug_ASP
rs11879659	rs3786675	Drug_ASP
rs11879661	rs3786675	Drug_ASP
rs11879713	rs3786675	Drug_ASP
rs11880182	rs3786675	Drug_ASP
rs11881187	rs3786675	Drug_ASP
rs11882531	rs3786675	Drug_ASP
rs11977017	rs6947073	Drug_ASP
rs11990901	rs10096262	Drug_ASP
rs12031	rs2273358	Drug_ASP
rs12070423	rs10801100	Drug_ASP
rs12070423	rs12070423	Drug_ASP
rs12070423	rs1937235	Drug_ASP
rs12070423	rs6687273	Drug_ASP
rs12191321	rs10945231	Drug_ASP
rs12191321	rs12200777	Drug_ASP
rs12220520	rs3006745	Drug_ASP
rs12409437	rs2815700	Drug_ASP
rs12489198	rs7653046	Drug_ASP
rs12564786	rs12743495	Drug_ASP
rs12743495	rs12743495	Drug_ASP
rs12743506	rs12743495	Drug_ASP
rs12777235	rs3006745	Drug_ASP
rs12798	rs2273358	Drug_ASP
rs12815173	rs17033809	Drug_ASP
rs12828578	rs7200	Drug_ASP
rs12828578	rs727948	Drug_ASP
rs12831938	rs4964988	Drug_ASP
rs12831938	rs4964989	Drug_ASP
rs13078398	rs7653046	Drug_ASP
rs13096511	rs7653046	Drug_ASP
rs13155345	rs11956240	Drug_ASP
rs13164092	rs11956240	Drug_ASP
rs13165802	rs11956240	Drug_ASP
rs13322676	rs17775791	Drug_ASP
rs13340198	rs10512786	Drug_ASP
rs13340198	rs11707393	Drug_ASP
rs13384747	rs7355768	Drug_ASP
rs142092583	rs11609710	Drug_ASP
rs142426754	rs4134909	Drug_ASP
rs145090758	rs11609710	Drug_ASP
rs145976319	rs74421455	Drug_ASP
rs146736357	rs114393069	Drug_ASP
rs146736357	rs114601492	Drug_ASP
rs1502884	rs1502885	Drug_ASP
rs1502884	rs873455	Drug_ASP
rs1502885	rs1502885	Drug_ASP
rs1502885	rs873455	Drug_ASP
rs1502886	rs1502885	Drug_ASP
rs1502886	rs873455	Drug_ASP
rs150922686	rs3786675	Drug_ASP
rs154075	rs11956240	Drug_ASP
rs154076	rs11956240	Drug_ASP
rs155249	rs155248	Drug_ASP
rs1555902	rs1555902	Drug_ASP
rs16830788	rs10928499	Drug_ASP
rs16830788	rs6754175	Drug_ASP
rs16850683	rs16850683	Drug_ASP
rs16917705	rs7009099	Drug_ASP
rs16917705	rs7010386	Drug_ASP
rs16917709	rs7009099	Drug_ASP
rs16917709	rs7010386	Drug_ASP
rs16917710	rs7009099	Drug_ASP
rs16917710	rs7010386	Drug_ASP
rs16933787	rs3006745	Drug_ASP
rs16933819	rs3006745	Drug_ASP
rs16947185	rs74421455	Drug_ASP
rs17000093	rs2033055	Drug_ASP
rs17100386	rs2058123	Drug_ASP
rs17129267	rs17129267	Drug_ASP
rs17129305	rs1534277	Drug_ASP
rs17129305	rs17129347	Drug_ASP
rs17247678	rs2407156	Drug_ASP
rs17289402	rs17289402	Drug_ASP
rs17350838	rs17350838	Drug_ASP
rs17635446	rs10945231	Drug_ASP
rs17691983	rs10512786	Drug_ASP
rs17691983	rs11707393	Drug_ASP
rs17693282	rs10512786	Drug_ASP
rs17693282	rs11707393	Drug_ASP
rs17706748	rs10945231	Drug_ASP
rs17775791	rs17775791	Drug_ASP
rs181644066	rs3786675	Drug_ASP
rs184927043	rs3786675	Drug_ASP
rs1864181	rs1864183	Drug_ASP
rs1864182	rs1864183	Drug_ASP
rs1864183	rs1864183	Drug_ASP
rs187102874	rs3786675	Drug_ASP
rs1879235	rs1607664	Drug_ASP
rs1879235	rs1984771	Drug_ASP
rs1879235	rs2133820	Drug_ASP
rs1879235	rs2650757	Drug_ASP
rs1879235	rs2681366	Drug_ASP
rs188748297	rs3786675	Drug_ASP
rs1890303	rs1890303	Drug_ASP
rs192156380	rs4134909	Drug_ASP
rs1937235	rs12070423	Drug_ASP
rs1937235	rs1937235	Drug_ASP
rs1937235	rs6687273	Drug_ASP
rs1956455	rs941591	Drug_ASP
rs1969211	rs4567422	Drug_ASP
rs1969211	rs723641	Drug_ASP
rs206157	rs2425553	Drug_ASP
rs206157	rs2425554	Drug_ASP
rs206157	rs2425560	Drug_ASP
rs2064524	rs932494	Drug_ASP
rs2108269	rs6955367	Drug_ASP
rs2125358	rs2125358	Drug_ASP
rs2305198	rs10733851	Drug_ASP
rs2370776	rs3006745	Drug_ASP
rs2374064	rs17033809	Drug_ASP
rs2407156	rs2407156	Drug_ASP
rs256013	rs11956240	Drug_ASP
rs2650794	rs1607664	Drug_ASP
rs2650794	rs1984771	Drug_ASP
rs2650794	rs2133820	Drug_ASP
rs2650794	rs2650757	Drug_ASP
rs2650794	rs2681366	Drug_ASP
rs2650830	rs1607664	Drug_ASP
rs2650830	rs1984771	Drug_ASP
rs2650830	rs2133820	Drug_ASP
rs2650830	rs2650757	Drug_ASP
rs2650830	rs2681366	Drug_ASP
rs28362929	rs17861094	Drug_ASP
rs28376974	rs7355768	Drug_ASP
rs28394820	rs17350838	Drug_ASP
rs28416420	rs3786675	Drug_ASP
rs28528240	rs3786675	Drug_ASP
rs28559613	rs7355768	Drug_ASP
rs28594879	rs3786675	Drug_ASP
rs28733880	rs1502885	Drug_ASP
rs28733880	rs873455	Drug_ASP
rs2886927	rs2367291	Drug_ASP
rs2886927	rs2886927	Drug_ASP
rs2886927	rs3111694	Drug_ASP
rs2886927	rs3117598	Drug_ASP
rs2947076	rs3006745	Drug_ASP
rs3093774	rs1555902	Drug_ASP
rs3111692	rs2367291	Drug_ASP
rs3111692	rs2886927	Drug_ASP
rs3111692	rs3111694	Drug_ASP
rs3111692	rs3117598	Drug_ASP
rs3111694	rs2367291	Drug_ASP
rs3111694	rs2886927	Drug_ASP
rs3111694	rs3111694	Drug_ASP
rs3111694	rs3117598	Drug_ASP
rs3117598	rs2367291	Drug_ASP
rs3117598	rs2886927	Drug_ASP
rs3117598	rs3111694	Drug_ASP
rs3117598	rs3117598	Drug_ASP
rs3117604	rs2367291	Drug_ASP
rs3117604	rs2886927	Drug_ASP
rs3117604	rs3111694	Drug_ASP
rs3117604	rs3117598	Drug_ASP
rs34927402	rs3786675	Drug_ASP
rs35310850	rs3006745	Drug_ASP
rs35956654	rs7200	Drug_ASP
rs35956654	rs727948	Drug_ASP
rs35982214	rs17033809	Drug_ASP
rs3738	rs3739	Drug_ASP
rs3739	rs3739	Drug_ASP
rs3780876	rs3006745	Drug_ASP
rs4077239	rs10801100	Drug_ASP
rs41280971	rs1636980	Drug_ASP
rs4128880	rs10801100	Drug_ASP
rs4472444	rs6955367	Drug_ASP
rs4495675	rs10801100	Drug_ASP
rs4554184	rs2407156	Drug_ASP
rs4625054	rs7009099	Drug_ASP
rs4625054	rs7010386	Drug_ASP
rs462783	rs11956240	Drug_ASP
rs4944592	rs11494275	Drug_ASP
rs4944592	rs1945043	Drug_ASP
rs4944592	rs4943943	Drug_ASP
rs4944592	rs4944592	Drug_ASP
rs4964999	rs4964988	Drug_ASP
rs4964999	rs4964989	Drug_ASP
rs55876959	rs17861094	Drug_ASP
rs55985421	rs11956240	Drug_ASP
rs56143128	rs10945231	Drug_ASP
rs56143128	rs12200777	Drug_ASP
rs56154904	rs3786675	Drug_ASP
rs56156615	rs2815700	Drug_ASP
rs56170708	rs56170708	Drug_ASP
rs56229440	rs3786675	Drug_ASP
rs56253831	rs17861094	Drug_ASP
rs56821693	rs3786675	Drug_ASP
rs56969688	rs3786675	Drug_ASP
rs58602067	rs3786675	Drug_ASP
rs59151138	rs3786675	Drug_ASP
rs59369204	rs74421455	Drug_ASP
rs59698565	rs3786675	Drug_ASP
rs6031867	rs2425684	Drug_ASP
rs60536986	rs3786675	Drug_ASP
rs60653573	rs10512786	Drug_ASP
rs60653573	rs11707393	Drug_ASP
rs60903037	rs1350433	Drug_ASP
rs60903037	rs1534277	Drug_ASP
rs60903037	rs17129347	Drug_ASP
rs60903037	rs7305541	Drug_ASP
rs61098381	rs10512786	Drug_ASP
rs61098381	rs11707393	Drug_ASP
rs6151759	rs6151759	Drug_ASP
rs61671857	rs17861094	Drug_ASP
rs656338	rs560573	Drug_ASP
rs656338	rs668387	Drug_ASP
rs6575399	rs941591	Drug_ASP
rs662821	rs560573	Drug_ASP
rs662821	rs668387	Drug_ASP
rs6687273	rs12070423	Drug_ASP
rs6687273	rs1937235	Drug_ASP
rs6687273	rs6687273	Drug_ASP
rs6785335	rs10512786	Drug_ASP
rs6785335	rs11707393	Drug_ASP
rs6870335	rs6894520	Drug_ASP
rs687228	rs560573	Drug_ASP
rs687228	rs668387	Drug_ASP
rs6880209	rs3739	Drug_ASP
rs6880209	rs6894520	Drug_ASP
rs6894520	rs6894520	Drug_ASP
rs6948685	rs1636980	Drug_ASP
rs7094651	rs10733851	Drug_ASP
rs7110900	rs7110900	Drug_ASP
rs7254850	rs3786675	Drug_ASP
rs72860993	rs2033055	Drug_ASP
rs73012496	rs16834786	Drug_ASP
rs73012496	rs16834788	Drug_ASP
rs73138787	rs3739	Drug_ASP
rs73140582	rs7200	Drug_ASP
rs73140582	rs727948	Drug_ASP
rs73211886	rs11609302	Drug_ASP
rs73211886	rs11609710	Drug_ASP
rs73211887	rs11609302	Drug_ASP
rs73211887	rs11609710	Drug_ASP
rs73401443	rs6955367	Drug_ASP
rs73601623	rs752319	Drug_ASP
rs73679037	rs7009099	Drug_ASP
rs73679037	rs7010386	Drug_ASP
rs73935135	rs3786675	Drug_ASP
rs73935136	rs3786675	Drug_ASP
rs73935147	rs3786675	Drug_ASP
rs73935150	rs3786675	Drug_ASP
rs74025850	rs17861094	Drug_ASP
rs74162854	rs28381319	Drug_ASP
rs74464627	rs10512786	Drug_ASP
rs74464627	rs11707393	Drug_ASP
rs75219664	rs10512786	Drug_ASP
rs75219664	rs11707393	Drug_ASP
rs76113899	rs74421455	Drug_ASP
rs7617523	rs7617523	Drug_ASP
rs7618509	rs7653046	Drug_ASP
rs7626705	rs9842626	Drug_ASP
rs76320501	rs10945231	Drug_ASP
rs7653046	rs7653046	Drug_ASP
rs76727299	rs74421455	Drug_ASP
rs76730904	rs10945231	Drug_ASP
rs76918453	rs41406645	Drug_ASP
rs76918453	rs7150976	Drug_ASP
rs76920724	rs10945231	Drug_ASP
rs76920724	rs12200777	Drug_ASP
rs7709194	rs1864183	Drug_ASP
rs77115755	rs10164195	Drug_ASP
rs7714751	rs11956240	Drug_ASP
rs7792525	rs1636980	Drug_ASP
rs7792959	rs6955367	Drug_ASP
rs7795656	rs1636980	Drug_ASP
rs7795805	rs6955367	Drug_ASP
rs7799894	rs6955367	Drug_ASP
rs7799901	rs6955367	Drug_ASP
rs7799932	rs1636980	Drug_ASP
rs78074380	rs74421455	Drug_ASP
rs78129655	rs74421455	Drug_ASP
rs78332988	rs10512786	Drug_ASP
rs78332988	rs11707393	Drug_ASP
rs79125155	rs3786675	Drug_ASP
rs79372788	rs12743495	Drug_ASP
rs7943741	rs1870323	Drug_ASP
rs7957668	rs17033809	Drug_ASP
rs7969850	rs7969850	Drug_ASP
rs8056745	rs6497608	Drug_ASP
rs8076789	rs6504154	Drug_ASP
rs862242	rs6894520	Drug_ASP
rs862245	rs6894520	Drug_ASP
rs897658	rs4964988	Drug_ASP
rs897658	rs4964989	Drug_ASP
rs9304696	rs3786675	Drug_ASP
rs9304697	rs3786675	Drug_ASP
rs9324293	rs9603889	Drug_ASP
rs932494	rs932494	Drug_ASP
rs9455181	rs10455706	Drug_ASP
rs9455182	rs1048886	Drug_ASP
rs972800	rs972800	Drug_ASP
rs9808489	rs7355768	Drug_ASP
rs9819038	rs7653046	Drug_ASP
rs9860341	rs6781406	Drug_ASP
rs9973262	rs3786675	Drug_ASP
rs114459159	rs17131915	Drug_ASP,Drug_DEX
rs115309039	rs17131915	Drug_ASP,Drug_DEX
rs115511141	rs17131915	Drug_ASP,Drug_DEX
rs115982654	rs17131915	Drug_ASP,Drug_DEX
rs10423403	rs2246914	Drug_ASP,Drug_PRED
rs10423403	rs2562473	Drug_ASP,Drug_PRED
rs111549985	rs12108833	Drug_ASP,Drug_PRED
rs111549985	rs17245188	Drug_ASP,Drug_PRED
rs111549985	rs324914	Drug_ASP,Drug_PRED
rs1428940	rs12108833	Drug_ASP,Drug_PRED
rs1428940	rs17245188	Drug_ASP,Drug_PRED
rs1428940	rs324914	Drug_ASP,Drug_PRED
rs17387271	rs17387271	Drug_ASP,Drug_PRED
rs190033972	rs12108833	Drug_ASP,Drug_PRED
rs190033972	rs17245188	Drug_ASP,Drug_PRED
rs190033972	rs324914	Drug_ASP,Drug_PRED
rs2407153	rs12108833	Drug_ASP,Drug_PRED
rs2407153	rs17245188	Drug_ASP,Drug_PRED
rs2650794	rs2246914	Drug_ASP,Drug_PRED
rs2650794	rs2562473	Drug_ASP,Drug_PRED
rs2650830	rs2246914	Drug_ASP,Drug_PRED
rs2650830	rs2562473	Drug_ASP,Drug_PRED
rs4703867	rs12654884	Drug_ASP,Drug_PRED
rs4703867	rs13164890	Drug_ASP,Drug_PRED
rs4703879	rs12108833	Drug_ASP,Drug_PRED
rs4703879	rs17245188	Drug_ASP,Drug_PRED
rs60733727	rs12108833	Drug_ASP,Drug_PRED
rs60733727	rs17245188	Drug_ASP,Drug_PRED
rs60733727	rs324914	Drug_ASP,Drug_PRED
rs73134739	rs12108833	Drug_ASP,Drug_PRED
rs73134739	rs17245188	Drug_ASP,Drug_PRED
rs73134739	rs324914	Drug_ASP,Drug_PRED
rs891159	rs12108833	Drug_ASP,Drug_PRED
rs891159	rs17245188	Drug_ASP,Drug_PRED
rs4545169	rs4545169	Drug_ASP,Drug_PRED,Drug_SixTG
rs11570135	rs8059525	Drug_ASP,Drug_SixMP
rs656338	rs593769	Drug_ASP,Drug_SixMP
rs662821	rs593769	Drug_ASP,Drug_SixMP
rs687228	rs593769	Drug_ASP,Drug_SixMP
rs72928798	rs10489737	Drug_ASP,Drug_SixMP
rs74077483	rs10489737	Drug_ASP,Drug_SixMP
rs8059525	rs8059525	Drug_ASP,Drug_SixMP
rs142092583	rs4767780	Drug_ASP,Drug_SixTG
rs145090758	rs4767780	Drug_ASP,Drug_SixTG
rs17165935	rs17165913	Drug_ASP,Drug_SixTG
rs73213758	rs4767780	Drug_ASP,Drug_SixTG
rs2871447	rs4579593	Drug_ASP,Drug_VCR
rs10005989	rs6829182	Drug_DEX
rs10005989	rs7673908	Drug_DEX
rs10034433	rs6829182	Drug_DEX
rs10034433	rs7673908	Drug_DEX
rs10054436	rs10039039	Drug_DEX
rs1011095	rs6829182	Drug_DEX
rs1011095	rs7673908	Drug_DEX
rs10471237	rs6811804	Drug_DEX
rs1078847	rs471390	Drug_DEX
rs1078847	rs579952	Drug_DEX
rs10817628	rs10817628	Drug_DEX
rs10817628	rs10982244	Drug_DEX
rs10817628	rs1535964	Drug_DEX
rs10817629	rs10817628	Drug_DEX
rs10817629	rs10982244	Drug_DEX
rs10817629	rs1535964	Drug_DEX
rs10820995	rs10820978	Drug_DEX
rs10820995	rs10992312	Drug_DEX
rs10898455	rs291228	Drug_DEX
rs11003124	rs10824799	Drug_DEX
rs11003124	rs11003123	Drug_DEX
rs11003124	rs7095891	Drug_DEX
rs11097627	rs7660421	Drug_DEX
rs11106392	rs11106391	Drug_DEX
rs11106393	rs11106391	Drug_DEX
rs11181563	rs10880322	Drug_DEX
rs112266787	rs16857367	Drug_DEX
rs11234587	rs291228	Drug_DEX
rs11255340	rs11814428	Drug_DEX
rs113108579	rs113108579	Drug_DEX
rs113522604	rs16857367	Drug_DEX
rs114023579	rs17112377	Drug_DEX
rs114883524	rs7280687	Drug_DEX
rs114964171	rs16857367	Drug_DEX
rs115208906	rs16857367	Drug_DEX
rs115358611	rs17299487	Drug_DEX
rs115358611	rs17299494	Drug_DEX
rs115375668	rs17112377	Drug_DEX
rs11546406	rs11546406	Drug_DEX
rs115513250	rs7144445	Drug_DEX
rs115718086	rs17112377	Drug_DEX
rs115863939	rs11946025	Drug_DEX
rs116042524	rs13331105	Drug_DEX
rs116111998	rs11946025	Drug_DEX
rs116290610	rs116290610	Drug_DEX
rs11710919	rs9854185	Drug_DEX
rs11775668	rs11775668	Drug_DEX
rs11775668	rs7839329	Drug_DEX
rs11775668	rs965301	Drug_DEX
rs11776051	rs4870862	Drug_DEX
rs11778951	rs7839329	Drug_DEX
rs11778951	rs965301	Drug_DEX
rs11814428	rs11814428	Drug_DEX
rs11837158	rs10880322	Drug_DEX
rs11844598	rs11846843	Drug_DEX
rs11845471	rs11845471	Drug_DEX
rs11846843	rs11846843	Drug_DEX
rs11905860	rs11905213	Drug_DEX
rs11941178	rs11946025	Drug_DEX
rs11946095	rs11946025	Drug_DEX
rs12052898	rs13385173	Drug_DEX
rs12052900	rs13385173	Drug_DEX
rs12221841	rs2304683	Drug_DEX
rs12257360	rs11814428	Drug_DEX
rs12264990	rs11814428	Drug_DEX
rs12467617	rs12467617	Drug_DEX
rs12626853	rs12626853	Drug_DEX
rs12660691	rs11154491	Drug_DEX
rs13121235	rs6829182	Drug_DEX
rs13121235	rs7673908	Drug_DEX
rs1325	rs16871365	Drug_DEX
rs1327	rs16871365	Drug_DEX
rs13289712	rs7045812	Drug_DEX
rs13385173	rs13385173	Drug_DEX
rs13425892	rs13385173	Drug_DEX
rs1369452	rs12549344	Drug_DEX
rs1375004	rs80079355	Drug_DEX
rs140230560	rs11946025	Drug_DEX
rs143051979	rs11946025	Drug_DEX
rs144829676	rs11946025	Drug_DEX
rs145228850	rs7873986	Drug_DEX
rs146353052	rs9917781	Drug_DEX
rs147383880	rs11946025	Drug_DEX
rs1601092	rs1601092	Drug_DEX
rs16830943	rs16830943	Drug_DEX
rs16857352	rs16857367	Drug_DEX
rs16871364	rs16871364	Drug_DEX
rs16871365	rs16871365	Drug_DEX
rs1688888	rs2282949	Drug_DEX
rs16947455	rs16947455	Drug_DEX
rs16980534	rs16980534	Drug_DEX
rs17112472	rs17112377	Drug_DEX
rs17299487	rs17299487	Drug_DEX
rs17299487	rs17299494	Drug_DEX
rs17401588	rs17397129	Drug_DEX
rs175162	rs175162	Drug_DEX
rs175162	rs175164	Drug_DEX
rs175162	rs175166	Drug_DEX
rs175162	rs9606241	Drug_DEX
rs175163	rs175162	Drug_DEX
rs175163	rs175164	Drug_DEX
rs175163	rs175166	Drug_DEX
rs175163	rs9606241	Drug_DEX
rs181410582	rs11946025	Drug_DEX
rs184027717	rs11946025	Drug_DEX
rs1862479	rs1862479	Drug_DEX
rs186374315	rs11946025	Drug_DEX
rs189476867	rs5750609	Drug_DEX
rs19039	rs291228	Drug_DEX
rs191230191	rs11946025	Drug_DEX
rs1947384	rs1947384	Drug_DEX
rs1970197	rs471390	Drug_DEX
rs1970197	rs579952	Drug_DEX
rs199961659	rs13331105	Drug_DEX
rs2018115	rs16857367	Drug_DEX
rs2022160	rs2282949	Drug_DEX
rs2119028	rs2304683	Drug_DEX
rs2130036	rs6829182	Drug_DEX
rs2130036	rs7673908	Drug_DEX
rs2165162	rs2304683	Drug_DEX
rs2165163	rs2304683	Drug_DEX
rs2280273	rs1073516	Drug_DEX
rs2280273	rs2235798	Drug_DEX
rs2280274	rs1073516	Drug_DEX
rs2280274	rs2235798	Drug_DEX
rs2292611	rs9860004	Drug_DEX
rs2297814	rs10817628	Drug_DEX
rs2297814	rs1535964	Drug_DEX
rs2297815	rs10817628	Drug_DEX
rs2297815	rs1535964	Drug_DEX
rs2329844	rs12626853	Drug_DEX
rs2838622	rs12626853	Drug_DEX
rs28514951	rs16933088	Drug_DEX
rs28525309	rs6829182	Drug_DEX
rs28525309	rs7673908	Drug_DEX
rs28714503	rs6684335	Drug_DEX
rs28798743	rs4860900	Drug_DEX
rs28798743	rs6818285	Drug_DEX
rs291228	rs291228	Drug_DEX
rs35331337	rs11546406	Drug_DEX
rs35496634	rs5750609	Drug_DEX
rs36014597	rs11003123	Drug_DEX
rs36014597	rs7095891	Drug_DEX
rs368577000	rs17112377	Drug_DEX
rs3739033	rs3739033	Drug_DEX
rs3799487	rs3799487	Drug_DEX
rs3860694	rs6818285	Drug_DEX
rs3889437	rs11957520	Drug_DEX
rs41282155	rs7873986	Drug_DEX
rs41405149	rs41405149	Drug_DEX
rs4240913	rs17397129	Drug_DEX
rs4241687	rs4860900	Drug_DEX
rs4241687	rs6818285	Drug_DEX
rs4384313	rs4356140	Drug_DEX
rs4402307	rs4378414	Drug_DEX
rs4402307	rs7108751	Drug_DEX
rs4402307	rs7936263	Drug_DEX
rs4460831	rs4378414	Drug_DEX
rs4460831	rs7108751	Drug_DEX
rs4460831	rs7936263	Drug_DEX
rs4539336	rs4378414	Drug_DEX
rs4539336	rs7108670	Drug_DEX
rs45471291	rs7144445	Drug_DEX
rs4700818	rs6875168	Drug_DEX
rs471390	rs471390	Drug_DEX
rs471390	rs579952	Drug_DEX
rs4736323	rs4736300	Drug_DEX
rs4736323	rs4736323	Drug_DEX
rs475250	rs507900	Drug_DEX
rs4775952	rs4144941	Drug_DEX
rs487120	rs471390	Drug_DEX
rs4944950	rs2304683	Drug_DEX
rs508303	rs506915	Drug_DEX
rs508303	rs507900	Drug_DEX
rs509017	rs471390	Drug_DEX
rs509017	rs579952	Drug_DEX
rs548390	rs506915	Drug_DEX
rs548390	rs507900	Drug_DEX
rs558764	rs507900	Drug_DEX
rs568166	rs506915	Drug_DEX
rs568166	rs507900	Drug_DEX
rs58443873	rs16958390	Drug_DEX
rs58722244	rs7922288	Drug_DEX
rs60532123	rs7144445	Drug_DEX
rs6080222	rs8120605	Drug_DEX
rs61671395	rs2304683	Drug_DEX
rs62219031	rs1572877	Drug_DEX
rs62555200	rs10817628	Drug_DEX
rs62555200	rs10982244	Drug_DEX
rs62555200	rs1535964	Drug_DEX
rs6498139	rs6498138	Drug_DEX
rs6670157	rs6670157	Drug_DEX
rs6670157	rs6679596	Drug_DEX
rs6671322	rs6684335	Drug_DEX
rs6684269	rs6684335	Drug_DEX
rs6697965	rs7542648	Drug_DEX
rs6697965	rs7556458	Drug_DEX
rs6702280	rs6670157	Drug_DEX
rs6702280	rs6679596	Drug_DEX
rs6815765	rs6811804	Drug_DEX
rs6851239	rs16857367	Drug_DEX
rs6851838	rs6829182	Drug_DEX
rs6851838	rs7673908	Drug_DEX
rs7016804	rs61753702	Drug_DEX
rs7027998	rs10820978	Drug_DEX
rs7027998	rs10992312	Drug_DEX
rs7039820	rs7045812	Drug_DEX
rs7045812	rs7045812	Drug_DEX
rs705377	rs854531	Drug_DEX
rs705377	rs854532	Drug_DEX
rs7074238	rs17515286	Drug_DEX
rs7083830	rs17515286	Drug_DEX
rs7084511	rs17515286	Drug_DEX
rs7084554	rs10824799	Drug_DEX
rs7084554	rs11003123	Drug_DEX
rs7084554	rs7095891	Drug_DEX
rs7131311	rs12273312	Drug_DEX
rs7185978	rs6498138	Drug_DEX
rs7205474	rs6498138	Drug_DEX
rs7281289	rs7280687	Drug_DEX
rs72824570	rs6875168	Drug_DEX
rs73012183	rs9917781	Drug_DEX
rs73012196	rs9917781	Drug_DEX
rs73014206	rs9917781	Drug_DEX
rs73014214	rs9917781	Drug_DEX
rs73014249	rs9917781	Drug_DEX
rs73016124	rs61747091	Drug_DEX
rs73041258	rs919675	Drug_DEX
rs73608740	rs79388169	Drug_DEX
rs73612871	rs79388169	Drug_DEX
rs73617856	rs79388169	Drug_DEX
rs73903058	rs1321320	Drug_DEX
rs74014848	rs8049780	Drug_DEX
rs74086291	rs6684335	Drug_DEX
rs74342470	rs16857367	Drug_DEX
rs74347214	rs16857367	Drug_DEX
rs74490163	rs16827388	Drug_DEX
rs74717185	rs16857367	Drug_DEX
rs7475154	rs506915	Drug_DEX
rs7475154	rs507900	Drug_DEX
rs74810474	rs16857367	Drug_DEX
rs74913926	rs7144445	Drug_DEX
rs74980355	rs77638540	Drug_DEX
rs74980355	rs8129810	Drug_DEX
rs74985632	rs16857367	Drug_DEX
rs75116856	rs16857367	Drug_DEX
rs75151570	rs4870862	Drug_DEX
rs76028399	rs16857367	Drug_DEX
rs76167976	rs16857367	Drug_DEX
rs76260312	rs17515286	Drug_DEX
rs76284360	rs10484860	Drug_DEX
rs76284360	rs1543349	Drug_DEX
rs76284360	rs2056994	Drug_DEX
rs76284360	rs7741271	Drug_DEX
rs76284360	rs9322052	Drug_DEX
rs76284360	rs9497485	Drug_DEX
rs76678036	rs17112377	Drug_DEX
rs76702877	rs7144445	Drug_DEX
rs7687396	rs6810773	Drug_DEX
rs7687396	rs6818664	Drug_DEX
rs7696341	rs6811804	Drug_DEX
rs77181760	rs17299487	Drug_DEX
rs77181760	rs17299494	Drug_DEX
rs7735136	rs11957520	Drug_DEX
rs77430896	rs4778897	Drug_DEX
rs77532695	rs16857367	Drug_DEX
rs77638540	rs77638540	Drug_DEX
rs77638540	rs8129810	Drug_DEX
rs77678276	rs11946025	Drug_DEX
rs77680736	rs7586639	Drug_DEX
rs78259611	rs7144445	Drug_DEX
rs7839329	rs11775668	Drug_DEX
rs7839329	rs7839329	Drug_DEX
rs7839329	rs965301	Drug_DEX
rs7840386	rs7839329	Drug_DEX
rs7840386	rs965301	Drug_DEX
rs78486326	rs11946025	Drug_DEX
rs78548003	rs16857367	Drug_DEX
rs7869173	rs10962436	Drug_DEX
rs78719977	rs17299487	Drug_DEX
rs78719977	rs17299494	Drug_DEX
rs78842370	rs6684335	Drug_DEX
rs78852983	rs77638540	Drug_DEX
rs78852983	rs8129810	Drug_DEX
rs79095262	rs7144445	Drug_DEX
rs79163745	rs16857367	Drug_DEX
rs79208817	rs16827388	Drug_DEX
rs79208987	rs7144445	Drug_DEX
rs7922288	rs7922288	Drug_DEX
rs79267330	rs77638540	Drug_DEX
rs79267330	rs8129810	Drug_DEX
rs79508493	rs77638540	Drug_DEX
rs79508493	rs8129810	Drug_DEX
rs79765254	rs16857367	Drug_DEX
rs79770870	rs7248680	Drug_DEX
rs7979019	rs10844012	Drug_DEX
rs80079355	rs80079355	Drug_DEX
rs80121507	rs7144445	Drug_DEX
rs8035135	rs4144941	Drug_DEX
rs8059260	rs6498138	Drug_DEX
rs8118557	rs16980534	Drug_DEX
rs886785	rs886785	Drug_DEX
rs919877	rs2304683	Drug_DEX
rs9434741	rs9434741	Drug_DEX
rs9456665	rs9456665	Drug_DEX
rs9487365	rs4947061	Drug_DEX
rs9487365	rs6926029	Drug_DEX
rs9487365	rs9481053	Drug_DEX
rs9487377	rs7748982	Drug_DEX
rs9556155	rs17299487	Drug_DEX
rs9556155	rs17299494	Drug_DEX
rs9560954	rs17299487	Drug_DEX
rs9560954	rs17299494	Drug_DEX
rs9560956	rs17299487	Drug_DEX
rs9560956	rs17299494	Drug_DEX
rs9653186	rs10208710	Drug_DEX
rs9834014	rs9860004	Drug_DEX
rs9842897	rs11717731	Drug_DEX
rs9843141	rs11717731	Drug_DEX
rs9875294	rs9875294	Drug_DEX
rs9920145	rs4144941	Drug_DEX
rs10226576	rs7810035	Drug_DEX,Drug_PRED
rs10235055	rs10235055	Drug_DEX,Drug_PRED
rs10235055	rs2397	Drug_DEX,Drug_PRED
rs10489286	rs10489286	Drug_DEX,Drug_PRED
rs112629076	rs9605063	Drug_DEX,Drug_PRED
rs112629076	rs9606240	Drug_DEX,Drug_PRED
rs112629076	rs9606252	Drug_DEX,Drug_PRED
rs113307754	rs9605063	Drug_DEX,Drug_PRED
rs113307754	rs9606240	Drug_DEX,Drug_PRED
rs113307754	rs9606252	Drug_DEX,Drug_PRED
rs115179201	rs3735684	Drug_DEX,Drug_PRED
rs11705346	rs9605063	Drug_DEX,Drug_PRED
rs11705346	rs9606240	Drug_DEX,Drug_PRED
rs11705346	rs9606252	Drug_DEX,Drug_PRED
rs11754641	rs16896055	Drug_DEX,Drug_PRED
rs11837759	rs11837759	Drug_DEX,Drug_PRED
rs11955404	rs7737670	Drug_DEX,Drug_PRED
rs12151621	rs12151621	Drug_DEX,Drug_PRED
rs12151742	rs12151621	Drug_DEX,Drug_PRED
rs12151752	rs12151621	Drug_DEX,Drug_PRED
rs16895989	rs16896055	Drug_DEX,Drug_PRED
rs17368942	rs10489286	Drug_DEX,Drug_PRED
rs17726928	rs11082414	Drug_DEX,Drug_PRED
rs183084071	rs7737670	Drug_DEX,Drug_PRED
rs1974653	rs9606232	Drug_DEX,Drug_PRED
rs2397	rs10235055	Drug_DEX,Drug_PRED
rs2397	rs2397	Drug_DEX,Drug_PRED
rs28448690	rs10235055	Drug_DEX,Drug_PRED
rs28448690	rs2397	Drug_DEX,Drug_PRED
rs3790276	rs3790276	Drug_DEX,Drug_PRED
rs3796244	rs4682145	Drug_DEX,Drug_PRED
rs4682510	rs4682145	Drug_DEX,Drug_PRED
rs61174903	rs9606232	Drug_DEX,Drug_PRED
rs7286804	rs9605063	Drug_DEX,Drug_PRED
rs7286804	rs9606240	Drug_DEX,Drug_PRED
rs7286804	rs9606252	Drug_DEX,Drug_PRED
rs75967927	rs9605063	Drug_DEX,Drug_PRED
rs75967927	rs9606240	Drug_DEX,Drug_PRED
rs75967927	rs9606252	Drug_DEX,Drug_PRED
rs76584826	rs9605063	Drug_DEX,Drug_PRED
rs76584826	rs9606240	Drug_DEX,Drug_PRED
rs76584826	rs9606252	Drug_DEX,Drug_PRED
rs768378	rs16896055	Drug_DEX,Drug_PRED
rs9605070	rs9606232	Drug_DEX,Drug_PRED
rs9606258	rs9605063	Drug_DEX,Drug_PRED
rs9606258	rs9606240	Drug_DEX,Drug_PRED
rs9606258	rs9606252	Drug_DEX,Drug_PRED
rs9689337	rs9689337	Drug_DEX,Drug_PRED
rs9862440	rs4682145	Drug_DEX,Drug_PRED
rs114586402	rs11956835	Drug_DEX,Drug_PRED,Drug_SixTG
rs11958380	rs11956835	Drug_DEX,Drug_PRED,Drug_SixTG
rs13068845	rs3804765	Drug_DEX,Drug_PRED,Drug_SixTG
rs3792405	rs3804765	Drug_DEX,Drug_PRED,Drug_SixTG
rs10462979	rs17667264	Drug_DEX,Drug_SixMP
rs12624424	rs4815224	Drug_DEX,Drug_SixMP
rs13043266	rs4815224	Drug_DEX,Drug_SixMP
rs13043610	rs4815224	Drug_DEX,Drug_SixMP
rs1406817	rs9484237	Drug_DEX,Drug_SixMP
rs17734771	rs17667264	Drug_DEX,Drug_SixMP
rs2000014	rs2000014	Drug_DEX,Drug_SixMP
rs2733578	rs2733577	Drug_DEX,Drug_SixMP
rs2733581	rs2733577	Drug_DEX,Drug_SixMP
rs3777684	rs9484237	Drug_DEX,Drug_SixMP
rs3898360	rs9484237	Drug_DEX,Drug_SixMP
rs58136256	rs17667264	Drug_DEX,Drug_SixMP
rs6036469	rs4815224	Drug_DEX,Drug_SixMP
rs68087715	rs3790051	Drug_DEX,Drug_SixMP
rs68087715	rs3790053	Drug_DEX,Drug_SixMP
rs10471237	rs7661962	Drug_DEX,Drug_SixMP,Drug_SixTG
rs6815765	rs7661962	Drug_DEX,Drug_SixMP,Drug_SixTG
rs7674442	rs11938246	Drug_DEX,Drug_SixMP,Drug_SixTG,Drug_VCR
rs7674442	rs17015614	Drug_DEX,Drug_SixMP,Drug_SixTG,Drug_VCR
rs11829829	rs11834242	Drug_DEX,Drug_SixTG
rs11834242	rs11834242	Drug_DEX,Drug_SixTG
rs17726928	rs17726928	Drug_DEX,Drug_SixTG
rs2246491	rs2705038	Drug_DEX,Drug_SixTG
rs2246491	rs2705040	Drug_DEX,Drug_SixTG
rs2299569	rs2705038	Drug_DEX,Drug_SixTG
rs2299569	rs2705040	Drug_DEX,Drug_SixTG
rs2705038	rs2705038	Drug_DEX,Drug_SixTG
rs2705038	rs2705040	Drug_DEX,Drug_SixTG
rs2705040	rs2705038	Drug_DEX,Drug_SixTG
rs2705040	rs2705040	Drug_DEX,Drug_SixTG
rs2705041	rs2705038	Drug_DEX,Drug_SixTG
rs2705041	rs2705040	Drug_DEX,Drug_SixTG
rs2720476	rs2705038	Drug_DEX,Drug_SixTG
rs2720476	rs2705040	Drug_DEX,Drug_SixTG
rs2904707	rs2705038	Drug_DEX,Drug_SixTG
rs2904707	rs2705040	Drug_DEX,Drug_SixTG
rs73563767	rs2705038	Drug_DEX,Drug_SixTG
rs73563767	rs2705040	Drug_DEX,Drug_SixTG
rs73563769	rs2705038	Drug_DEX,Drug_SixTG
rs73563769	rs2705040	Drug_DEX,Drug_SixTG
rs73563771	rs2705038	Drug_DEX,Drug_SixTG
rs73563771	rs2705040	Drug_DEX,Drug_SixTG
rs74861035	rs2705038	Drug_DEX,Drug_SixTG
rs74861035	rs2705040	Drug_DEX,Drug_SixTG
rs7674442	rs1497131	Drug_DEX,Drug_SixTG
rs79178475	rs2705038	Drug_DEX,Drug_SixTG
rs79178475	rs2705040	Drug_DEX,Drug_SixTG
rs17820074	rs17820074	Drug_DEX,Drug_VCR
rs10012016	rs12233776	Drug_PRED
rs10012016	rs4321646	Drug_PRED
rs10035166	rs10035166	Drug_PRED
rs10035166	rs10072700	Drug_PRED
rs1016176	rs17740576	Drug_PRED
rs1016177	rs17740576	Drug_PRED
rs10174551	rs13426038	Drug_PRED
rs10174551	rs13429968	Drug_PRED
rs11002308	rs11002306	Drug_PRED
rs11002309	rs11002306	Drug_PRED
rs11002310	rs11002306	Drug_PRED
rs111421452	rs2276385	Drug_PRED
rs111421452	rs3763797	Drug_PRED
rs111610022	rs2276385	Drug_PRED
rs111610022	rs3763797	Drug_PRED
rs11177378	rs11177371	Drug_PRED
rs111945534	rs11177371	Drug_PRED
rs112347728	rs12233776	Drug_PRED
rs112347728	rs4321646	Drug_PRED
rs112579123	rs28756991	Drug_PRED
rs113218162	rs2276385	Drug_PRED
rs113218162	rs3763797	Drug_PRED
rs11635126	rs678892	Drug_PRED
rs11668605	rs2116898	Drug_PRED
rs11754641	rs11754490	Drug_PRED
rs11754641	rs768378	Drug_PRED
rs11837517	rs17109941	Drug_PRED
rs12029982	rs12032656	Drug_PRED
rs12029982	rs6704345	Drug_PRED
rs1206251	rs11177371	Drug_PRED
rs12090961	rs11265278	Drug_PRED
rs12090961	rs11265280	Drug_PRED
rs12127787	rs10493821	Drug_PRED
rs12140979	rs10493821	Drug_PRED
rs12174602	rs1977	Drug_PRED
rs12174602	rs1978	Drug_PRED
rs12174602	rs2073529	Drug_PRED
rs12174602	rs9358932	Drug_PRED
rs12174602	rs9379851	Drug_PRED
rs12174602	rs9379855	Drug_PRED
rs12174602	rs9393708	Drug_PRED
rs12174602	rs9393713	Drug_PRED
rs12174623	rs1977	Drug_PRED
rs12174623	rs1978	Drug_PRED
rs12174623	rs2073529	Drug_PRED
rs12174623	rs9358932	Drug_PRED
rs12174623	rs9379851	Drug_PRED
rs12174623	rs9379855	Drug_PRED
rs12174623	rs9393708	Drug_PRED
rs12174623	rs9393713	Drug_PRED
rs12174631	rs1977	Drug_PRED
rs12174631	rs1978	Drug_PRED
rs12174631	rs2073529	Drug_PRED
rs12174631	rs9358932	Drug_PRED
rs12174631	rs9379851	Drug_PRED
rs12174631	rs9379855	Drug_PRED
rs12174631	rs9393708	Drug_PRED
rs12174631	rs9393713	Drug_PRED
rs12174639	rs1977	Drug_PRED
rs12174639	rs1978	Drug_PRED
rs12174639	rs2073529	Drug_PRED
rs12174639	rs9358932	Drug_PRED
rs12174639	rs9379851	Drug_PRED
rs12174639	rs9379855	Drug_PRED
rs12174639	rs9393708	Drug_PRED
rs12174639	rs9393713	Drug_PRED
rs12176317	rs1977	Drug_PRED
rs12176317	rs1978	Drug_PRED
rs12176317	rs2073529	Drug_PRED
rs12176317	rs9358932	Drug_PRED
rs12176317	rs9379851	Drug_PRED
rs12176317	rs9379855	Drug_PRED
rs12176317	rs9393708	Drug_PRED
rs12176317	rs9393713	Drug_PRED
rs12233690	rs12233776	Drug_PRED
rs12233690	rs4321646	Drug_PRED
rs12233776	rs12233776	Drug_PRED
rs12233776	rs4321646	Drug_PRED
rs12233799	rs12233776	Drug_PRED
rs12233799	rs4321646	Drug_PRED
rs12277914	rs876798	Drug_PRED
rs12356375	rs11002306	Drug_PRED
rs12487051	rs12487051	Drug_PRED
rs12595377	rs678892	Drug_PRED
rs12665941	rs12671080	Drug_PRED
rs12665941	rs12672119	Drug_PRED
rs12665941	rs12672184	Drug_PRED
rs12667436	rs12671080	Drug_PRED
rs12667436	rs12672119	Drug_PRED
rs12667436	rs12672184	Drug_PRED
rs13381081	rs13381361	Drug_PRED
rs13381081	rs16967526	Drug_PRED
rs13387999	rs13426038	Drug_PRED
rs13387999	rs13429968	Drug_PRED
rs13429968	rs13426038	Drug_PRED
rs13429968	rs13429968	Drug_PRED
rs14158	rs2116898	Drug_PRED
rs143212944	rs17109941	Drug_PRED
rs149706770	rs10493821	Drug_PRED
rs1529544	rs2581795	Drug_PRED
rs16872131	rs9297354	Drug_PRED
rs16879655	rs16880855	Drug_PRED
rs16895989	rs11754490	Drug_PRED
rs16895989	rs768378	Drug_PRED
rs1690922	rs11177371	Drug_PRED
rs16967519	rs13381361	Drug_PRED
rs16967519	rs16967526	Drug_PRED
rs17055381	rs6825939	Drug_PRED
rs17064589	rs17064589	Drug_PRED
rs17064591	rs17064589	Drug_PRED
rs17108578	rs7923211	Drug_PRED
rs17109941	rs17109941	Drug_PRED
rs17110106	rs17109941	Drug_PRED
rs17149495	rs17149499	Drug_PRED
rs17256902	rs17256902	Drug_PRED
rs17615706	rs17615706	Drug_PRED
rs17642004	rs17709200	Drug_PRED
rs17813447	rs17740576	Drug_PRED
rs1793997	rs2592828	Drug_PRED
rs1867923	rs2592828	Drug_PRED
rs187116045	rs7598718	Drug_PRED
rs200553805	rs13381361	Drug_PRED
rs200553805	rs16967526	Drug_PRED
rs2026998	rs17740576	Drug_PRED
rs2072803	rs1977	Drug_PRED
rs2072803	rs1978	Drug_PRED
rs2072803	rs2073529	Drug_PRED
rs2072803	rs9358932	Drug_PRED
rs2072803	rs9379851	Drug_PRED
rs2072803	rs9379855	Drug_PRED
rs2072803	rs9393708	Drug_PRED
rs2072803	rs9393713	Drug_PRED
rs2073529	rs1977	Drug_PRED
rs2073529	rs1978	Drug_PRED
rs2073529	rs2073529	Drug_PRED
rs2073529	rs9358932	Drug_PRED
rs2073529	rs9379851	Drug_PRED
rs2073529	rs9379855	Drug_PRED
rs2073529	rs9393708	Drug_PRED
rs2073529	rs9393713	Drug_PRED
rs2073530	rs1977	Drug_PRED
rs2073530	rs1978	Drug_PRED
rs2073530	rs2073529	Drug_PRED
rs2073530	rs9358932	Drug_PRED
rs2073530	rs9379851	Drug_PRED
rs2073530	rs9379855	Drug_PRED
rs2073530	rs9393708	Drug_PRED
rs2073530	rs9393713	Drug_PRED
rs2073531	rs1977	Drug_PRED
rs2073531	rs1978	Drug_PRED
rs2073531	rs2073529	Drug_PRED
rs2073531	rs9358932	Drug_PRED
rs2073531	rs9379851	Drug_PRED
rs2073531	rs9379855	Drug_PRED
rs2073531	rs9393708	Drug_PRED
rs2073531	rs9393713	Drug_PRED
rs2116897	rs2116898	Drug_PRED
rs2116898	rs2116898	Drug_PRED
rs2116899	rs2116898	Drug_PRED
rs2121397	rs13426038	Drug_PRED
rs2121397	rs13429968	Drug_PRED
rs2298601	rs13381361	Drug_PRED
rs2298601	rs16967526	Drug_PRED
rs2298602	rs13381361	Drug_PRED
rs2298602	rs16967526	Drug_PRED
rs2302831	rs8177546	Drug_PRED
rs2393667	rs1977	Drug_PRED
rs2393667	rs1978	Drug_PRED
rs2393667	rs2073529	Drug_PRED
rs2393667	rs9358932	Drug_PRED
rs2393667	rs9379851	Drug_PRED
rs2393667	rs9379855	Drug_PRED
rs2393667	rs9393708	Drug_PRED
rs2393667	rs9393713	Drug_PRED
rs2423032	rs2423034	Drug_PRED
rs2423033	rs2423034	Drug_PRED
rs2423034	rs2423034	Drug_PRED
rs2497378	rs2507844	Drug_PRED
rs2509907	rs2507844	Drug_PRED
rs2592828	rs2592828	Drug_PRED
rs261288	rs510459	Drug_PRED
rs2738454	rs2116898	Drug_PRED
rs2738455	rs2116898	Drug_PRED
rs2738457	rs2116898	Drug_PRED
rs2835296	rs11701901	Drug_PRED
rs28362606	rs1977	Drug_PRED
rs28362606	rs1978	Drug_PRED
rs28362606	rs2073529	Drug_PRED
rs28362606	rs9358932	Drug_PRED
rs28362606	rs9379851	Drug_PRED
rs28362606	rs9379855	Drug_PRED
rs28362606	rs9393708	Drug_PRED
rs28362606	rs9393713	Drug_PRED
rs2854908	rs2592828	Drug_PRED
rs28573959	rs28573959	Drug_PRED
rs28705856	rs12233776	Drug_PRED
rs28705856	rs4321646	Drug_PRED
rs28760527	rs12233776	Drug_PRED
rs28760527	rs4321646	Drug_PRED
rs302846	rs304262	Drug_PRED
rs302847	rs304262	Drug_PRED
rs302863	rs304262	Drug_PRED
rs302870	rs304262	Drug_PRED
rs34322406	rs34322406	Drug_PRED
rs34669893	rs13426038	Drug_PRED
rs34669893	rs13429968	Drug_PRED
rs35496634	rs35496634	Drug_PRED
rs35832000	rs789191	Drug_PRED
rs372648	rs304262	Drug_PRED
rs3730533	rs11177371	Drug_PRED
rs4077096	rs2592828	Drug_PRED
rs41274963	rs17740576	Drug_PRED
rs4315367	rs4315367	Drug_PRED
rs4502676	rs4502676	Drug_PRED
rs4548927	rs8072988	Drug_PRED
rs4720108	rs10486524	Drug_PRED
rs55692505	rs10486524	Drug_PRED
rs56020647	rs7925551	Drug_PRED
rs56853460	rs16880855	Drug_PRED
rs56917565	rs16880855	Drug_PRED
rs58650994	rs2116898	Drug_PRED
rs59672618	rs12233776	Drug_PRED
rs59672618	rs4321646	Drug_PRED
rs59971651	rs16880855	Drug_PRED
rs6020813	rs6096137	Drug_PRED
rs6020814	rs6096137	Drug_PRED
rs6035114	rs6035114	Drug_PRED
rs6045583	rs6035114	Drug_PRED
rs6096137	rs6096137	Drug_PRED
rs62165899	rs13426038	Drug_PRED
rs62165899	rs13429968	Drug_PRED
rs6660910	rs6660910	Drug_PRED
rs66827971	rs1977	Drug_PRED
rs66827971	rs1978	Drug_PRED
rs66827971	rs2073529	Drug_PRED
rs66827971	rs9358932	Drug_PRED
rs66827971	rs9379851	Drug_PRED
rs66827971	rs9379855	Drug_PRED
rs66827971	rs9393708	Drug_PRED
rs66827971	rs9393713	Drug_PRED
rs6743259	rs7598718	Drug_PRED
rs67565204	rs13381361	Drug_PRED
rs67565204	rs16967526	Drug_PRED
rs68112369	rs1977	Drug_PRED
rs68112369	rs1978	Drug_PRED
rs68112369	rs2073529	Drug_PRED
rs68112369	rs9358932	Drug_PRED
rs68112369	rs9379851	Drug_PRED
rs68112369	rs9379855	Drug_PRED
rs68112369	rs9393708	Drug_PRED
rs68112369	rs9393713	Drug_PRED
rs6814112	rs6825939	Drug_PRED
rs6815551	rs6825939	Drug_PRED
rs7121708	rs4575285	Drug_PRED
rs7253431	rs2116898	Drug_PRED
rs72681229	rs8177546	Drug_PRED
rs72681243	rs8177546	Drug_PRED
rs72972959	rs6825939	Drug_PRED
rs73126227	rs9869308	Drug_PRED
rs73142641	rs12233776	Drug_PRED
rs73142641	rs4321646	Drug_PRED
rs73655536	rs17740576	Drug_PRED
rs73655537	rs17740576	Drug_PRED
rs73655544	rs17740576	Drug_PRED
rs73655545	rs17740576	Drug_PRED
rs73655549	rs17740576	Drug_PRED
rs73655553	rs17740576	Drug_PRED
rs73921072	rs7598718	Drug_PRED
rs75301964	rs11115583	Drug_PRED
rs75301964	rs11115584	Drug_PRED
rs7598718	rs7598718	Drug_PRED
rs7654245	rs2592828	Drug_PRED
rs76766472	rs2276385	Drug_PRED
rs76766472	rs3763797	Drug_PRED
rs768378	rs11754490	Drug_PRED
rs768378	rs768378	Drug_PRED
rs77846769	rs17109941	Drug_PRED
rs7792350	rs10486524	Drug_PRED
rs7819780	rs16880855	Drug_PRED
rs79664808	rs2276385	Drug_PRED
rs79664808	rs3763797	Drug_PRED
rs8089727	rs13381361	Drug_PRED
rs8089727	rs16967526	Drug_PRED
rs9348716	rs1977	Drug_PRED
rs9348716	rs1978	Drug_PRED
rs9348716	rs2073529	Drug_PRED
rs9348716	rs9358932	Drug_PRED
rs9348716	rs9379851	Drug_PRED
rs9348716	rs9379855	Drug_PRED
rs9348716	rs9393708	Drug_PRED
rs9348716	rs9393713	Drug_PRED
rs9357006	rs1977	Drug_PRED
rs9357006	rs1978	Drug_PRED
rs9357006	rs2073529	Drug_PRED
rs9357006	rs9358932	Drug_PRED
rs9357006	rs9379851	Drug_PRED
rs9357006	rs9379855	Drug_PRED
rs9357006	rs9393708	Drug_PRED
rs9357006	rs9393713	Drug_PRED
rs9379856	rs1977	Drug_PRED
rs9379856	rs1978	Drug_PRED
rs9379856	rs2073529	Drug_PRED
rs9379856	rs9358932	Drug_PRED
rs9379856	rs9379851	Drug_PRED
rs9379856	rs9379855	Drug_PRED
rs9379856	rs9393708	Drug_PRED
rs9379856	rs9393713	Drug_PRED
rs9379857	rs1977	Drug_PRED
rs9379857	rs1978	Drug_PRED
rs9379857	rs2073529	Drug_PRED
rs9379857	rs9358932	Drug_PRED
rs9379857	rs9379851	Drug_PRED
rs9379857	rs9379855	Drug_PRED
rs9379857	rs9393708	Drug_PRED
rs9379857	rs9393713	Drug_PRED
rs9379858	rs1977	Drug_PRED
rs9379858	rs1978	Drug_PRED
rs9379858	rs2073529	Drug_PRED
rs9379858	rs9358932	Drug_PRED
rs9379858	rs9379851	Drug_PRED
rs9379858	rs9379855	Drug_PRED
rs9379858	rs9393708	Drug_PRED
rs9379858	rs9393713	Drug_PRED
rs9379871	rs1977	Drug_PRED
rs9379871	rs1978	Drug_PRED
rs9379871	rs2073529	Drug_PRED
rs9379871	rs9358932	Drug_PRED
rs9379871	rs9379851	Drug_PRED
rs9379871	rs9379855	Drug_PRED
rs9379871	rs9393708	Drug_PRED
rs9379871	rs9393713	Drug_PRED
rs9379873	rs1977	Drug_PRED
rs9379873	rs1978	Drug_PRED
rs9379873	rs2073529	Drug_PRED
rs9379873	rs9358932	Drug_PRED
rs9379873	rs9379851	Drug_PRED
rs9379873	rs9379855	Drug_PRED
rs9379873	rs9393708	Drug_PRED
rs9379873	rs9393713	Drug_PRED
rs9393704	rs1977	Drug_PRED
rs9393704	rs1978	Drug_PRED
rs9393704	rs2073529	Drug_PRED
rs9393704	rs9358932	Drug_PRED
rs9393704	rs9379851	Drug_PRED
rs9393704	rs9379855	Drug_PRED
rs9393704	rs9393708	Drug_PRED
rs9393704	rs9393713	Drug_PRED
rs9393705	rs1977	Drug_PRED
rs9393705	rs1978	Drug_PRED
rs9393705	rs2073529	Drug_PRED
rs9393705	rs9358932	Drug_PRED
rs9393705	rs9379851	Drug_PRED
rs9393705	rs9379855	Drug_PRED
rs9393705	rs9393708	Drug_PRED
rs9393705	rs9393713	Drug_PRED
rs9393706	rs1977	Drug_PRED
rs9393706	rs1978	Drug_PRED
rs9393706	rs2073529	Drug_PRED
rs9393706	rs9358932	Drug_PRED
rs9393706	rs9379851	Drug_PRED
rs9393706	rs9379855	Drug_PRED
rs9393706	rs9393708	Drug_PRED
rs9393706	rs9393713	Drug_PRED
rs9393715	rs1977	Drug_PRED
rs9393715	rs1978	Drug_PRED
rs9393715	rs2073529	Drug_PRED
rs9393715	rs9358932	Drug_PRED
rs9393715	rs9379851	Drug_PRED
rs9393715	rs9379855	Drug_PRED
rs9393715	rs9393708	Drug_PRED
rs9393715	rs9393713	Drug_PRED
rs944095	rs944095	Drug_PRED
rs9474786	rs9367560	Drug_PRED
rs9905597	rs28573959	Drug_PRED
rs10821513	rs10993713	Drug_PRED,Drug_SixTG
rs12705070	rs4424195	Drug_PRED,Drug_SixTG
rs4424195	rs4424195	Drug_PRED,Drug_SixTG
rs6810987	rs3822303	Drug_PRED,Drug_SixTG
rs73158420	rs4424195	Drug_PRED,Drug_SixTG
rs1016176	rs4395949	Drug_PRED,Drug_VCR
rs1016177	rs4395949	Drug_PRED,Drug_VCR
rs12042181	rs12042181	Drug_PRED,Drug_VCR
rs2026998	rs4395949	Drug_PRED,Drug_VCR
rs3816954	rs12042181	Drug_PRED,Drug_VCR
rs3847264	rs4742259	Drug_PRED,Drug_VCR
rs4008324	rs4742259	Drug_PRED,Drug_VCR
rs41274963	rs4395949	Drug_PRED,Drug_VCR
rs4742260	rs4742259	Drug_PRED,Drug_VCR
rs7033740	rs4742259	Drug_PRED,Drug_VCR
rs7036872	rs4742259	Drug_PRED,Drug_VCR
rs73655536	rs4395949	Drug_PRED,Drug_VCR
rs73655537	rs4395949	Drug_PRED,Drug_VCR
rs73655544	rs4395949	Drug_PRED,Drug_VCR
rs73655545	rs4395949	Drug_PRED,Drug_VCR
rs73655549	rs4395949	Drug_PRED,Drug_VCR
rs73655553	rs4395949	Drug_PRED,Drug_VCR
rs77849433	rs4395949	Drug_PRED,Drug_VCR
rs10217267	rs10758191	Drug_SixMP
rs10414020	rs10425108	Drug_SixMP
rs10421051	rs12104233	Drug_SixMP
rs1043908	rs1043908	Drug_SixMP
rs10787537	rs10787537	Drug_SixMP
rs10881985	rs7917710	Drug_SixMP
rs10911152	rs10911157	Drug_SixMP
rs10911164	rs10911157	Drug_SixMP
rs11036207	rs11036205	Drug_SixMP
rs11069244	rs9516761	Drug_SixMP
rs11115263	rs11115546	Drug_SixMP
rs11115312	rs11115546	Drug_SixMP
rs11115356	rs11115546	Drug_SixMP
rs11115366	rs11115546	Drug_SixMP
rs11115370	rs11115546	Drug_SixMP
rs11115371	rs11115546	Drug_SixMP
rs11115372	rs11115546	Drug_SixMP
rs11115377	rs11115546	Drug_SixMP
rs11115380	rs11115546	Drug_SixMP
rs11115381	rs11115546	Drug_SixMP
rs11115385	rs11115546	Drug_SixMP
rs11115426	rs11115546	Drug_SixMP
rs11115439	rs11115546	Drug_SixMP
rs11115440	rs11115546	Drug_SixMP
rs11115454	rs11115546	Drug_SixMP
rs11115487	rs11115546	Drug_SixMP
rs11115518	rs11115546	Drug_SixMP
rs11115519	rs11115546	Drug_SixMP
rs11115520	rs11115546	Drug_SixMP
rs11115654	rs11115546	Drug_SixMP
rs11115911	rs11115546	Drug_SixMP
rs11120184	rs7536934	Drug_SixMP
rs11206521	rs11206521	Drug_SixMP
rs112562333	rs113163540	Drug_SixMP
rs112602052	rs11259571	Drug_SixMP
rs112678949	rs11259571	Drug_SixMP
rs113293783	rs2009368	Drug_SixMP
rs113548640	rs17420195	Drug_SixMP
rs115494424	rs10911157	Drug_SixMP
rs115582361	rs10911157	Drug_SixMP
rs11574856	rs11020824	Drug_SixMP
rs116083280	rs10911157	Drug_SixMP
rs11655598	rs11655598	Drug_SixMP
rs116998410	rs11115546	Drug_SixMP
rs117324885	rs11115546	Drug_SixMP
rs117426622	rs11115546	Drug_SixMP
rs117761491	rs11115546	Drug_SixMP
rs117862862	rs11115546	Drug_SixMP
rs117917392	rs11115546	Drug_SixMP
rs11826013	rs7122749	Drug_SixMP
rs11848066	rs11160711	Drug_SixMP
rs11876765	rs11876765	Drug_SixMP
rs12144733	rs2890104	Drug_SixMP
rs12153228	rs4647113	Drug_SixMP
rs12153228	rs7726671	Drug_SixMP
rs12221087	rs7917710	Drug_SixMP
rs12245904	rs11259571	Drug_SixMP
rs12277883	rs12272403	Drug_SixMP
rs12277883	rs6591257	Drug_SixMP
rs12285921	rs12272403	Drug_SixMP
rs12285921	rs6591257	Drug_SixMP
rs12366763	rs11115546	Drug_SixMP
rs12368568	rs11115546	Drug_SixMP
rs12368937	rs11115546	Drug_SixMP
rs12368947	rs11115546	Drug_SixMP
rs12413256	rs7917710	Drug_SixMP
rs124899	rs7726671	Drug_SixMP
rs12624424	rs12625716	Drug_SixMP
rs1264300	rs2844702	Drug_SixMP
rs1264305	rs2844702	Drug_SixMP
rs1264309	rs2844702	Drug_SixMP
rs1264332	rs2844702	Drug_SixMP
rs12763487	rs12763487	Drug_SixMP
rs13043266	rs12625716	Drug_SixMP
rs13043610	rs12625716	Drug_SixMP
rs139263224	rs11115546	Drug_SixMP
rs1411609	rs10758191	Drug_SixMP
rs141785031	rs11115546	Drug_SixMP
rs142186733	rs41296196	Drug_SixMP
rs143442480	rs11115546	Drug_SixMP
rs144099284	rs11115546	Drug_SixMP
rs144956312	rs11115546	Drug_SixMP
rs145697964	rs113163540	Drug_SixMP
rs146696804	rs11115546	Drug_SixMP
rs158572	rs4235483	Drug_SixMP
rs158921	rs4235483	Drug_SixMP
rs158923	rs4235483	Drug_SixMP
rs158931	rs4235483	Drug_SixMP
rs162247	rs4235483	Drug_SixMP
rs1675085	rs2903922	Drug_SixMP
rs16842196	rs16842196	Drug_SixMP
rs17035243	rs17035243	Drug_SixMP
rs17073453	rs17073454	Drug_SixMP
rs17073453	rs17073456	Drug_SixMP
rs17073453	rs7987266	Drug_SixMP
rs17073454	rs17073454	Drug_SixMP
rs17073454	rs17073456	Drug_SixMP
rs17073454	rs7987266	Drug_SixMP
rs17079571	rs2009368	Drug_SixMP
rs17123954	rs17123954	Drug_SixMP
rs17123959	rs17123954	Drug_SixMP
rs17189763	rs2844702	Drug_SixMP
rs17430144	rs17430144	Drug_SixMP
rs17652394	rs6888854	Drug_SixMP
rs1792915	rs2903922	Drug_SixMP
rs187459	rs4235483	Drug_SixMP
rs188153509	rs11115546	Drug_SixMP
rs193068609	rs10911157	Drug_SixMP
rs1945225	rs12272403	Drug_SixMP
rs1945225	rs6591257	Drug_SixMP
rs1945226	rs12272403	Drug_SixMP
rs1945226	rs6591257	Drug_SixMP
rs1945227	rs12272403	Drug_SixMP
rs1945227	rs6591257	Drug_SixMP
rs1945228	rs12272403	Drug_SixMP
rs1945228	rs6591257	Drug_SixMP
rs1951459	rs1130033	Drug_SixMP
rs1956210	rs1956210	Drug_SixMP
rs2066275	rs7917710	Drug_SixMP
rs2182499	rs9556148	Drug_SixMP
rs2240804	rs2844702	Drug_SixMP
rs2247314	rs1130033	Drug_SixMP
rs2252856	rs2844702	Drug_SixMP
rs2252863	rs2844702	Drug_SixMP
rs2284798	rs2284798	Drug_SixMP
rs2286051	rs2074540	Drug_SixMP
rs2379193	rs2890104	Drug_SixMP
rs2452912	rs2466515	Drug_SixMP
rs248677	rs4235483	Drug_SixMP
rs2532920	rs2844702	Drug_SixMP
rs2532935	rs2844702	Drug_SixMP
rs2532936	rs2844702	Drug_SixMP
rs2532938	rs2844702	Drug_SixMP
rs2532939	rs2844702	Drug_SixMP
rs260502	rs260499	Drug_SixMP
rs2757039	rs1130033	Drug_SixMP
rs28378157	rs11259571	Drug_SixMP
rs2862797	rs1104867	Drug_SixMP
rs2890103	rs2890104	Drug_SixMP
rs2890104	rs2890104	Drug_SixMP
rs2890105	rs2890104	Drug_SixMP
rs2902328	rs1104867	Drug_SixMP
rs290509	rs4235483	Drug_SixMP
rs2992056	rs2782814	Drug_SixMP
rs2992056	rs298443	Drug_SixMP
rs2992058	rs2782814	Drug_SixMP
rs3008423	rs2782814	Drug_SixMP
rs3008423	rs298443	Drug_SixMP
rs34089429	rs4647113	Drug_SixMP
rs34089429	rs7726671	Drug_SixMP
rs34126100	rs1104867	Drug_SixMP
rs34155831	rs4647113	Drug_SixMP
rs34155831	rs7726671	Drug_SixMP
rs34350972	rs2890104	Drug_SixMP
rs34598791	rs4647113	Drug_SixMP
rs34598791	rs7726671	Drug_SixMP
rs34639	rs4235483	Drug_SixMP
rs35314391	rs2890104	Drug_SixMP
rs35511369	rs2890104	Drug_SixMP
rs35948426	rs4235483	Drug_SixMP
rs3761199	rs3761199	Drug_SixMP
rs3815019	rs5716	Drug_SixMP
rs385301	rs7209653	Drug_SixMP
rs403021	rs7209653	Drug_SixMP
rs405306	rs515299	Drug_SixMP
rs405306	rs800249	Drug_SixMP
rs408497	rs515299	Drug_SixMP
rs408497	rs800249	Drug_SixMP
rs427033	rs7209653	Drug_SixMP
rs45468197	rs73038948	Drug_SixMP
rs4647066	rs4647113	Drug_SixMP
rs4647066	rs7726671	Drug_SixMP
rs4718104	rs1104867	Drug_SixMP
rs4939037	rs12272403	Drug_SixMP
rs4939037	rs6591257	Drug_SixMP
rs4946807	rs3749871	Drug_SixMP
rs4971336	rs4971328	Drug_SixMP
rs56061726	rs16916148	Drug_SixMP
rs56723270	rs7122749	Drug_SixMP
rs57003817	rs2890104	Drug_SixMP
rs59601514	rs2074540	Drug_SixMP
rs60293371	rs2890104	Drug_SixMP
rs60354454	rs16978136	Drug_SixMP
rs6036469	rs12625716	Drug_SixMP
rs60677310	rs2890104	Drug_SixMP
rs60859340	rs113163540	Drug_SixMP
rs6120348	rs3761199	Drug_SixMP
rs61282172	rs8078002	Drug_SixMP
rs61356271	rs61356271	Drug_SixMP
rs6460173	rs1104867	Drug_SixMP
rs6502001	rs736528	Drug_SixMP
rs6504490	rs8078002	Drug_SixMP
rs6591310	rs12272403	Drug_SixMP
rs6591310	rs6591257	Drug_SixMP
rs6591320	rs12272403	Drug_SixMP
rs6591320	rs6591257	Drug_SixMP
rs67438539	rs73038948	Drug_SixMP
rs6805959	rs7432373	Drug_SixMP
rs7009208	rs7009208	Drug_SixMP
rs7082350	rs7917710	Drug_SixMP
rs7123065	rs12272403	Drug_SixMP
rs7123065	rs6591257	Drug_SixMP
rs7207529	rs16978136	Drug_SixMP
rs7225360	rs16978136	Drug_SixMP
rs72777762	rs7079388	Drug_SixMP
rs7323	rs7323	Drug_SixMP
rs73353091	rs16978136	Drug_SixMP
rs73353094	rs16978136	Drug_SixMP
rs73359239	rs16978136	Drug_SixMP
rs73359245	rs16978136	Drug_SixMP
rs73446133	rs17073454	Drug_SixMP
rs73446133	rs17073456	Drug_SixMP
rs73446133	rs7987266	Drug_SixMP
rs73446135	rs17073454	Drug_SixMP
rs73446135	rs17073456	Drug_SixMP
rs73446135	rs7987266	Drug_SixMP
rs73446137	rs17073454	Drug_SixMP
rs73446137	rs17073456	Drug_SixMP
rs73446137	rs7987266	Drug_SixMP
rs73446144	rs17073454	Drug_SixMP
rs73446144	rs17073456	Drug_SixMP
rs73446144	rs7987266	Drug_SixMP
rs73446165	rs17073454	Drug_SixMP
rs73446165	rs17073456	Drug_SixMP
rs73446165	rs7987266	Drug_SixMP
rs7417146	rs10911157	Drug_SixMP
rs7426865	rs7426865	Drug_SixMP
rs743466	rs743466	Drug_SixMP
rs749072	rs1800734	Drug_SixMP
rs74931365	rs10425108	Drug_SixMP
rs75315897	rs10425108	Drug_SixMP
rs75400621	rs10911157	Drug_SixMP
rs75654563	rs11259571	Drug_SixMP
rs76002483	rs10425108	Drug_SixMP
rs7612868	rs7612868	Drug_SixMP
rs76171738	rs10911157	Drug_SixMP
rs77100563	rs73038948	Drug_SixMP
rs77216497	rs8191781	Drug_SixMP
rs77241275	rs1130033	Drug_SixMP
rs77426740	rs2890104	Drug_SixMP
rs7750593	rs1130033	Drug_SixMP
rs7759040	rs7759040	Drug_SixMP
rs78110679	rs78110679	Drug_SixMP
rs78570590	rs113163540	Drug_SixMP
rs7868663	rs10758191	Drug_SixMP
rs7919141	rs7917710	Drug_SixMP
rs7985850	rs17073454	Drug_SixMP
rs7985850	rs17073456	Drug_SixMP
rs7985850	rs7987266	Drug_SixMP
rs80007910	rs16853381	Drug_SixMP
rs80286183	rs10425108	Drug_SixMP
rs80314439	rs41296196	Drug_SixMP
rs8068636	rs8078002	Drug_SixMP
rs871301	rs12272403	Drug_SixMP
rs871301	rs6591257	Drug_SixMP
rs9326819	rs11466744	Drug_SixMP
rs9400081	rs3749871	Drug_SixMP
rs9460757	rs9466400	Drug_SixMP
rs9648238	rs6942635	Drug_SixMP
rs9763225	rs4647113	Drug_SixMP
rs9763225	rs7726671	Drug_SixMP
rs9899805	rs8078002	Drug_SixMP
rs9903876	rs8078002	Drug_SixMP
rs9908547	rs8078002	Drug_SixMP
rs1061027	rs10450908	Drug_SixMP,Drug_SixTG
rs12297954	rs11183717	Drug_SixMP,Drug_SixTG
rs318921	rs318909	Drug_SixMP,Drug_SixTG
rs318921	rs318914	Drug_SixMP,Drug_SixTG
rs2529	rs6651043	Drug_SixMP,Drug_VCR
rs2862798	rs6651043	Drug_SixMP,Drug_VCR
rs2902328	rs6651043	Drug_SixMP,Drug_VCR
rs10098667	rs10098667	Drug_SixTG
rs10234308	rs10234308	Drug_SixTG
rs10234642	rs10234308	Drug_SixTG
rs10264303	rs10264303	Drug_SixTG
rs10399632	rs2300178	Drug_SixTG
rs10399704	rs2300178	Drug_SixTG
rs10399705	rs2300178	Drug_SixTG
rs10399706	rs2300178	Drug_SixTG
rs10399797	rs2300178	Drug_SixTG
rs10399806	rs2300178	Drug_SixTG
rs10456172	rs9395917	Drug_SixTG
rs1055129	rs1055129	Drug_SixTG
rs1060544	rs4424195	Drug_SixTG
rs10758404	rs10973014	Drug_SixTG
rs10789316	rs2300178	Drug_SixTG
rs10852766	rs1055129	Drug_SixTG
rs10872643	rs1934534	Drug_SixTG
rs10872643	rs9322209	Drug_SixTG
rs10872646	rs1934534	Drug_SixTG
rs10872646	rs9322209	Drug_SixTG
rs10872646	rs9767105	Drug_SixTG
rs10872650	rs1934534	Drug_SixTG
rs10872650	rs9322209	Drug_SixTG
rs10872650	rs9767105	Drug_SixTG
rs11047002	rs16926452	Drug_SixTG
rs11155671	rs1934534	Drug_SixTG
rs11155671	rs9322209	Drug_SixTG
rs11155674	rs1934534	Drug_SixTG
rs11155674	rs9322209	Drug_SixTG
rs11155674	rs9767105	Drug_SixTG
rs11168898	rs11168858	Drug_SixTG
rs11257877	rs10458822	Drug_SixTG
rs11257877	rs11257872	Drug_SixTG
rs115310619	rs16830551	Drug_SixTG
rs115684341	rs16854671	Drug_SixTG
rs115684341	rs16854674	Drug_SixTG
rs115694527	rs16854671	Drug_SixTG
rs115694527	rs16854674	Drug_SixTG
rs116160749	rs16854671	Drug_SixTG
rs116160749	rs16854674	Drug_SixTG
rs11620194	rs8181880	Drug_SixTG
rs116772742	rs16854671	Drug_SixTG
rs116772742	rs16854674	Drug_SixTG
rs11757700	rs9395917	Drug_SixTG
rs11821225	rs11821225	Drug_SixTG
rs11821225	rs16907831	Drug_SixTG
rs11893617	rs11885858	Drug_SixTG
rs11991673	rs10098667	Drug_SixTG
rs12139719	rs2300178	Drug_SixTG
rs12139935	rs2300178	Drug_SixTG
rs12198586	rs6459582	Drug_SixTG
rs12232061	rs8181880	Drug_SixTG
rs12314634	rs11168858	Drug_SixTG
rs12317382	rs11168858	Drug_SixTG
rs12318907	rs11168858	Drug_SixTG
rs1244869	rs1244869	Drug_SixTG
rs12464297	rs2901932	Drug_SixTG
rs12464297	rs3087933	Drug_SixTG
rs12464297	rs3821276	Drug_SixTG
rs12529698	rs9322209	Drug_SixTG
rs12529698	rs9767105	Drug_SixTG
rs12739685	rs2300178	Drug_SixTG
rs12853693	rs7983374	Drug_SixTG
rs12864099	rs8181880	Drug_SixTG
rs140430912	rs7787814	Drug_SixTG
rs140975011	rs16854671	Drug_SixTG
rs140975011	rs16854674	Drug_SixTG
rs141928838	rs16854671	Drug_SixTG
rs141928838	rs16854674	Drug_SixTG
rs142167	rs199436	Drug_SixTG
rs142167	rs199452	Drug_SixTG
rs1430882	rs1430882	Drug_SixTG
rs147302333	rs16854671	Drug_SixTG
rs147302333	rs16854674	Drug_SixTG
rs1534310	rs4424195	Drug_SixTG
rs1591145	rs12427900	Drug_SixTG
rs1591145	rs4883918	Drug_SixTG
rs16854635	rs16854671	Drug_SixTG
rs16854635	rs16854674	Drug_SixTG
rs16854671	rs16854671	Drug_SixTG
rs16854671	rs16854674	Drug_SixTG
rs16857207	rs16857207	Drug_SixTG
rs16865406	rs16865402	Drug_SixTG
rs16865406	rs6789805	Drug_SixTG
rs16865406	rs6801146	Drug_SixTG
rs16880094	rs6459582	Drug_SixTG
rs16891281	rs16891281	Drug_SixTG
rs16934573	rs16934573	Drug_SixTG
rs17099528	rs17099528	Drug_SixTG
rs17111638	rs17111638	Drug_SixTG
rs1733306	rs1147709	Drug_SixTG
rs1733306	rs1733319	Drug_SixTG
rs1733306	rs2702155	Drug_SixTG
rs1733307	rs1147709	Drug_SixTG
rs1733307	rs1733319	Drug_SixTG
rs1733307	rs2702155	Drug_SixTG
rs17594301	rs17594301	Drug_SixTG
rs17707219	rs17707219	Drug_SixTG
rs184864247	rs16823095	Drug_SixTG
rs184864247	rs2298110	Drug_SixTG
rs184864247	rs2315059	Drug_SixTG
rs1885622	rs1109773	Drug_SixTG
rs199436	rs199436	Drug_SixTG
rs199436	rs199452	Drug_SixTG
rs199442	rs199436	Drug_SixTG
rs199442	rs199452	Drug_SixTG
rs199454	rs199436	Drug_SixTG
rs199454	rs199452	Drug_SixTG
rs199536	rs199436	Drug_SixTG
rs199536	rs199452	Drug_SixTG
rs2004304	rs10458822	Drug_SixTG
rs2004304	rs11257872	Drug_SixTG
rs2064521	rs1934534	Drug_SixTG
rs2064521	rs9322209	Drug_SixTG
rs2165428	rs7559325	Drug_SixTG
rs2177796	rs11730009	Drug_SixTG
rs2182123	rs12427900	Drug_SixTG
rs2182123	rs4883918	Drug_SixTG
rs2185505	rs9395917	Drug_SixTG
rs2223502	rs2300178	Drug_SixTG
rs2239626	rs4686419	Drug_SixTG
rs2253981	rs2735014	Drug_SixTG
rs2268058	rs2300178	Drug_SixTG
rs2268059	rs2300178	Drug_SixTG
rs2269387	rs17836732	Drug_SixTG
rs2297930	rs1934534	Drug_SixTG
rs2297930	rs9322209	Drug_SixTG
rs2297930	rs9767105	Drug_SixTG
rs2297932	rs1934534	Drug_SixTG
rs2297932	rs9322209	Drug_SixTG
rs2297932	rs9767105	Drug_SixTG
rs2300178	rs2300178	Drug_SixTG
rs2305913	rs1055129	Drug_SixTG
rs2410859	rs8067076	Drug_SixTG
rs2479427	rs1750226	Drug_SixTG
rs2517890	rs2735014	Drug_SixTG
rs2517890	rs2743937	Drug_SixTG
rs2517890	rs9258538	Drug_SixTG
rs2523774	rs2735014	Drug_SixTG
rs2523774	rs2743937	Drug_SixTG
rs2523774	rs9258538	Drug_SixTG
rs2523792	rs2735014	Drug_SixTG
rs2523793	rs2735014	Drug_SixTG
rs2523793	rs2743937	Drug_SixTG
rs2523793	rs9258538	Drug_SixTG
rs259971	rs259971	Drug_SixTG
rs2735011	rs2735014	Drug_SixTG
rs2735011	rs2743937	Drug_SixTG
rs2735011	rs9258538	Drug_SixTG
rs2735014	rs2735014	Drug_SixTG
rs2735014	rs2743937	Drug_SixTG
rs2735014	rs9258538	Drug_SixTG
rs2735015	rs2735014	Drug_SixTG
rs2794954	rs816628	Drug_SixTG
rs2894423	rs1109773	Drug_SixTG
rs3003213	rs3127462	Drug_SixTG
rs3006004	rs3127462	Drug_SixTG
rs3101467	rs3127462	Drug_SixTG
rs3101470	rs3127462	Drug_SixTG
rs3127457	rs3127462	Drug_SixTG
rs3127484	rs3127462	Drug_SixTG
rs3127486	rs3127462	Drug_SixTG
rs34961553	rs9395917	Drug_SixTG
rs35190670	rs35190670	Drug_SixTG
rs35400215	rs7666215	Drug_SixTG
rs35694871	rs8181880	Drug_SixTG
rs3734295	rs9767105	Drug_SixTG
rs3742130	rs8181880	Drug_SixTG
rs3744015	rs1055129	Drug_SixTG
rs3744021	rs1055129	Drug_SixTG
rs3760128	rs1055129	Drug_SixTG
rs3765892	rs2300178	Drug_SixTG
rs3777949	rs1934534	Drug_SixTG
rs3777949	rs9322209	Drug_SixTG
rs3798761	rs1934534	Drug_SixTG
rs3798761	rs9322209	Drug_SixTG
rs3798761	rs9767105	Drug_SixTG
rs4140636	rs4140636	Drug_SixTG
rs4145895	rs4145895	Drug_SixTG
rs4361943	rs2300178	Drug_SixTG
rs4425937	rs2300178	Drug_SixTG
rs4437828	rs2300178	Drug_SixTG
rs4439319	rs2300178	Drug_SixTG
rs4511057	rs2300178	Drug_SixTG
rs4549988	rs2300178	Drug_SixTG
rs4617477	rs1430882	Drug_SixTG
rs4712059	rs9395917	Drug_SixTG
rs4714237	rs1109773	Drug_SixTG
rs4714238	rs1109773	Drug_SixTG
rs4821737	rs4821737	Drug_SixTG
rs4870144	rs1934534	Drug_SixTG
rs4870144	rs9322209	Drug_SixTG
rs4870529	rs1934534	Drug_SixTG
rs4870529	rs9322209	Drug_SixTG
rs55872768	rs1055129	Drug_SixTG
rs55993747	rs9767105	Drug_SixTG
rs57012784	rs1934534	Drug_SixTG
rs57012784	rs9322209	Drug_SixTG
rs57506830	rs6459582	Drug_SixTG
rs57666626	rs1430882	Drug_SixTG
rs58806135	rs16865402	Drug_SixTG
rs58806135	rs6789805	Drug_SixTG
rs58806135	rs6801146	Drug_SixTG
rs59178045	rs11168858	Drug_SixTG
rs59770843	rs12656223	Drug_SixTG
rs5995536	rs4821737	Drug_SixTG
rs60639238	rs16942796	Drug_SixTG
rs61544197	rs12656223	Drug_SixTG
rs61667538	rs2063985	Drug_SixTG
rs61734995	rs11885858	Drug_SixTG
rs61878637	rs16907481	Drug_SixTG
rs62439782	rs1934534	Drug_SixTG
rs6590705	rs6590705	Drug_SixTG
rs6590706	rs6590705	Drug_SixTG
rs6595747	rs12656223	Drug_SixTG
rs6751242	rs11885858	Drug_SixTG
rs6755081	rs7559325	Drug_SixTG
rs6821462	rs6814350	Drug_SixTG
rs6860581	rs12656223	Drug_SixTG
rs6874130	rs6874130	Drug_SixTG
rs6970993	rs10234308	Drug_SixTG
rs6974305	rs4424195	Drug_SixTG
rs7005081	rs7005081	Drug_SixTG
rs7068005	rs10458820	Drug_SixTG
rs7216615	rs8067076	Drug_SixTG
rs73211886	rs4767780	Drug_SixTG
rs73211887	rs4767780	Drug_SixTG
rs73232402	rs8081871	Drug_SixTG
rs73260764	rs1867633	Drug_SixTG
rs73735501	rs6954146	Drug_SixTG
rs73735501	rs6975820	Drug_SixTG
rs73965218	rs11885858	Drug_SixTG
rs73965226	rs11885858	Drug_SixTG
rs73970608	rs11885858	Drug_SixTG
rs7559325	rs7559325	Drug_SixTG
rs7564570	rs6755213	Drug_SixTG
rs7588389	rs7559325	Drug_SixTG
rs76446378	rs10501307	Drug_SixTG
rs76619218	rs1430882	Drug_SixTG
rs7709865	rs12656223	Drug_SixTG
rs7726427	rs7726427	Drug_SixTG
rs7727341	rs16872673	Drug_SixTG
rs7734182	rs4921161	Drug_SixTG
rs77394401	rs6508171	Drug_SixTG
rs7740278	rs1934534	Drug_SixTG
rs7740278	rs9322209	Drug_SixTG
rs7740331	rs9395917	Drug_SixTG
rs77866242	rs7953861	Drug_SixTG
rs77866242	rs7972282	Drug_SixTG
rs7807401	rs6964613	Drug_SixTG
rs7807401	rs7807401	Drug_SixTG
rs7810072	rs10085421	Drug_SixTG
rs7810072	rs12112051	Drug_SixTG
rs7810072	rs2337882	Drug_SixTG
rs7810072	rs2879060	Drug_SixTG
rs7810600	rs10085421	Drug_SixTG
rs7810600	rs12112051	Drug_SixTG
rs7810600	rs2337882	Drug_SixTG
rs7810600	rs2879060	Drug_SixTG
rs78942037	rs7726427	Drug_SixTG
rs79020056	rs10501307	Drug_SixTG
rs7923507	rs17707219	Drug_SixTG
rs79407723	rs17161194	Drug_SixTG
rs79703785	rs7726427	Drug_SixTG
rs797318	rs797319	Drug_SixTG
rs797319	rs797319	Drug_SixTG
rs7983374	rs7983374	Drug_SixTG
rs8031046	rs10162822	Drug_SixTG
rs8031046	rs4077174	Drug_SixTG
rs8031046	rs9630440	Drug_SixTG
rs80350582	rs17161175	Drug_SixTG
rs816613	rs816628	Drug_SixTG
rs816621	rs816628	Drug_SixTG
rs816628	rs816628	Drug_SixTG
rs8181880	rs8181880	Drug_SixTG
rs871606	rs17083718	Drug_SixTG
rs9296743	rs9395917	Drug_SixTG
rs9318121	rs12427900	Drug_SixTG
rs9318121	rs4883918	Drug_SixTG
rs9322194	rs9767105	Drug_SixTG
rs9395917	rs9395917	Drug_SixTG
rs9395918	rs9395917	Drug_SixTG
rs9462529	rs1109773	Drug_SixTG
rs9505823	rs1934534	Drug_SixTG
rs9505823	rs9322209	Drug_SixTG
rs9525732	rs9315986	Drug_SixTG
rs9525732	rs9533381	Drug_SixTG
rs9533357	rs9315986	Drug_SixTG
rs9533357	rs9533381	Drug_SixTG
rs9533358	rs9315986	Drug_SixTG
rs9533358	rs9533381	Drug_SixTG
rs9554568	rs8181880	Drug_SixTG
rs9557194	rs8181880	Drug_SixTG
rs9557195	rs8181880	Drug_SixTG
rs9557205	rs8181880	Drug_SixTG
rs9557207	rs8181880	Drug_SixTG
rs9573029	rs12427900	Drug_SixTG
rs9573029	rs4883918	Drug_SixTG
rs9573064	rs12427900	Drug_SixTG
rs9573064	rs4883918	Drug_SixTG
rs9585032	rs8181880	Drug_SixTG
rs9679707	rs11885858	Drug_SixTG
rs9711441	rs11885858	Drug_SixTG
rs9711882	rs11885858	Drug_SixTG
rs9717327	rs1934534	Drug_SixTG
rs9717327	rs9322209	Drug_SixTG
rs9767309	rs1934534	Drug_SixTG
rs9767309	rs9322209	Drug_SixTG
rs115854290	rs76343500	Drug_SixTG,Drug_VCR
rs17130730	rs17130717	Drug_SixTG,Drug_VCR
rs4656087	rs17130717	Drug_SixTG,Drug_VCR
rs10085367	rs10248287	Drug_VCR
rs10085367	rs10273013	Drug_VCR
rs10085367	rs17779736	Drug_VCR
rs10085367	rs6969837	Drug_VCR
rs10117066	rs10125930	Drug_VCR
rs10161364	rs10858888	Drug_VCR
rs10161364	rs11105315	Drug_VCR
rs10161364	rs2230283	Drug_VCR
rs10161904	rs17121053	Drug_VCR
rs10161904	rs9324297	Drug_VCR
rs10273013	rs10248287	Drug_VCR
rs10273013	rs10273013	Drug_VCR
rs10273013	rs17779736	Drug_VCR
rs10273013	rs6969837	Drug_VCR
rs1031947	rs10464844	Drug_VCR
rs1031947	rs11988529	Drug_VCR
rs1031947	rs1383591	Drug_VCR
rs1031947	rs16873003	Drug_VCR
rs1031947	rs4734863	Drug_VCR
rs1031947	rs7816536	Drug_VCR
rs1031947	rs7823133	Drug_VCR
rs10407879	rs751941	Drug_VCR
rs10409749	rs10415831	Drug_VCR
rs10409749	rs10424623	Drug_VCR
rs10409749	rs6511833	Drug_VCR
rs10409749	rs7258212	Drug_VCR
rs10413431	rs10415831	Drug_VCR
rs10413431	rs10424623	Drug_VCR
rs10413431	rs6511833	Drug_VCR
rs10413431	rs7258212	Drug_VCR
rs10415321	rs10415831	Drug_VCR
rs10415321	rs10424623	Drug_VCR
rs10415321	rs6511833	Drug_VCR
rs10415321	rs7258212	Drug_VCR
rs10477284	rs6892552	Drug_VCR
rs10482876	rs17307197	Drug_VCR
rs10511937	rs10511937	Drug_VCR
rs10764886	rs871028	Drug_VCR
rs10827119	rs11009130	Drug_VCR
rs10827124	rs11009130	Drug_VCR
rs10845205	rs11830873	Drug_VCR
rs10869186	rs4326437	Drug_VCR
rs10869186	rs6560285	Drug_VCR
rs10869186	rs7866185	Drug_VCR
rs11009051	rs11009130	Drug_VCR
rs11009129	rs11009130	Drug_VCR
rs11009136	rs11009130	Drug_VCR
rs11009151	rs11009130	Drug_VCR
rs11009152	rs11009130	Drug_VCR
rs11049167	rs11049167	Drug_VCR
rs11053906	rs11830873	Drug_VCR
rs1108542	rs11830873	Drug_VCR
rs11135852	rs11135853	Drug_VCR
rs112162270	rs12444921	Drug_VCR
rs11226115	rs11226115	Drug_VCR
rs11226115	rs11226118	Drug_VCR
rs112287655	rs7610869	Drug_VCR
rs112880266	rs11135853	Drug_VCR
rs112986774	rs11150830	Drug_VCR
rs1134180	rs751941	Drug_VCR
rs114215929	rs75750998	Drug_VCR
rs114822682	rs9806596	Drug_VCR
rs116142605	rs16864047	Drug_VCR
rs11888634	rs16864047	Drug_VCR
rs11910884	rs1022457	Drug_VCR
rs11929657	rs11929657	Drug_VCR
rs11994875	rs11135853	Drug_VCR
rs12166922	rs9624364	Drug_VCR
rs12214308	rs12214703	Drug_VCR
rs12220520	rs11009130	Drug_VCR
rs12267185	rs7072175	Drug_VCR
rs12460327	rs751941	Drug_VCR
rs1248630	rs1248630	Drug_VCR
rs1248630	rs1248631	Drug_VCR
rs1248673	rs1149725	Drug_VCR
rs12629773	rs2284749	Drug_VCR
rs12777235	rs11009130	Drug_VCR
rs13152799	rs13152799	Drug_VCR
rs13316488	rs6787784	Drug_VCR
rs13316488	rs9846606	Drug_VCR
rs13330134	rs8055559	Drug_VCR
rs13330134	rs8063084	Drug_VCR
rs13331718	rs13337155	Drug_VCR
rs13331718	rs4556786	Drug_VCR
rs13338199	rs7192051	Drug_VCR
rs13338199	rs8055559	Drug_VCR
rs13338199	rs8063084	Drug_VCR
rs1355066	rs12114735	Drug_VCR
rs1355067	rs12114735	Drug_VCR
rs1362625	rs8055559	Drug_VCR
rs1362625	rs8063084	Drug_VCR
rs138093	rs138099	Drug_VCR
rs138093	rs138102	Drug_VCR
rs138093	rs138112	Drug_VCR
rs138093	rs138114	Drug_VCR
rs138093	rs138118	Drug_VCR
rs138093	rs470089	Drug_VCR
rs138093	rs470091	Drug_VCR
rs138093	rs470092	Drug_VCR
rs146530548	rs9806596	Drug_VCR
rs1495458	rs1495458	Drug_VCR
rs150311957	rs2049241	Drug_VCR
rs16860930	rs16860930	Drug_VCR
rs16933787	rs11009130	Drug_VCR
rs16933819	rs11009130	Drug_VCR
rs16969224	rs9303674	Drug_VCR
rs16978630	rs10415831	Drug_VCR
rs16978630	rs10424623	Drug_VCR
rs16978630	rs6511833	Drug_VCR
rs16978630	rs7258212	Drug_VCR
rs16979204	rs16979204	Drug_VCR
rs17121053	rs17121053	Drug_VCR
rs17121053	rs9324297	Drug_VCR
rs17137056	rs8055559	Drug_VCR
rs17137056	rs8063084	Drug_VCR
rs17211990	rs10464844	Drug_VCR
rs17211990	rs11988529	Drug_VCR
rs17211990	rs1383591	Drug_VCR
rs17211990	rs16873003	Drug_VCR
rs17211990	rs4734863	Drug_VCR
rs17211990	rs7816536	Drug_VCR
rs17211990	rs7823133	Drug_VCR
rs17241423	rs17307197	Drug_VCR
rs17241460	rs17307197	Drug_VCR
rs17241481	rs17307197	Drug_VCR
rs17307204	rs17307197	Drug_VCR
rs1731429	rs7965635	Drug_VCR
[truncated: 639 more rows]
