# Supplementary material for: Investigation of inherited noncoding genetic variation impacting the pharmacogenomics of childhood acute lymphoblastic leukemia treatment
Source: Nat Commun. 2024 May 1;15:3681. doi: 10.1038/s41467-024-48124-4 (PMC11063049; doi:10.1038/s41467-024-48124-4)
Supplement: Supplementary file 5 — Supplementary Data 2 [file 41467_2024_48124_MOESM5_ESM.xlsx]

## Sheet: Supplementary Data 2
Supplementary Data 2: Massively parallel reporter assay data
Positive control SNVs are highlighted in green and positive control experiments with significant adj p values are in red text.									2-sided t-test	Benjamini-Hochberg
snpID	Sentinel_SNP	Phenotype	Dataset	Chr	Start	logFC	AveExpr	t	P.Value	adj.P.Val	B
rs75777619	pos. control	ALL_Susceptibility	697	pos. control	pos. control	0.861933	0.0165824	30.1932	1.67e-24	1.58e-22	45.713
rs3824662	pos. control	ALL_Susceptibility	697	pos. control	pos. control	0.567003	-0.2701	21.6975	2.89e-20	1.36e-18	35.6757
rs75777619	pos. control	ALL_Susceptibility	Jurkat	pos. control	pos. control	0.8805	0.136811	22.0518	4.71e-19	8.03e-17	33.5464
rs12777136	pos. control	ALL_Susceptibility	697	pos. control	pos. control	0.453482	-0.0739753	17.1649	2.35e-17	5.01e-16	28.8187
rs3824662	pos. control	ALL_Susceptibility	RS411	pos. control	pos. control	0.448771	0.160439	10.9588	7.76e-18	2.21e-15	30.1342
rs75777619	pos. control	ALL_Susceptibility	Nalm6	pos. control	pos. control	0.386331	-0.0548281	14.5996	5.97e-17	4.43e-15	28.3426
rs75777619	pos. control	ALL_Susceptibility	P12-Ichikawa	pos. control	pos. control	0.46828	-0.0437409	20.2093	1.21e-15	1.15e-13	25.7628
rs17481869	pos. control	ALL_Susceptibility	697	pos. control	pos. control	0.606199	-0.681106	11.9086	4.41e-13	4.16e-12	19.304
rs62445866	pos. control	ALL_Susceptibility	697	pos. control	pos. control	-0.299199	-0.528685	-11.3627	1.45e-12	1.24e-11	17.5625
rs12771808	pos. control	ALL_Susceptibility	697	pos. control	pos. control	0.274875	-0.250269	10.3312	1.51e-11	1.12e-10	15.1339
rs12777136	pos. control	ALL_Susceptibility	Jurkat	pos. control	pos. control	0.408865	-0.350386	10.9742	1.44e-11	7e-10	15.9327
rs75777619	pos. control	ALL_Susceptibility	CEM	pos. control	pos. control	1.26325	0.94299	19.4147	1.21e-11	1.29e-09	17.0648
rs3824662	pos. control	ALL_Susceptibility	Nalm6	pos. control	pos. control	0.251825	-0.414128	8.75302	1.49e-10	4.32e-09	13.4375
rs36228834	pos. control	ALL_Susceptibility	697	pos. control	pos. control	-0.22285	1.79593	-8.14694	3.43e-09	1.74e-08	9.64664
rs12777136	pos. control	ALL_Susceptibility	CEM	pos. control	pos. control	0.669399	-0.537533	15.3912	2.87e-10	1.75e-08	13.6644
rs7955113	pos. control	ALL_Susceptibility	697	pos. control	pos. control	0.225523	-1.25796	7.48736	1.99e-08	8.69e-08	7.96816
rs7896246	pos. control	ALL_Susceptibility	697	pos. control	pos. control	0.310439	-0.727201	7.4506	2.2e-08	9.5e-08	8.10297
rs77081733	pos. control	ALL_Susceptibility	697	pos. control	pos. control	0.20491	-0.626049	7.20445	4.29e-08	1.76e-07	7.10712
rs6470703	pos. control	ALL_Susceptibility	697	pos. control	pos. control	0.188019	-0.961829	6.94941	8.65e-08	3.33e-07	6.33536
rs77081733	pos. control	ALL_Susceptibility	CEM	pos. control	pos. control	0.81625	-1.07567	10.458	4.58e-08	9.29e-07	8.62758
rs12777136	pos. control	ALL_Susceptibility	P12-Ichikawa	pos. control	pos. control	0.144601	-0.0456715	7.52042	1.68e-07	2.02e-06	6.35433
rs62445866	pos. control	ALL_Susceptibility	Nalm6	pos. control	pos. control	-0.181274	-0.408732	-6.47637	1.41e-07	2.05e-06	6.55618
rs3824662	pos. control	ALL_Susceptibility	SEM	pos. control	pos. control	0.526925	0.156455	6.79267	9.61e-09	8.2e-06	9.85436
rs4245597	pos. control	ALL_Susceptibility	697	pos. control	pos. control	0.328174	-0.592537	5.65602	3.31e-06	9.83e-06	3.3231
rs36228834	pos. control	ALL_Susceptibility	Jurkat	pos. control	pos. control	-0.299916	2.06183	-6.35726	7.54e-07	1.19e-05	5.03621
rs62445866	pos. control	ALL_Susceptibility	Jurkat	pos. control	pos. control	-0.30826	-0.732119	-6.27804	9.29e-07	1.43e-05	4.79499
rs10821937	pos. control	ALL_Susceptibility	P12-Ichikawa	pos. control	pos. control	0.129633	-0.80756	6.31186	2.43e-06	2.22e-05	3.65104
rs2239630	pos. control	ALL_Susceptibility	P12-Ichikawa	pos. control	pos. control	-0.126443	0.566387	-6.06356	4.3e-06	3.65e-05	3.02366
rs75777619	pos. control	ALL_Susceptibility	REH	pos. control	pos. control	1.13958	0.868172	9.20892	1.17e-07	7.87e-05	7.9923
rs4245597	pos. control	ALL_Susceptibility	Nalm6	pos. control	pos. control	-0.248303	-0.332523	-5.09055	1.06e-05	8.46e-05	2.78755
rs4245597	pos. control	ALL_Susceptibility	P12-Ichikawa	pos. control	pos. control	-0.253279	-0.387802	-5.64398	1.15e-05	8.49e-05	2.72434
rs75777619	pos. control	ALL_Susceptibility	BALL1	pos. control	pos. control	0.731478	0.535636	8.14884	2.05e-07	9.05e-05	7.37902
rs7089424	pos. control	ALL_Susceptibility	697	pos. control	pos. control	-0.137874	-0.411553	-4.76496	4.24e-05	0.000107	0.149526
rs4557668	pos. control	ALL_Susceptibility	P12-Ichikawa	pos. control	pos. control	0.158534	-0.286604	5.36545	2.22e-05	0.000146	1.77716
rs4948492	pos. control	ALL_Susceptibility	697	pos. control	pos. control	-0.135638	-0.634504	-4.61881	6.42e-05	0.000156	-0.264411
rs75777619	pos. control	ALL_Susceptibility	SUPB15	pos. control	pos. control	0.612089	-0.340629	6.28159	4.97e-06	0.000177	3.55293
rs62445866	pos. control	ALL_Susceptibility	P12-Ichikawa	pos. control	pos. control	-0.122004	-0.277261	-5.23595	3.03e-05	0.000191	1.18655
rs12771808	pos. control	ALL_Susceptibility	CEM	pos. control	pos. control	0.358134	-0.417229	6.06878	2.69e-05	0.000223	1.78989
rs36228834	pos. control	ALL_Susceptibility	P12-Ichikawa	pos. control	pos. control	-0.127222	0.461628	-5.01569	5.15e-05	0.000299	0.673396
rs3731217	pos. control	ALL_Susceptibility	P12-Ichikawa	pos. control	pos. control	-0.183533	-0.462562	-4.89369	6.91e-05	0.000379	0.701958
rs75777619	pos. control	ALL_Susceptibility	RS411	pos. control	pos. control	0.196614	-0.11205	4.47523	2.39e-05	0.00053	1.93438
rs7896246	pos. control	ALL_Susceptibility	Nalm6	pos. control	pos. control	-0.168411	-0.525043	-4.39449	8.96e-05	0.000533	0.444097
rs73709056	pos. control	ALL_Susceptibility	697	pos. control	pos. control	0.196425	-0.923078	4.13874	0.000249	0.000542	-1.09644
rs62445866	pos. control	ALL_Susceptibility	CEM	pos. control	pos. control	-0.381711	-1.00134	-5.38704	9.05e-05	0.000603	0.627416
rs2239630	pos. control	ALL_Susceptibility	697	pos. control	pos. control	0.106925	0.512798	4.04196	0.000326	0.000692	-1.94073
rs9415635	pos. control	ALL_Susceptibility	REH	pos. control	pos. control	4.98595	-4.36648	6.89592	4.4e-06	0.000715	3.99347
rs2239630	pos. control	ALL_Susceptibility	Jurkat	pos. control	pos. control	-0.163014	0.432178	-4.45869	0.000125	0.000961	-0.272682
rs4245597	pos. control	ALL_Susceptibility	Jurkat	pos. control	pos. control	-0.370991	-0.451836	-4.44075	0.000131	0.000991	0.441621
rs2188127	pos. control	ALL_Susceptibility	697	pos. control	pos. control	-0.103456	0.853089	-3.88292	0.000507	0.00102987	-2.35236
rs6470703	pos. control	ALL_Susceptibility	Nalm6	pos. control	pos. control	-0.112099	-0.801581	-4.12245	0.000203	0.00105972	-0.662865
rs35837782	pos. control	ALL_Susceptibility	Nalm6	pos. control	pos. control	0.111945	-0.718017	4.10984	0.00021	0.00109013	-0.69628
rs7896246	pos. control	ALL_Susceptibility	P12-Ichikawa	pos. control	pos. control	-0.163051	-0.51555	-4.24765	0.000333	0.00142832	-0.866738
rs35837782	pos. control	ALL_Susceptibility	697	pos. control	pos. control	-0.0999298	-0.960274	-3.68771	0.000866	0.00169353	-2.85095
rs12765129	pos. control	ALL_Susceptibility	CEM	pos. control	pos. control	-0.339852	-0.643243	-4.62567	0.000377	0.00194137	-0.614067
rs4245595	pos. control	ALL_Susceptibility	Nalm6	pos. control	pos. control	0.170663	-0.547573	3.82299	0.000488	0.00218015	-1.0455
rs12777136	pos. control	ALL_Susceptibility	Nalm6	pos. control	pos. control	0.10593	-0.265325	3.76994	0.000569	0.00250293	-1.67666
rs4557668	pos. control	ALL_Susceptibility	Jurkat	pos. control	pos. control	0.226798	-0.466355	3.83587	0.000664	0.003906	-1.47851
rs12771808	pos. control	ALL_Susceptibility	Jurkat	pos. control	pos. control	0.149537	-0.593391	3.75359	0.000825	0.00472305	-2.04985
rs9415635	pos. control	ALL_Susceptibility	Nalm6	pos. control	pos. control	0.186071	-0.435916	3.43688	0.00146704	0.00562422	-1.92994
rs4245595	pos. control	ALL_Susceptibility	P12-Ichikawa	pos. control	pos. control	0.133187	-0.719921	3.55461	0.00178613	0.00601014	-2.38189
rs3731222	pos. control	ALL_Susceptibility	CEM	pos. control	pos. control	0.383963	-1.18386	3.89298	0.00157814	0.00621936	-1.87398
rs3731222	pos. control	ALL_Susceptibility	Jurkat	pos. control	pos. control	0.283271	-0.867047	3.58164	0.00129432	0.00677334	-2.03199
rs6470703	pos. control	ALL_Susceptibility	P12-Ichikawa	pos. control	pos. control	-0.0954734	-0.766696	-3.38813	0.00265937	0.00846434	-3.3071
rs2268508	pos. control	ALL_Susceptibility	Nalm6	pos. control	pos. control	0.101737	1.76283	3.22611	0.00262291	0.00913202	-3.07834
rs10821937	pos. control	ALL_Susceptibility	Jurkat	pos. control	pos. control	0.126896	-1.27308	3.37571	0.00220346	0.0100243	-3.04966
rs6470703	pos. control	ALL_Susceptibility	CEM	pos. control	pos. control	0.267053	-1.85183	3.59452	0.00286135	0.0103202	-2.96436
rs9415635	pos. control	ALL_Susceptibility	P12-Ichikawa	pos. control	pos. control	0.157844	-0.450553	3.26889	0.00352867	0.0108859	-2.92205
rs3731204	pos. control	ALL_Susceptibility	697	pos. control	pos. control	-0.161862	-0.739955	-2.8435	0.00784092	0.0128993	-4.34771
rs2268513	pos. control	ALL_Susceptibility	SUPB15	pos. control	pos. control	0.319483	-1.70325	3.77867	0.00127081	0.0133827	-2.12794
rs75777619	pos. control	ALL_Susceptibility	SEM	pos. control	pos. control	0.41559	-0.1379	4.19896	0.000103	0.0134755	1.05193
rs2188127	pos. control	ALL_Susceptibility	P12-Ichikawa	pos. control	pos. control	0.0662467	1.00019	3.14829	0.00468665	0.0136208	-3.8936
rs77081733	pos. control	ALL_Susceptibility	RS411	pos. control	pos. control	-0.157055	-0.336775	-3.28999	0.00146855	0.0157569	-1.8925
rs36228834	pos. control	ALL_Susceptibility	REH	pos. control	pos. control	-0.563555	1.16025	-4.27595	0.000626	0.0189556	-0.575079
rs80029873	pos. control	ALL_Susceptibility	SUPB15	pos. control	pos. control	-0.502865	-0.907693	-3.55021	0.0021382	0.0206542	-2.26684
rs17133805	pos. control	ALL_Susceptibility	P12-Ichikawa	pos. control	pos. control	-0.0647716	-0.231268	-2.90758	0.00819041	0.0214217	-4.39836
rs7896246	pos. control	ALL_Susceptibility	SUPB15	pos. control	pos. control	-0.529843	-0.794931	-3.50394	0.00237506	0.0219716	-2.36617
rs3731222	pos. control	ALL_Susceptibility	P12-Ichikawa	pos. control	pos. control	0.1121	-0.618823	2.85029	0.00933706	0.0241349	-4.09643
rs35837782	pos. control	ALL_Susceptibility	Jurkat	pos. control	pos. control	0.117855	-1.18828	2.87499	0.00769794	0.02682	-4.15854
rs7923479	pos. control	ALL_Susceptibility	P12-Ichikawa	pos. control	pos. control	-0.14399	0.0754996	-2.79333	0.0106274	0.0268997	-3.75364
rs2268513	pos. control	ALL_Susceptibility	Jurkat	pos. control	pos. control	0.125342	-1.27497	2.86856	0.00781873	0.0271113	-4.27116
rs10821937	pos. control	ALL_Susceptibility	SEM	pos. control	pos. control	0.350899	-0.379024	3.76711	0.000415	0.0272452	-0.319152
rs7896246	pos. control	ALL_Susceptibility	RS411	pos. control	pos. control	-0.200857	-0.15599	-3.03908	0.00316779	0.027857	-2.33333
rs12771808	pos. control	ALL_Susceptibility	P12-Ichikawa	pos. control	pos. control	0.0569588	-0.636346	2.76365	0.0113656	0.0284306	-4.72365
rs2268513	pos. control	ALL_Susceptibility	CEM	pos. control	pos. control	0.188252	-1.68492	2.96848	0.0100185	0.0287737	-4.38199
rs7089424	pos. control	ALL_Susceptibility	CEM	pos. control	pos. control	-0.185234	0.0104139	-2.87367	0.0120987	0.0335616	-4.30411
rs3731217	pos. control	ALL_Susceptibility	SUPB15	pos. control	pos. control	-0.423352	-0.883952	-3.19734	0.00474401	0.0351882	-3.04351
rs36228834	pos. control	ALL_Susceptibility	CEM	pos. control	pos. control	-0.168416	3.14372	-2.78978	0.0142885	0.0382072	-4.46455
rs4948492	pos. control	ALL_Susceptibility	RS411	pos. control	pos. control	0.134173	-0.373309	2.86658	0.0052499	0.0399836	-3.09347
rs17133805	pos. control	ALL_Susceptibility	697	pos. control	pos. control	0.061527	-0.345507	2.2886	0.0290974	0.0422469	-6.17589
rs7896246	pos. control	ALL_Susceptibility	REH	pos. control	pos. control	-0.932058	-1.12973	-3.59768	0.00253932	0.0459107	-1.59031
rs7923479	pos. control	ALL_Susceptibility	697	pos. control	pos. control	-0.173511	0.728635	-2.21858	0.0339939	0.0488161	-5.27388
rs77081733	pos. control	ALL_Susceptibility	P12-Ichikawa	pos. control	pos. control	-0.0627071	-0.716377	-2.38988	0.025903	0.0571224	-5.37982
rs9415635	pos. control	ALL_Susceptibility	BALL1	pos. control	pos. control	1.2277	-2.15302	3.44756	0.0029129	0.0591596	-1.53957
rs3731204	pos. control	ALL_Susceptibility	Jurkat	pos. control	pos. control	-0.188897	-0.942957	-2.44529	0.0211266	0.0601703	-4.4834
rs2268508	pos. control	ALL_Susceptibility	P12-Ichikawa	pos. control	pos. control	0.0594732	-0.434064	2.33568	0.0290799	0.0624404	-5.49921
rs3731222	pos. control	ALL_Susceptibility	RS411	pos. control	pos. control	0.18492	-0.471249	2.63674	0.00997963	0.0632909	-3.33835
rs17481869	pos. control	ALL_Susceptibility	RS411	pos. control	pos. control	0.216914	-0.0598021	2.62186	0.0103905	0.0634701	-3.21798
rs10821937	pos. control	ALL_Susceptibility	SUPB15	pos. control	pos. control	0.266011	-1.4206	2.79329	0.0115945	0.0644309	-4.26781
rs7923479	pos. control	ALL_Susceptibility	Nalm6	pos. control	pos. control	-0.169039	-0.00941752	-2.27108	0.0290414	0.0659716	-4.38425
rs4948492	pos. control	ALL_Susceptibility	Jurkat	pos. control	pos. control	0.107093	-0.72858	2.35656	0.0257899	0.0701715	-5.20337
rs3731217	pos. control	ALL_Susceptibility	697	pos. control	pos. control	-0.0879084	-0.934873	-2.02988	0.0510514	0.0707503	-6.29221
rs7923479	pos. control	ALL_Susceptibility	CEM	pos. control	pos. control	-0.44167	1.10787	-2.35087	0.0336405	0.075316	-4.26815
rs12765129	pos. control	ALL_Susceptibility	697	pos. control	pos. control	-0.06481	-0.692616	-1.9899	0.0555108	0.0762492	-6.5441
rs62445866	pos. control	ALL_Susceptibility	RS411	pos. control	pos. control	-0.115184	0.212562	-2.50498	0.014189	0.0801537	-4.00756
rs80029873	pos. control	ALL_Susceptibility	CEM	pos. control	pos. control	-0.222884	-1.12253	-2.27323	0.0390102	0.0849953	-5.05993
rs4948492	pos. control	ALL_Susceptibility	P12-Ichikawa	pos. control	pos. control	0.0625622	-0.400887	2.14244	0.0435395	0.0867196	-5.89132
rs3731217	pos. control	ALL_Susceptibility	Jurkat	pos. control	pos. control	-0.141484	-0.798525	-2.21192	0.0354341	0.089424	-5.17567
rs10821937	pos. control	ALL_Susceptibility	Nalm6	pos. control	pos. control	0.0603337	-0.709468	2.07683	0.0448026	0.0944786	-5.75391
rs80029873	pos. control	ALL_Susceptibility	P12-Ichikawa	pos. control	pos. control	-0.0723847	-0.616047	-2.08208	0.0492398	0.0953497	-5.67111
rs2268508	pos. control	ALL_Susceptibility	Jurkat	pos. control	pos. control	0.110993	-0.718715	2.17358	0.0384847	0.0954286	-5.5384
rs17481869	pos. control	ALL_Susceptibility	P12-Ichikawa	pos. control	pos. control	0.0744946	-0.281632	2.07129	0.0503263	0.097123	-5.53108
rs10821936	pos. control	ALL_Susceptibility	Nalm6	pos. control	pos. control	0.0756523	-0.71061	2.03493	0.0490564	0.101566	-5.60521
rs2268513	pos. control	ALL_Susceptibility	RS411	pos. control	pos. control	-0.100082	-0.603625	-2.33925	0.0217109	0.103907	-4.4547
rs9414758	pos. control	ALL_Susceptibility	SUPB15	pos. control	pos. control	-0.289098	-0.528634	-2.44845	0.0242314	0.105997	-4.66893
rs80029873	pos. control	ALL_Susceptibility	Nalm6	pos. control	pos. control	-0.0861045	-0.444366	-1.97948	0.0552241	0.111988	-5.60676
rs4557668	pos. control	ALL_Susceptibility	CEM	pos. control	pos. control	0.168021	-1.11719	2.0777	0.0563001	0.113466	-5.47953
rs4245595	pos. control	ALL_Susceptibility	RS411	pos. control	pos. control	0.183141	-0.528122	2.27395	0.0255342	0.114938	-4.01068
rs12777136	pos. control	ALL_Susceptibility	BALL1	pos. control	pos. control	0.254841	0.344307	2.95987	0.00846397	0.115516	-3.24395
rs2188127	pos. control	ALL_Susceptibility	CEM	pos. control	pos. control	-0.110478	1.39614	-2.05463	0.0587534	0.117017	-5.97492
rs7089424	pos. control	ALL_Susceptibility	SUPB15	pos. control	pos. control	0.391661	-0.443854	2.37564	0.0282	0.118314	-4.96958
rs17133805	pos. control	ALL_Susceptibility	CEM	pos. control	pos. control	0.153215	-0.413888	2.03388	0.0610437	0.119564	-5.9439
rs3824662	pos. control	ALL_Susceptibility	CEM	pos. control	pos. control	-0.0993733	-1.37912	-2.03535	0.0608787	0.119564	-6.24356
rs17481869	pos. control	ALL_Susceptibility	Nalm6	pos. control	pos. control	0.085695	-0.294783	1.92887	0.0614301	0.120793	-5.51974
rs9415635	pos. control	ALL_Susceptibility	SUPB15	pos. control	pos. control	0.36182	-1.23989	2.35169	0.0296324	0.12094	-4.56179
rs36228834	pos. control	ALL_Susceptibility	Nalm6	pos. control	pos. control	-0.0578959	0.102538	-1.90799	0.0641612	0.124953	-6.02177
rs17133805	pos. control	ALL_Susceptibility	Nalm6	pos. control	pos. control	-0.0534815	0.626315	-1.90198	0.0649663	0.126089	-6.06481
rs3731222	pos. control	ALL_Susceptibility	Nalm6	pos. control	pos. control	0.0813355	-0.594413	1.89638	0.0657237	0.127125	-5.7247
rs17133805	pos. control	ALL_Susceptibility	REH	pos. control	pos. control	-0.412234	0.201026	-2.62101	0.0189553	0.12824	-4.01384
rs12777136	pos. control	ALL_Susceptibility	REH	pos. control	pos. control	-0.313657	-0.209199	-2.58302	0.0204577	0.130715	-4.24733
rs17481869	pos. control	ALL_Susceptibility	SUPB15	pos. control	pos. control	0.301124	-0.704037	2.27073	0.0349892	0.133837	-4.81951
rs17481869	pos. control	ALL_Susceptibility	REH	pos. control	pos. control	0.866784	-1.70583	2.54631	0.022018	0.137603	-3.41577
rs6470703	pos. control	ALL_Susceptibility	BALL1	pos. control	pos. control	-0.306513	-0.741889	-2.76121	0.0129604	0.140885	-3.50068
rs12765129	pos. control	ALL_Susceptibility	Jurkat	pos. control	pos. control	-0.103652	-0.484291	-1.93178	0.0637216	0.142663	-5.82969
rs2188127	pos. control	ALL_Susceptibility	Jurkat	pos. control	pos. control	0.0787126	1.01942	1.92299	0.0648636	0.145029	-6.16389
rs3824662	pos. control	ALL_Susceptibility	BALL1	pos. control	pos. control	0.220178	-0.612121	2.71438	0.0143153	0.148097	-3.83136
rs73709056	pos. control	ALL_Susceptibility	SUPB15	pos. control	pos. control	-0.356741	-0.888141	-2.17919	0.0421133	0.153844	-5.01617
rs35837782	pos. control	ALL_Susceptibility	CEM	pos. control	pos. control	0.151986	-1.45129	1.85171	0.0849246	0.154953	-6.21903
rs3731222	pos. control	ALL_Susceptibility	REH	pos. control	pos. control	0.812819	-1.14794	2.40084	0.0293867	0.163219	-3.84848
rs10821936	pos. control	ALL_Susceptibility	Jurkat	pos. control	pos. control	-0.124373	-1.15079	-1.85206	0.074751	0.163284	-5.93517
rs7923479	pos. control	ALL_Susceptibility	BALL1	pos. control	pos. control	1.09576	-1.44909	2.58575	0.0187693	0.171232	-3.07024
rs3731222	pos. control	ALL_Susceptibility	697	pos. control	pos. control	-0.0746712	-0.939218	-1.52897	0.136441	0.174883	-7.08436
rs9414758	pos. control	ALL_Susceptibility	P12-Ichikawa	pos. control	pos. control	-0.0588074	-0.396226	-1.69437	0.10438	0.177186	-6.4231
rs80029873	pos. control	ALL_Susceptibility	697	pos. control	pos. control	-0.0665175	-0.685798	-1.50681	0.142012	0.181342	-7.15988
rs4948492	pos. control	ALL_Susceptibility	REH	pos. control	pos. control	0.366598	-0.882583	2.2399	0.0402305	0.183444	-4.60483
rs9414758	pos. control	ALL_Susceptibility	CEM	pos. control	pos. control	-0.151256	-1.06559	-1.71973	0.107142	0.185946	-6.08472
rs10821937	pos. control	ALL_Susceptibility	REH	pos. control	pos. control	0.280955	-0.744696	2.21882	0.0419004	0.186213	-4.86665
rs3731204	pos. control	ALL_Susceptibility	CEM	pos. control	pos. control	-0.267281	-1.22199	-1.69444	0.111941	0.192124	-5.76517
rs36228834	pos. control	ALL_Susceptibility	RS411	pos. control	pos. control	-0.0891282	0.296112	-1.89875	0.0610514	0.199528	-5.25663
rs2268513	pos. control	ALL_Susceptibility	Nalm6	pos. control	pos. control	-0.0417075	-0.732207	-1.58592	0.121252	0.207329	-6.59976
rs4245595	pos. control	ALL_Susceptibility	Jurkat	pos. control	pos. control	0.154423	-1.08936	1.65427	0.109412	0.217449	-5.9663
rs62445866	pos. control	ALL_Susceptibility	BALL1	pos. control	pos. control	-0.311076	-0.590219	-2.34145	0.0310642	0.22073	-4.26196
rs12765129	pos. control	ALL_Susceptibility	REH	pos. control	pos. control	-0.434723	-0.961978	-2.08149	0.0544497	0.223137	-4.62866
rs2268513	pos. control	ALL_Susceptibility	BALL1	pos. control	pos. control	-0.317014	-0.592022	-2.30456	0.0334732	0.229338	-4.512
rs2268508	pos. control	ALL_Susceptibility	RS411	pos. control	pos. control	0.0862472	1.2311	1.80119	0.0752827	0.230166	-5.40723
rs3731217	pos. control	ALL_Susceptibility	RS411	pos. control	pos. control	0.119284	-0.077137	1.8017	0.075201	0.230166	-5.11164
rs2268513	pos. control	ALL_Susceptibility	P12-Ichikawa	pos. control	pos. control	-0.0296052	-0.955242	-1.48661	0.151385	0.23847	-7.11626
rs2239630	pos. control	ALL_Susceptibility	CEM	pos. control	pos. control	-0.0807626	0.519073	-1.53368	0.147033	0.241709	-6.93804
rs4245597	pos. control	ALL_Susceptibility	SUPB15	pos. control	pos. control	-0.255412	-0.770088	-1.80802	0.0864667	0.243822	-5.57076
rs3781093	pos. control	ALL_Susceptibility	Jurkat	pos. control	pos. control	0.0986913	-0.820117	1.57426	0.126831	0.244341	-6.32889
rs7955113	pos. control	ALL_Susceptibility	CEM	pos. control	pos. control	0.119999	-1.87312	1.51421	0.151862	0.247344	-6.49192
rs7955113	pos. control	ALL_Susceptibility	RS411	pos. control	pos. control	-0.0903692	-0.454515	-1.7194	0.0892468	0.257585	-5.45767
rs9415635	pos. control	ALL_Susceptibility	RS411	pos. control	pos. control	0.165581	-0.256427	1.69636	0.0935428	0.263454	-4.91762
rs2188127	pos. control	ALL_Susceptibility	Nalm6	pos. control	pos. control	0.0375919	1.44385	1.41245	0.166157	0.265187	-6.85017
rs35837782	pos. control	ALL_Susceptibility	REH	pos. control	pos. control	0.351236	-0.689808	1.93773	0.0711999	0.269328	-5.21444
rs4245597	pos. control	ALL_Susceptibility	CEM	pos. control	pos. control	0.21039	-0.700924	1.44782	0.169337	0.269989	-6.05526
rs2188127	pos. control	ALL_Susceptibility	SUPB15	pos. control	pos. control	-0.161824	1.54646	-1.69812	0.105808	0.2731	-6.25501
rs9414758	pos. control	ALL_Susceptibility	Nalm6	pos. control	pos. control	0.0493102	-0.204695	1.37866	0.176263	0.278688	-6.64985
rs17481869	pos. control	ALL_Susceptibility	CEM	pos. control	pos. control	0.231956	-0.928115	1.41601	0.178283	0.280324	-6.1883
rs4245595	pos. control	ALL_Susceptibility	697	pos. control	pos. control	-0.0586459	-1.08089	-1.22585	0.229514	0.281287	-7.33093
rs2268508	pos. control	ALL_Susceptibility	CEM	pos. control	pos. control	-0.0970563	-1.3509	-1.40874	0.180384	0.282585	-6.75537
rs73709056	pos. control	ALL_Susceptibility	RS411	pos. control	pos. control	-0.126929	-0.538066	-1.62781	0.107332	0.291732	-5.23871
rs3731204	pos. control	ALL_Susceptibility	SUPB15	pos. control	pos. control	-0.320384	-0.954256	-1.60242	0.125564	0.302561	-5.92672
rs9415635	pos. control	ALL_Susceptibility	CEM	pos. control	pos. control	-0.239348	-1.00184	-1.34061	0.201055	0.30625	-6.12551
rs10264390	pos. control	ALL_Susceptibility	SEM	pos. control	pos. control	-0.266392	-0.433559	-2.26562	0.0275741	0.306644	-3.93271
rs2188127	pos. control	ALL_Susceptibility	RS411	pos. control	pos. control	0.071306	1.6496	1.56985	0.120232	0.311725	-5.86853
rs77081733	pos. control	ALL_Susceptibility	Jurkat	pos. control	pos. control	0.0788194	-0.96443	1.38498	0.177161	0.316147	-6.81274
rs80029873	pos. control	ALL_Susceptibility	RS411	pos. control	pos. control	0.102953	-0.420024	1.5434	0.126514	0.321305	-5.5306
rs4948492	pos. control	ALL_Susceptibility	SEM	pos. control	pos. control	0.253299	-0.287517	2.16961	0.0345287	0.32472	-4.16461
rs4557668	pos. control	ALL_Susceptibility	Nalm6	pos. control	pos. control	-0.0446399	-0.374705	-1.2509	0.21881	0.331004	-6.79153
rs2188127	pos. control	ALL_Susceptibility	BALL1	pos. control	pos. control	-0.166735	2.29045	-1.84335	0.0820071	0.333105	-5.24184
rs77081733	pos. control	ALL_Susceptibility	REH	pos. control	pos. control	0.344651	-0.816081	1.71997	0.105448	0.333754	-5.40944
rs7089424	pos. control	ALL_Susceptibility	P12-Ichikawa	pos. control	pos. control	-0.0292556	0.380183	-1.2322	0.230951	0.334767	-7.30203
rs10264390	pos. control	ALL_Susceptibility	Nalm6	pos. control	pos. control	-0.0379385	-0.502814	-1.23818	0.223433	0.334953	-7.00449
rs2268508	pos. control	ALL_Susceptibility	BALL1	pos. control	pos. control	-0.316933	-0.357444	-1.81707	0.0860961	0.340518	-5.10079
rs35837782	pos. control	ALL_Susceptibility	SEM	pos. control	pos. control	0.224631	-0.317129	2.10443	0.0400877	0.341948	-4.35646
rs7923479	pos. control	ALL_Susceptibility	SEM	pos. control	pos. control	0.738908	-0.490275	2.09	0.0414192	0.348961	-3.69858
rs2239630	pos. control	ALL_Susceptibility	BALL1	pos. control	pos. control	-0.154325	0.225921	-1.72944	0.101046	0.361392	-5.53778
rs4245595	pos. control	ALL_Susceptibility	SUPB15	pos. control	pos. control	0.205072	-0.934797	1.44301	0.16531	0.36402	-6.17697
rs10264390	pos. control	ALL_Susceptibility	P12-Ichikawa	pos. control	pos. control	-0.0308012	-0.457808	-1.15145	0.261973	0.3712	-7.35841
rs3731222	pos. control	ALL_Susceptibility	BALL1	pos. control	pos. control	0.37068	-0.765513	1.69747	0.107036	0.3719	-4.89957
rs73709056	pos. control	ALL_Susceptibility	Nalm6	pos. control	pos. control	-0.0516845	-0.524021	-1.14978	0.257599	0.372581	-6.71179
rs10821936	pos. control	ALL_Susceptibility	SEM	pos. control	pos. control	0.311296	-0.568087	2.0253	0.0478724	0.372924	-4.24251
rs10821937	pos. control	ALL_Susceptibility	BALL1	pos. control	pos. control	0.147082	-0.791451	1.68247	0.109949	0.376035	-5.54198
rs62445866	pos. control	ALL_Susceptibility	SUPB15	pos. control	pos. control	-0.145633	-1.30367	-1.39081	0.180365	0.385223	-6.61065
rs9415635	pos. control	ALL_Susceptibility	Jurkat	pos. control	pos. control	0.11178	-0.671497	1.21215	0.235739	0.393514	-6.41268
rs3731217	pos. control	ALL_Susceptibility	Nalm6	pos. control	pos. control	-0.0415554	-0.356449	-1.09451	0.280794	0.399196	-6.90795
rs4948492	pos. control	ALL_Susceptibility	CEM	pos. control	pos. control	-0.0781055	-1.47227	-1.11103	0.284974	0.405138	-7.13931
rs3731222	pos. control	ALL_Susceptibility	SEM	pos. control	pos. control	0.333316	-0.482472	1.94401	0.0571971	0.408277	-4.2654
rs9415635	pos. control	ALL_Susceptibility	SEM	pos. control	pos. control	0.476819	-0.533426	1.94433	0.0571569	0.408277	-4.02511
rs12771808	pos. control	ALL_Susceptibility	RS411	pos. control	pos. control	0.0578279	0.481725	1.31419	0.192379	0.413834	-6.2204
rs35837782	pos. control	ALL_Susceptibility	P12-Ichikawa	pos. control	pos. control	0.0253846	-0.823679	1.05699	0.302045	0.414886	-7.5513
rs6470703	pos. control	ALL_Susceptibility	Jurkat	pos. control	pos. control	-0.0531063	-1.35017	-1.16469	0.254121	0.416056	-7.22405
rs3781093	pos. control	ALL_Susceptibility	697	pos. control	pos. control	0.0337122	-0.760671	0.892825	0.37885	0.439672	-7.94927
rs7896246	pos. control	ALL_Susceptibility	Jurkat	pos. control	pos. control	-0.0716672	-0.982826	-1.11906	0.272766	0.439745	-6.86624
rs3731204	pos. control	ALL_Susceptibility	Nalm6	pos. control	pos. control	-0.0458987	-0.586358	-1.0066	0.320651	0.440798	-6.78673
rs12765129	pos. control	ALL_Susceptibility	RS411	pos. control	pos. control	0.0687596	-0.321219	1.24331	0.217231	0.441115	-6.08844
rs36228834	pos. control	ALL_Susceptibility	SEM	pos. control	pos. control	-0.201586	0.4451	-1.82367	0.0738275	0.441662	-4.8039
rs10264390	pos. control	ALL_Susceptibility	CEM	pos. control	pos. control	0.0818417	-0.9999	1.02907	0.320619	0.44218	-7.17975
rs3824662	pos. control	ALL_Susceptibility	SUPB15	pos. control	pos. control	0.106615	-1.20793	1.2507	0.226234	0.445675	-7.00497
rs3781093	pos. control	ALL_Susceptibility	Nalm6	pos. control	pos. control	0.0360612	-0.56933	0.974344	0.336201	0.459215	-7.08369
rs7923479	pos. control	ALL_Susceptibility	SUPB15	pos. control	pos. control	-0.247628	0.115147	-1.21297	0.240012	0.461964	-6.11154
rs2268508	pos. control	ALL_Susceptibility	SUPB15	pos. control	pos. control	0.155704	0.804003	1.2114	0.240599	0.462231	-6.80457
rs3824662	pos. control	ALL_Susceptibility	REH	pos. control	pos. control	0.142551	-0.536745	1.32015	0.206056	0.468751	-6.40463
rs77081733	pos. control	ALL_Susceptibility	BALL1	pos. control	pos. control	0.156801	-0.556626	1.4168	0.17382	0.469949	-5.66455
rs7923479	pos. control	ALL_Susceptibility	RS411	pos. control	pos. control	-0.172695	0.0200813	-1.16025	0.249252	0.471423	-5.35998
rs80029873	pos. control	ALL_Susceptibility	BALL1	pos. control	pos. control	-0.223516	-0.663403	-1.39594	0.179914	0.475128	-5.36114
rs2268508	pos. control	ALL_Susceptibility	697	pos. control	pos. control	-0.0244852	-0.780157	-0.813199	0.422324	0.482898	-8.27469
rs7923479	pos. control	ALL_Susceptibility	Jurkat	pos. control	pos. control	-0.125585	0.684127	-1.0279	0.312927	0.483563	-6.36617
rs3731204	pos. control	ALL_Susceptibility	P12-Ichikawa	pos. control	pos. control	0.0351964	-0.549946	0.910968	0.372238	0.484023	-7.12648
rs10264390	pos. control	ALL_Susceptibility	Jurkat	pos. control	pos. control	-0.0527152	-0.699755	-1.0242	0.31464	0.48577	-7.24135
rs7089424	pos. control	ALL_Susceptibility	RS411	pos. control	pos. control	-0.053628	1.06594	-1.12273	0.26477	0.487539	-6.3988
rs4245595	pos. control	ALL_Susceptibility	BALL1	pos. control	pos. control	0.304742	-1.10765	1.3591	0.191101	0.497739	-5.18373
rs2268513	pos. control	ALL_Susceptibility	697	pos. control	pos. control	0.0210387	-0.954587	0.775787	0.443771	0.503373	-8.39404
rs3731204	pos. control	ALL_Susceptibility	BALL1	pos. control	pos. control	0.299381	-0.985283	1.33084	0.200053	0.509388	-5.16631
rs17481869	pos. control	ALL_Susceptibility	SEM	pos. control	pos. control	-0.344531	-0.305463	-1.65063	0.104713	0.509672	-4.60625
rs12765129	pos. control	ALL_Susceptibility	SUPB15	pos. control	pos. control	-0.131574	-0.870964	-1.09993	0.285111	0.511461	-6.83418
rs17133805	pos. control	ALL_Susceptibility	BALL1	pos. control	pos. control	-0.125148	-0.00404078	-1.23147	0.234183	0.544067	-6.05209
rs3731217	pos. control	ALL_Susceptibility	SEM	pos. control	pos. control	0.251811	-0.366926	1.57748	0.12062	0.544366	-4.87887
rs3781093	pos. control	ALL_Susceptibility	SUPB15	pos. control	pos. control	-0.120385	-1.36944	-1.00177	0.329049	0.554174	-6.85649
rs10821937	pos. control	ALL_Susceptibility	697	pos. control	pos. control	0.0180017	-0.869747	0.683364	0.499467	0.557287	-8.45806
rs12771808	pos. control	ALL_Susceptibility	Nalm6	pos. control	pos. control	0.0217091	-0.321647	0.789486	0.434849	0.557365	-7.52367
rs4948492	pos. control	ALL_Susceptibility	Nalm6	pos. control	pos. control	0.0219393	-0.345215	0.785251	0.437297	0.558823	-7.4876
rs10821936	pos. control	ALL_Susceptibility	BALL1	pos. control	pos. control	-0.175368	-1.21342	-1.20429	0.244258	0.559335	-5.71686
rs3731217	pos. control	ALL_Susceptibility	CEM	pos. control	pos. control	0.0807674	-1.48125	0.783262	0.446312	0.559448	-7.0861
rs4557668	pos. control	ALL_Susceptibility	697	pos. control	pos. control	0.0238425	-0.474735	0.672098	0.506514	0.563706	-8.14221
rs6470703	pos. control	ALL_Susceptibility	SUPB15	pos. control	pos. control	-0.0955894	-1.44484	-0.923931	0.367112	0.590632	-7.17343
rs4245595	pos. control	ALL_Susceptibility	REH	pos. control	pos. control	0.307181	-1.65009	1.02734	0.320114	0.591498	-5.63604
rs3824662	pos. control	ALL_Susceptibility	P12-Ichikawa	pos. control	pos. control	0.013339	-0.764268	0.702538	0.48975	0.595519	-8.02696
rs12771808	pos. control	ALL_Susceptibility	BALL1	pos. control	pos. control	0.107938	-0.0521297	1.09409	0.288513	0.595888	-6.2306
rs3824662	pos. control	ALL_Susceptibility	Jurkat	pos. control	pos. control	0.0287437	-1.06638	0.796246	0.43269	0.600626	-7.72984
rs4245595	pos. control	ALL_Susceptibility	CEM	pos. control	pos. control	0.0985126	-1.48524	0.705738	0.491742	0.603534	-6.9341
rs35837782	pos. control	ALL_Susceptibility	RS411	pos. control	pos. control	0.0387355	-0.52146	0.850221	0.397634	0.624069	-6.70213
rs35837782	pos. control	ALL_Susceptibility	SUPB15	pos. control	pos. control	-0.0890652	-1.49602	-0.844019	0.409164	0.627164	-7.23606
rs10821936	pos. control	ALL_Susceptibility	P12-Ichikawa	pos. control	pos. control	0.0210742	-0.791667	0.643288	0.526721	0.630587	-7.6351
rs12771808	pos. control	ALL_Susceptibility	SUPB15	pos. control	pos. control	0.0774012	-0.924796	0.824446	0.41992	0.637919	-7.28831
rs9414758	pos. control	ALL_Susceptibility	Jurkat	pos. control	pos. control	-0.0440495	-0.822905	-0.719784	0.477714	0.639201	-7.32516
rs4557668	pos. control	ALL_Susceptibility	SEM	pos. control	pos. control	-0.225527	-0.379201	-1.31349	0.194659	0.643583	-5.29841
rs2239630	pos. control	ALL_Susceptibility	SUPB15	pos. control	pos. control	-0.0864266	0.0743932	-0.798593	0.4344	0.647766	-7.41988
rs17481869	pos. control	ALL_Susceptibility	BALL1	pos. control	pos. control	0.265641	-1.21955	0.97354	0.34334	0.652125	-5.58782
rs7089424	pos. control	ALL_Susceptibility	REH	pos. control	pos. control	0.122919	0.271186	0.880426	0.39215	0.653526	-6.49856
rs9414758	pos. control	ALL_Susceptibility	BALL1	pos. control	pos. control	-0.165163	-0.321575	-0.948249	0.35571	0.658066	-5.96052
rs7955113	pos. control	ALL_Susceptibility	REH	pos. control	pos. control	0.168591	-1.14183	0.847895	0.409471	0.661723	-6.33269
rs7089424	pos. control	ALL_Susceptibility	SEM	pos. control	pos. control	-0.141259	0.924158	-1.28017	0.206045	0.663681	-5.60107
rs7896246	pos. control	ALL_Susceptibility	CEM	pos. control	pos. control	0.0727256	-1.38353	0.589748	0.564605	0.6689	-7.21933
rs7955113	pos. control	ALL_Susceptibility	P12-Ichikawa	pos. control	pos. control	0.0165237	-0.998128	0.568847	0.575252	0.674025	-7.77537
rs4557668	pos. control	ALL_Susceptibility	RS411	pos. control	pos. control	-0.0448758	-0.411664	-0.734926	0.464443	0.674486	-6.50374
rs10821936	pos. control	ALL_Susceptibility	REH	pos. control	pos. control	-0.188192	-1.7342	-0.77198	0.451801	0.701122	-6.27124
rs73709056	pos. control	ALL_Susceptibility	CEM	pos. control	pos. control	0.0681916	-1.25078	0.510785	0.617332	0.71146	-7.09464
rs2239630	pos. control	ALL_Susceptibility	RS411	pos. control	pos. control	0.0292251	-0.265832	0.654566	0.514546	0.712513	-6.92544
rs12765129	pos. control	ALL_Susceptibility	SEM	pos. control	pos. control	0.148255	-0.37522	1.10308	0.274962	0.716961	-5.61048
rs17133805	pos. control	ALL_Susceptibility	RS411	pos. control	pos. control	-0.029094	0.65545	-0.643509	0.521657	0.718803	-6.86316
rs80029873	pos. control	ALL_Susceptibility	REH	pos. control	pos. control	-0.204105	-1.01252	-0.728893	0.476998	0.720777	-6.15063
rs10264390	pos. control	ALL_Susceptibility	697	pos. control	pos. control	-0.0125814	-0.610802	-0.423411	0.674928	0.72508	-8.5145
rs7955113	pos. control	ALL_Susceptibility	BALL1	pos. control	pos. control	-0.128813	-0.846667	-0.758721	0.457956	0.732489	-6.23875
rs3731217	pos. control	ALL_Susceptibility	BALL1	pos. control	pos. control	0.119709	-0.0979888	0.753443	0.461042	0.73371	-6.01556
rs35837782	pos. control	ALL_Susceptibility	BALL1	pos. control	pos. control	-0.0969059	-0.711924	-0.751656	0.462089	0.734007	-6.50154
rs17133805	pos. control	ALL_Susceptibility	SUPB15	pos. control	pos. control	-0.0517409	-0.0889398	-0.601595	0.554557	0.737193	-7.43096
rs4245597	pos. control	ALL_Susceptibility	SEM	pos. control	pos. control	-0.232653	-0.561744	-1.03978	0.303151	0.742415	-5.24765
rs3781093	pos. control	ALL_Susceptibility	RS411	pos. control	pos. control	-0.0369621	-0.396322	-0.592756	0.554947	0.744877	-6.58295
rs3731204	pos. control	ALL_Susceptibility	SEM	pos. control	pos. control	0.200704	-0.841558	1.003	0.320405	0.745717	-5.34533
rs62445866	pos. control	ALL_Susceptibility	REH	pos. control	pos. control	-0.0872111	-0.657546	-0.65649	0.521191	0.75095	-6.71141
rs62445866	pos. control	ALL_Susceptibility	SEM	pos. control	pos. control	-0.107203	-0.0405101	-0.982632	0.330242	0.755681	-5.95724
rs7089424	pos. control	ALL_Susceptibility	BALL1	pos. control	pos. control	0.0847064	-0.0649923	0.674644	0.508577	0.755778	-6.47678
rs6470703	pos. control	ALL_Susceptibility	RS411	pos. control	pos. control	-0.0251941	-0.774541	-0.548825	0.58459	0.760968	-6.91697
rs3781093	pos. control	ALL_Susceptibility	P12-Ichikawa	pos. control	pos. control	-0.0125063	-0.606044	-0.412116	0.684264	0.765478	-7.70194
rs4948492	pos. control	ALL_Susceptibility	SUPB15	pos. control	pos. control	0.0621097	-1.06372	0.540707	0.594995	0.768403	-7.40281
rs6470703	pos. control	ALL_Susceptibility	SEM	pos. control	pos. control	0.0942347	-0.846162	0.930253	0.356447	0.768772	-6.05371
rs73709056	pos. control	ALL_Susceptibility	REH	pos. control	pos. control	-0.200093	-1.21164	-0.617475	0.545937	0.770155	-6.01308
rs4245597	pos. control	ALL_Susceptibility	REH	pos. control	pos. control	-0.280939	-1.76587	-0.605231	0.553833	0.774099	-5.82721
rs12777136	pos. control	ALL_Susceptibility	SEM	pos. control	pos. control	0.0748964	0.0996448	0.864297	0.391309	0.779319	-6.27807
rs36228834	pos. control	ALL_Susceptibility	SUPB15	pos. control	pos. control	-0.05893	0.313025	-0.51761	0.610707	0.780182	-7.42067
rs10264390	pos. control	ALL_Susceptibility	BALL1	pos. control	pos. control	-0.0772493	-0.354564	-0.587874	0.564007	0.782023	-6.47512
rs7955113	pos. control	ALL_Susceptibility	Nalm6	pos. control	pos. control	-0.011651	-0.749416	-0.373797	0.710685	0.787803	-7.62932
rs2268508	pos. control	ALL_Susceptibility	SEM	pos. control	pos. control	0.0939863	0.986287	0.824165	0.41353	0.791533	-6.03485
rs9414758	pos. control	ALL_Susceptibility	REH	pos. control	pos. control	0.170051	-1.113	0.55977	0.583681	0.793496	-6.38774
rs10264390	pos. control	ALL_Susceptibility	RS411	pos. control	pos. control	-0.0226957	-0.395181	-0.467081	0.641658	0.797863	-6.88772
rs10821937	pos. control	ALL_Susceptibility	RS411	pos. control	pos. control	0.0180839	-0.352611	0.424162	0.672538	0.820122	-7.01935
rs9414758	pos. control	ALL_Susceptibility	697	pos. control	pos. control	-0.00966648	-0.644615	-0.275921	0.784445	0.822552	-8.36455
rs73709056	pos. control	ALL_Susceptibility	Jurkat	pos. control	pos. control	0.0295961	-0.896856	0.378861	0.707693	0.826033	-7.27707
rs12765129	pos. control	ALL_Susceptibility	BALL1	pos. control	pos. control	0.0806484	-0.475401	0.470023	0.64405	0.826901	-6.35355
rs10821936	pos. control	ALL_Susceptibility	RS411	pos. control	pos. control	-0.0251833	-0.471505	-0.409774	0.683021	0.827581	-6.73445
rs12765129	pos. control	ALL_Susceptibility	P12-Ichikawa	pos. control	pos. control	0.00856083	-0.375104	0.304509	0.763617	0.829236	-7.83928
rs9414758	pos. control	ALL_Susceptibility	SEM	pos. control	pos. control	0.102733	-0.424718	0.713885	0.478422	0.82946	-5.89979
rs3781093	pos. control	ALL_Susceptibility	CEM	pos. control	pos. control	-0.0340675	-1.17558	-0.303633	0.765801	0.830023	-7.42388
rs10264390	pos. control	ALL_Susceptibility	REH	pos. control	pos. control	0.0755236	-0.568605	0.46686	0.647131	0.836319	-6.7199
rs80029873	pos. control	ALL_Susceptibility	Jurkat	pos. control	pos. control	0.0237481	-0.880945	0.35913	0.722233	0.837045	-7.43743
rs7955113	pos. control	ALL_Susceptibility	SEM	pos. control	pos. control	-0.0932498	-0.569076	-0.678478	0.500413	0.842539	-6.02682
rs4948492	pos. control	ALL_Susceptibility	BALL1	pos. control	pos. control	-0.0568291	-0.359535	-0.426887	0.674584	0.845617	-6.6122
rs3731204	pos. control	ALL_Susceptibility	RS411	pos. control	pos. control	0.0316925	-0.475832	0.369742	0.712511	0.847069	-6.37701
rs3731222	pos. control	ALL_Susceptibility	SUPB15	pos. control	pos. control	-0.0571011	-0.949531	-0.367499	0.71731	0.850404	-7.23374
rs7955113	pos. control	ALL_Susceptibility	SUPB15	pos. control	pos. control	-0.038115	-1.42991	-0.366714	0.717886	0.850495	-7.41571
rs7896246	pos. control	ALL_Susceptibility	BALL1	pos. control	pos. control	-0.0976636	-0.383353	-0.397317	0.695861	0.85838	-6.21732
rs17481869	pos. control	ALL_Susceptibility	Jurkat	pos. control	pos. control	0.023206	-0.300732	0.312415	0.757075	0.859757	-7.25268
rs77081733	pos. control	ALL_Susceptibility	SEM	pos. control	pos. control	0.0710747	-0.454129	0.631334	0.530528	0.860772	-6.15371
rs73709056	pos. control	ALL_Susceptibility	BALL1	pos. control	pos. control	0.0786926	-0.710439	0.368807	0.716625	0.864179	-6.03744
rs7089424	pos. control	ALL_Susceptibility	Nalm6	pos. control	pos. control	0.0075371	0.462711	0.237539	0.813547	0.866484	-7.77107
rs3781093	pos. control	ALL_Susceptibility	BALL1	pos. control	pos. control	0.0623447	-0.631605	0.355449	0.726433	0.870171	-6.30295
rs12777136	pos. control	ALL_Susceptibility	RS411	pos. control	pos. control	0.0135857	0.195272	0.306558	0.759943	0.872451	-7.08353
rs2268513	pos. control	ALL_Susceptibility	SEM	pos. control	pos. control	-0.0570846	-0.708692	-0.596593	0.553313	0.878094	-6.44407
rs4557668	pos. control	ALL_Susceptibility	BALL1	pos. control	pos. control	0.0496271	-0.666205	0.32114	0.751847	0.884587	-6.33219
rs4557668	pos. control	ALL_Susceptibility	SUPB15	pos. control	pos. control	0.0292192	-0.926625	0.235749	0.816151	0.903539	-7.35011
rs7955113	pos. control	ALL_Susceptibility	Jurkat	pos. control	pos. control	0.0126393	-1.2626	0.206746	0.837727	0.903583	-7.66151
rs4245597	pos. control	ALL_Susceptibility	RS411	pos. control	pos. control	0.0211979	-0.275126	0.230315	0.81841	0.904279	-6.35049
rs3731204	pos. control	ALL_Susceptibility	REH	pos. control	pos. control	0.128951	-1.24907	0.292258	0.773987	0.908755	-6.05207
rs7089424	pos. control	ALL_Susceptibility	Jurkat	pos. control	pos. control	0.00836237	0.667299	0.184876	0.854679	0.914159	-7.80685
rs77081733	pos. control	ALL_Susceptibility	Nalm6	pos. control	pos. control	0.00453763	-0.30211	0.159453	0.874178	0.914376	-7.76273
rs2239630	pos. control	ALL_Susceptibility	Nalm6	pos. control	pos. control	-0.00413326	-0.177285	-0.157933	0.875367	0.915058	-7.82737
rs2268513	pos. control	ALL_Susceptibility	REH	pos. control	pos. control	-0.0364933	-0.903753	-0.244865	0.809791	0.925941	-7.12156
rs2188127	pos. control	ALL_Susceptibility	SEM	pos. control	pos. control	-0.0369322	1.27859	-0.382295	0.703767	0.93163	-6.46756
rs2188127	pos. control	ALL_Susceptibility	REH	pos. control	pos. control	0.025363	0.916803	0.208908	0.837256	0.934789	-7.04858
rs3781093	pos. control	ALL_Susceptibility	REH	pos. control	pos. control	0.066794	-1.24735	0.20751	0.838329	0.93531	-6.47386
rs3781093	pos. control	ALL_Susceptibility	SEM	pos. control	pos. control	-0.0541915	-0.314088	-0.358063	0.721715	0.938194	-6.04482
rs4245597	pos. control	ALL_Susceptibility	BALL1	pos. control	pos. control	-0.0583831	-0.940494	-0.166285	0.869808	0.940363	-5.90523
rs17133805	pos. control	ALL_Susceptibility	SEM	pos. control	pos. control	-0.0304589	0.669448	-0.2935	0.770283	0.942092	-6.44607
rs73709056	pos. control	ALL_Susceptibility	P12-Ichikawa	pos. control	pos. control	-0.00344311	-0.560981	-0.0899007	0.929184	0.945816	-7.604
rs10264390	pos. control	ALL_Susceptibility	SUPB15	pos. control	pos. control	-0.0152204	-0.978825	-0.131504	0.89676	0.947289	-7.52441
rs17133805	pos. control	ALL_Susceptibility	Jurkat	pos. control	pos. control	-0.00474691	-0.0871159	-0.115162	0.909151	0.948504	-7.90849
rs10821937	pos. control	ALL_Susceptibility	CEM	pos. control	pos. control	0.00451565	-1.57331	0.0867775	0.932057	0.955085	-8.00939
rs36228834	pos. control	ALL_Susceptibility	BALL1	pos. control	pos. control	-0.016314	0.328802	-0.130703	0.897477	0.956102	-6.70283
rs10821936	pos. control	ALL_Susceptibility	697	pos. control	pos. control	-0.00268904	-1.20403	-0.0638072	0.949535	0.958204	-8.41972
rs12765129	pos. control	ALL_Susceptibility	Nalm6	pos. control	pos. control	0.00241043	-0.496303	0.0760595	0.939781	0.960615	-7.64957
rs12771808	pos. control	ALL_Susceptibility	REH	pos. control	pos. control	0.0146129	-0.286966	0.13183	0.896824	0.961861	-7.02933
rs2239630	pos. control	ALL_Susceptibility	REH	pos. control	pos. control	-0.0134767	0.449738	-0.127999	0.899805	0.961861	-7.19025
rs4245595	pos. control	ALL_Susceptibility	SEM	pos. control	pos. control	0.039998	-0.66562	0.201581	0.841014	0.962932	-5.83719
rs2239630	pos. control	ALL_Susceptibility	SEM	pos. control	pos. control	-0.0155701	-0.184836	-0.184804	0.854086	0.96378	-6.65366
rs12771808	pos. control	ALL_Susceptibility	SEM	pos. control	pos. control	0.0175208	0.208914	0.17626	0.86076	0.964059	-6.49598
rs10821936	pos. control	ALL_Susceptibility	CEM	pos. control	pos. control	0.00770725	-1.71012	0.0654449	0.94873	0.965136	-7.53253
rs77081733	pos. control	ALL_Susceptibility	SUPB15	pos. control	pos. control	0.00871299	-1.25339	0.0806808	0.93654	0.969306	-7.52931
rs12777136	pos. control	ALL_Susceptibility	SUPB15	pos. control	pos. control	0.00511054	-0.796895	0.0650581	0.948808	0.972756	-7.73338
rs10821936	pos. control	ALL_Susceptibility	SUPB15	pos. control	pos. control	0.00749543	-1.35316	0.0632188	0.950253	0.973068	-7.41054
rs73709056	pos. control	ALL_Susceptibility	SEM	pos. control	pos. control	-0.0231936	-0.637342	-0.119376	0.905428	0.978912	-5.88705
rs9414758	pos. control	ALL_Susceptibility	RS411	pos. control	pos. control	-0.00220805	-0.418473	-0.0377119	0.970007	0.981514	-6.79644
rs3731217	pos. control	ALL_Susceptibility	REH	pos. control	pos. control	-0.0125075	-0.937398	-0.0550628	0.956796	0.983763	-6.41635
rs4557668	pos. control	ALL_Susceptibility	REH	pos. control	pos. control	-0.00776024	-0.947668	-0.0366446	0.971239	0.987445	-6.51618
rs80029873	pos. control	ALL_Susceptibility	SEM	pos. control	pos. control	-0.00650059	-0.49194	-0.0412948	0.967216	0.9927	-6.05005
rs2268508	pos. control	ALL_Susceptibility	REH	pos. control	pos. control	0.00455448	0.173628	0.0261298	0.979489	0.992709	-6.85608
rs9415635	pos. control	ALL_Susceptibility	697	pos. control	pos. control	-0.00025	-0.834509	-0.00438233	0.996532	0.996532	-7.92646
rs7923479	pos. control	ALL_Susceptibility	REH	pos. control	pos. control	-0.00540467	-1.19336	-0.00922863	0.992755	0.997432	-5.53328
rs7896246	pos. control	ALL_Susceptibility	SEM	pos. control	pos. control	0.00113841	-0.275416	0.00697367	0.994462	0.998559	-6.04483
rs6470703	pos. control	ALL_Susceptibility	REH	pos. control	pos. control	0.00056	-1.01174	0.00312347	0.997548	0.998719	-7.00064
rs11879659	rs3786675	Drug_ASP	697	chr19	50490522	3.37359	-1.53215	98.1979	3.86e-40	6.59e-37	81.6743
rs10411204	rs3786675	Drug_ASP	Nalm6	chr19	50507336	-1.56529	0.912265	-38.6215	1.51e-31	2.58e-28	61.3268
rs10411204	rs3786675	Drug_ASP	697	chr19	50507336	-1.96872	1.10014	-44.8767	1.05e-29	2.23e-27	57.9734
rs2650830	rs1607664	Drug_ASP	Nalm6	chr19	21696514	-0.879653	-0.134779	-29.5293	2.33e-27	1.32e-24	52.3736
rs2650830	rs1984771	Drug_ASP	Nalm6	chr19	21696514	-0.879653	-0.134779	-29.5293	2.33e-27	1.32e-24	52.3736
rs2650830	rs2133820	Drug_ASP	Nalm6	chr19	21696514	-0.879653	-0.134779	-29.5293	2.33e-27	1.32e-24	52.3736
rs2650830	rs2650757	Drug_ASP	Nalm6	chr19	21696514	-0.879653	-0.134779	-29.5293	2.33e-27	1.32e-24	52.3736
rs2650830	rs2681366	Drug_ASP	Nalm6	chr19	21696514	-0.879653	-0.134779	-29.5293	2.33e-27	1.32e-24	52.3736
rs56156615	rs2815700	Drug_ASP	Nalm6	chr1	28266957	0.569577	0.680187	21.0954	3.03e-22	5.74e-20	40.6446
rs6031867	rs2425684	Drug_ASP	697	chr20	43540321	-0.632772	1.56722	-23.7401	2.09e-21	1.27e-19	38.3715
rs16917710	rs7009099	Drug_ASP	Nalm6	chr8	53246206	1.08522	0.175166	20.3432	1.05e-21	1.79e-19	39.2984
rs16917710	rs7010386	Drug_ASP	Nalm6	chr8	53246206	1.08522	0.175166	20.3432	1.05e-21	1.79e-19	39.2984
rs11879639	rs3786675	Drug_ASP	697	chr19	50490490	0.759991	-2.09904	23.0231	5.13e-21	2.82e-19	37.6043
rs932494	rs932494	Drug_ASP	697	chr6	24908645	-1.02313	-0.307336	-21.6662	3.01e-20	1.36e-18	36.048
rs10412963	rs3786675	Drug_ASP	697	chr19	50507361	0.902849	2.35152	21.5893	3.34e-20	1.42e-18	35.7064
rs10096504	rs10096262	Drug_ASP	697	chr8	17484526	-0.719716	0.491585	-21.5363	3.59e-20	1.49e-18	35.6848
rs11879659	rs3786675	Drug_ASP	Jurkat	chr19	50490522	1.08373	-1.79256	26.3665	4.23e-21	1.81e-18	38.281
rs17247678	rs2407156	Drug_ASP	697	chr5	81652773	0.563392	-0.00354625	21.3383	4.69e-20	1.82e-18	35.2169
rs7795805	rs6955367	Drug_ASP	697	chr7	99950408	0.561192	1.28727	21.2649	5.18e-20	1.97e-18	35.1026
rs11879659	rs3786675	Drug_ASP	P12-Ichikawa	chr19	50490522	1.01628	-1.48923	34.119	1.81e-20	4.76e-18	37.0429
rs10411204	rs3786675	Drug_ASP	Jurkat	chr19	50507336	-1.71972	0.561714	-24.1983	4.11e-20	8.75e-18	35.9725
rs12777235	rs3006745	Drug_ASP	697	chr10	33145386	-0.541944	-0.748046	-19.2637	8.93e-19	2.72e-17	32.2188
rs7957668	rs17033809	Drug_ASP	697	chr12	103789269	0.54615	0.175978	19.1926	9.93e-19	2.97e-17	32.1336
rs7799901	rs6955367	Drug_ASP	697	chr7	99950450	-0.523722	0.0799591	-19.1577	1.05e-18	3.08e-17	32.0256
rs10411204	rs3786675	Drug_ASP	P12-Ichikawa	chr19	50507336	-1.13335	0.317789	-30.2923	2.32e-19	4.4e-17	34.4516
rs11177751	rs7200	Drug_ASP	697	chr12	70002488	0.756269	-0.262823	18.4596	3.01e-18	7.56e-17	31.2865
rs11177751	rs727948	Drug_ASP	697	chr12	70002488	0.756269	-0.262823	18.4596	3.01e-18	7.56e-17	31.2865
rs11882531	rs3786675	Drug_ASP	697	chr19	50490580	0.588717	-2.69528	17.4527	1.47e-17	3.35e-16	29.3282
rs56156615	rs2815700	Drug_ASP	P12-Ichikawa	chr1	28266957	0.598812	1.03343	27.0137	2.67e-18	4.15e-16	31.9977
rs16917709	rs7009099	Drug_ASP	697	chr8	53246088	0.703296	-0.082889	17.1975	2.23e-17	4.81e-16	29.2249
rs16917709	rs7010386	Drug_ASP	697	chr8	53246088	0.703296	-0.082889	17.1975	2.23e-17	4.81e-16	29.2249
rs10794057	rs10794057	Drug_ASP	697	chr10	127729734	0.494223	-0.339882	17.0332	2.92e-17	6.07e-16	28.6268
rs11769057	rs1636980	Drug_ASP	697	chr7	99964661	0.493297	0.00704405	16.8196	4.15e-17	8.33e-16	28.2746
rs73935147	rs3786675	Drug_ASP	697	chr19	50521476	0.490273	-0.605418	16.0533	1.52e-16	2.95e-15	27.09
rs34927402	rs3786675	Drug_ASP	697	chr19	50490352	-0.406156	-0.678769	-15.9189	1.92e-16	3.64e-15	26.6184
rs3739	rs3739	Drug_ASP	697	chr5	81569311	0.474444	-0.715608	15.5699	3.53e-16	6.35e-15	26.1441
rs60903037	rs1350433	Drug_ASP	697	chr12	41846828	-0.412918	-0.875007	-15.2477	6.28e-16	1.08e-14	25.4735
rs60903037	rs1534277	Drug_ASP	697	chr12	41846828	-0.412918	-0.875007	-15.2477	6.28e-16	1.08e-14	25.4735
rs60903037	rs17129347	Drug_ASP	697	chr12	41846828	-0.412918	-0.875007	-15.2477	6.28e-16	1.08e-14	25.4735
rs60903037	rs7305541	Drug_ASP	697	chr12	41846828	-0.412918	-0.875007	-15.2477	6.28e-16	1.08e-14	25.4735
rs12743506	rs12743495	Drug_ASP	697	chr1	115618902	-0.466331	-0.830538	-14.6599	1.83e-15	2.95e-14	24.4732
rs11769057	rs1636980	Drug_ASP	Jurkat	chr7	99964661	0.730462	0.346902	17.0542	3.52e-16	3.75e-14	26.864
rs111772743	rs3739	Drug_ASP	697	chr5	81569088	0.459441	-0.398408	14.3456	3.3e-15	4.98e-14	23.7619
rs115977902	rs74421455	Drug_ASP	697	chr17	61926164	-0.418461	0.261653	-14.1608	4.68e-15	6.65e-14	23.5281
rs56156615	rs2815700	Drug_ASP	Jurkat	chr1	28266957	0.66372	1.04295	16.5785	7.17e-16	7.2e-14	26.086
rs10411204	rs3786675	Drug_ASP	SUPB15	chr19	50507336	-4.09814	3.09975	-28.4971	4.76e-17	8.11e-14	28.8771
rs11769057	rs1636980	Drug_ASP	RS411	chr7	99964661	0.452619	0.269979	10.0025	6.11e-16	9.47e-14	25.8551
rs11703006	rs10483230	Drug_ASP	697	chr22	46171505	0.618538	-0.261573	13.9513	6.98e-15	9.52e-14	23.4249
rs11880182	rs3786675	Drug_ASP	697	chr19	50554201	-0.416303	0.922156	-13.8531	8.43e-15	1.13e-13	22.7543
rs111772743	rs3739	Drug_ASP	Jurkat	chr5	81569088	0.73917	0.00603452	15.708	2.77e-15	2.2e-13	24.7151
rs11879659	rs3786675	Drug_ASP	CEM	chr19	50490522	3.53577	-1.41929	43.1686	1.7e-16	2.9e-13	28.1604
rs1864183	rs1864183	Drug_ASP	Nalm6	chr5	81549216	0.801134	0.359063	12.3474	1.06e-14	6.01e-13	23.4281
rs2650830	rs1607664	Drug_ASP	P12-Ichikawa	chr19	21696514	-0.432978	-0.565661	-17.7167	1.84e-14	1.31e-12	23.0411
rs2650830	rs1984771	Drug_ASP	P12-Ichikawa	chr19	21696514	-0.432978	-0.565661	-17.7167	1.84e-14	1.31e-12	23.0411
rs2650830	rs2133820	Drug_ASP	P12-Ichikawa	chr19	21696514	-0.432978	-0.565661	-17.7167	1.84e-14	1.31e-12	23.0411
rs2650830	rs2650757	Drug_ASP	P12-Ichikawa	chr19	21696514	-0.432978	-0.565661	-17.7167	1.84e-14	1.31e-12	23.0411
rs2650830	rs2681366	Drug_ASP	P12-Ichikawa	chr19	21696514	-0.432978	-0.565661	-17.7167	1.84e-14	1.31e-12	23.0411
rs11769057	rs1636980	Drug_ASP	P12-Ichikawa	chr7	99964661	0.411526	-0.105159	17.4985	2.37e-14	1.56e-12	22.7271
rs6870335	rs6894520	Drug_ASP	697	chr5	81590070	-0.74317	0.497577	-12.2799	2.01e-13	2.1e-12	20.2699
rs56821693	rs3786675	Drug_ASP	697	chr19	50526344	-0.302312	-0.854796	-12.2345	2.21e-13	2.24e-12	19.4313
rs11879641	rs3786675	Drug_ASP	697	chr19	50490570	0.420383	-2.69981	12.0826	3.04e-13	3e-12	19.1681
rs11977017	rs6947073	Drug_ASP	697	chr7	142636704	0.306102	-0.855721	12.0678	3.14e-13	3.08e-12	19.034
rs10096262	rs10096262	Drug_ASP	P12-Ichikawa	chr8	17484298	0.768561	-0.0211379	16.7834	5.55e-14	3.27e-12	22.164
rs13078398	rs7653046	Drug_ASP	697	chr3	193350876	0.356812	-1.19501	12.0232	3.45e-13	3.35e-12	19.078
rs1864183	rs1864183	Drug_ASP	697	chr5	81549216	0.924446	0.218114	11.5215	1.02e-12	9.12e-12	18.7066
rs6031867	rs2425684	Drug_ASP	RS411	chr20	43540321	-0.359405	0.762896	-8.90613	9.6e-14	1.02e-11	20.8082
rs60536986	rs3786675	Drug_ASP	697	chr19	50526278	0.297353	-0.339423	11.3813	1.39e-12	1.2e-11	17.5561
rs112005381	rs10945231	Drug_ASP	P12-Ichikawa	chr6	71226325	-0.35414	-0.0226723	-15.0041	5.34e-13	2.53e-11	19.4099
rs28362929	rs17861094	Drug_ASP	697	chr15	74701412	0.323607	-0.535687	10.8789	4.28e-12	3.51e-11	16.5606
rs6031867	rs2425684	Drug_ASP	Nalm6	chr20	43540321	-0.297753	0.209002	-10.6371	8.1e-13	3.95e-11	18.714
rs11177751	rs7200	Drug_ASP	Jurkat	chr12	70002488	0.803701	0.363316	12.5189	6.84e-13	4.02e-11	19.403
rs11177751	rs727948	Drug_ASP	Jurkat	chr12	70002488	0.803701	0.363316	12.5189	6.84e-13	4.02e-11	19.403
rs11177710	rs7200	Drug_ASP	RS411	chr12	69934588	0.366984	-0.247315	8.54821	5.02e-13	4.28e-11	19.2084
rs11177710	rs727948	Drug_ASP	RS411	chr12	69934588	0.366984	-0.247315	8.54821	5.02e-13	4.28e-11	19.2084
rs60653573	rs10512786	Drug_ASP	697	chr3	130434202	0.292387	-0.653047	10.7647	5.55e-12	4.49e-11	16.1506
rs60653573	rs11707393	Drug_ASP	697	chr3	130434202	0.292387	-0.653047	10.7647	5.55e-12	4.49e-11	16.1506
rs9324293	rs9603889	Drug_ASP	697	chr13	113028913	0.323852	-0.891248	10.761	5.6e-12	4.51e-11	16.1282
rs60653573	rs10512786	Drug_ASP	Nalm6	chr3	130434202	0.278814	-0.402794	10.5081	1.14e-12	5.16e-11	18.3588
rs60653573	rs11707393	Drug_ASP	Nalm6	chr3	130434202	0.278814	-0.402794	10.5081	1.14e-12	5.16e-11	18.3588
rs6031867	rs2425684	Drug_ASP	Jurkat	chr20	43540321	-0.442071	1.4369	-12.3277	9.82e-13	5.59e-11	18.638
rs11769057	rs1636980	Drug_ASP	Nalm6	chr7	99964661	0.293025	-0.10749	10.443	1.36e-12	5.65e-11	18.1984
rs10794057	rs10794057	Drug_ASP	P12-Ichikawa	chr10	127729734	0.349479	-0.252722	14.1584	1.7e-12	6.9e-11	18.3077
rs6031867	rs2425684	Drug_ASP	P12-Ichikawa	chr20	43540321	-0.256515	0.502631	-14.1728	1.66e-12	6.9e-11	18.2
rs656338	rs560573	Drug_ASP	697	chr11	121365860	-0.318769	-1.08947	-10.3825	1.34e-11	1.01e-10	15.3149
rs656338	rs668387	Drug_ASP	697	chr11	121365860	-0.318769	-1.08947	-10.3825	1.34e-11	1.01e-10	15.3149
rs17289402	rs17289402	Drug_ASP	697	chr9	32468875	0.4411	-0.21455	10.346	1.46e-11	1.09e-10	15.5493
rs7799901	rs6955367	Drug_ASP	P12-Ichikawa	chr7	99950450	-0.281519	0.0275467	-13.4088	4.96e-12	1.8e-10	17.1714
rs154075	rs11956240	Drug_ASP	697	chr5	137862582	-0.274597	-0.331405	-10.0131	3.21e-11	2.29e-10	14.4385
rs206157	rs2425553	Drug_ASP	RS411	chr20	41652523	0.368389	-0.0849207	8.13287	3.41e-12	2.42e-10	17.3382
rs206157	rs2425554	Drug_ASP	RS411	chr20	41652523	0.368389	-0.0849207	8.13287	3.41e-12	2.42e-10	17.3382
rs206157	rs2425560	Drug_ASP	RS411	chr20	41652523	0.368389	-0.0849207	8.13287	3.41e-12	2.42e-10	17.3382
rs145090758	rs11609710	Drug_ASP	Nalm6	chr12	119544633	-0.262827	-0.342834	-9.81847	7.39e-12	2.57e-10	16.4735
rs10410420	rs3786675	Drug_ASP	697	chr19	50528594	-0.24109	2.09106	-9.8911	4.29e-11	3.03e-10	13.9898
rs2125358	rs2125358	Drug_ASP	697	chr11	86226958	0.27792	-0.983403	9.85113	4.72e-11	3.32e-10	13.9568
rs16850683	rs16850683	Drug_ASP	697	chr2	197254030	0.303127	-0.88801	9.72675	6.38e-11	4.42e-10	13.7218
rs112005381	rs10945231	Drug_ASP	697	chr6	71226325	-0.259774	-0.00743852	-9.72298	6.43e-11	4.44e-10	13.6294
rs11177751	rs7200	Drug_ASP	P12-Ichikawa	chr12	70002488	0.414331	-0.288581	12.4704	2.04e-11	6.31e-10	16.0615
rs11177751	rs727948	Drug_ASP	P12-Ichikawa	chr12	70002488	0.414331	-0.288581	12.4704	2.04e-11	6.31e-10	16.0615
rs2947076	rs3006745	Drug_ASP	697	chr10	32843259	0.274991	-0.528895	9.42268	1.34e-10	8.71e-10	12.8902
rs11177710	rs7200	Drug_ASP	697	chr12	69934588	-0.249847	-0.87122	-9.34481	1.62e-10	1.04e-09	12.692
rs11177710	rs727948	Drug_ASP	697	chr12	69934588	-0.249847	-0.87122	-9.34481	1.62e-10	1.04e-09	12.692
rs73601623	rs752319	Drug_ASP	697	chr10	20161140	-0.325823	-0.955065	-9.2789	1.91e-10	1.21e-09	12.6883
rs11177710	rs7200	Drug_ASP	CEM	chr12	69934588	-0.907826	-1.32521	-19.5461	1.11e-11	1.29e-09	17.0942
rs11177710	rs727948	Drug_ASP	CEM	chr12	69934588	-0.907826	-1.32521	-19.5461	1.11e-11	1.29e-09	17.0942
rs56156615	rs2815700	Drug_ASP	697	chr1	28266957	0.248214	0.958712	9.20485	2.29e-10	1.44e-09	12.3468
rs11177731	rs7200	Drug_ASP	697	chr12	69979077	0.261236	1.59505	9.17316	2.48e-10	1.54e-09	12.2723
rs11177731	rs727948	Drug_ASP	697	chr12	69979077	0.261236	1.59505	9.17316	2.48e-10	1.54e-09	12.2723
rs6031867	rs2425684	Drug_ASP	CEM	chr20	43540321	-0.724834	2.00783	-18.7323	1.98e-11	1.99e-09	16.3842
rs1864183	rs1864183	Drug_ASP	Jurkat	chr5	81549216	1.00085	0.163411	10.3507	5.31e-11	2.45e-09	15.2175
rs9304696	rs3786675	Drug_ASP	697	chr19	50498328	0.250509	1.98109	8.94725	4.37e-10	2.58e-09	11.7088
rs1864183	rs1864183	Drug_ASP	P12-Ichikawa	chr5	81549216	0.587878	0.0862925	11.4529	1.03e-10	2.65e-09	14.6399
rs16917705	rs7009099	Drug_ASP	697	chr8	53243369	-0.293201	0.265318	-8.92432	4.63e-10	2.72e-09	11.7095
rs16917705	rs7010386	Drug_ASP	697	chr8	53243369	-0.293201	0.265318	-8.92432	4.63e-10	2.72e-09	11.7095
rs11177730	rs7200	Drug_ASP	697	chr12	69978953	0.39973	-0.194334	8.89749	4.96e-10	2.9e-09	11.8432
rs11177730	rs727948	Drug_ASP	697	chr12	69978953	0.39973	-0.194334	8.89749	4.96e-10	2.9e-09	11.8432
rs1502884	rs1502885	Drug_ASP	697	chr4	78986882	0.542356	-0.959964	8.72104	7.76e-10	4.38e-09	11.8442
rs1502884	rs873455	Drug_ASP	697	chr4	78986882	0.542356	-0.959964	8.72104	7.76e-10	4.38e-09	11.8442
rs73935147	rs3786675	Drug_ASP	Nalm6	chr19	50521476	0.259791	-0.522537	8.65618	1.98e-10	5.44e-09	13.2863
rs11879713	rs3786675	Drug_ASP	P12-Ichikawa	chr19	50490768	0.233929	-1.36116	10.9036	2.6e-10	5.76e-09	13.097
rs10411204	rs3786675	Drug_ASP	RS411	chr19	50507336	-0.466262	1.12989	-7.42279	8.8e-11	5.78e-09	14.2836
rs73935150	rs3786675	Drug_ASP	697	chr19	50528787	0.20311	2.51808	8.5154	1.31e-09	7.3e-09	10.4882
rs11769057	rs1636980	Drug_ASP	CEM	chr7	99964661	0.941906	0.386541	16.6441	9.95e-11	7.38e-09	14.9241
rs12777235	rs3006745	Drug_ASP	P12-Ichikawa	chr10	33145386	-0.249586	-0.485736	-10.7038	3.66e-10	7.72e-09	12.7881
rs11009136	rs3006745	Drug_ASP	697	chr10	33192651	0.311059	-0.576962	8.48433	1.42e-09	7.89e-09	10.8182
rs11009136	rs3006745	Drug_ASP	P12-Ichikawa	chr10	33192651	0.353912	-0.258075	10.668	3.9e-10	8.11e-09	12.9924
rs79125155	rs3786675	Drug_ASP	697	chr19	50478852	0.328199	-1.21999	8.44611	1.57e-09	8.62e-09	10.7788
rs16933819	rs3006745	Drug_ASP	697	chr10	33227477	0.243977	0.267425	8.43196	1.63e-09	8.92e-09	10.4307
rs2650794	rs1607664	Drug_ASP	Nalm6	chr19	21676537	-0.390214	0.785861	-8.44794	3.63e-10	8.97e-09	12.9923
rs2650794	rs1984771	Drug_ASP	Nalm6	chr19	21676537	-0.390214	0.785861	-8.44794	3.63e-10	8.97e-09	12.9923
rs2650794	rs2133820	Drug_ASP	Nalm6	chr19	21676537	-0.390214	0.785861	-8.44794	3.63e-10	8.97e-09	12.9923
rs2650794	rs2650757	Drug_ASP	Nalm6	chr19	21676537	-0.390214	0.785861	-8.44794	3.63e-10	8.97e-09	12.9923
rs2650794	rs2681366	Drug_ASP	Nalm6	chr19	21676537	-0.390214	0.785861	-8.44794	3.63e-10	8.97e-09	12.9923
rs7795805	rs6955367	Drug_ASP	P12-Ichikawa	chr7	99950408	0.230535	0.896266	10.5877	4.48e-10	9.21e-09	12.4951
rs1502885	rs1502885	Drug_ASP	697	chr4	78986514	0.572851	-0.543149	8.3959	1.79e-09	9.73e-09	11.0984
rs1502885	rs873455	Drug_ASP	697	chr4	78986514	0.572851	-0.543149	8.3959	1.79e-09	9.73e-09	11.0984
rs28394820	rs17350838	Drug_ASP	697	chr1	206896255	0.225263	0.452661	8.28365	2.4e-09	1.25e-08	9.92336
rs12831938	rs4964988	Drug_ASP	697	chr12	132280509	0.589225	0.197158	8.24449	2.65e-09	1.37e-08	10.7189
rs12831938	rs4964989	Drug_ASP	697	chr12	132280509	0.589225	0.197158	8.24449	2.65e-09	1.37e-08	10.7189
rs2650794	rs1607664	Drug_ASP	697	chr19	21676537	0.431023	-0.317465	8.23869	2.7e-09	1.39e-08	10.4499
rs2650794	rs1984771	Drug_ASP	697	chr19	21676537	0.431023	-0.317465	8.23869	2.7e-09	1.39e-08	10.4499
rs2650794	rs2133820	Drug_ASP	697	chr19	21676537	0.431023	-0.317465	8.23869	2.7e-09	1.39e-08	10.4499
rs2650794	rs2650757	Drug_ASP	697	chr19	21676537	0.431023	-0.317465	8.23869	2.7e-09	1.39e-08	10.4499
rs2650794	rs2681366	Drug_ASP	697	chr19	21676537	0.431023	-0.317465	8.23869	2.7e-09	1.39e-08	10.4499
rs10016229	rs1502885	Drug_ASP	697	chr4	78989672	0.221498	-1.3093	8.22735	2.78e-09	1.43e-08	9.76007
rs10016229	rs873455	Drug_ASP	697	chr4	78989672	0.221498	-1.3093	8.22735	2.78e-09	1.43e-08	9.76007
rs12815173	rs17033809	Drug_ASP	697	chr12	103786865	0.395244	-1.06531	8.19368	3.03e-09	1.55e-08	10.3165
rs10407013	rs3786675	Drug_ASP	697	chr19	50501054	-0.243477	2.35823	-8.12807	3.6e-09	1.82e-08	9.65484
rs897658	rs4964988	Drug_ASP	697	chr12	132260684	-0.424963	-0.514889	-8.0319	4.64e-09	2.3e-08	9.85653
rs897658	rs4964989	Drug_ASP	697	chr12	132260684	-0.424963	-0.514889	-8.0319	4.64e-09	2.3e-08	9.85653
rs35982214	rs17033809	Drug_ASP	697	chr12	103786854	-0.345014	-0.839869	-8.00637	4.96e-09	2.43e-08	9.61023
rs16917709	rs7009099	Drug_ASP	Nalm6	chr8	53246088	0.292124	-0.142207	8.06756	1.11e-09	2.53e-08	11.6774
rs16917709	rs7010386	Drug_ASP	Nalm6	chr8	53246088	0.292124	-0.142207	8.06756	1.11e-09	2.53e-08	11.6774
rs114601492	rs114393069	Drug_ASP	697	chr19	55670651	-0.225695	1.78539	-7.92406	6.17e-09	2.98e-08	9.04137
rs114601492	rs114601492	Drug_ASP	697	chr19	55670651	-0.225695	1.78539	-7.92406	6.17e-09	2.98e-08	9.04137
rs10827119	rs3006745	Drug_ASP	697	chr10	33035187	-0.210475	-0.842715	-7.87898	6.95e-09	3.34e-08	8.8566
rs17129267	rs17129267	Drug_ASP	697	chr12	41747805	0.344988	-0.932172	7.82026	8.13e-09	3.86e-08	9.24119
rs932494	rs932494	Drug_ASP	CEM	chr6	24908645	-1.64866	-0.563558	-14.3533	7.32e-10	3.9e-08	13.0848
rs13164092	rs11956240	Drug_ASP	697	chr5	137840860	-0.21434	-1.27164	-7.80469	8.47e-09	4.02e-08	8.75064
rs862245	rs6894520	Drug_ASP	697	chr5	81585737	0.214573	-1.26606	7.78853	8.85e-09	4.18e-08	8.61117
rs28528240	rs3786675	Drug_ASP	697	chr19	50516146	0.240911	-1.20514	7.78142	9.02e-09	4.25e-08	8.61496
rs60653573	rs10512786	Drug_ASP	P12-Ichikawa	chr3	130434202	0.216327	-0.330264	9.66543	2.35e-09	4.41e-08	10.801
rs60653573	rs11707393	Drug_ASP	P12-Ichikawa	chr3	130434202	0.216327	-0.330264	9.66543	2.35e-09	4.41e-08	10.801
rs10410420	rs3786675	Drug_ASP	P12-Ichikawa	chr19	50528594	-0.198513	2.00502	-9.63364	2.49e-09	4.63e-08	10.5958
rs61671857	rs17861094	Drug_ASP	RS411	chr15	75114155	-0.264314	0.493509	-6.90024	9.33e-10	4.82e-08	11.7218
rs10411985	rs3786675	Drug_ASP	697	chr19	50507495	0.384452	0.686406	7.70988	1.09e-08	5.01e-08	9.0421
rs76920724	rs10945231	Drug_ASP	697	chr6	71204153	-0.370173	-0.680382	-7.68152	1.18e-08	5.39e-08	8.90997
rs76920724	rs12200777	Drug_ASP	697	chr6	71204153	-0.370173	-0.680382	-7.68152	1.18e-08	5.39e-08	8.90997
rs111772743	rs3739	Drug_ASP	CEM	chr5	81569088	0.785498	-0.487022	13.8179	1.22e-09	6.1e-08	12.2451
rs10411204	rs3786675	Drug_ASP	CEM	chr19	50507336	-1.14145	-0.0197407	-13.5892	1.52e-09	7.29e-08	12.3062
rs10096262	rs10096262	Drug_ASP	697	chr8	17484298	0.517162	-0.591424	7.55448	1.66e-08	7.38e-08	8.78186
rs145090758	rs11609710	Drug_ASP	P12-Ichikawa	chr12	119544633	-0.194986	-0.567924	-9.16857	5.99e-09	1.03e-07	9.87413
rs181644066	rs3786675	Drug_ASP	697	chr19	50491047	0.217094	-0.894816	7.41714	2.4e-08	1.03e-07	7.60444
rs11009136	rs3006745	Drug_ASP	Jurkat	chr10	33192651	0.537199	-0.530471	8.48854	3.55e-09	1.04e-07	10.7031
rs4964999	rs4964988	Drug_ASP	697	chr12	132280027	-0.18797	-1.2712	-7.40112	2.51e-08	1.07e-07	7.55661
rs4964999	rs4964989	Drug_ASP	697	chr12	132280027	-0.18797	-1.2712	-7.40112	2.51e-08	1.07e-07	7.55661
rs12743495	rs12743495	Drug_ASP	697	chr1	115618888	0.192497	-0.364514	7.36224	2.79e-08	1.17e-07	7.44261
rs145090758	rs11609710	Drug_ASP	697	chr12	119544633	-0.195774	-0.77312	-7.32064	3.12e-08	1.3e-07	7.36281
rs16917709	rs7009099	Drug_ASP	CEM	chr8	53246088	1.17897	0.00931977	12.7421	3.55e-09	1.32e-07	11.4597
rs16917709	rs7010386	Drug_ASP	CEM	chr8	53246088	1.17897	0.00931977	12.7421	3.55e-09	1.32e-07	11.4597
rs11009129	rs3006745	Drug_ASP	697	chr10	33182330	0.237419	-1.10861	7.26732	3.61e-08	1.5e-07	7.33871
rs10412963	rs3786675	Drug_ASP	CEM	chr19	50507361	1.00969	1.66724	12.49	4.62e-09	1.54e-07	11.089
rs11881187	rs3786675	Drug_ASP	697	chr19	50550127	-0.217805	-1.57024	-7.2548	3.74e-08	1.54e-07	7.15727
rs7943741	rs1870323	Drug_ASP	697	chr11	86195270	0.352089	-0.598392	7.23176	3.98e-08	1.64e-07	7.68635
rs6687273	rs12070423	Drug_ASP	P12-Ichikawa	chr1	192117602	-0.308585	-0.411471	-8.79062	1.25e-08	1.9e-07	9.43074
rs6687273	rs1937235	Drug_ASP	P12-Ichikawa	chr1	192117602	-0.308585	-0.411471	-8.79062	1.25e-08	1.9e-07	9.43074
rs6687273	rs6687273	Drug_ASP	P12-Ichikawa	chr1	192117602	-0.308585	-0.411471	-8.79062	1.25e-08	1.9e-07	9.43074
rs3738	rs3739	Drug_ASP	697	chr5	81569293	-0.2143	-0.845039	-7.10238	5.68e-08	2.26e-07	6.81707
rs145976319	rs74421455	Drug_ASP	697	chr17	61933103	-0.359363	-0.572659	-7.0825	5.99e-08	2.38e-07	7.2712
rs59151138	rs3786675	Drug_ASP	697	chr19	50501240	-0.218383	-0.456118	-7.04228	6.7e-08	2.64e-07	6.65317
rs11879659	rs3786675	Drug_ASP	SUPB15	chr19	50490522	1.19029	-1.57269	10.5607	2.18e-09	2.66e-07	11.4549
rs11177710	rs7200	Drug_ASP	Jurkat	chr12	69934588	-0.321461	-0.999959	-7.96558	1.26e-08	3.15e-07	9.03338
rs11177710	rs727948	Drug_ASP	Jurkat	chr12	69934588	-0.321461	-0.999959	-7.96558	1.26e-08	3.15e-07	9.03338
rs73935136	rs3786675	Drug_ASP	697	chr19	50507113	-0.204638	-0.872742	-6.97013	8.17e-08	3.17e-07	6.43701
rs56170708	rs56170708	Drug_ASP	697	chr9	96010036	0.173908	-0.546956	6.95932	8.42e-08	3.26e-07	6.27944
rs12777235	rs3006745	Drug_ASP	CEM	chr10	33145386	-0.797934	-0.873862	-11.4733	1.4e-08	3.37e-07	9.78539
rs11880182	rs3786675	Drug_ASP	P12-Ichikawa	chr19	50554201	-0.189478	0.420902	-8.39356	2.75e-08	3.97e-07	8.15241
rs28528240	rs3786675	Drug_ASP	Nalm6	chr19	50516146	-0.200219	-0.492652	-7.0569	2.36e-08	4.32e-07	8.32821
rs7957668	rs17033809	Drug_ASP	CEM	chr12	103789269	0.769256	0.0506495	11.001	2.4e-08	5.31e-07	9.25297
rs256013	rs11956240	Drug_ASP	697	chr5	137903798	-0.215341	1.51637	-6.7494	1.51e-07	5.57e-07	5.8845
rs77115755	rs10164195	Drug_ASP	697	chr18	53028854	0.185707	-0.637582	6.75046	1.5e-07	5.57e-07	5.8066
rs11703006	rs10483230	Drug_ASP	CEM	chr22	46171505	1.16437	-0.809887	10.9102	2.67e-08	5.62e-07	9.44413
rs7799901	rs6955367	Drug_ASP	Jurkat	chr7	99950450	-0.288425	-0.31808	-7.5186	3.8e-08	8.2e-07	7.93802
rs4554184	rs2407156	Drug_ASP	697	chr5	81675656	0.232318	-0.836661	6.59459	2.32e-07	8.28e-07	5.58032
rs2650830	rs1607664	Drug_ASP	697	chr19	21696514	-0.240215	-1.22284	-6.55934	2.56e-07	9.06e-07	5.2934
rs2650830	rs1984771	Drug_ASP	697	chr19	21696514	-0.240215	-1.22284	-6.55934	2.56e-07	9.06e-07	5.2934
rs2650830	rs2133820	Drug_ASP	697	chr19	21696514	-0.240215	-1.22284	-6.55934	2.56e-07	9.06e-07	5.2934
rs2650830	rs2650757	Drug_ASP	697	chr19	21696514	-0.240215	-1.22284	-6.55934	2.56e-07	9.06e-07	5.2934
rs2650830	rs2681366	Drug_ASP	697	chr19	21696514	-0.240215	-1.22284	-6.55934	2.56e-07	9.06e-07	5.2934
rs7799894	rs6955367	Drug_ASP	697	chr7	99950427	0.166444	1.37895	6.53955	2.71e-07	9.5e-07	5.11841
rs145090758	rs11609710	Drug_ASP	Jurkat	chr12	119544633	-0.303306	-0.935444	-7.40297	5.08e-08	1.06e-06	7.67799
rs13164092	rs11956240	Drug_ASP	P12-Ichikawa	chr5	137840860	0.198805	-0.674169	7.86032	8.19e-08	1.1e-06	7.27948
rs13384747	rs7355768	Drug_ASP	697	chr2	54351844	-0.224962	-0.828436	-6.46137	3.37e-07	1.16e-06	5.22801
rs10096262	rs10096262	Drug_ASP	SUPB15	chr8	17484298	1.46905	-0.0376505	9.48473	1.23e-08	1.17e-06	10.0698
rs16917710	rs7009099	Drug_ASP	P12-Ichikawa	chr8	53246206	0.450494	-0.354081	7.78117	9.67e-08	1.25e-06	7.55803
rs16917710	rs7010386	Drug_ASP	P12-Ichikawa	chr8	53246206	0.450494	-0.354081	7.78117	9.67e-08	1.25e-06	7.55803
rs28416420	rs3786675	Drug_ASP	697	chr19	50507678	0.348566	-0.784091	6.42828	3.7e-07	1.27e-06	5.57929
rs74464627	rs10512786	Drug_ASP	697	chr3	130431425	0.203134	0.000867	6.42325	3.75e-07	1.29e-06	4.99872
rs74464627	rs11707393	Drug_ASP	697	chr3	130431425	0.203134	0.000867	6.42325	3.75e-07	1.29e-06	4.99872
rs10096262	rs10096262	Drug_ASP	Nalm6	chr8	17484298	0.375654	-0.27582	6.64421	8.41e-08	1.32e-06	7.68356
rs972800	rs972800	Drug_ASP	697	chr19	48689393	-0.242557	-0.498907	-6.40488	3.95e-07	1.35e-06	5.11781
rs11009129	rs3006745	Drug_ASP	CEM	chr10	33182330	0.713783	-1.60405	10.0807	7.28e-08	1.39e-06	8.19761
rs13164092	rs11956240	Drug_ASP	Nalm6	chr5	137840860	0.189466	-0.315254	6.57094	1.05e-07	1.56e-06	6.88432
rs7795805	rs6955367	Drug_ASP	CEM	chr7	99950408	0.491977	1.25429	9.96724	8.39e-08	1.56e-06	7.75556
rs11879713	rs3786675	Drug_ASP	697	chr19	50490768	0.170358	-2.4085	6.33992	4.74e-07	1.61e-06	4.61031
rs12220520	rs3006745	Drug_ASP	697	chr10	33198631	0.382992	-0.49094	6.27273	5.73e-07	1.93e-06	5.05773
rs7795656	rs1636980	Drug_ASP	697	chr7	99950297	-0.180566	-0.555781	-6.26257	5.9e-07	1.97e-06	4.33724
rs7799901	rs6955367	Drug_ASP	CEM	chr7	99950450	-0.541512	0.0442624	-9.74507	1.11e-07	2e-06	7.50384
rs11009151	rs3006745	Drug_ASP	Nalm6	chr10	33219109	0.390548	-0.26186	6.46197	1.48e-07	2.1e-06	7.19051
rs28376974	rs7355768	Drug_ASP	Nalm6	chr2	54352151	0.253236	-0.587365	6.46282	1.48e-07	2.1e-06	6.77035
rs4077239	rs10801100	Drug_ASP	Jurkat	chr1	192121004	-0.288325	-0.696429	-7.12237	1.03e-07	2.1e-06	6.94892
rs112005381	rs10945231	Drug_ASP	Jurkat	chr6	71226325	-0.256314	-0.306191	-7.11625	1.05e-07	2.11e-06	6.85137
rs28733880	rs1502885	Drug_ASP	697	chr4	78980514	-0.228083	-0.146584	-6.23172	6.44e-07	2.14e-06	4.55174
rs28733880	rs873455	Drug_ASP	697	chr4	78980514	-0.228083	-0.146584	-6.23172	6.44e-07	2.14e-06	4.55174
rs60653573	rs10512786	Drug_ASP	SUPB15	chr3	130434202	0.970203	-0.273972	9.07351	2.47e-08	2.16e-06	8.97431
rs60653573	rs11707393	Drug_ASP	SUPB15	chr3	130434202	0.970203	-0.273972	9.07351	2.47e-08	2.16e-06	8.97431
rs73935147	rs3786675	Drug_ASP	CEM	chr19	50521476	1.13022	-0.629191	9.64853	1.26e-07	2.22e-06	7.66168
rs2125358	rs2125358	Drug_ASP	CEM	chr11	86226958	0.643313	-1.0917	9.54122	1.45e-07	2.5e-06	7.19981
rs16933819	rs3006745	Drug_ASP	P12-Ichikawa	chr10	33227477	0.173359	0.599331	7.39917	2.17e-07	2.54e-06	6.27542
rs145976319	rs74421455	Drug_ASP	P12-Ichikawa	chr17	61933103	-0.296586	-0.354287	-7.32302	2.56e-07	2.91e-06	6.51822
rs17635446	rs10945231	Drug_ASP	Nalm6	chr6	71226156	0.274002	-0.117144	6.28981	2.53e-07	3.45e-06	6.41193
rs28733880	rs1502885	Drug_ASP	Nalm6	chr4	78980514	-0.215475	0.0102568	-6.29104	2.52e-07	3.45e-06	6.16096
rs28733880	rs873455	Drug_ASP	Nalm6	chr4	78980514	-0.215475	0.0102568	-6.29104	2.52e-07	3.45e-06	6.16096
rs7110900	rs7110900	Drug_ASP	697	chr11	131486597	-0.171232	0.160019	-6.03117	1.14e-06	3.64e-06	3.76734
rs1864182	rs1864183	Drug_ASP	Nalm6	chr5	81549240	0.303616	-0.373657	6.2692	2.69e-07	3.65e-06	6.38178
rs1555902	rs1555902	Drug_ASP	Nalm6	chr13	108856783	-0.223862	-0.698049	-6.24146	2.94e-07	3.91e-06	6.02943
rs10794057	rs10794057	Drug_ASP	Jurkat	chr10	127729734	0.290879	-0.22843	6.80462	2.34e-07	4.25e-06	6.1354
rs7792959	rs6955367	Drug_ASP	697	chr7	99972403	0.185541	-0.648552	5.94971	1.43e-06	4.52e-06	3.63078
rs78332988	rs10512786	Drug_ASP	SUPB15	chr3	130411512	0.942742	3.39122	8.59658	5.68e-08	4.62e-06	8.24594
rs78332988	rs11707393	Drug_ASP	SUPB15	chr3	130411512	0.942742	3.39122	8.59658	5.68e-08	4.62e-06	8.24594
rs6575399	rs941591	Drug_ASP	697	chr14	94679776	-0.22273	-0.806887	-5.93881	1.48e-06	4.64e-06	3.82888
rs7795805	rs6955367	Drug_ASP	Jurkat	chr7	99950408	0.267929	0.827363	6.73407	2.81e-07	5e-06	5.88666
rs10096504	rs10096262	Drug_ASP	CEM	chr8	17484526	-0.696157	-0.235649	-8.91797	3.33e-07	5.16e-06	6.68554
rs114601492	rs114393069	Drug_ASP	Nalm6	chr19	55670651	-0.169651	0.78628	-6.0993	4.57e-07	5.79e-06	5.38907
rs114601492	rs114601492	Drug_ASP	Nalm6	chr19	55670651	-0.169651	0.78628	-6.0993	4.57e-07	5.79e-06	5.38907
rs6870335	rs6894520	Drug_ASP	P12-Ichikawa	chr5	81590070	-0.297944	0.356108	-6.95438	5.73e-07	6.11e-06	5.83548
rs6687273	rs12070423	Drug_ASP	Jurkat	chr1	192117602	-0.394819	-0.690173	-6.56768	4.34e-07	7.26e-06	5.83988
rs6687273	rs1937235	Drug_ASP	Jurkat	chr1	192117602	-0.394819	-0.690173	-6.56768	4.34e-07	7.26e-06	5.83988
rs6687273	rs6687273	Drug_ASP	Jurkat	chr1	192117602	-0.394819	-0.690173	-6.56768	4.34e-07	7.26e-06	5.83988
rs6870335	rs6894520	Drug_ASP	Nalm6	chr5	81590070	-0.335689	0.14759	-5.98713	6.49e-07	7.74e-06	5.64559
rs11703006	rs10483230	Drug_ASP	P12-Ichikawa	chr22	46171505	0.289186	-0.550605	6.78084	8.41e-07	8.63e-06	5.22434
rs17350838	rs17350838	Drug_ASP	697	chr1	206873734	0.179761	-1.01321	5.69688	2.94e-06	8.9e-06	2.83384
rs10412158	rs3786675	Drug_ASP	697	chr19	50528696	0.133518	3.72695	5.66905	3.19e-06	9.57e-06	2.56837
rs7110900	rs7110900	Drug_ASP	Jurkat	chr11	131486597	-0.281766	0.259917	-6.446	5.97e-07	9.61e-06	5.27159
rs78332988	rs10512786	Drug_ASP	697	chr3	130411512	0.228899	0.223907	5.66295	3.24e-06	9.71e-06	2.78165
rs78332988	rs11707393	Drug_ASP	697	chr3	130411512	0.228899	0.223907	5.66295	3.24e-06	9.71e-06	2.78165
rs1555902	rs1555902	Drug_ASP	P12-Ichikawa	chr13	108856783	-0.220846	-0.680297	-6.70453	9.98e-07	1e-05	4.91326
rs11879639	rs3786675	Drug_ASP	CEM	chr19	50490490	0.698082	-2.33899	8.33288	7.56e-07	1.02e-05	5.76768
rs862242	rs6894520	Drug_ASP	697	chr5	81587566	0.155797	-0.657748	5.6313	3.55e-06	1.05e-05	2.57705
rs11177751	rs7200	Drug_ASP	CEM	chr12	70002488	0.850666	-0.328138	8.29132	8.02e-07	1.07e-05	5.8945
rs11177751	rs727948	Drug_ASP	CEM	chr12	70002488	0.850666	-0.328138	8.29132	8.02e-07	1.07e-05	5.8945
rs11703006	rs10483230	Drug_ASP	Jurkat	chr22	46171505	0.529465	-0.73821	6.33305	8.03e-07	1.26e-05	5.3212
rs11177751	rs7200	Drug_ASP	Nalm6	chr12	70002488	0.218442	-0.559969	5.789	1.2e-06	1.32e-05	4.70028
rs11177751	rs727948	Drug_ASP	Nalm6	chr12	70002488	0.218442	-0.559969	5.789	1.2e-06	1.32e-05	4.70028
rs11009136	rs3006745	Drug_ASP	Nalm6	chr10	33192651	0.207217	-0.314115	5.76723	1.29e-06	1.38e-05	4.5865
rs4495675	rs10801100	Drug_ASP	697	chr1	192127637	0.30134	-0.875887	5.5136	4.97e-06	1.43e-05	2.85096
rs3111692	rs2367291	Drug_ASP	Nalm6	chr4	74729907	-0.152796	-0.659369	-5.73991	1.4e-06	1.47e-05	4.22931
rs3111692	rs2886927	Drug_ASP	Nalm6	chr4	74729907	-0.152796	-0.659369	-5.73991	1.4e-06	1.47e-05	4.22931
rs3111692	rs3111694	Drug_ASP	Nalm6	chr4	74729907	-0.152796	-0.659369	-5.73991	1.4e-06	1.47e-05	4.22931
rs3111692	rs3117598	Drug_ASP	Nalm6	chr4	74729907	-0.152796	-0.659369	-5.73991	1.4e-06	1.47e-05	4.22931
rs12564786	rs12743495	Drug_ASP	697	chr1	115626914	0.280032	-0.349653	5.46169	5.77e-06	1.66e-05	2.73967
rs155249	rs155248	Drug_ASP	697	chr16	2312012	0.311966	-0.278014	5.44922	5.98e-06	1.71e-05	2.78103
rs79372788	rs12743495	Drug_ASP	Nalm6	chr1	115634302	0.247311	0.283521	5.66696	1.76e-06	1.74e-05	4.40189
rs114393069	rs114393069	Drug_ASP	P12-Ichikawa	chr19	55677886	0.168614	-0.357141	6.44126	1.81e-06	1.76e-05	4.00323
rs114393069	rs114601492	Drug_ASP	P12-Ichikawa	chr19	55677886	0.168614	-0.357141	6.44126	1.81e-06	1.76e-05	4.00323
rs13164092	rs11956240	Drug_ASP	Jurkat	chr5	137840860	0.300782	-0.980931	6.19305	1.16e-06	1.76e-05	4.64647
rs76320501	rs10945231	Drug_ASP	Nalm6	chr6	71159289	0.294764	-0.422812	5.6463	1.88e-06	1.82e-05	4.51884
rs59369204	rs74421455	Drug_ASP	P12-Ichikawa	chr17	61774777	0.112086	0.0791445	6.42288	1.88e-06	1.83e-05	3.7476
rs58602067	rs3786675	Drug_ASP	SUPB15	chr19	50529356	-0.723796	0.488578	-7.64036	3.3e-07	2.01e-05	6.2345
rs11009129	rs3006745	Drug_ASP	Nalm6	chr10	33182330	-0.176692	-0.601385	-5.60606	2.13e-06	2.06e-05	3.934
rs10407013	rs3786675	Drug_ASP	P12-Ichikawa	chr19	50501054	-0.158082	2.61108	-6.35622	2.19e-06	2.07e-05	3.93335
rs56821693	rs3786675	Drug_ASP	CEM	chr19	50526344	-0.34368	-1.09533	-7.67295	2e-06	2.39e-05	4.31267
rs73935135	rs3786675	Drug_ASP	Nalm6	chr19	50506872	-0.341749	-0.118333	-5.5369	2.65e-06	2.48e-05	4.33717
rs74025850	rs17861094	Drug_ASP	Nalm6	chr15	75111152	0.150085	0.537993	5.53745	2.64e-06	2.48e-05	3.6134
rs6151759	rs6151759	Drug_ASP	697	chr5	80043404	0.306937	-0.576259	5.29765	9.22e-06	2.57e-05	2.30862
rs7792959	rs6955367	Drug_ASP	CEM	chr7	99972403	0.491721	-0.270079	7.58916	2.27e-06	2.62e-05	4.59843
rs56170708	rs56170708	Drug_ASP	P12-Ichikawa	chr9	96010036	0.110599	-0.399816	6.21077	3.06e-06	2.75e-05	3.29361
rs56969688	rs3786675	Drug_ASP	P12-Ichikawa	chr19	50501282	-0.176497	-0.197866	-6.19107	3.2e-06	2.84e-05	3.50538
rs16933787	rs3006745	Drug_ASP	697	chr10	33208256	-0.320947	-0.430899	-5.25532	1.04e-05	2.87e-05	2.21685
rs932494	rs932494	Drug_ASP	P12-Ichikawa	chr6	24908645	-0.239074	-0.631769	-6.17945	3.29e-06	2.89e-05	3.85032
rs10085651	rs10085651	Drug_ASP	Nalm6	chr7	80392371	0.239963	-0.535995	5.47715	3.19e-06	2.91e-05	3.7516
rs2125358	rs2125358	Drug_ASP	RS411	chr11	86226958	0.235284	-0.549843	5.3121	8.83e-07	3.07e-05	5.10621
rs11881187	rs3786675	Drug_ASP	Nalm6	chr19	50550127	0.147557	-0.633358	5.44322	3.54e-06	3.17e-05	3.30829
rs10411204	rs3786675	Drug_ASP	SEM	chr19	50507336	-0.925366	1.22626	-6.22168	7.95e-08	3.23e-05	7.76671
rs932494	rs932494	Drug_ASP	Jurkat	chr6	24908645	-0.426397	-0.740992	-5.92713	2.36e-06	3.34e-05	4.25472
rs10412963	rs3786675	Drug_ASP	Nalm6	chr19	50507361	0.201451	1.59998	5.42097	3.8e-06	3.37e-05	3.38939
rs58602067	rs3786675	Drug_ASP	Nalm6	chr19	50529356	-0.146641	0.370734	-5.42017	3.81e-06	3.37e-05	3.24617
rs56170708	rs56170708	Drug_ASP	CEM	chr9	96010036	0.258036	-0.878301	7.28548	3.63e-06	3.97e-05	3.47758
rs74162854	rs28381319	Drug_ASP	697	chr10	127427762	-0.198097	-0.243117	-5.12253	1.52e-05	4.12e-05	1.31646
rs16830788	rs10928499	Drug_ASP	P12-Ichikawa	chr2	135311194	0.11679	-0.681213	5.9856	5.15e-06	4.31e-05	2.81142
rs16830788	rs6754175	Drug_ASP	P12-Ichikawa	chr2	135311194	0.11679	-0.681213	5.9856	5.15e-06	4.31e-05	2.81142
rs11769057	rs1636980	Drug_ASP	SUPB15	chr7	99964661	0.667455	-0.484977	7.14407	8.64e-07	4.34e-05	5.3769
rs17635446	rs10945231	Drug_ASP	RS411	chr6	71226156	0.430137	-0.0662979	5.20289	1.38e-06	4.52e-05	5.07016
rs11977017	rs6947073	Drug_ASP	CEM	chr7	142636704	0.328601	-1.07391	7.18168	4.28e-06	4.53e-05	3.34593
rs17129305	rs1534277	Drug_ASP	697	chr12	41761858	0.304896	-0.721587	5.07289	1.76e-05	4.7e-05	1.71799
rs17129305	rs17129347	Drug_ASP	697	chr12	41761858	0.304896	-0.721587	5.07289	1.76e-05	4.7e-05	1.71799
rs35982214	rs17033809	Drug_ASP	CEM	chr12	103786854	-0.675459	-1.10374	-7.13783	4.58e-06	4.79e-05	4.08952
rs59369204	rs74421455	Drug_ASP	CEM	chr17	61774777	0.191325	-0.0883935	7.12539	4.67e-06	4.83e-05	2.98745
rs6948685	rs1636980	Drug_ASP	697	chr7	99970188	0.146014	-0.440416	5.05719	1.84e-05	4.9e-05	0.882944
rs79372788	rs12743495	Drug_ASP	CEM	chr1	115634302	0.886853	-0.415214	7.08249	5e-06	5.14e-05	4.09034
rs17706748	rs10945231	Drug_ASP	RS411	chr6	71140367	0.30894	-0.424608	5.15139	1.7e-06	5.32e-05	4.6253
rs13096511	rs7653046	Drug_ASP	697	chr3	193350837	0.162429	-1.27097	5.00204	2.15e-05	5.67e-05	0.958028
rs2374064	rs17033809	Drug_ASP	697	chr12	103793808	-0.450734	-0.0622243	-4.98442	2.26e-05	5.93e-05	1.70192
rs3780876	rs3006745	Drug_ASP	697	chr10	33208720	0.200816	-0.599759	4.95112	2.49e-05	6.5e-05	0.982559
rs2125358	rs2125358	Drug_ASP	P12-Ichikawa	chr11	86226958	0.114919	-0.503707	5.77748	8.38e-06	6.64e-05	2.40267
rs17706748	rs10945231	Drug_ASP	P12-Ichikawa	chr6	71140367	0.171607	-0.401318	5.76998	8.53e-06	6.69e-05	2.62762
rs56156615	rs2815700	Drug_ASP	SUPB15	chr1	28266957	0.733777	-0.0829461	6.8659	1.5e-06	7.12e-05	4.74515
rs72860993	rs2033055	Drug_ASP	697	chr4	75942198	-0.245851	-0.396031	-4.91162	2.79e-05	7.23e-05	1.10301
rs10754003	rs12070423	Drug_ASP	Jurkat	chr1	192137145	0.27248	-0.963791	5.58251	5.96e-06	7.64e-05	3.00962
rs10754003	rs1937235	Drug_ASP	Jurkat	chr1	192137145	0.27248	-0.963791	5.58251	5.96e-06	7.64e-05	3.00962
rs10754003	rs6687273	Drug_ASP	Jurkat	chr1	192137145	0.27248	-0.963791	5.58251	5.96e-06	7.64e-05	3.00962
rs60653573	rs10512786	Drug_ASP	Jurkat	chr3	130434202	0.246757	-0.614917	5.57613	6.06e-06	7.72e-05	2.80647
rs60653573	rs11707393	Drug_ASP	Jurkat	chr3	130434202	0.246757	-0.614917	5.57613	6.06e-06	7.72e-05	2.80647
rs3111692	rs2367291	Drug_ASP	CEM	chr4	74729907	-0.392832	-1.44546	-6.78412	8.1e-06	7.98e-05	2.9595
rs3111692	rs2886927	Drug_ASP	CEM	chr4	74729907	-0.392832	-1.44546	-6.78412	8.1e-06	7.98e-05	2.9595
rs3111692	rs3111694	Drug_ASP	CEM	chr4	74729907	-0.392832	-1.44546	-6.78412	8.1e-06	7.98e-05	2.9595
rs3111692	rs3117598	Drug_ASP	CEM	chr4	74729907	-0.392832	-1.44546	-6.78412	8.1e-06	7.98e-05	2.9595
rs16947185	rs74421455	Drug_ASP	697	chr17	61943487	-0.182132	-0.998182	-4.86824	3.15e-05	8.13e-05	0.675474
rs3111692	rs2367291	Drug_ASP	697	chr4	74729907	-0.137763	-0.981776	-4.85882	3.24e-05	8.34e-05	0.35208
rs3111692	rs2886927	Drug_ASP	697	chr4	74729907	-0.137763	-0.981776	-4.85882	3.24e-05	8.34e-05	0.35208
rs3111692	rs3111694	Drug_ASP	697	chr4	74729907	-0.137763	-0.981776	-4.85882	3.24e-05	8.34e-05	0.35208
rs3111692	rs3117598	Drug_ASP	697	chr4	74729907	-0.137763	-0.981776	-4.85882	3.24e-05	8.34e-05	0.35208
rs74025850	rs17861094	Drug_ASP	P12-Ichikawa	chr15	75111152	0.127532	0.204724	5.64319	1.15e-05	8.49e-05	2.12832
rs10412158	rs3786675	Drug_ASP	P12-Ichikawa	chr19	50528696	0.134557	3.50262	5.63738	1.17e-05	8.54e-05	1.88524
rs16933787	rs3006745	Drug_ASP	P12-Ichikawa	chr10	33208256	-0.244348	-0.148571	-5.63079	1.18e-05	8.63e-05	2.72234
rs17247678	rs2407156	Drug_ASP	CEM	chr5	81652773	0.460721	-1.10709	6.72426	8.93e-06	8.66e-05	2.93362
rs1502884	rs1502885	Drug_ASP	Jurkat	chr4	78986882	0.546167	-0.774154	5.51302	7.18e-06	8.88e-05	3.3663
rs1502884	rs873455	Drug_ASP	Jurkat	chr4	78986882	0.546167	-0.774154	5.51302	7.18e-06	8.88e-05	3.3663
rs10407013	rs3786675	Drug_ASP	Nalm6	chr19	50501054	-0.144027	4.02427	-5.04761	1.21e-05	9.53e-05	2.18608
rs17000093	rs2033055	Drug_ASP	697	chr4	75944130	0.162984	-1.14886	4.80653	3.76e-05	9.55e-05	0.323311
rs60536986	rs3786675	Drug_ASP	CEM	chr19	50526278	0.373142	-0.632768	6.63175	1.04e-05	9.8e-05	2.66318
rs56969688	rs3786675	Drug_ASP	Nalm6	chr19	50501282	-0.151119	-0.0929216	-5.02204	1.31e-05	0.000102	2.065
rs11177751	rs7200	Drug_ASP	RS411	chr12	70002488	0.328411	-0.30031	4.95483	3.73e-06	0.000106	4.0112
rs11177751	rs727948	Drug_ASP	RS411	chr12	70002488	0.328411	-0.30031	4.95483	3.73e-06	0.000106	4.0112
rs56170708	rs56170708	Drug_ASP	Jurkat	chr9	96010036	0.189873	-0.552863	5.4422	8.7e-06	0.000106	2.29269
rs1502885	rs1502885	Drug_ASP	Nalm6	chr4	78986514	0.294296	-0.449585	4.99604	1.42e-05	0.00011	2.68143
rs1502885	rs873455	Drug_ASP	Nalm6	chr4	78986514	0.294296	-0.449585	4.99604	1.42e-05	0.00011	2.68143
rs28594879	rs3786675	Drug_ASP	Nalm6	chr19	50507584	-0.438154	0.106678	-4.99407	1.43e-05	0.00011	2.84566
rs11009151	rs3006745	Drug_ASP	Jurkat	chr10	33219109	0.559612	-0.572057	5.41849	9.28e-06	0.000112	3.21922
rs10096262	rs10096262	Drug_ASP	Jurkat	chr8	17484298	0.563772	-0.422899	5.39888	9.78e-06	0.000115	3.10818
rs11879639	rs3786675	Drug_ASP	Nalm6	chr19	50490490	-0.153179	-1.04107	-4.96981	1.54e-05	0.000118	1.98205
rs9304697	rs3786675	Drug_ASP	Jurkat	chr19	50498388	-0.214262	-0.46904	-5.36813	1.06e-05	0.000121	2.26204
rs59151138	rs3786675	Drug_ASP	CEM	chr19	50501240	-0.445356	-0.711062	-6.46925	1.36e-05	0.000122	2.66971
rs16830788	rs10928499	Drug_ASP	Nalm6	chr2	135311194	0.137328	-0.64045	4.94826	1.65e-05	0.000123	1.80002
rs16830788	rs6754175	Drug_ASP	Nalm6	chr2	135311194	0.137328	-0.64045	4.94826	1.65e-05	0.000123	1.80002
rs56143128	rs10945231	Drug_ASP	SUPB15	chr6	71267666	1.06563	-0.481124	6.52449	3.01e-06	0.000125	4.41938
rs56143128	rs12200777	Drug_ASP	SUPB15	chr6	71267666	1.06563	-0.481124	6.52449	3.01e-06	0.000125	4.41938
rs1864181	rs1864183	Drug_ASP	697	chr5	81549280	-0.169978	-0.641957	-4.6656	5.62e-05	0.000138	0.0275547
rs73012496	rs16834786	Drug_ASP	P12-Ichikawa	chr1	152953965	0.104525	-0.511668	5.39467	2.07e-05	0.000138	1.48324
rs73012496	rs16834788	Drug_ASP	P12-Ichikawa	chr1	152953965	0.104525	-0.511668	5.39467	2.07e-05	0.000138	1.48324
rs12777235	rs3006745	Drug_ASP	Jurkat	chr10	33145386	-0.245767	-0.559478	-5.29413	1.3e-05	0.000141	2.13216
rs76320501	rs10945231	Drug_ASP	Jurkat	chr6	71159289	0.452015	-0.784605	5.27256	1.38e-05	0.000147	2.69271
rs7795656	rs1636980	Drug_ASP	CEM	chr7	99950297	-0.303505	-0.496955	-6.33766	1.7e-05	0.000149	1.99615
rs75219664	rs10512786	Drug_ASP	P12-Ichikawa	chr3	130431481	-0.205419	-0.506403	-5.34097	2.36e-05	0.000153	1.91724
rs75219664	rs11707393	Drug_ASP	P12-Ichikawa	chr3	130431481	-0.205419	-0.506403	-5.34097	2.36e-05	0.000153	1.91724
rs3111692	rs2367291	Drug_ASP	P12-Ichikawa	chr4	74729907	-0.108583	-0.834374	-5.31693	2.5e-05	0.000161	1.28385
rs3111692	rs2886927	Drug_ASP	P12-Ichikawa	chr4	74729907	-0.108583	-0.834374	-5.31693	2.5e-05	0.000161	1.28385
rs3111692	rs3111694	Drug_ASP	P12-Ichikawa	chr4	74729907	-0.108583	-0.834374	-5.31693	2.5e-05	0.000161	1.28385
rs3111692	rs3117598	Drug_ASP	P12-Ichikawa	chr4	74729907	-0.108583	-0.834374	-5.31693	2.5e-05	0.000161	1.28385
rs11703479	rs10483230	Drug_ASP	697	chr22	46228200	0.17626	0.601007	4.60604	6.66e-05	0.000162	-0.0733774
rs16917710	rs7009099	Drug_ASP	SUPB15	chr8	53246206	1.43854	0.261088	6.34387	4.37e-06	0.000162	4.08255
rs16917710	rs7010386	Drug_ASP	SUPB15	chr8	53246206	1.43854	0.261088	6.34387	4.37e-06	0.000162	4.08255
rs2650830	rs1607664	Drug_ASP	SUPB15	chr19	21696514	-1.55088	-0.645229	-6.35865	4.24e-06	0.000162	3.80719
rs2650830	rs1984771	Drug_ASP	SUPB15	chr19	21696514	-1.55088	-0.645229	-6.35865	4.24e-06	0.000162	3.80719
rs2650830	rs2133820	Drug_ASP	SUPB15	chr19	21696514	-1.55088	-0.645229	-6.35865	4.24e-06	0.000162	3.80719
rs2650830	rs2650757	Drug_ASP	SUPB15	chr19	21696514	-1.55088	-0.645229	-6.35865	4.24e-06	0.000162	3.80719
rs2650830	rs2681366	Drug_ASP	SUPB15	chr19	21696514	-1.55088	-0.645229	-6.35865	4.24e-06	0.000162	3.80719
rs1864183	rs1864183	Drug_ASP	SUPB15	chr5	81549216	1.23908	-0.143947	6.29712	4.81e-06	0.000175	4.1249
rs10412963	rs3786675	Drug_ASP	P12-Ichikawa	chr19	50507361	0.186965	0.927584	5.26941	2.8e-05	0.000178	1.42384
rs9808489	rs7355768	Drug_ASP	697	chr2	54343192	0.139942	-0.783243	4.5527	7.75e-05	0.000186	-0.5117
rs4944592	rs11494275	Drug_ASP	697	chr11	86277048	0.124019	-0.560488	4.5411	8.01e-05	0.000192	-0.564192
rs4944592	rs1945043	Drug_ASP	697	chr11	86277048	0.124019	-0.560488	4.5411	8.01e-05	0.000192	-0.564192
rs4944592	rs4943943	Drug_ASP	697	chr11	86277048	0.124019	-0.560488	4.5411	8.01e-05	0.000192	-0.564192
rs4944592	rs4944592	Drug_ASP	697	chr11	86277048	0.124019	-0.560488	4.5411	8.01e-05	0.000192	-0.564192
rs2650794	rs1607664	Drug_ASP	P12-Ichikawa	chr19	21676537	-0.201323	0.204582	-5.22968	3.08e-05	0.000194	1.66877
rs2650794	rs1984771	Drug_ASP	P12-Ichikawa	chr19	21676537	-0.201323	0.204582	-5.22968	3.08e-05	0.000194	1.66877
rs2650794	rs2133820	Drug_ASP	P12-Ichikawa	chr19	21676537	-0.201323	0.204582	-5.22968	3.08e-05	0.000194	1.66877
rs2650794	rs2650757	Drug_ASP	P12-Ichikawa	chr19	21676537	-0.201323	0.204582	-5.22968	3.08e-05	0.000194	1.66877
rs2650794	rs2681366	Drug_ASP	P12-Ichikawa	chr19	21676537	-0.201323	0.204582	-5.22968	3.08e-05	0.000194	1.66877
rs3739	rs3739	Drug_ASP	CEM	chr5	81569311	0.525809	-1.25409	6.15073	2.34e-05	0.000199	2.1387
rs117355683	rs56170708	Drug_ASP	697	chr9	96060720	-0.114558	-1.15657	-4.52679	8.34e-05	0.0002	-0.610201
rs16933819	rs3006745	Drug_ASP	CEM	chr10	33227477	0.374704	-0.336681	6.10083	2.55e-05	0.000214	2.01742
rs56143128	rs10945231	Drug_ASP	Jurkat	chr6	71267666	-0.397996	-0.824332	-5.10554	2.17e-05	0.000216	2.12437
rs56143128	rs12200777	Drug_ASP	Jurkat	chr6	71267666	-0.397996	-0.824332	-5.10554	2.17e-05	0.000216	2.12437
rs17129267	rs17129267	Drug_ASP	P12-Ichikawa	chr12	41747805	0.192914	-0.347937	5.17197	3.53e-05	0.000218	1.47888
rs2108269	rs6955367	Drug_ASP	697	chr7	99980104	-0.150885	0.146357	-4.48891	9.29e-05	0.00022	-0.646583
rs656338	rs560573	Drug_ASP	Jurkat	chr11	121365860	-0.237236	-0.930529	-5.08966	2.26e-05	0.00022	1.65151
rs656338	rs668387	Drug_ASP	Jurkat	chr11	121365860	-0.237236	-0.930529	-5.08966	2.26e-05	0.00022	1.65151
rs17635446	rs10945231	Drug_ASP	697	chr6	71226156	-0.229604	-0.677512	-4.47374	9.7e-05	0.000228	-0.127287
rs73211886	rs11609302	Drug_ASP	697	chr12	119528945	-0.125565	0.181169	-4.47174	9.75e-05	0.000229	-0.71017
rs73211886	rs11609710	Drug_ASP	697	chr12	119528945	-0.125565	0.181169	-4.47174	9.75e-05	0.000229	-0.71017
rs74025850	rs17861094	Drug_ASP	Jurkat	chr15	75111152	0.208657	0.749593	5.05652	2.47e-05	0.000237	1.43506
rs17706748	rs10945231	Drug_ASP	Nalm6	chr6	71140367	0.180554	-0.613127	4.70191	3.52e-05	0.000239	1.18914
rs56229440	rs3786675	Drug_ASP	Jurkat	chr19	50507535	-0.43396	-0.0958813	-5.05125	2.51e-05	0.000239	2.10781
rs60653573	rs10512786	Drug_ASP	RS411	chr3	130434202	0.20724	-0.306043	4.71971	9.4e-06	0.000239	2.81861
rs60653573	rs11707393	Drug_ASP	RS411	chr3	130434202	0.20724	-0.306043	4.71971	9.4e-06	0.000239	2.81861
rs154076	rs11956240	Drug_ASP	Nalm6	chr5	137863134	-0.287579	-0.184155	-4.68507	3.7e-05	0.00025	1.78814
rs7957668	rs17033809	Drug_ASP	P12-Ichikawa	chr12	103789269	0.115097	-0.0538329	5.10447	4.16e-05	0.00025	0.894383
rs55876959	rs17861094	Drug_ASP	P12-Ichikawa	chr15	74826829	0.146209	-0.585651	5.06761	4.54e-05	0.00027	1.05856
rs2125358	rs2125358	Drug_ASP	Jurkat	chr11	86226958	0.199204	-0.792205	4.99716	2.91e-05	0.000272	1.22335
rs112005381	rs10945231	Drug_ASP	CEM	chr6	71226325	-0.397415	0.269326	-5.92524	3.46e-05	0.000278	1.35222
rs56821693	rs3786675	Drug_ASP	Nalm6	chr19	50526344	0.120566	-0.239093	4.63907	4.26e-05	0.000278	0.859538
rs7094651	rs10733851	Drug_ASP	Nalm6	chr10	71119003	-0.140983	-0.670285	-4.63868	4.27e-05	0.000278	0.979318
rs12828578	rs7200	Drug_ASP	Nalm6	chr12	69939174	-0.172947	-0.145178	-4.63367	4.33e-05	0.000281	1.16088
rs12828578	rs727948	Drug_ASP	Nalm6	chr12	69939174	-0.172947	-0.145178	-4.63367	4.33e-05	0.000281	1.16088
rs10405696	rs3786675	Drug_ASP	P12-Ichikawa	chr19	50501185	0.167409	0.766404	5.00337	5.3e-05	0.000307	0.896282
rs8056745	rs6497608	Drug_ASP	Nalm6	chr16	22809976	-0.180211	-0.573244	-4.58643	5e-05	0.000321	1.09733
rs6880209	rs3739	Drug_ASP	P12-Ichikawa	chr5	81574182	0.126139	4.91497	4.96638	5.8e-05	0.000328	0.431058
rs6880209	rs6894520	Drug_ASP	P12-Ichikawa	chr5	81574182	0.126139	4.91497	4.96638	5.8e-05	0.000328	0.431058
rs11879641	rs3786675	Drug_ASP	CEM	chr19	50490570	0.63617	-2.4279	5.79802	4.33e-05	0.000339	1.41801
rs11738995	rs11956240	Drug_ASP	Nalm6	chr5	137927619	0.142979	-0.571062	4.56187	5.39e-05	0.000342	0.800265
rs11977017	rs6947073	Drug_ASP	P12-Ichikawa	chr7	142636704	0.0861771	-0.681614	4.94384	6.12e-05	0.000342	0.259434
rs1502885	rs1502885	Drug_ASP	Jurkat	chr4	78986514	0.518633	-0.632148	4.8821	3.97e-05	0.000358	1.76962
rs1502885	rs873455	Drug_ASP	Jurkat	chr4	78986514	0.518633	-0.632148	4.8821	3.97e-05	0.000358	1.76962
rs145976319	rs74421455	Drug_ASP	Jurkat	chr17	61933103	-0.385297	-0.552519	-4.83937	4.46e-05	0.000398	1.41946
rs13322676	rs17775791	Drug_ASP	697	chr3	186718745	0.132259	-1.201	4.23479	0.00019	0.000426	-1.18617
rs11880182	rs3786675	Drug_ASP	CEM	chr19	50554201	-0.28104	-0.4233	-5.5874	6.3e-05	0.000451	0.600748
rs1956455	rs941591	Drug_ASP	697	chr14	94641867	0.169717	-0.254322	4.21067	0.000204	0.000453	-1.03766
rs55985421	rs11956240	Drug_ASP	697	chr5	137841263	-0.137396	-0.739529	-4.20772	0.000205	0.000456	-1.32714
rs11879639	rs3786675	Drug_ASP	P12-Ichikawa	chr19	50490490	0.11662	-1.76335	4.79766	8.72e-05	0.000461	0.252457
rs10411332	rs3786675	Drug_ASP	697	chr19	50507196	0.242736	-0.797305	4.2027	0.000208	0.000462	-0.715466
rs188748297	rs3786675	Drug_ASP	697	chr19	50589019	-0.278553	-0.269776	-4.19548	0.000213	0.00047	-0.625177
rs10501923	rs4567422	Drug_ASP	Jurkat	chr11	99613901	0.352309	-0.672971	4.76168	5.51e-05	0.000487	1.16674
rs10501923	rs723641	Drug_ASP	Jurkat	chr11	99613901	0.352309	-0.672971	4.76168	5.51e-05	0.000487	1.16674
rs11009151	rs3006745	Drug_ASP	P12-Ichikawa	chr10	33219109	0.231391	-0.29182	4.76543	9.43e-05	0.000489	0.757334
rs7957668	rs17033809	Drug_ASP	Jurkat	chr12	103789269	0.207566	-0.313654	4.75751	5.57e-05	0.00049	0.719944
rs11879661	rs3786675	Drug_ASP	Jurkat	chr19	50490539	-0.204411	-2.31104	-4.74393	5.78e-05	0.000506	0.581712
rs7110900	rs7110900	Drug_ASP	P12-Ichikawa	chr11	131486597	-0.118271	-0.243047	-4.74639	9.88e-05	0.000509	0.015217
rs6880209	rs3739	Drug_ASP	Jurkat	chr5	81574182	0.190217	4.52767	4.73411	5.93e-05	0.000517	0.504548
rs6880209	rs6894520	Drug_ASP	Jurkat	chr5	81574182	0.190217	4.52767	4.73411	5.93e-05	0.000517	0.504548
rs150922686	rs3786675	Drug_ASP	697	chr19	50491039	0.120932	-0.845718	4.15442	0.000238	0.000522	-1.66682
rs12070423	rs10801100	Drug_ASP	697	chr1	192108265	0.244678	-0.834296	4.15064	0.000241	0.000527	-0.96427
rs12070423	rs12070423	Drug_ASP	697	chr1	192108265	0.244678	-0.834296	4.15064	0.000241	0.000527	-0.96427
rs12070423	rs1937235	Drug_ASP	697	chr1	192108265	0.244678	-0.834296	4.15064	0.000241	0.000527	-0.96427
rs12070423	rs6687273	Drug_ASP	697	chr1	192108265	0.244678	-0.834296	4.15064	0.000241	0.000527	-0.96427
rs16830788	rs10928499	Drug_ASP	RS411	chr2	135311194	0.187755	-0.54154	4.46387	2.5e-05	0.00054	1.81662
rs16830788	rs6754175	Drug_ASP	RS411	chr2	135311194	0.187755	-0.54154	4.46387	2.5e-05	0.00054	1.81662
rs932494	rs932494	Drug_ASP	Nalm6	chr6	24908645	-0.178777	-0.562429	-4.37322	9.56e-05	0.000562	0.448346
rs10421463	rs3786675	Drug_ASP	697	chr19	50553975	0.125373	-1.26098	4.11739	0.000264	0.00057	-1.70069
rs56229440	rs3786675	Drug_ASP	CEM	chr19	50507535	-0.694521	0.0908001	-5.42401	8.46e-05	0.000574	1.37054
rs11879641	rs3786675	Drug_ASP	P12-Ichikawa	chr19	50490570	0.118825	-1.38747	4.6411	0.000128	0.000638	-0.249512
rs73935147	rs3786675	Drug_ASP	Jurkat	chr19	50521476	0.25077	-0.348113	4.64337	7.59e-05	0.000638	0.563807
rs2947076	rs3006745	Drug_ASP	Nalm6	chr10	32843259	0.124249	-0.622244	4.32181	0.000112	0.000639	-0.0972819
rs73140582	rs7200	Drug_ASP	Nalm6	chr12	69905740	0.121827	-0.107834	4.31573	0.000114	0.000641	-0.100386
rs73140582	rs727948	Drug_ASP	Nalm6	chr12	69905740	0.121827	-0.107834	4.31573	0.000114	0.000641	-0.100386
rs4944592	rs11494275	Drug_ASP	P12-Ichikawa	chr11	86277048	-0.101688	-0.666243	-4.6281	0.000132	0.000652	-0.463588
rs4944592	rs1945043	Drug_ASP	P12-Ichikawa	chr11	86277048	-0.101688	-0.666243	-4.6281	0.000132	0.000652	-0.463588
rs4944592	rs4943943	Drug_ASP	P12-Ichikawa	chr11	86277048	-0.101688	-0.666243	-4.6281	0.000132	0.000652	-0.463588
rs4944592	rs4944592	Drug_ASP	P12-Ichikawa	chr11	86277048	-0.101688	-0.666243	-4.6281	0.000132	0.000652	-0.463588
rs56229440	rs3786675	Drug_ASP	P12-Ichikawa	chr19	50507535	-0.228539	-0.248258	-4.61904	0.000135	0.000662	0.27901
rs56229440	rs3786675	Drug_ASP	697	chr19	50507535	-0.223428	-0.0624052	-4.05044	0.000319	0.000678	-1.16339
rs11880182	rs3786675	Drug_ASP	Nalm6	chr19	50554201	-0.117029	0.050841	-4.28816	0.000123	0.000684	-0.179279
rs6031867	rs2425684	Drug_ASP	REH	chr20	43540321	-0.63778	0.918688	-7.07275	3.26e-06	0.000694	4.46305
rs28594879	rs3786675	Drug_ASP	P12-Ichikawa	chr19	50507584	-0.290546	-0.0666739	-4.5966	0.000142	0.000695	0.482083
rs17693282	rs10512786	Drug_ASP	697	chr3	130491231	0.110329	-0.874688	4.03823	0.00033	0.000698	-1.89962
rs17693282	rs11707393	Drug_ASP	697	chr3	130491231	0.110329	-0.874688	4.03823	0.00033	0.000698	-1.89962
rs28733880	rs1502885	Drug_ASP	P12-Ichikawa	chr4	78980514	-0.133221	0.120021	-4.59371	0.000143	0.000698	-0.142895
rs28733880	rs873455	Drug_ASP	P12-Ichikawa	chr4	78980514	-0.133221	0.120021	-4.59371	0.000143	0.000698	-0.142895
rs2886927	rs2367291	Drug_ASP	697	chr4	74730231	-0.115225	-0.382514	-4.03429	0.000333	0.000704	-1.8989
rs2886927	rs2886927	Drug_ASP	697	chr4	74730231	-0.115225	-0.382514	-4.03429	0.000333	0.000704	-1.8989
rs2886927	rs3111694	Drug_ASP	697	chr4	74730231	-0.115225	-0.382514	-4.03429	0.000333	0.000704	-1.8989
rs2886927	rs3117598	Drug_ASP	697	chr4	74730231	-0.115225	-0.382514	-4.03429	0.000333	0.000704	-1.8989
rs11177710	rs7200	Drug_ASP	P12-Ichikawa	chr12	69934588	-0.10245	-0.639161	-4.5881	0.000145	0.000706	-0.506837
rs11177710	rs727948	Drug_ASP	P12-Ichikawa	chr12	69934588	-0.10245	-0.639161	-4.5881	0.000145	0.000706	-0.506837
rs11879659	rs3786675	Drug_ASP	REH	chr19	50490522	0.909062	-0.786908	6.90539	4.33e-06	0.000715	4.28785
rs932494	rs932494	Drug_ASP	RS411	chr6	24908645	-0.311174	-0.520964	-4.35188	3.8e-05	0.00076	1.86049
rs11879713	rs3786675	Drug_ASP	BALL1	chr19	50490768	0.725204	-2.39409	6.43137	4.99e-06	0.000775	4.20787
rs1864181	rs1864183	Drug_ASP	CEM	chr5	81549280	-0.420925	-1.27137	-5.2182	0.000123	0.000782	0.526087
rs17129267	rs17129267	Drug_ASP	CEM	chr12	41747805	0.627728	-1.21588	5.18672	0.000131	0.000817	0.75787
rs462783	rs11956240	Drug_ASP	697	chr5	137872116	0.116318	-0.874297	3.97511	0.000393	0.00082	-2.03377
rs10423403	rs1607664	Drug_ASP	697	chr19	21676890	-0.113171	-0.00517682	-3.96812	0.000401	0.000833	-2.05037
rs10423403	rs1984771	Drug_ASP	697	chr19	21676890	-0.113171	-0.00517682	-3.96812	0.000401	0.000833	-2.05037
rs10423403	rs2133820	Drug_ASP	697	chr19	21676890	-0.113171	-0.00517682	-3.96812	0.000401	0.000833	-2.05037
rs10423403	rs2650757	Drug_ASP	697	chr19	21676890	-0.113171	-0.00517682	-3.96812	0.000401	0.000833	-2.05037
rs10423403	rs2681366	Drug_ASP	697	chr19	21676890	-0.113171	-0.00517682	-3.96812	0.000401	0.000833	-2.05037
rs1890303	rs1890303	Drug_ASP	CEM	chr1	210514153	0.505343	-1.61857	5.16868	0.000135	0.000839	0.418437
rs17635446	rs10945231	Drug_ASP	Jurkat	chr6	71226156	0.381042	-0.546687	4.52578	0.000104	0.000848	0.584206
rs10794057	rs10794057	Drug_ASP	CEM	chr10	127729734	0.308383	-0.75714	5.15812	0.000138	0.000852	0.12482
rs12743506	rs12743495	Drug_ASP	CEM	chr1	115618902	-0.443058	-1.23761	-5.15002	0.00014	0.000859	0.308402
rs145976319	rs74421455	Drug_ASP	CEM	chr17	61933103	-0.794822	-0.853507	-5.11605	0.000149	0.000908	0.673959
rs79372788	rs12743495	Drug_ASP	Jurkat	chr1	115634302	0.303774	-0.238417	4.49302	0.000114	0.000909	0.413384
rs35310850	rs3006745	Drug_ASP	Jurkat	chr10	33087660	0.347965	-1.24283	4.48882	0.000115	0.000915	0.279495
rs28376974	rs7355768	Drug_ASP	697	chr2	54352151	0.151051	-0.700962	3.93001	0.000445	0.000918	-1.85656
rs10008489	rs1502885	Drug_ASP	697	chr4	78989716	0.0995763	-0.0630872	3.92796	0.000448	0.000921	-2.23197
rs10008489	rs873455	Drug_ASP	697	chr4	78989716	0.0995763	-0.0630872	3.92796	0.000448	0.000921	-2.23197
rs10827119	rs3006745	Drug_ASP	CEM	chr10	33035187	-0.252273	-1.08838	-5.10126	0.000153	0.000921	-0.195189
rs2947076	rs3006745	Drug_ASP	CEM	chr10	32843259	0.312218	-1.49357	5.10138	0.000153	0.000921	-0.103192
rs10085651	rs10085651	Drug_ASP	697	chr7	80392371	-0.185359	-0.697363	-3.91926	0.000459	0.00094	-1.82368
rs17129267	rs17129267	Drug_ASP	Jurkat	chr12	41747805	0.318463	-0.484719	4.46991	0.000121	0.000942	0.371697
rs7094651	rs10733851	Drug_ASP	P12-Ichikawa	chr10	71119003	-0.113427	-0.507104	-4.45416	0.000201	0.000945	-0.583498
rs12815173	rs17033809	Drug_ASP	P12-Ichikawa	chr12	103786865	0.189593	-0.725959	4.44615	0.000205	0.000961	-0.227764
rs10415604	rs3786675	Drug_ASP	697	chr19	50553809	0.190729	0.404742	3.90901	0.000472	0.000963	-1.74407
rs155249	rs155248	Drug_ASP	P12-Ichikawa	chr16	2312012	0.176853	-0.172171	4.43928	0.000209	0.000975	-0.151248
rs10418911	rs3786675	Drug_ASP	P12-Ichikawa	chr19	50492751	-0.127493	-0.51488	-4.42621	0.000215	0.000997	-0.562199
rs76113899	rs74421455	Drug_ASP	P12-Ichikawa	chr17	61717312	-0.159821	-0.659647	-4.42561	0.000216	0.000997	-0.403982
rs73211886	rs11609302	Drug_ASP	CEM	chr12	119528945	-0.332162	0.151842	-5.02786	0.000176	0.00103749	-0.105766
rs73211886	rs11609710	Drug_ASP	CEM	chr12	119528945	-0.332162	0.151842	-5.02786	0.000176	0.00103749	-0.105766
rs58602067	rs3786675	Drug_ASP	P12-Ichikawa	chr19	50529356	0.0852918	0.551738	4.39638	0.000232	0.00105627	-1.00819
rs7799901	rs6955367	Drug_ASP	SUPB15	chr7	99950450	-0.563174	-0.46616	-5.26315	4.44e-05	0.00106615	1.29483
rs7714751	rs11956240	Drug_ASP	697	chr5	137849066	-0.106659	-0.266766	-3.85775	0.000543	0.0011012	-2.4402
rs74162854	rs28381319	Drug_ASP	CEM	chr10	127427762	-0.43624	-0.783013	-4.97552	0.000194	0.00111886	0.0512539
rs73138787	rs3739	Drug_ASP	P12-Ichikawa	chr5	81568934	0.101832	-0.762854	4.36091	0.000252	0.00113049	-1.05298
rs1175170	rs12070423	Drug_ASP	697	chr1	192164010	0.12245	-1.03398	3.84191	0.000568	0.00114483	-2.35933
rs1175170	rs1937235	Drug_ASP	697	chr1	192164010	0.12245	-1.03398	3.84191	0.000568	0.00114483	-2.35933
rs1175170	rs6687273	Drug_ASP	697	chr1	192164010	0.12245	-1.03398	3.84191	0.000568	0.00114483	-2.35933
rs10411204	rs3786675	Drug_ASP	BALL1	chr19	50507336	-0.93559	-0.187728	-6.12047	9.29e-06	0.0011716	3.72395
rs6031867	rs2425684	Drug_ASP	BALL1	chr20	43540321	-0.455861	0.810658	-6.10329	9.61e-06	0.0011716	3.40926
rs9304696	rs3786675	Drug_ASP	RS411	chr19	50498328	0.193082	1.33333	4.21151	6.37e-05	0.00118137	1.00496
rs61671857	rs17861094	Drug_ASP	Nalm6	chr15	75114155	-0.114703	0.0624389	-4.06366	0.000241	0.00121674	-0.835157
rs74464627	rs10512786	Drug_ASP	P12-Ichikawa	chr3	130431425	0.114547	-0.107414	4.32294	0.000277	0.00121774	-0.887559
rs74464627	rs11707393	Drug_ASP	P12-Ichikawa	chr3	130431425	0.114547	-0.107414	4.32294	0.000277	0.00121774	-0.887559
rs9324293	rs9603889	Drug_ASP	CEM	chr13	113028913	0.405995	-1.61606	4.91487	0.000217	0.0012398	-0.494699
rs145976319	rs74421455	Drug_ASP	Nalm6	chr17	61933103	-0.173213	-0.500928	-4.05274	0.000249	0.00125296	-0.387618
rs114601492	rs114393069	Drug_ASP	CEM	chr19	55670651	-0.273885	1.96316	-4.89217	0.000227	0.00128974	-0.312604
rs114601492	rs114601492	Drug_ASP	CEM	chr19	55670651	-0.273885	1.96316	-4.89217	0.000227	0.00128974	-0.312604
rs10008489	rs1502885	Drug_ASP	P12-Ichikawa	chr4	78989716	0.0846855	0.468978	4.29327	0.000298	0.00129906	-1.18985
rs10008489	rs873455	Drug_ASP	P12-Ichikawa	chr4	78989716	0.0846855	0.468978	4.29327	0.000298	0.00129906	-1.18985
rs17775791	rs17775791	Drug_ASP	CEM	chr3	186722362	-0.437514	-1.29473	-4.87864	0.000233	0.00131001	-0.0683994
rs188748297	rs3786675	Drug_ASP	Nalm6	chr19	50589019	-0.246879	-0.196171	-4.03125	0.000265	0.00132726	-0.169477
rs79125155	rs3786675	Drug_ASP	CEM	chr19	50478852	0.494078	-1.48608	4.85765	0.000242	0.0013541	-0.00496881
rs16917710	rs7009099	Drug_ASP	Jurkat	chr8	53246206	0.351667	-0.780509	4.30775	0.000188	0.0013715	0.062484
rs16917710	rs7010386	Drug_ASP	Jurkat	chr8	53246206	0.351667	-0.780509	4.30775	0.000188	0.0013715	0.062484
rs7969850	rs7969850	Drug_ASP	CEM	chr12	26349783	-0.54812	-1.07598	-4.82967	0.000255	0.00140023	-0.0536987
rs77115755	rs10164195	Drug_ASP	Nalm6	chr18	53028854	0.125072	-0.381729	4.00724	0.000285	0.00141226	-0.968962
rs7795805	rs6955367	Drug_ASP	Nalm6	chr7	99950408	0.112293	-0.106885	4.00266	0.000289	0.00142492	-1.02021
rs4472444	rs6955367	Drug_ASP	Nalm6	chr7	100070758	0.113734	-0.133363	4.00012	0.000291	0.00142973	-0.967061
rs115366221	rs74421455	Drug_ASP	697	chr17	61778617	-0.0935719	-0.283141	-3.75571	0.000719	0.00143483	-2.77607
rs13165802	rs11956240	Drug_ASP	P12-Ichikawa	chr5	137858492	-0.111768	0.141051	-4.23954	0.000339	0.00144751	-1.10305
rs56156615	rs2815700	Drug_ASP	RS411	chr1	28266957	0.181695	1.27588	4.14665	8.06e-05	0.00144804	0.759003
rs145090758	rs11609710	Drug_ASP	CEM	chr12	119544633	-0.353158	-1.48142	-4.80936	0.000265	0.00145054	-0.558223
rs9973262	rs3786675	Drug_ASP	697	chr19	50552894	0.100202	-0.763782	3.74278	0.000745	0.0014761	-2.75171
rs17100386	rs2058123	Drug_ASP	CEM	chr14	74926792	0.449157	-0.563473	4.78682	0.000277	0.00150434	-0.0742382
rs12489198	rs7653046	Drug_ASP	697	chr3	193294307	-0.1073	-0.0942324	-3.72732	0.000777	0.00153437	-2.6535
rs112659704	rs1636980	Drug_ASP	P12-Ichikawa	chr7	99922393	-0.0846446	-0.901245	-4.19835	0.000375	0.00157673	-1.4424
rs1864183	rs1864183	Drug_ASP	CEM	chr5	81549216	0.722962	0.291992	4.75343	0.000295	0.00157788	0.249037
rs61098381	rs10512786	Drug_ASP	Nalm6	chr3	130434208	0.110556	-0.454087	3.94403	0.000343	0.00160278	-1.17604
rs61098381	rs11707393	Drug_ASP	Nalm6	chr3	130434208	0.110556	-0.454087	3.94403	0.000343	0.00160278	-1.17604
rs76727299	rs74421455	Drug_ASP	RS411	chr17	61898353	-0.188256	-0.46797	-4.10817	9.26e-05	0.00162934	0.66674
rs181644066	rs3786675	Drug_ASP	CEM	chr19	50491047	0.270163	-1.89654	4.73134	0.000308	0.00163544	-0.836157
rs17635446	rs10945231	Drug_ASP	P12-Ichikawa	chr6	71226156	0.197283	-0.282907	4.17543	0.000397	0.00165912	-0.89601
rs206157	rs2425553	Drug_ASP	Nalm6	chr20	41652523	0.111044	-0.535008	3.93036	0.000357	0.0016592	-1.22178
rs206157	rs2425554	Drug_ASP	Nalm6	chr20	41652523	0.111044	-0.535008	3.93036	0.000357	0.0016592	-1.22178
rs206157	rs2425560	Drug_ASP	Nalm6	chr20	41652523	0.111044	-0.535008	3.93036	0.000357	0.0016592	-1.22178
rs1864182	rs1864183	Drug_ASP	697	chr5	81549240	0.1791	-0.521249	3.69534	0.000848	0.00166256	-2.20676
rs73140582	rs7200	Drug_ASP	697	chr12	69905740	-0.0992667	-0.441614	-3.69412	0.000851	0.00166617	-2.84071
rs73140582	rs727948	Drug_ASP	697	chr12	69905740	-0.0992667	-0.441614	-3.69412	0.000851	0.00166617	-2.84071
rs111772743	rs3739	Drug_ASP	Nalm6	chr5	81569088	0.110101	-0.360287	3.92555	0.000362	0.0016736	-1.2395
rs9304696	rs3786675	Drug_ASP	Nalm6	chr19	50498328	0.103597	1.50135	3.92256	0.000365	0.00168377	-1.23714
rs11879713	rs3786675	Drug_ASP	RS411	chr19	50490768	0.178643	-0.561077	4.08398	0.000101	0.00175909	0.554831
rs1555902	rs1555902	Drug_ASP	CEM	chr13	108856783	-0.486238	-1.12431	-4.68517	0.000336	0.00176966	-0.439136
rs74162854	rs28381319	Drug_ASP	Jurkat	chr10	127427762	-0.259727	-0.569915	-4.18232	0.000264	0.00185057	-0.654265
rs6785335	rs10512786	Drug_ASP	697	chr3	130418665	-0.189593	-0.526982	-3.65054	0.000958	0.00186276	-2.42435
rs6785335	rs11707393	Drug_ASP	697	chr3	130418665	-0.189593	-0.526982	-3.65054	0.000958	0.00186276	-2.42435
rs4472444	rs6955367	Drug_ASP	697	chr7	100070758	0.101758	-0.52316	3.64518	0.000972	0.00188789	-2.91276
rs16933787	rs3006745	Drug_ASP	Jurkat	chr10	33208256	-0.378389	-0.27232	-4.16604	0.000275	0.00191746	-0.249181
rs10501923	rs4567422	Drug_ASP	P12-Ichikawa	chr11	99613901	0.180468	-0.486133	4.09222	0.000486	0.00197856	-1.13685
rs10501923	rs723641	Drug_ASP	P12-Ichikawa	chr11	99613901	0.180468	-0.486133	4.09222	0.000486	0.00197856	-1.13685
rs181644066	rs3786675	Drug_ASP	Jurkat	chr19	50491047	0.16336	-1.37924	4.14494	0.000291	0.00199654	-1.07859
rs60903037	rs1350433	Drug_ASP	CEM	chr12	41846828	-0.361597	-1.52843	-4.60504	0.000392	0.00200769	-0.970553
rs60903037	rs1534277	Drug_ASP	CEM	chr12	41846828	-0.361597	-1.52843	-4.60504	0.000392	0.00200769	-0.970553
rs60903037	rs17129347	Drug_ASP	CEM	chr12	41846828	-0.361597	-1.52843	-4.60504	0.000392	0.00200769	-0.970553
rs60903037	rs7305541	Drug_ASP	CEM	chr12	41846828	-0.361597	-1.52843	-4.60504	0.000392	0.00200769	-0.970553
rs56154904	rs3786675	Drug_ASP	CEM	chr19	50507504	0.514384	0.772892	4.59021	0.000403	0.00205953	-0.277736
rs7795656	rs1636980	Drug_ASP	Jurkat	chr7	99950297	-0.149996	-0.255559	-4.11123	0.000319	0.00215925	-1.23757
rs2305198	rs10733851	Drug_ASP	Jurkat	chr10	71128875	0.228379	-0.85325	4.09872	0.00033	0.00221038	-0.928652
rs73211886	rs11609302	Drug_ASP	Jurkat	chr12	119528945	-0.168772	0.269747	-4.09807	0.00033	0.00221038	-1.11674
rs73211886	rs11609710	Drug_ASP	Jurkat	chr12	119528945	-0.168772	0.269747	-4.09807	0.00033	0.00221038	-1.11674
rs10412158	rs3786675	Drug_ASP	CEM	chr19	50528696	0.125343	3.62395	4.54367	0.000441	0.00222596	-1.78348
rs16933787	rs3006745	Drug_ASP	CEM	chr10	33208256	-0.632571	-0.554711	-4.53776	0.000446	0.00223822	-0.315816
rs1175170	rs12070423	Drug_ASP	P12-Ichikawa	chr1	192164010	-0.10832	-0.70703	-4.02479	0.000573	0.00225101	-1.67258
rs1175170	rs1937235	Drug_ASP	P12-Ichikawa	chr1	192164010	-0.10832	-0.70703	-4.02479	0.000573	0.00225101	-1.67258
rs1175170	rs6687273	Drug_ASP	P12-Ichikawa	chr1	192164010	-0.10832	-0.70703	-4.02479	0.000573	0.00225101	-1.67258
rs154076	rs11956240	Drug_ASP	P12-Ichikawa	chr5	137863134	-0.241547	-0.125379	-4.01869	0.000581	0.00227409	-1.03013
rs56170708	rs56170708	Drug_ASP	Nalm6	chr9	96010036	0.105619	-0.438158	3.80661	0.000512	0.0022803	-1.57035
rs117355683	rs56170708	Drug_ASP	RS411	chr9	96060720	0.161834	-0.173513	4.00727	0.000133	0.00228914	0.214166
rs1502884	rs1502885	Drug_ASP	P12-Ichikawa	chr4	78986882	0.180625	-0.491172	4.00313	0.000604	0.00235098	-1.19108
rs1502884	rs873455	Drug_ASP	P12-Ichikawa	chr4	78986882	0.180625	-0.491172	4.00313	0.000604	0.00235098	-1.19108
rs73935147	rs3786675	Drug_ASP	P12-Ichikawa	chr19	50521476	0.117151	-0.345851	4.00035	0.000608	0.0023562	-1.6505
rs3738	rs3739	Drug_ASP	CEM	chr5	81569293	-0.357275	-1.24155	-4.49821	0.000481	0.00237398	-1.02574
rs6870335	rs6894520	Drug_ASP	CEM	chr5	81590070	-0.597846	0.425202	-4.49908	0.000481	0.00237398	-0.333498
rs972800	rs972800	Drug_ASP	CEM	chr19	48689393	-0.385808	-0.704055	-4.4934	0.000486	0.00238925	-0.772951
rs17129305	rs1534277	Drug_ASP	Jurkat	chr12	41761858	0.384036	-0.539393	4.05938	0.000366	0.00241356	-0.509822
rs17129305	rs17129347	Drug_ASP	Jurkat	chr12	41761858	0.384036	-0.539393	4.05938	0.000366	0.00241356	-0.509822
rs58602067	rs3786675	Drug_ASP	697	chr19	50529356	0.0922663	0.581461	3.54714	0.00126611	0.00242695	-3.26077
rs11177751	rs7200	Drug_ASP	SUPB15	chr12	70002488	0.607977	-0.71224	4.78564	0.000129	0.00252326	0.533503
rs11177751	rs727948	Drug_ASP	SUPB15	chr12	70002488	0.607977	-0.71224	4.78564	0.000129	0.00252326	0.533503
rs11547882	rs3786675	Drug_ASP	697	chr19	50511060	-0.117058	-1.07781	-3.52941	0.00132791	0.0025397	-3.17
rs73935150	rs3786675	Drug_ASP	P12-Ichikawa	chr19	50528787	0.0721522	1.8305	3.94363	0.000698	0.00263274	-2.20401
rs2650830	rs1607664	Drug_ASP	Jurkat	chr19	21696514	0.193208	-1.15366	4.021	0.000406	0.0026434	-1.19994
rs2650830	rs1984771	Drug_ASP	Jurkat	chr19	21696514	0.193208	-1.15366	4.021	0.000406	0.0026434	-1.19994
rs2650830	rs2133820	Drug_ASP	Jurkat	chr19	21696514	0.193208	-1.15366	4.021	0.000406	0.0026434	-1.19994
rs2650830	rs2650757	Drug_ASP	Jurkat	chr19	21696514	0.193208	-1.15366	4.021	0.000406	0.0026434	-1.19994
rs2650830	rs2681366	Drug_ASP	Jurkat	chr19	21696514	0.193208	-1.15366	4.021	0.000406	0.0026434	-1.19994
rs7799894	rs6955367	Drug_ASP	CEM	chr7	99950427	0.180737	1.3547	4.43367	0.000546	0.00264412	-1.62659
rs28559613	rs7355768	Drug_ASP	CEM	chr2	54351901	-0.295619	-0.184787	-4.42995	0.00055	0.00265572	-1.20613
rs862245	rs6894520	Drug_ASP	CEM	chr5	81585737	0.317874	-1.78562	4.42755	0.000552	0.00266058	-1.51874
rs6870335	rs6894520	Drug_ASP	SUPB15	chr5	81590070	-0.80011	0.378314	-4.72656	0.000147	0.00269642	0.626475
rs10008489	rs1502885	Drug_ASP	Jurkat	chr4	78989716	0.151015	0.50712	3.99659	0.000433	0.00274781	-1.44336
rs10008489	rs873455	Drug_ASP	Jurkat	chr4	78989716	0.151015	0.50712	3.99659	0.000433	0.00274781	-1.44336
rs12743506	rs12743495	Drug_ASP	P12-Ichikawa	chr1	115618902	-0.137899	-0.346495	-3.91117	0.000755	0.00280521	-1.93181
rs60536986	rs3786675	Drug_ASP	P12-Ichikawa	chr19	50526278	0.0985946	-0.367588	3.8942	0.000786	0.00291052	-2.19475
rs16933819	rs3006745	Drug_ASP	Jurkat	chr10	33227477	0.183034	0.208029	3.96794	0.000468	0.00294387	-1.34238
rs206157	rs2425553	Drug_ASP	P12-Ichikawa	chr20	41652523	-0.0881998	-0.810928	-3.88512	0.000804	0.00296255	-2.15025
rs206157	rs2425554	Drug_ASP	P12-Ichikawa	chr20	41652523	-0.0881998	-0.810928	-3.88512	0.000804	0.00296255	-2.15025
rs206157	rs2425560	Drug_ASP	P12-Ichikawa	chr20	41652523	-0.0881998	-0.810928	-3.88512	0.000804	0.00296255	-2.15025
rs10096504	rs10096262	Drug_ASP	Nalm6	chr8	17484526	0.122961	0.974194	3.68979	0.000717	0.00304493	-1.69899
rs75219664	rs10512786	Drug_ASP	Jurkat	chr3	130431481	-0.305305	-0.629197	-3.94153	0.000502	0.00314659	-0.979467
rs75219664	rs11707393	Drug_ASP	Jurkat	chr3	130431481	-0.305305	-0.629197	-3.94153	0.000502	0.00314659	-0.979467
rs4964999	rs4964988	Drug_ASP	CEM	chr12	132280027	-0.247067	-1.80175	-4.3036	0.000703	0.0032055	-1.73238
rs4964999	rs4964989	Drug_ASP	CEM	chr12	132280027	-0.247067	-1.80175	-4.3036	0.000703	0.0032055	-1.73238
rs8076789	rs6504154	Drug_ASP	SUPB15	chr17	61216538	-0.606255	-0.667057	-4.62162	0.000186	0.00321033	0.22368
rs16830788	rs10928499	Drug_ASP	Jurkat	chr2	135311194	0.165482	-1.082	3.9305	0.000517	0.00321662	-1.69498
rs16830788	rs6754175	Drug_ASP	Jurkat	chr2	135311194	0.165482	-1.082	3.9305	0.000517	0.00321662	-1.69498
rs662821	rs560573	Drug_ASP	697	chr11	121358430	-0.0973902	-0.93973	-3.42979	0.00173303	0.00323474	-3.53647
rs662821	rs668387	Drug_ASP	697	chr11	121358430	-0.0973902	-0.93973	-3.42979	0.00173303	0.00323474	-3.53647
rs256013	rs11956240	Drug_ASP	CEM	chr5	137903798	-0.32798	0.433869	-4.29586	0.000713	0.00324566	-1.34872
rs10008489	rs1502885	Drug_ASP	CEM	chr4	78989716	0.233753	0.47104	4.28597	0.000727	0.00330017	-1.66373
rs10008489	rs873455	Drug_ASP	CEM	chr4	78989716	0.233753	0.47104	4.28597	0.000727	0.00330017	-1.66373
rs2108269	rs6955367	Drug_ASP	Nalm6	chr7	99980104	-0.106499	2.32292	-3.64993	0.000804	0.00337674	-1.98309
rs73935136	rs3786675	Drug_ASP	P12-Ichikawa	chr19	50507113	-0.0891914	-0.594558	-3.82213	0.000937	0.00339283	-2.2195
rs7792959	rs6955367	Drug_ASP	Nalm6	chr7	99972403	-0.106726	-0.524903	-3.64622	0.000812	0.00340439	-1.89748
rs4554184	rs2407156	Drug_ASP	RS411	chr5	81675656	0.234183	-0.619052	3.86247	0.000221	0.00345564	0.0361954
rs1890303	rs1890303	Drug_ASP	697	chr1	210514153	0.126409	-1.14983	3.39838	0.00188385	0.00349332	-3.42814
rs10411985	rs3786675	Drug_ASP	Jurkat	chr19	50507495	0.316249	0.503751	3.88555	0.000582	0.00351699	-1.05882
rs16947185	rs74421455	Drug_ASP	Nalm6	chr17	61943487	-0.139694	-0.60639	-3.62883	0.000853	0.00356386	-1.82698
rs10410420	rs3786675	Drug_ASP	Nalm6	chr19	50528594	-0.0945504	1.06501	-3.62562	0.000861	0.00357527	-2.07448
rs114425365	rs3786675	Drug_ASP	Jurkat	chr19	50526252	-0.164731	-0.382973	-3.87171	0.000604	0.00360204	-1.79946
rs10415604	rs3786675	Drug_ASP	P12-Ichikawa	chr19	50553809	0.132727	1.18465	3.79385	0.00100311	0.00361796	-1.85987
rs28362929	rs17861094	Drug_ASP	CEM	chr15	74701412	0.380643	-0.982733	4.22016	0.000827	0.00366607	-1.47985
rs112005381	rs10945231	Drug_ASP	Nalm6	chr6	71226325	-0.101968	-0.305832	-3.61321	0.000892	0.00368595	-2.10759
rs73211887	rs11609302	Drug_ASP	697	chr12	119529121	0.0941478	-0.953249	3.37646	0.00199655	0.00369005	-3.71044
rs73211887	rs11609710	Drug_ASP	697	chr12	119529121	0.0941478	-0.953249	3.37646	0.00199655	0.00369005	-3.71044
rs3111692	rs2367291	Drug_ASP	Jurkat	chr4	74729907	-0.168287	-1.06007	-3.8483	0.000642	0.00380586	-1.84922
rs3111692	rs2886927	Drug_ASP	Jurkat	chr4	74729907	-0.168287	-1.06007	-3.8483	0.000642	0.00380586	-1.84922
rs3111692	rs3111694	Drug_ASP	Jurkat	chr4	74729907	-0.168287	-1.06007	-3.8483	0.000642	0.00380586	-1.84922
rs3111692	rs3117598	Drug_ASP	Jurkat	chr4	74729907	-0.168287	-1.06007	-3.8483	0.000642	0.00380586	-1.84922
rs59369204	rs74421455	Drug_ASP	697	chr17	61774777	0.0812129	-0.0777964	3.34653	0.00216086	0.00394693	-3.86249
rs10085651	rs10085651	Drug_ASP	SUPB15	chr7	80392371	0.734704	-0.943132	4.51339	0.000238	0.00398147	-0.0702001
rs11766752	rs6955367	Drug_ASP	CEM	chr7	100073292	-0.215537	0.637362	-4.15788	0.000935	0.00404625	-2.04392
rs13384747	rs7355768	Drug_ASP	RS411	chr2	54351844	-0.225325	0.0968684	-3.80825	0.000266	0.0040926	-0.116694
rs111772743	rs3739	Drug_ASP	P12-Ichikawa	chr5	81569088	0.104536	-0.670153	3.73459	0.00115771	0.00412329	-2.53194
rs154075	rs11956240	Drug_ASP	Nalm6	chr5	137862582	0.110662	-0.471388	3.56613	0.00101992	0.00414282	-2.17084
rs10410420	rs3786675	Drug_ASP	CEM	chr19	50528594	-0.14716	3.09143	-4.12656	0.000994	0.00425159	-2.3938
rs55985421	rs11956240	Drug_ASP	Nalm6	chr5	137841263	-0.105245	-0.55142	-3.55231	0.00106061	0.0042877	-2.15978
rs3739	rs3739	Drug_ASP	P12-Ichikawa	chr5	81569311	0.0908417	-0.625879	3.70763	0.00123564	0.00437346	-2.43885
rs10794057	rs10794057	Drug_ASP	Nalm6	chr10	127729734	0.101802	-0.0318475	3.53551	0.00111218	0.00444351	-2.31255
rs56253831	rs17861094	Drug_ASP	697	chr15	74752747	-0.093447	-0.75622	-3.29139	0.00249824	0.00447689	-3.82364
rs10412963	rs3786675	Drug_ASP	Jurkat	chr19	50507361	0.233715	1.88758	3.77591	0.000778	0.00448868	-1.73578
rs11009136	rs3006745	Drug_ASP	SUPB15	chr10	33192651	0.644926	-0.480376	4.44646	0.000277	0.00453353	-0.272738
rs13340198	rs10512786	Drug_ASP	RS411	chr3	130411047	0.454579	-0.252116	3.77126	0.000302	0.0045643	0.185339
rs13340198	rs11707393	Drug_ASP	RS411	chr3	130411047	0.454579	-0.252116	3.77126	0.000302	0.0045643	0.185339
rs114601492	rs114393069	Drug_ASP	P12-Ichikawa	chr19	55670651	-0.0861237	0.93439	-3.68259	0.00131261	0.00458874	-2.57092
rs114601492	rs114601492	Drug_ASP	P12-Ichikawa	chr19	55670651	-0.0861237	0.93439	-3.68259	0.00131261	0.00458874	-2.57092
rs192156380	rs4134909	Drug_ASP	P12-Ichikawa	chr7	99830281	-0.116695	-0.702132	-3.68326	0.0013105	0.00458874	-2.32948
rs17129267	rs17129267	Drug_ASP	Nalm6	chr12	41747805	0.141253	-0.306864	3.52089	0.001159	0.00459423	-1.92994
rs12831938	rs4964988	Drug_ASP	P12-Ichikawa	chr12	132280509	0.185512	-0.129944	3.67559	0.00133497	0.00464787	-1.86453
rs12831938	rs4964989	Drug_ASP	P12-Ichikawa	chr12	132280509	0.185512	-0.129944	3.67559	0.00133497	0.00464787	-1.86453
rs16933787	rs3006745	Drug_ASP	SUPB15	chr10	33208256	-0.675412	-0.706509	-4.41127	0.0003	0.00469815	-0.131486
rs76920724	rs10945231	Drug_ASP	Nalm6	chr6	71204153	0.173101	-0.569469	3.51084	0.00119228	0.00470841	-1.898
rs76920724	rs12200777	Drug_ASP	Nalm6	chr6	71204153	0.173101	-0.569469	3.51084	0.00119228	0.00470841	-1.898
rs3780876	rs3006745	Drug_ASP	CEM	chr10	33208720	0.490587	-1.24993	4.05926	0.00113541	0.00472442	-1.61713
rs2374064	rs17033809	Drug_ASP	REH	chr12	103793808	4.97734	-3.46906	5.44256	6.18e-05	0.00479357	1.31955
rs56143128	rs10945231	Drug_ASP	P12-Ichikawa	chr6	71267666	-0.142463	-0.481924	-3.64943	0.00142188	0.00492033	-2.16781
rs56143128	rs12200777	Drug_ASP	P12-Ichikawa	chr6	71267666	-0.142463	-0.481924	-3.64943	0.00142188	0.00492033	-2.16781
rs12409437	rs2815700	Drug_ASP	697	chr1	28270046	0.0907155	-0.765898	3.25235	0.00276707	0.00492758	-3.92713
rs6687273	rs12070423	Drug_ASP	RS411	chr1	192117602	-0.242562	-0.49358	-3.74351	0.000332	0.00493047	-0.296432
rs6687273	rs1937235	Drug_ASP	RS411	chr1	192117602	-0.242562	-0.49358	-3.74351	0.000332	0.00493047	-0.296432
rs6687273	rs6687273	Drug_ASP	RS411	chr1	192117602	-0.242562	-0.49358	-3.74351	0.000332	0.00493047	-0.296432
rs28362929	rs17861094	Drug_ASP	Jurkat	chr15	74701412	0.204178	-0.980135	3.72301	0.000894	0.00495245	-1.89016
rs7799901	rs6955367	Drug_ASP	BALL1	chr7	99950450	-0.506269	-0.17063	-5.24418	5.7e-05	0.00505349	1.75809
rs10405594	rs3786675	Drug_ASP	Jurkat	chr19	50500970	0.199685	-0.672653	3.70977	0.000926	0.00509374	-1.87218
rs12798	rs2273358	Drug_ASP	697	chr20	43561654	0.101862	-1.13722	3.2355	0.0028915	0.00513308	-4.02895
rs4472444	rs6955367	Drug_ASP	Jurkat	chr7	100070758	0.169311	-0.697821	3.7	0.00095	0.00517694	-2.03957
rs28362929	rs17861094	Drug_ASP	P12-Ichikawa	chr15	74701412	0.106454	-0.816286	3.62157	0.00152057	0.00521952	-2.59132
rs11879659	rs3786675	Drug_ASP	BALL1	chr19	50490522	1.16717	-2.48468	5.18627	6.45e-05	0.00524073	1.60775
rs28362929	rs17861094	Drug_ASP	Nalm6	chr15	74701412	0.110268	-0.67717	3.45603	0.00139059	0.00536731	-2.40731
rs60653573	rs10512786	Drug_ASP	CEM	chr3	130434202	0.279435	-0.915879	3.97295	0.00134669	0.00545713	-2.29516
rs60653573	rs11707393	Drug_ASP	CEM	chr3	130434202	0.279435	-0.915879	3.97295	0.00134669	0.00545713	-2.29516
rs72860993	rs2033055	Drug_ASP	P12-Ichikawa	chr4	75942198	0.16976	-0.464411	3.5874	0.00165081	0.00557681	-2.30653
rs2370776	rs3006745	Drug_ASP	697	chr10	32797857	-0.0834727	-0.655789	-3.19917	0.00317813	0.00558958	-4.15842
rs12743506	rs12743495	Drug_ASP	RS411	chr1	115618902	-0.189619	-0.595587	-3.68672	0.000403	0.00572814	-0.647755
rs10410420	rs3786675	Drug_ASP	Jurkat	chr19	50528594	-0.124942	2.45202	-3.65411	0.00107121	0.00576491	-2.4963
rs656338	rs560573	Drug_ASP	CEM	chr11	121365860	-0.312365	-1.53416	-3.93753	0.00144462	0.00578526	-2.1455
rs656338	rs668387	Drug_ASP	CEM	chr11	121365860	-0.312365	-1.53416	-3.93753	0.00144462	0.00578526	-2.1455
rs17247678	rs2407156	Drug_ASP	Jurkat	chr5	81652773	0.159994	-0.891437	3.64879	0.00108622	0.00582731	-2.31978
rs76320501	rs10945231	Drug_ASP	CEM	chr6	71159289	-0.492617	-1.15734	-3.90804	0.00153164	0.00610509	-1.573
rs4554184	rs2407156	Drug_ASP	REH	chr5	81675656	0.995026	-1.62047	5.20663	9.75e-05	0.00617924	1.47993
rs7094651	rs10733851	Drug_ASP	CEM	chr10	71119003	-0.337502	-1.38386	-3.89548	0.00157031	0.00621566	-2.13045
rs7617523	rs7617523	Drug_ASP	697	chr3	186722450	-0.130199	-0.784083	-3.15178	0.00359308	0.0062741	-3.87166
rs28394820	rs17350838	Drug_ASP	CEM	chr1	206896255	0.180634	-0.201093	3.88497	0.00160343	0.00628841	-2.68151
rs10412158	rs3786675	Drug_ASP	REH	chr19	50528696	0.294689	4.50279	5.17166	0.000104	0.00635862	0.481708
rs11009136	rs3006745	Drug_ASP	REH	chr10	33192651	1.6299	-0.867336	5.15346	0.000108	0.00636126	1.41777
rs73935135	rs3786675	Drug_ASP	P12-Ichikawa	chr19	50506872	-0.173397	-0.144612	-3.52613	0.00191242	0.00638471	-2.22741
rs2108269	rs6955367	Drug_ASP	RS411	chr7	99980104	-0.167127	1.18272	-3.6237	0.000498	0.00645992	-0.925089
rs74025850	rs17861094	Drug_ASP	RS411	chr15	75111152	0.166785	0.858752	3.62026	0.000504	0.00645992	-0.959745
rs17706748	rs10945231	Drug_ASP	SUPB15	chr6	71140367	0.46471	-1.07429	4.2117	0.000473	0.00650582	-0.915834
rs74162854	rs28381319	Drug_ASP	P12-Ichikawa	chr10	127427762	-0.140661	-0.381126	-3.51495	0.00196434	0.00653247	-2.79167
rs112659704	rs1636980	Drug_ASP	697	chr7	99922393	0.0824226	-1.21516	3.12376	0.00386217	0.006696	-4.32212
rs1864183	rs1864183	Drug_ASP	BALL1	chr5	81549216	1.96232	-0.446765	4.97867	0.000101	0.00675553	1.0161
rs7795805	rs6955367	Drug_ASP	SUPB15	chr7	99950408	0.465165	0.79223	4.18622	0.000501	0.00683245	-1.1787
rs2125358	rs2125358	Drug_ASP	Nalm6	chr11	86226958	0.0927802	-0.741842	3.35482	0.00184278	0.00684919	-2.81064
rs11009136	rs3006745	Drug_ASP	CEM	chr10	33192651	0.370588	-1.10057	3.83078	0.00178579	0.00689266	-2.09559
rs10827119	rs3006745	Drug_ASP	Jurkat	chr10	33035187	-0.137305	-1.01496	-3.55548	0.00138544	0.00703443	-2.6329
rs12191321	rs10945231	Drug_ASP	P12-Ichikawa	chr6	71303187	-0.0784757	-0.697309	-3.46892	0.00219315	0.00715394	-3.07942
rs12191321	rs12200777	Drug_ASP	P12-Ichikawa	chr6	71303187	-0.0784757	-0.697309	-3.46892	0.00219315	0.00715394	-3.07942
rs145090758	rs11609710	Drug_ASP	RS411	chr12	119544633	-0.160984	-0.209852	-3.58072	0.000574	0.00725801	-1.08362
rs115779557	rs3786675	Drug_ASP	CEM	chr19	50526251	-0.180382	-0.362355	-3.75199	0.00208921	0.00791724	-2.80544
rs10085651	rs10085651	Drug_ASP	P12-Ichikawa	chr7	80392371	0.138432	-0.406737	3.40771	0.0025382	0.00813943	-2.84837
rs12743506	rs12743495	Drug_ASP	Jurkat	chr1	115618902	-0.187933	-0.377631	-3.49128	0.00163641	0.00816291	-2.50616
rs114393069	rs114393069	Drug_ASP	Jurkat	chr19	55677886	0.163348	-0.76009	3.48731	0.00165327	0.00817528	-2.71485
rs114393069	rs114601492	Drug_ASP	Jurkat	chr19	55677886	0.163348	-0.76009	3.48731	0.00165327	0.00817528	-2.71485
rs9324293	rs9603889	Drug_ASP	Jurkat	chr13	113028913	0.142898	-0.752874	3.47696	0.0016981	0.00832461	-2.80838
rs73935150	rs3786675	Drug_ASP	Nalm6	chr19	50528787	0.0865531	1.80704	3.26526	0.00235733	0.00834359	-3.04065
rs56156615	rs2815700	Drug_ASP	CEM	chr1	28266957	0.205771	1.12446	3.71624	0.00224363	0.00839395	-2.80977
rs12489198	rs7653046	Drug_ASP	CEM	chr3	193294307	-0.246294	-1.33648	-3.7119	0.00226314	0.0084484	-2.53933
rs28733880	rs1502885	Drug_ASP	Jurkat	chr4	78980514	-0.194439	0.0517979	-3.47009	0.00172852	0.00844944	-2.44648
rs28733880	rs873455	Drug_ASP	Jurkat	chr4	78980514	-0.194439	0.0517979	-3.47009	0.00172852	0.00844944	-2.44648
rs11880182	rs3786675	Drug_ASP	Jurkat	chr19	50554201	-0.129034	-0.0222904	-3.46714	0.00174173	0.00848116	-2.90953
rs11879641	rs3786675	Drug_ASP	Jurkat	chr19	50490570	0.18398	-1.45129	3.46369	0.0017573	0.00850011	-2.68515
rs7792525	rs1636980	Drug_ASP	RS411	chr7	99972122	0.213612	-0.53339	3.52716	0.000685	0.00859713	-0.975112
rs55876959	rs17861094	Drug_ASP	Jurkat	chr15	74826829	0.213648	-0.453806	3.45524	0.00179602	0.00862895	-2.4416
rs12564786	rs12743495	Drug_ASP	Nalm6	chr1	115626914	-0.152267	-0.535083	-3.24708	0.00247733	0.00869615	-2.5277
rs41280971	rs1636980	Drug_ASP	CEM	chr7	99954457	0.184913	-1.40521	3.67748	0.00242413	0.00899037	-3.00398
rs11547882	rs3786675	Drug_ASP	Nalm6	chr19	50511060	0.0974991	-0.872883	3.23185	0.00258232	0.00902752	-3.02575
rs1502885	rs1502885	Drug_ASP	CEM	chr4	78986514	0.767325	-0.674865	3.66777	0.00247164	0.00912688	-1.89869
rs1502885	rs873455	Drug_ASP	CEM	chr4	78986514	0.767325	-0.674865	3.66777	0.00247164	0.00912688	-1.89869
rs10754003	rs12070423	Drug_ASP	697	chr1	192137145	0.0948815	-0.772788	2.9914	0.00541415	0.00912701	-4.53719
rs10754003	rs1937235	Drug_ASP	697	chr1	192137145	0.0948815	-0.772788	2.9914	0.00541415	0.00912701	-4.53719
rs10754003	rs6687273	Drug_ASP	697	chr1	192137145	0.0948815	-0.772788	2.9914	0.00541415	0.00912701	-4.53719
rs76920724	rs10945231	Drug_ASP	SUPB15	chr6	71204153	0.56152	-1.03503	3.99912	0.000768	0.00942854	-1.15358
rs76920724	rs12200777	Drug_ASP	SUPB15	chr6	71204153	0.56152	-1.03503	3.99912	0.000768	0.00942854	-1.15358
rs7799894	rs6955367	Drug_ASP	Nalm6	chr7	99950427	0.0871082	0.432338	3.20855	0.00275107	0.0094433	-3.17752
rs17775791	rs17775791	Drug_ASP	697	chr3	186722362	0.107273	-0.979112	2.97679	0.00561792	0.00945184	-4.38466
rs112005381	rs10945231	Drug_ASP	RS411	chr6	71226325	-0.155054	-0.0390409	-3.48716	0.000781	0.00958772	-1.43242
rs11882531	rs3786675	Drug_ASP	CEM	chr19	50490580	0.465169	-2.64579	3.63372	0.00264566	0.00966488	-2.89532
rs7969850	rs7969850	Drug_ASP	697	chr12	26349783	-0.118173	-0.767331	-2.96433	0.00579731	0.00973445	-4.29017
rs145976319	rs74421455	Drug_ASP	SUPB15	chr17	61933103	-0.571819	-0.819875	-3.97569	0.00081	0.00973671	-1.20282
rs28376974	rs7355768	Drug_ASP	SUPB15	chr2	54352151	0.528867	-1.1986	3.98006	0.000802	0.00973671	-1.31188
rs16850683	rs16850683	Drug_ASP	Nalm6	chr2	197254030	-0.0997164	-0.751488	-3.19436	0.00285899	0.00974325	-3.16925
rs181644066	rs3786675	Drug_ASP	P12-Ichikawa	chr19	50491047	0.0744999	-0.96986	3.30688	0.0032253	0.0100408	-3.5701
rs7094651	rs10733851	Drug_ASP	Jurkat	chr10	71119003	-0.17	-0.64449	-3.37287	0.00221956	0.0100707	-2.77119
rs2650794	rs1607664	Drug_ASP	RS411	chr19	21676537	-0.296108	0.505	-3.45853	0.000857	0.0103006	-0.927974
rs2650794	rs1984771	Drug_ASP	RS411	chr19	21676537	-0.296108	0.505	-3.45853	0.000857	0.0103006	-0.927974
rs2650794	rs2133820	Drug_ASP	RS411	chr19	21676537	-0.296108	0.505	-3.45853	0.000857	0.0103006	-0.927974
rs2650794	rs2650757	Drug_ASP	RS411	chr19	21676537	-0.296108	0.505	-3.45853	0.000857	0.0103006	-0.927974
rs2650794	rs2681366	Drug_ASP	RS411	chr19	21676537	-0.296108	0.505	-3.45853	0.000857	0.0103006	-0.927974
rs4495675	rs10801100	Drug_ASP	Nalm6	chr1	192127637	-0.153281	-0.63943	-3.16604	0.00308645	0.0103245	-2.76847
rs897658	rs4964988	Drug_ASP	CEM	chr12	132260684	-0.484812	-1.00857	-3.57993	0.0029461	0.0105589	-2.35202
rs897658	rs4964989	Drug_ASP	CEM	chr12	132260684	-0.484812	-1.00857	-3.57993	0.0029461	0.0105589	-2.35202
rs862242	rs6894520	Drug_ASP	CEM	chr5	81587566	0.278191	-1.4329	3.55851	0.00307517	0.0108957	-3.0881
rs16947185	rs74421455	Drug_ASP	REH	chr17	61943487	-1.19628	-1.4257	-4.66081	0.000287	0.0111274	0.440704
rs11009129	rs3006745	Drug_ASP	SUPB15	chr10	33182330	-0.451394	-1.32476	-3.88365	0.00100003	0.011224	-1.67971
rs2064524	rs932494	Drug_ASP	Nalm6	chr6	24919115	0.173506	-0.37148	3.12772	0.00342164	0.0112472	-2.73177
rs7943741	rs1870323	Drug_ASP	P12-Ichikawa	chr11	86195270	0.119054	-0.369384	3.24608	0.00372395	0.0113447	-3.09727
rs7792525	rs1636980	Drug_ASP	Nalm6	chr7	99972122	0.113694	-0.661677	3.10417	0.00364455	0.0117092	-3.17861
rs77115755	rs10164195	Drug_ASP	P12-Ichikawa	chr18	53028854	0.079131	-0.672479	3.22111	0.00394978	0.0118842	-3.6412
rs1969211	rs4567422	Drug_ASP	SUPB15	chr11	99610340	-0.52906	-1.21496	-3.84214	0.00109943	0.0119467	-1.71957
rs1969211	rs723641	Drug_ASP	SUPB15	chr11	99610340	-0.52906	-1.21496	-3.84214	0.00109943	0.0119467	-1.71957
rs2407156	rs2407156	Drug_ASP	Jurkat	chr5	81636368	0.155321	0.0260466	3.29503	0.00270747	0.0119662	-3.07089
rs114601492	rs114393069	Drug_ASP	RS411	chr19	55670651	-0.15499	0.992576	-3.39992	0.00103582	0.0121034	-1.60295
rs114601492	rs114601492	Drug_ASP	RS411	chr19	55670651	-0.15499	0.992576	-3.39992	0.00103582	0.0121034	-1.60295
rs11766752	rs6955367	Drug_ASP	697	chr7	100073292	-0.0768086	0.351657	-2.86887	0.00736255	0.0121475	-4.94066
rs181644066	rs3786675	Drug_ASP	Nalm6	chr19	50491047	0.0826582	-0.739385	3.0774	0.00391447	0.0124128	-3.52635
rs10411985	rs3786675	Drug_ASP	CEM	chr19	50507495	0.414753	1.08945	3.47168	0.00365915	0.0125139	-2.51144
rs59369204	rs74421455	Drug_ASP	Jurkat	chr17	61774777	0.102998	-0.142147	3.27075	0.00287972	0.0125647	-3.52421
rs155249	rs155248	Drug_ASP	Jurkat	chr16	2312012	0.284524	0.125636	3.26694	0.00290771	0.0126362	-2.522
rs6151759	rs6151759	Drug_ASP	P12-Ichikawa	chr5	80043404	0.13501	-0.420293	3.18492	0.00430071	0.01276	-3.15476
rs17691983	rs10512786	Drug_ASP	P12-Ichikawa	chr3	130389105	-0.0848733	-0.8044	-3.18192	0.0043311	0.0128057	-3.68251
rs17691983	rs11707393	Drug_ASP	P12-Ichikawa	chr3	130389105	-0.0848733	-0.8044	-3.18192	0.0043311	0.0128057	-3.68251
rs2305198	rs10733851	Drug_ASP	P12-Ichikawa	chr10	71128875	0.0908362	-0.649021	3.17861	0.00436496	0.0128612	-3.63402
rs7709194	rs1864183	Drug_ASP	CEM	chr5	81562900	0.302361	-0.950215	3.44722	0.00384287	0.012959	-2.88933
rs79125155	rs3786675	Drug_ASP	Jurkat	chr19	50478852	0.224235	-1.10362	3.24474	0.00307602	0.0131192	-2.89632
rs10410420	rs3786675	Drug_ASP	REH	chr19	50528594	-0.325869	2.00559	-4.55366	0.000356	0.013214	-0.526809
rs112823113	rs10945231	Drug_ASP	Jurkat	chr6	71164013	0.129716	-0.874009	3.23974	0.00311517	0.0132531	-3.38716
rs142426754	rs4134909	Drug_ASP	CEM	chr7	99725210	-0.283596	-1.37371	-3.43411	0.00394518	0.0132697	-3.30898
rs7617523	rs7617523	Drug_ASP	CEM	chr3	186722450	-0.392041	-0.928757	-3.43333	0.00395135	0.0132697	-2.86042
rs1555902	rs1555902	Drug_ASP	RS411	chr13	108856783	-0.202564	-0.591295	-3.3631	0.00116526	0.0133418	-1.49446
rs7795656	rs1636980	Drug_ASP	P12-Ichikawa	chr7	99950297	-0.0639103	-0.12975	-3.15229	0.0046429	0.0135398	-4.00632
rs78129655	rs74421455	Drug_ASP	P12-Ichikawa	chr17	61716905	-0.0868732	-0.688825	-3.15071	0.00466015	0.0135669	-3.64008
rs11769057	rs1636980	Drug_ASP	SEM	chr7	99964661	0.440931	0.445527	4.17198	0.000112	0.0136805	0.996781
rs10407013	rs3786675	Drug_ASP	RS411	chr19	50501054	-0.163998	1.52301	-3.3432	0.00124136	0.0139326	-1.71
rs16917705	rs7009099	Drug_ASP	CEM	chr8	53243369	-0.211202	0.143079	-3.39645	0.00425452	0.0141486	-3.2277
rs16917705	rs7010386	Drug_ASP	CEM	chr8	53243369	-0.211202	0.143079	-3.39645	0.00425452	0.0141486	-3.2277
rs12831938	rs4964988	Drug_ASP	SUPB15	chr12	132280509	0.70839	0.151348	3.73908	0.0013909	0.0142088	-1.52139
rs12831938	rs4964989	Drug_ASP	SUPB15	chr12	132280509	0.70839	0.151348	3.73908	0.0013909	0.0142088	-1.52139
rs12564786	rs12743495	Drug_ASP	P12-Ichikawa	chr1	115626914	-0.14432	-0.50121	-3.12551	0.00494338	0.0142456	-3.31968
rs9324293	rs9603889	Drug_ASP	P12-Ichikawa	chr13	113028913	0.06538	-0.621803	3.12171	0.00498753	0.0143244	-4.0008
rs28528240	rs3786675	Drug_ASP	P12-Ichikawa	chr19	50516146	-0.0778188	-0.78131	-3.11177	0.00510468	0.0145872	-3.96653
rs28559613	rs7355768	Drug_ASP	P12-Ichikawa	chr2	54351901	-0.074161	-0.322501	-3.10324	0.00520742	0.0148064	-3.91319
rs9973262	rs3786675	Drug_ASP	Nalm6	chr19	50552894	-0.078944	-0.545765	-2.99767	0.00483467	0.0149691	-3.71498
rs13384747	rs7355768	Drug_ASP	CEM	chr2	54351844	-0.349576	-1.10921	-3.36019	0.0045752	0.0150102	-3.08187
rs28594879	rs3786675	Drug_ASP	REH	chr19	50507584	-3.32833	-2.47656	-4.44215	0.000446	0.015228	-0.324073
rs35310850	rs3006745	Drug_ASP	P12-Ichikawa	chr10	33087660	0.0924872	-0.898037	3.08466	0.00543806	0.0153091	-3.63905
rs13384747	rs7355768	Drug_ASP	Jurkat	chr2	54351844	-0.190693	-0.498801	-3.1621	0.00378842	0.0154249	-3.17849
rs188748297	rs3786675	Drug_ASP	Jurkat	chr19	50589019	-0.341087	-0.195348	-3.15817	0.00382597	0.0155407	-2.6695
rs41280971	rs1636980	Drug_ASP	697	chr7	99954457	0.0692805	-0.990701	2.76155	0.0095936	0.0155429	-5.188
rs1937235	rs12070423	Drug_ASP	CEM	chr1	192151174	0.48144	-1.63201	3.34092	0.00475542	0.0155715	-2.73603
rs1937235	rs1937235	Drug_ASP	CEM	chr1	192151174	0.48144	-1.63201	3.34092	0.00475542	0.0155715	-2.73603
rs1937235	rs6687273	Drug_ASP	CEM	chr1	192151174	0.48144	-1.63201	3.34092	0.00475542	0.0155715	-2.73603
rs11547882	rs3786675	Drug_ASP	Jurkat	chr19	50511060	-0.175385	-1.25431	-3.15621	0.0038448	0.0155801	-3.33291
rs146736357	rs114393069	Drug_ASP	P12-Ichikawa	chr19	55684670	-0.0683291	-0.15469	-3.07601	0.00554883	0.0155952	-4.10683
rs146736357	rs114601492	Drug_ASP	P12-Ichikawa	chr19	55684670	-0.0683291	-0.15469	-3.07601	0.00554883	0.0155952	-4.10683
rs55985421	rs11956240	Drug_ASP	P12-Ichikawa	chr5	137841263	-0.0890149	-0.491082	-3.07236	0.00559618	0.0156767	-3.87192
rs10418911	rs3786675	Drug_ASP	SUPB15	chr19	50492751	-0.538316	-1.12488	-3.67542	0.00160812	0.0159503	-2.07308
rs3780876	rs3006745	Drug_ASP	Nalm6	chr10	33208720	-0.11096	-0.329109	-2.9657	0.00525814	0.0161048	-3.50141
rs4625054	rs7009099	Drug_ASP	P12-Ichikawa	chr8	53213286	-0.109427	-0.675397	-3.05318	0.0058516	0.0162587	-3.67216
rs4625054	rs7010386	Drug_ASP	P12-Ichikawa	chr8	53213286	-0.109427	-0.675397	-3.05318	0.0058516	0.0162587	-3.67216
rs2064524	rs932494	Drug_ASP	697	chr6	24919115	0.160292	-0.549915	2.73709	0.0101838	0.0164056	-4.46981
rs3111694	rs2367291	Drug_ASP	697	chr4	74731359	-0.157933	-0.589025	-2.73552	0.0102229	0.0164531	-4.67379
rs3111694	rs2886927	Drug_ASP	697	chr4	74731359	-0.157933	-0.589025	-2.73552	0.0102229	0.0164531	-4.67379
rs3111694	rs3111694	Drug_ASP	697	chr4	74731359	-0.157933	-0.589025	-2.73552	0.0102229	0.0164531	-4.67379
rs3111694	rs3117598	Drug_ASP	697	chr4	74731359	-0.157933	-0.589025	-2.73552	0.0102229	0.0164531	-4.67379
rs75219664	rs10512786	Drug_ASP	Nalm6	chr3	130431481	-0.132713	-0.369662	-2.95379	0.00542446	0.0165548	-3.35172
rs75219664	rs11707393	Drug_ASP	Nalm6	chr3	130431481	-0.132713	-0.369662	-2.95379	0.00542446	0.0165548	-3.35172
rs10405594	rs3786675	Drug_ASP	697	chr19	50500970	0.0913105	-0.844773	2.73078	0.0103416	0.0166128	-5.02231
rs11177730	rs7200	Drug_ASP	Nalm6	chr12	69978953	0.112876	-0.376586	2.94719	0.00551891	0.0166604	-3.60258
rs11177730	rs727948	Drug_ASP	Nalm6	chr12	69978953	0.112876	-0.376586	2.94719	0.00551891	0.0166604	-3.60258
rs12815173	rs17033809	Drug_ASP	Nalm6	chr12	103786865	0.131198	-0.634005	2.94496	0.00555109	0.0167022	-3.33339
rs10794424	rs4964988	Drug_ASP	Jurkat	chr12	132230857	0.114457	-0.497755	3.1217	0.00419186	0.0168448	-3.73986
rs10794424	rs4964989	Drug_ASP	Jurkat	chr12	132230857	0.114457	-0.497755	3.1217	0.00419186	0.0168448	-3.73986
rs6870335	rs6894520	Drug_ASP	Jurkat	chr5	81590070	-0.291339	0.282873	-3.12127	0.00419638	0.0168448	-2.82153
rs73012496	rs16834786	Drug_ASP	Nalm6	chr1	152953965	0.0821377	-0.474351	2.93886	0.00564015	0.0169403	-3.86933
rs73012496	rs16834788	Drug_ASP	Nalm6	chr1	152953965	0.0821377	-0.474351	2.93886	0.00564015	0.0169403	-3.86933
rs10415604	rs3786675	Drug_ASP	CEM	chr19	50553809	0.359789	1.44099	3.28586	0.00531023	0.0169649	-2.98714
rs4077239	rs10801100	Drug_ASP	P12-Ichikawa	chr1	192121004	-0.069012	-0.750745	-3.03056	0.00616715	0.0169696	-4.13643
rs73935150	rs3786675	Drug_ASP	Jurkat	chr19	50528787	0.103391	2.36623	3.11336	0.0042801	0.0171004	-3.85681
rs6948685	rs1636980	Drug_ASP	Jurkat	chr7	99970188	0.126882	-0.676458	3.11133	0.00430182	0.017147	-3.77308
rs35956654	rs7200	Drug_ASP	Nalm6	chr12	69988091	-0.165113	-0.136129	-2.92708	0.00581597	0.0174071	-3.15313
rs35956654	rs727948	Drug_ASP	Nalm6	chr12	69988091	-0.165113	-0.136129	-2.92708	0.00581597	0.0174071	-3.15313
rs3117598	rs2367291	Drug_ASP	Nalm6	chr4	74731278	-0.185955	-0.239259	-2.91928	0.00593523	0.0176402	-3.12422
rs3117598	rs2886927	Drug_ASP	Nalm6	chr4	74731278	-0.185955	-0.239259	-2.91928	0.00593523	0.0176402	-3.12422
rs3117598	rs3111694	Drug_ASP	Nalm6	chr4	74731278	-0.185955	-0.239259	-2.91928	0.00593523	0.0176402	-3.12422
rs3117598	rs3117598	Drug_ASP	Nalm6	chr4	74731278	-0.185955	-0.239259	-2.91928	0.00593523	0.0176402	-3.12422
rs1969211	rs4567422	Drug_ASP	Nalm6	chr11	99610340	-0.0991818	-0.366087	-2.91778	0.00595837	0.0176782	-3.71876
rs1969211	rs723641	Drug_ASP	Nalm6	chr11	99610340	-0.0991818	-0.366087	-2.91778	0.00595837	0.0176782	-3.71876
rs10794424	rs4964988	Drug_ASP	P12-Ichikawa	chr12	132230857	0.055632	-0.4544	3.00081	0.00660734	0.0179493	-4.34716
rs10794424	rs4964989	Drug_ASP	P12-Ichikawa	chr12	132230857	0.055632	-0.4544	3.00081	0.00660734	0.0179493	-4.34716
rs1937235	rs12070423	Drug_ASP	P12-Ichikawa	chr1	192151174	-0.126389	-0.718433	-3.00106	0.00660354	0.0179493	-3.58465
rs1937235	rs1937235	Drug_ASP	P12-Ichikawa	chr1	192151174	-0.126389	-0.718433	-3.00106	0.00660354	0.0179493	-3.58465
rs1937235	rs6687273	Drug_ASP	P12-Ichikawa	chr1	192151174	-0.126389	-0.718433	-3.00106	0.00660354	0.0179493	-3.58465
rs28528240	rs3786675	Drug_ASP	Jurkat	chr19	50516146	-0.129558	-1.26962	-3.08076	0.00464238	0.0182067	-3.72909
rs3780876	rs3006745	Drug_ASP	Jurkat	chr10	33208720	0.188574	-0.814981	3.07725	0.00468315	0.0183244	-3.32834
rs9973262	rs3786675	Drug_ASP	P12-Ichikawa	chr19	50552894	-0.0576619	-0.56314	-2.98531	0.00684836	0.0184862	-4.34187
rs10827124	rs3006745	Drug_ASP	Nalm6	chr10	33044102	-0.080859	0.707177	-2.88861	0.00642647	0.0188045	-3.99114
rs28733880	rs1502885	Drug_ASP	REH	chr4	78980514	-0.858254	-0.666031	-4.29983	0.000596	0.0188395	-0.295817
rs28733880	rs873455	Drug_ASP	REH	chr4	78980514	-0.858254	-0.666031	-4.29983	0.000596	0.0188395	-0.295817
rs6870335	rs6894520	Drug_ASP	RS411	chr5	81590070	-0.341875	0.0622573	-3.20174	0.00193313	0.0192861	-1.54969
rs656338	rs560573	Drug_ASP	SUPB15	chr11	121365860	0.516615	-1.29024	3.58314	0.00198402	0.019345	-2.39743
rs656338	rs668387	Drug_ASP	SUPB15	chr11	121365860	0.516615	-1.29024	3.58314	0.00198402	0.019345	-2.39743
rs10404987	rs3786675	Drug_ASP	Nalm6	chr19	50500916	-0.11278	-0.4683	-2.87016	0.00674026	0.0195559	-3.94043
rs10407701	rs3786675	Drug_ASP	Jurkat	chr19	50515804	0.115388	-0.47758	3.04447	0.00508011	0.019697	-3.84079
rs181644066	rs3786675	Drug_ASP	RS411	chr19	50491047	0.148023	-0.616575	3.19159	0.00199459	0.0197836	-2.28011
rs11881187	rs3786675	Drug_ASP	CEM	chr19	50550127	-0.220616	-1.82959	-3.18595	0.00648695	0.0201213	-3.91761
rs9304696	rs3786675	Drug_ASP	P12-Ichikawa	chr19	50498328	0.0625171	0.997479	2.93833	0.00763182	0.0202487	-4.3291
rs1864182	rs1864183	Drug_ASP	Jurkat	chr5	81549240	0.230512	-0.570449	3.02748	0.00529833	0.020404	-3.17988
rs145090758	rs11609710	Drug_ASP	SUPB15	chr12	119544633	-0.341322	-1.05511	-3.54924	0.0021429	0.0206542	-2.55244
rs1864183	rs1864183	Drug_ASP	REH	chr5	81549216	2.01786	-0.737356	4.20192	0.000729	0.0207161	-0.406733
rs192156380	rs4134909	Drug_ASP	RS411	chr7	99830281	-0.199051	-0.746085	-3.17111	0.00212426	0.0207999	-2.06377
rs154076	rs11956240	Drug_ASP	SUPB15	chr5	137863134	-0.782957	-0.587908	-3.54133	0.00218179	0.0208154	-1.94321
rs192156380	rs4134909	Drug_ASP	Nalm6	chr7	99830281	-0.0968467	-0.643369	-2.8369	0.0073421	0.020876	-3.87667
rs10085651	rs10085651	Drug_ASP	Jurkat	chr7	80392371	0.208045	-0.540352	3.01622	0.00544786	0.0208855	-3.41632
rs79125155	rs3786675	Drug_ASP	P12-Ichikawa	chr19	50478852	0.0972167	-0.871356	2.92124	0.00793775	0.0209301	-3.97137
rs7709194	rs1864183	Drug_ASP	Jurkat	chr5	81562900	0.189885	-0.437015	3.01377	0.00548091	0.0209651	-3.51351
rs7943741	rs1870323	Drug_ASP	CEM	chr11	86195270	0.476162	-0.970111	3.16081	0.00682189	0.0210075	-3.1746
rs7714751	rs11956240	Drug_ASP	Nalm6	chr5	137849066	0.0796117	-0.646767	2.82512	0.00756705	0.0213732	-4.13511
rs11879713	rs3786675	Drug_ASP	Jurkat	chr19	50490768	0.146749	-1.68569	3.00481	0.00560336	0.0213855	-3.88091
rs10411894	rs3786675	Drug_ASP	P12-Ichikawa	chr19	50515880	-0.0653954	-0.789272	-2.90837	0.0081756	0.0214217	-4.40932
rs142426754	rs4134909	Drug_ASP	P12-Ichikawa	chr7	99725210	0.0671462	-1.01321	2.90876	0.00816836	0.0214217	-4.40322
rs662821	rs560573	Drug_ASP	CEM	chr11	121358430	-0.220932	-1.61091	-3.14729	0.00700904	0.0214291	-3.89739
rs662821	rs668387	Drug_ASP	CEM	chr11	121358430	-0.220932	-1.61091	-3.14729	0.00700904	0.0214291	-3.89739
rs10410420	rs3786675	Drug_ASP	SUPB15	chr19	50528594	-0.356882	1.39257	-3.50261	0.00238225	0.0219716	-2.86856
rs146736357	rs114393069	Drug_ASP	697	chr19	55684670	0.0679157	0.0737851	2.59992	0.0141712	0.0220183	-5.5474
rs146736357	rs114601492	Drug_ASP	697	chr19	55684670	0.0679157	0.0737851	2.59992	0.0141712	0.0220183	-5.5474
rs6880209	rs3739	Drug_ASP	697	chr5	81574182	0.068023	5.34002	2.60022	0.0141608	0.0220183	-5.54026
rs6880209	rs6894520	Drug_ASP	697	chr5	81574182	0.068023	5.34002	2.60022	0.0141608	0.0220183	-5.54026
rs76320501	rs10945231	Drug_ASP	697	chr6	71159289	-0.141037	-0.90528	-2.59822	0.0142285	0.0220871	-4.821
rs10096262	rs10096262	Drug_ASP	CEM	chr8	17484298	0.439216	-0.869872	3.12692	0.00730062	0.0221223	-3.02542
rs2305198	rs10733851	Drug_ASP	Nalm6	chr10	71128875	0.0855848	-0.551319	2.80704	0.00792484	0.0222	-4.06495
rs3117604	rs2367291	Drug_ASP	Nalm6	chr4	74734668	-0.102931	0.160438	-2.80556	0.00795485	0.0222475	-3.89709
rs3117604	rs2886927	Drug_ASP	Nalm6	chr4	74734668	-0.102931	0.160438	-2.80556	0.00795485	0.0222475	-3.89709
rs3117604	rs3111694	Drug_ASP	Nalm6	chr4	74734668	-0.102931	0.160438	-2.80556	0.00795485	0.0222475	-3.89709
rs3117604	rs3117598	Drug_ASP	Nalm6	chr4	74734668	-0.102931	0.160438	-2.80556	0.00795485	0.0222475	-3.89709
rs73935150	rs3786675	Drug_ASP	SUPB15	chr19	50528787	0.396984	2.85773	3.48417	0.00248402	0.0224351	-2.92153
rs10407013	rs3786675	Drug_ASP	Jurkat	chr19	50501054	-0.137116	3.0361	-2.97409	0.00604355	0.02266	-3.81031
rs16917709	rs7009099	Drug_ASP	Jurkat	chr8	53246088	0.19903	-0.0313354	2.97481	0.00603287	0.02266	-3.55082
rs16917709	rs7010386	Drug_ASP	Jurkat	chr8	53246088	0.19903	-0.0313354	2.97481	0.00603287	0.02266	-3.55082
rs6151759	rs6151759	Drug_ASP	Jurkat	chr5	80043404	0.279371	-0.534257	2.97084	0.00609205	0.022727	-3.25867
rs10415604	rs3786675	Drug_ASP	Jurkat	chr19	50553809	0.209802	1.56036	2.96817	0.00613201	0.0227913	-3.42707
rs6031867	rs2425684	Drug_ASP	SUPB15	chr20	43540321	-0.340097	0.381985	-3.46812	0.00257608	0.0228896	-2.90368
rs2886927	rs2367291	Drug_ASP	CEM	chr4	74730231	-0.187751	-0.17133	-3.1032	0.00765543	0.0230198	-3.87828
rs2886927	rs2886927	Drug_ASP	CEM	chr4	74730231	-0.187751	-0.17133	-3.1032	0.00765543	0.0230198	-3.87828
rs2886927	rs3111694	Drug_ASP	CEM	chr4	74730231	-0.187751	-0.17133	-3.1032	0.00765543	0.0230198	-3.87828
rs2886927	rs3117598	Drug_ASP	CEM	chr4	74730231	-0.187751	-0.17133	-3.1032	0.00765543	0.0230198	-3.87828
rs73012496	rs16834786	Drug_ASP	Jurkat	chr1	152953965	0.136453	-0.581813	2.95512	0.00633152	0.0231784	-4.04849
rs73012496	rs16834788	Drug_ASP	Jurkat	chr1	152953965	0.136453	-0.581813	2.95512	0.00633152	0.0231784	-4.04849
rs4077239	rs10801100	Drug_ASP	697	chr1	192121004	0.0702208	-0.983401	2.57478	0.0150428	0.0232244	-5.5787
rs56229440	rs3786675	Drug_ASP	Nalm6	chr19	50507535	-0.155248	-0.210943	-2.78322	0.0084203	0.0233578	-3.59046
rs13384747	rs7355768	Drug_ASP	SUPB15	chr2	54351844	0.39274	-0.766122	3.45447	0.00265701	0.0233652	-2.54462
rs78129655	rs74421455	Drug_ASP	697	chr17	61716905	-0.0940448	-1.06848	-2.56789	0.0152904	0.0235641	-5.4101
rs9455181	rs10455706	Drug_ASP	697	chr6	71302717	0.0766424	-0.905325	2.55994	0.0155804	0.0239461	-5.60464
rs11879639	rs3786675	Drug_ASP	Jurkat	chr19	50490490	0.214183	-2.03695	2.92874	0.00675378	0.0243071	-3.83394
rs12743495	rs12743495	Drug_ASP	Nalm6	chr1	115618888	0.0727537	0.23545	2.75923	0.0089484	0.0245829	-4.29123
rs17775791	rs17775791	Drug_ASP	SUPB15	chr3	186722362	0.431392	-1.12996	3.42231	0.00285775	0.0245831	-2.62167
rs72860993	rs2033055	Drug_ASP	SUPB15	chr4	75942198	0.500544	-1.09066	3.41624	0.00289726	0.0246145	-2.45555
rs73012496	rs16834786	Drug_ASP	697	chr1	152953965	0.0739819	-0.335805	2.54053	0.0163103	0.0249779	-5.67034
rs73012496	rs16834788	Drug_ASP	697	chr1	152953965	0.0739819	-0.335805	2.54053	0.0163103	0.0249779	-5.67034
rs28733880	rs1502885	Drug_ASP	CEM	chr4	78980514	-0.238695	0.0202644	-3.04907	0.00853017	0.0252209	-3.72141
rs28733880	rs873455	Drug_ASP	CEM	chr4	78980514	-0.238695	0.0202644	-3.04907	0.00853017	0.0252209	-3.72141
rs60653573	rs10512786	Drug_ASP	BALL1	chr3	130434202	0.540691	-0.647284	4.14486	0.000622	0.0252716	-0.623393
rs60653573	rs11707393	Drug_ASP	BALL1	chr3	130434202	0.540691	-0.647284	4.14486	0.000622	0.0252716	-0.623393
rs154075	rs11956240	Drug_ASP	P12-Ichikawa	chr5	137862582	0.0786887	-0.344197	2.82459	0.00989955	0.0253965	-4.47983
rs2407156	rs2407156	Drug_ASP	697	chr5	81636368	0.0729799	-0.705975	2.53052	0.0166992	0.0255048	-5.61895
rs10096523	rs10096262	Drug_ASP	Jurkat	chr8	17484556	-0.168094	-0.371238	-2.90103	0.00722591	0.0255755	-3.84497
rs11881187	rs3786675	Drug_ASP	SUPB15	chr19	50550127	0.281858	-1.71157	3.38132	0.00313538	0.0258601	-3.0009
rs17289402	rs17289402	Drug_ASP	SUPB15	chr9	32468875	0.430286	-0.493373	3.38446	0.00311317	0.0258601	-2.63062
rs3117598	rs2367291	Drug_ASP	SUPB15	chr4	74731278	-0.598007	-0.615326	-3.38098	0.00313777	0.0258601	-2.3389
rs3117598	rs2886927	Drug_ASP	SUPB15	chr4	74731278	-0.598007	-0.615326	-3.38098	0.00313777	0.0258601	-2.3389
rs3117598	rs3111694	Drug_ASP	SUPB15	chr4	74731278	-0.598007	-0.615326	-3.38098	0.00313777	0.0258601	-2.3389
rs3117598	rs3117598	Drug_ASP	SUPB15	chr4	74731278	-0.598007	-0.615326	-3.38098	0.00313777	0.0258601	-2.3389
rs55876959	rs17861094	Drug_ASP	697	chr15	74826829	0.0998105	-0.355722	2.52421	0.0169485	0.0258624	-5.3828
rs73140582	rs7200	Drug_ASP	CEM	chr12	69905740	-0.178654	-0.766457	-3.02763	0.00890332	0.0260981	-4.10624
rs73140582	rs727948	Drug_ASP	CEM	chr12	69905740	-0.178654	-0.766457	-3.02763	0.00890332	0.0260981	-4.10624
rs74464627	rs10512786	Drug_ASP	Nalm6	chr3	130431425	0.0845469	-0.393626	2.72965	0.00964166	0.0261505	-4.21836
rs74464627	rs11707393	Drug_ASP	Nalm6	chr3	130431425	0.0845469	-0.393626	2.72965	0.00964166	0.0261505	-4.21836
rs13165802	rs11956240	Drug_ASP	697	chr5	137858492	-0.0859004	-0.134659	-2.51731	0.017225	0.0262608	-5.56056
rs73935150	rs3786675	Drug_ASP	CEM	chr19	50528787	0.102498	2.56672	3.0179	0.00907792	0.0265642	-4.67941
rs1502884	rs1502885	Drug_ASP	CEM	chr4	78986882	0.657007	-1.26319	3.00563	0.00930305	0.0270836	-3.31608
rs1502884	rs873455	Drug_ASP	CEM	chr4	78986882	0.657007	-1.26319	3.00563	0.00930305	0.0270836	-3.31608
rs116933944	rs56170708	Drug_ASP	P12-Ichikawa	chr9	96065061	-0.0579324	-0.833708	-2.78627	0.0107989	0.0272933	-4.83182
rs115977902	rs74421455	Drug_ASP	CEM	chr17	61926164	-0.203769	-0.623306	-2.99837	0.00943872	0.0274318	-3.94427
rs10418911	rs3786675	Drug_ASP	REH	chr19	50492751	1.01651	-1.07903	4.01881	0.00106163	0.028299	-0.871523
rs28528240	rs3786675	Drug_ASP	SUPB15	chr19	50516146	-0.322348	-1.37233	-3.30867	0.00369395	0.0287757	-3.11486
rs10411894	rs3786675	Drug_ASP	697	chr19	50515880	-0.0789765	-1.24442	-2.46504	0.0194593	0.0294043	-5.8155
rs10501923	rs4567422	Drug_ASP	Nalm6	chr11	99613901	0.125456	-0.369764	2.66945	0.0112092	0.0295562	-4.05035
rs10501923	rs723641	Drug_ASP	Nalm6	chr11	99613901	0.125456	-0.369764	2.66945	0.0112092	0.0295562	-4.05035
rs56143128	rs10945231	Drug_ASP	Nalm6	chr6	71267666	-0.112601	-0.499618	-2.66413	0.0113586	0.0299041	-4.03377
rs56143128	rs12200777	Drug_ASP	Nalm6	chr6	71267666	-0.112601	-0.499618	-2.66413	0.0113586	0.0299041	-4.03377
rs10404987	rs3786675	Drug_ASP	CEM	chr19	50500916	-0.206527	-0.691717	-2.94323	0.0105354	0.0301567	-4.07761
rs1937235	rs12070423	Drug_ASP	Nalm6	chr1	192151174	-0.132953	-0.588023	-2.65548	0.0116052	0.0304591	-3.95078
rs1937235	rs1937235	Drug_ASP	Nalm6	chr1	192151174	-0.132953	-0.588023	-2.65548	0.0116052	0.0304591	-3.95078
rs1937235	rs6687273	Drug_ASP	Nalm6	chr1	192151174	-0.132953	-0.588023	-2.65548	0.0116052	0.0304591	-3.95078
rs8076789	rs6504154	Drug_ASP	P12-Ichikawa	chr17	61216538	-0.105161	0.184649	-2.72464	0.0124097	0.0306824	-4.30023
rs74464627	rs10512786	Drug_ASP	CEM	chr3	130431425	0.243472	-0.189373	2.92835	0.0108521	0.0307535	-4.04145
rs74464627	rs11707393	Drug_ASP	CEM	chr3	130431425	0.243472	-0.189373	2.92835	0.0108521	0.0307535	-4.04145
rs10405696	rs3786675	Drug_ASP	697	chr19	50501185	0.0934701	0.926705	2.44125	0.0205612	0.0308973	-5.56604
rs56154904	rs3786675	Drug_ASP	697	chr19	50507504	0.130577	0.0523027	2.43969	0.0206354	0.0309621	-5.21481
rs17129267	rs17129267	Drug_ASP	RS411	chr12	41747805	0.227533	-0.0756922	2.98929	0.00367243	0.0311699	-2.34992
rs73601623	rs752319	Drug_ASP	CEM	chr10	20161140	-0.244782	-1.28199	-2.91849	0.0110673	0.0312079	-4.07181
rs13340198	rs10512786	Drug_ASP	P12-Ichikawa	chr3	130411047	0.136985	-0.280733	2.71102	0.0127951	0.0314985	-4.02413
rs13340198	rs11707393	Drug_ASP	P12-Ichikawa	chr3	130411047	0.136985	-0.280733	2.71102	0.0127951	0.0314985	-4.02413
rs72860993	rs2033055	Drug_ASP	Jurkat	chr4	75942198	0.221273	-0.49243	2.79552	0.00932475	0.0317525	-3.76429
rs7792959	rs6955367	Drug_ASP	P12-Ichikawa	chr7	99972403	-0.076354	-0.242821	-2.69726	0.0131959	0.0321144	-4.68752
rs58602067	rs3786675	Drug_ASP	RS411	chr19	50529356	-0.124447	0.0484716	-2.97359	0.00384626	0.0322538	-2.91496
rs11769057	rs1636980	Drug_ASP	BALL1	chr7	99964661	0.411513	-0.052221	3.99854	0.00086	0.0329081	-0.860814
rs115366221	rs74421455	Drug_ASP	CEM	chr17	61778617	0.105012	-0.964394	2.87927	0.0119649	0.0333532	-4.95245
rs4495675	rs10801100	Drug_ASP	REH	chr1	192127637	1.48969	-2.37785	3.8876	0.00139203	0.0334479	-0.87964
rs56156615	rs2815700	Drug_ASP	REH	chr1	28266957	0.468848	0.301666	3.88952	0.00138653	0.0334479	-1.52861
rs12191321	rs10945231	Drug_ASP	CEM	chr6	71303187	-0.215588	-1.39103	-2.87424	0.012085	0.0335616	-4.32773
rs12191321	rs12200777	Drug_ASP	CEM	chr6	71303187	-0.215588	-1.39103	-2.87424	0.012085	0.0335616	-4.32773
rs12743506	rs12743495	Drug_ASP	Nalm6	chr1	115618902	-0.0813491	-0.633325	-2.60972	0.0129947	0.0335893	-4.53666
rs3111692	rs2367291	Drug_ASP	RS411	chr4	74729907	-0.13003	-0.583373	-2.95159	0.0041029	0.0336517	-2.94059
rs3111692	rs2886927	Drug_ASP	RS411	chr4	74729907	-0.13003	-0.583373	-2.95159	0.0041029	0.0336517	-2.94059
rs3111692	rs3111694	Drug_ASP	RS411	chr4	74729907	-0.13003	-0.583373	-2.95159	0.0041029	0.0336517	-2.94059
rs3111692	rs3117598	Drug_ASP	RS411	chr4	74729907	-0.13003	-0.583373	-2.95159	0.0041029	0.0336517	-2.94059
rs7617523	rs7617523	Drug_ASP	P12-Ichikawa	chr3	186722450	0.0869492	-0.622425	2.66919	0.0140509	0.033667	-4.53642
rs1555902	rs1555902	Drug_ASP	Jurkat	chr13	108856783	-0.163614	-0.912374	-2.7665	0.00999568	0.0337676	-4.09496
rs13155345	rs11956240	Drug_ASP	RS411	chr5	137854924	0.176356	0.354941	2.94057	0.00423726	0.0344227	-2.68006
rs146736357	rs114393069	Drug_ASP	CEM	chr19	55684670	0.149358	0.399733	2.85387	0.0125838	0.0345143	-4.60225
rs146736357	rs114601492	Drug_ASP	CEM	chr19	55684670	0.149358	0.399733	2.85387	0.0125838	0.0345143	-4.60225
rs3738	rs3739	Drug_ASP	P12-Ichikawa	chr5	81569293	-0.0635193	-0.568774	-2.65016	0.0146599	0.0348327	-4.86176
rs7653046	rs7653046	Drug_ASP	REH	chr3	193299631	-1.13836	-1.22906	-3.85838	0.0014788	0.0350394	-1.01155
rs114425365	rs3786675	Drug_ASP	CEM	chr19	50526252	-0.136802	-0.332877	-2.84073	0.0129164	0.0350486	-4.6173
rs12831938	rs4964988	Drug_ASP	CEM	chr12	132280509	0.569708	-0.0148006	2.84056	0.0129208	0.0350486	-3.49641
rs12831938	rs4964989	Drug_ASP	CEM	chr12	132280509	0.569708	-0.0148006	2.84056	0.0129208	0.0350486	-3.49641
rs1890303	rs1890303	Drug_ASP	Nalm6	chr1	210514153	-0.0808856	-0.537467	-2.59033	0.0136283	0.0350676	-4.51322
rs3739	rs3739	Drug_ASP	Jurkat	chr5	81569311	0.139584	-0.632166	2.74428	0.01054	0.0353141	-4.30511
rs3117598	rs2367291	Drug_ASP	BALL1	chr4	74731278	-1.72817	-1.40299	-3.9302	0.0010006	0.0355628	-0.706833
rs3117598	rs2886927	Drug_ASP	BALL1	chr4	74731278	-1.72817	-1.40299	-3.9302	0.0010006	0.0355628	-0.706833
rs3117598	rs3111694	Drug_ASP	BALL1	chr4	74731278	-1.72817	-1.40299	-3.9302	0.0010006	0.0355628	-0.706833
rs3117598	rs3117598	Drug_ASP	BALL1	chr4	74731278	-1.72817	-1.40299	-3.9302	0.0010006	0.0355628	-0.706833
rs115779557	rs3786675	Drug_ASP	697	chr19	50526251	-0.0591148	-0.186594	-2.37346	0.0240222	0.0355745	-6.03036
rs9808489	rs7355768	Drug_ASP	Nalm6	chr2	54343192	-0.0712077	-0.773316	-2.58046	0.0139613	0.0358189	-4.70853
rs55876959	rs17861094	Drug_ASP	Nalm6	chr15	74826829	0.0885106	-0.562303	2.57426	0.0141747	0.0362007	-4.4503
rs9860341	rs6781406	Drug_ASP	Jurkat	chr3	7393729	-0.186971	-0.366387	-2.72244	0.0111018	0.0365632	-4.01672
rs61098381	rs10512786	Drug_ASP	Jurkat	chr3	130434208	0.115031	-0.688097	2.72159	0.0111242	0.0365663	-4.51711
rs61098381	rs11707393	Drug_ASP	Jurkat	chr3	130434208	0.115031	-0.688097	2.72159	0.0111242	0.0365663	-4.51711
rs79372788	rs12743495	Drug_ASP	REH	chr1	115634302	1.06671	-0.451681	3.82232	0.00159344	0.0367351	-1.06548
rs73211886	rs11609302	Drug_ASP	P12-Ichikawa	chr12	119528945	0.0553512	-0.113728	2.61325	0.0159128	0.0372903	-5.01728
rs73211886	rs11609710	Drug_ASP	P12-Ichikawa	chr12	119528945	0.0553512	-0.113728	2.61325	0.0159128	0.0372903	-5.01728
rs206157	rs2425553	Drug_ASP	Jurkat	chr20	41652523	-0.129857	-1.3448	-2.70921	0.0114555	0.0373671	-4.57023
rs206157	rs2425554	Drug_ASP	Jurkat	chr20	41652523	-0.129857	-1.3448	-2.70921	0.0114555	0.0373671	-4.57023
rs206157	rs2425560	Drug_ASP	Jurkat	chr20	41652523	-0.129857	-1.3448	-2.70921	0.0114555	0.0373671	-4.57023
rs116933944	rs56170708	Drug_ASP	697	chr9	96065061	0.0607836	-1.07197	2.3405	0.0258893	0.0381388	-6.13747
rs9860341	rs6781406	Drug_ASP	Nalm6	chr3	7393729	-0.106353	-0.465251	-2.5468	0.0151553	0.0383299	-4.36592
rs73935135	rs3786675	Drug_ASP	Jurkat	chr19	50506872	-0.287373	-0.26957	-2.69593	0.0118214	0.0383408	-3.7188
rs6687273	rs12070423	Drug_ASP	CEM	chr1	192117602	-0.258324	-1.39351	-2.78224	0.0145031	0.0385995	-4.18021
rs6687273	rs1937235	Drug_ASP	CEM	chr1	192117602	-0.258324	-1.39351	-2.78224	0.0145031	0.0385995	-4.18021
rs6687273	rs6687273	Drug_ASP	CEM	chr1	192117602	-0.258324	-1.39351	-2.78224	0.0145031	0.0385995	-4.18021
rs17289402	rs17289402	Drug_ASP	P12-Ichikawa	chr9	32468875	0.0916912	0.037151	2.5947	0.0165799	0.0386411	-4.66604
rs12191321	rs10945231	Drug_ASP	Nalm6	chr6	71303187	-0.07751	-0.559119	-2.5365	0.015539	0.0390421	-4.77083
rs12191321	rs12200777	Drug_ASP	Nalm6	chr6	71303187	-0.07751	-0.559119	-2.5365	0.015539	0.0390421	-4.77083
rs76320501	rs10945231	Drug_ASP	P12-Ichikawa	chr6	71159289	0.114218	-0.495401	2.58813	0.0168223	0.0390993	-4.44141
rs114425365	rs3786675	Drug_ASP	P12-Ichikawa	chr19	50526252	-0.0684635	-0.399976	-2.58038	0.0171124	0.0396654	-5.17185
rs3780876	rs3006745	Drug_ASP	REH	chr10	33208720	0.981248	-1.16495	3.73643	0.0019039	0.0406007	-1.3457
rs34927402	rs3786675	Drug_ASP	CEM	chr19	50490352	-0.166905	-1.82436	-2.74895	0.0154896	0.0406543	-5.09126
rs77115755	rs10164195	Drug_ASP	CEM	chr18	53028854	0.214754	-0.881197	2.74136	0.0157235	0.0409531	-4.5615
rs11009151	rs3006745	Drug_ASP	REH	chr10	33219109	1.91089	-2.11469	3.71526	0.0019894	0.0410236	-1.21484
rs155249	rs155248	Drug_ASP	CEM	chr16	2312012	0.389145	-0.158911	2.73741	0.0158467	0.0411484	-3.84862
rs16947185	rs74421455	Drug_ASP	CEM	chr17	61943487	-0.305957	-1.93756	-2.73814	0.0158237	0.0411484	-4.30214
rs10754003	rs12070423	Drug_ASP	REH	chr1	192137145	0.64734	-0.870951	3.69504	0.00207463	0.0411549	-1.69505
rs10754003	rs1937235	Drug_ASP	REH	chr1	192137145	0.64734	-0.870951	3.69504	0.00207463	0.0411549	-1.69505
rs10754003	rs6687273	Drug_ASP	REH	chr1	192137145	0.64734	-0.870951	3.69504	0.00207463	0.0411549	-1.69505
rs1555902	rs1555902	Drug_ASP	SUPB15	chr13	108856783	-0.484359	-1.36178	-3.08746	0.00606401	0.0413808	-3.34648
rs56969688	rs3786675	Drug_ASP	Jurkat	chr19	50501282	-0.13742	-0.215897	-2.65538	0.0130069	0.0413987	-4.55823
rs17691983	rs10512786	Drug_ASP	RS411	chr3	130389105	-0.141806	-0.566715	-2.84504	0.0055841	0.0417828	-3.1185
rs17691983	rs11707393	Drug_ASP	RS411	chr3	130389105	-0.141806	-0.566715	-2.84504	0.0055841	0.0417828	-3.1185
rs35982214	rs17033809	Drug_ASP	RS411	chr12	103786854	-0.185515	-0.558507	-2.84762	0.00554301	0.0417828	-2.83681
rs56170708	rs56170708	Drug_ASP	RS411	chr9	96010036	0.107261	-0.233193	2.8461	0.00556712	0.0417828	-3.3658
rs10411332	rs3786675	Drug_ASP	REH	chr19	50507196	2.96416	-2.35855	3.67645	0.00215624	0.0418016	-1.24578
rs206157	rs2425553	Drug_ASP	697	chr20	41652523	0.0678971	-0.740819	2.29447	0.0287176	0.0418022	-6.17178
rs206157	rs2425554	Drug_ASP	697	chr20	41652523	0.0678971	-0.740819	2.29447	0.0287176	0.0418022	-6.17178
rs206157	rs2425560	Drug_ASP	697	chr20	41652523	0.0678971	-0.740819	2.29447	0.0287176	0.0418022	-6.17178
rs10411204	rs3786675	Drug_ASP	REH	chr19	50507336	-0.859158	0.113296	-3.66071	0.00222785	0.0422301	-1.52159
rs13096511	rs7653046	Drug_ASP	Jurkat	chr3	193350837	0.15797	-1.17002	2.63643	0.0135981	0.0426441	-4.4674
rs12489198	rs7653046	Drug_ASP	P12-Ichikawa	chr3	193294307	-0.0625273	-0.514186	-2.54304	0.0185782	0.0428303	-5.03337
rs1502885	rs1502885	Drug_ASP	SUPB15	chr4	78986514	0.540064	-0.791844	3.05768	0.00647939	0.0430111	-3.03043
rs1502885	rs873455	Drug_ASP	SUPB15	chr4	78986514	0.540064	-0.791844	3.05768	0.00647939	0.0430111	-3.03043
rs3117604	rs2367291	Drug_ASP	Jurkat	chr4	74734668	0.160958	0.673249	2.62534	0.0139556	0.0434457	-4.36291
rs3117604	rs2886927	Drug_ASP	Jurkat	chr4	74734668	0.160958	0.673249	2.62534	0.0139556	0.0434457	-4.36291
rs3117604	rs3111694	Drug_ASP	Jurkat	chr4	74734668	0.160958	0.673249	2.62534	0.0139556	0.0434457	-4.36291
rs3117604	rs3117598	Drug_ASP	Jurkat	chr4	74734668	0.160958	0.673249	2.62534	0.0139556	0.0434457	-4.36291
rs114393069	rs114393069	Drug_ASP	SUPB15	chr19	55677886	-0.387545	-0.810669	-3.04509	0.00666328	0.043897	-3.67097
rs114393069	rs114601492	Drug_ASP	SUPB15	chr19	55677886	-0.387545	-0.810669	-3.04509	0.00666328	0.043897	-3.67097
rs6151759	rs6151759	Drug_ASP	Nalm6	chr5	80043404	0.123214	-0.457396	2.47757	0.0179098	0.0441532	-4.32099
rs9455181	rs10455706	Drug_ASP	P12-Ichikawa	chr6	71302717	0.0617009	-0.498257	2.52171	0.0194671	0.0445783	-5.21372
rs6880209	rs3739	Drug_ASP	CEM	chr5	81574182	0.122513	5.45024	2.67753	0.017831	0.0449996	-4.90486
rs6880209	rs6894520	Drug_ASP	CEM	chr5	81574182	0.122513	5.45024	2.67753	0.017831	0.0449996	-4.90486
rs28733880	rs1502885	Drug_ASP	RS411	chr4	78980514	-0.165486	-0.108212	-2.80768	0.00621035	0.0454737	-3.05685
rs28733880	rs873455	Drug_ASP	RS411	chr4	78980514	-0.165486	-0.108212	-2.80768	0.00621035	0.0454737	-3.05685
rs76920724	rs10945231	Drug_ASP	REH	chr6	71204153	-1.09258	-1.1749	-3.57945	0.00263731	0.0459107	-1.48471
rs76920724	rs12200777	Drug_ASP	REH	chr6	71204153	-1.09258	-1.1749	-3.57945	0.00263731	0.0459107	-1.48471
rs10421463	rs3786675	Drug_ASP	P12-Ichikawa	chr19	50553975	-0.0580577	-0.89978	-2.50576	0.0201575	0.0460358	-5.25204
rs17693282	rs10512786	Drug_ASP	Nalm6	chr3	130491231	-0.0683351	-0.71028	-2.45285	0.0189987	0.0465017	-4.96367
rs17693282	rs11707393	Drug_ASP	Nalm6	chr3	130491231	-0.0683351	-0.71028	-2.45285	0.0189987	0.0465017	-4.96367
rs2064524	rs932494	Drug_ASP	P12-Ichikawa	chr6	24919115	0.104897	-0.278666	2.49557	0.0206109	0.0468445	-4.59929
rs2407156	rs2407156	Drug_ASP	P12-Ichikawa	chr5	81636368	0.0602467	-0.0925393	2.49612	0.0205859	0.0468445	-5.19013
rs73935136	rs3786675	Drug_ASP	Jurkat	chr19	50507113	-0.122571	-0.709065	-2.58254	0.0154191	0.0469731	-4.73238
rs76113899	rs74421455	Drug_ASP	697	chr17	61717312	0.0939945	-0.782843	2.23431	0.0328339	0.0472298	-5.85501
rs2108269	rs6955367	Drug_ASP	CEM	chr7	99980104	-0.202118	2.50401	-2.64622	0.0189627	0.047365	-4.77426
rs76920724	rs10945231	Drug_ASP	P12-Ichikawa	chr6	71204153	0.115001	-0.594294	2.4861	0.0210405	0.0476062	-4.7513
rs76920724	rs12200777	Drug_ASP	P12-Ichikawa	chr6	71204153	0.115001	-0.594294	2.4861	0.0210405	0.0476062	-4.7513
rs112659704	rs1636980	Drug_ASP	REH	chr7	99922393	0.474962	-0.995449	3.55099	0.00279795	0.047733	-2.25759
rs10423403	rs1607664	Drug_ASP	CEM	chr19	21676890	-0.171774	0.690651	-2.63775	0.0192804	0.048018	-4.7248
rs10423403	rs1984771	Drug_ASP	CEM	chr19	21676890	-0.171774	0.690651	-2.63775	0.0192804	0.048018	-4.7248
rs10423403	rs2133820	Drug_ASP	CEM	chr19	21676890	-0.171774	0.690651	-2.63775	0.0192804	0.048018	-4.7248
rs10423403	rs2650757	Drug_ASP	CEM	chr19	21676890	-0.171774	0.690651	-2.63775	0.0192804	0.048018	-4.7248
rs10423403	rs2681366	Drug_ASP	CEM	chr19	21676890	-0.171774	0.690651	-2.63775	0.0192804	0.048018	-4.7248
rs7617523	rs7617523	Drug_ASP	REH	chr3	186722450	0.954297	-1.10716	3.53306	0.00290414	0.0481245	-1.74413
rs6870335	rs6894520	Drug_ASP	REH	chr5	81590070	-1.52533	-0.274993	-3.51902	0.00299003	0.0481823	-1.5298
rs7943741	rs1870323	Drug_ASP	REH	chr11	86195270	1.10323	-1.1968	3.50148	0.00310102	0.0485353	-1.63561
rs12564786	rs12743495	Drug_ASP	SUPB15	chr1	115626914	0.586442	-0.65105	2.97574	0.00776982	0.0485542	-3.3686
rs11738995	rs11956240	Drug_ASP	SUPB15	chr5	137927619	0.334856	-1.12037	2.96936	0.00788009	0.0490636	-3.65494
rs12743495	rs12743495	Drug_ASP	P12-Ichikawa	chr1	115618888	0.0516381	0.150666	2.46836	0.0218674	0.0492162	-5.43094
rs35956654	rs7200	Drug_ASP	REH	chr12	69988091	-1.90463	-2.12557	-3.48405	0.00321538	0.0498677	-1.59325
rs35956654	rs727948	Drug_ASP	REH	chr12	69988091	-1.90463	-2.12557	-3.48405	0.00321538	0.0498677	-1.59325
rs932494	rs932494	Drug_ASP	REH	chr6	24908645	-0.901652	-1.43705	-3.46688	0.00333208	0.0503056	-1.77579
rs10827124	rs3006745	Drug_ASP	Jurkat	chr10	33044102	-0.0955033	2.83522	-2.54981	0.0166331	0.0504016	-4.96817
rs2650794	rs1607664	Drug_ASP	Jurkat	chr19	21676537	-0.216475	0.452726	-2.54627	0.0167696	0.0507249	-4.27903
rs2650794	rs1984771	Drug_ASP	Jurkat	chr19	21676537	-0.216475	0.452726	-2.54627	0.0167696	0.0507249	-4.27903
rs2650794	rs2133820	Drug_ASP	Jurkat	chr19	21676537	-0.216475	0.452726	-2.54627	0.0167696	0.0507249	-4.27903
rs2650794	rs2650757	Drug_ASP	Jurkat	chr19	21676537	-0.216475	0.452726	-2.54627	0.0167696	0.0507249	-4.27903
rs2650794	rs2681366	Drug_ASP	Jurkat	chr19	21676537	-0.216475	0.452726	-2.54627	0.0167696	0.0507249	-4.27903
rs3111692	rs2367291	Drug_ASP	SUPB15	chr4	74729907	-0.249645	-1.52659	-2.94463	0.00832218	0.0508876	-3.94577
rs3111692	rs2886927	Drug_ASP	SUPB15	chr4	74729907	-0.249645	-1.52659	-2.94463	0.00832218	0.0508876	-3.94577
rs3111692	rs3111694	Drug_ASP	SUPB15	chr4	74729907	-0.249645	-1.52659	-2.94463	0.00832218	0.0508876	-3.94577
rs3111692	rs3117598	Drug_ASP	SUPB15	chr4	74729907	-0.249645	-1.52659	-2.94463	0.00832218	0.0508876	-3.94577
rs7617523	rs7617523	Drug_ASP	Jurkat	chr3	186722450	0.159034	-0.677947	2.54135	0.0169611	0.0509704	-4.52642
rs73935150	rs3786675	Drug_ASP	REH	chr19	50528787	0.221112	2.63482	3.42508	0.00363434	0.0525439	-2.93221
rs4077239	rs10801100	Drug_ASP	Nalm6	chr1	192121004	-0.0644812	-0.741119	-2.38334	0.022392	0.0526181	-5.12922
rs154075	rs11956240	Drug_ASP	CEM	chr5	137862582	-0.199742	-0.990625	-2.57931	0.0216179	0.0526859	-4.81398
rs35310850	rs3006745	Drug_ASP	Nalm6	chr10	33087660	0.0843091	-0.717388	2.37934	0.0226028	0.0530404	-4.83957
rs10410420	rs3786675	Drug_ASP	BALL1	chr19	50528594	-0.243281	1.88787	-3.66924	0.00178409	0.0533976	-1.96214
rs12798	rs2273358	Drug_ASP	REH	chr20	43561654	-0.462482	-1.08067	-3.40326	0.00380281	0.0536344	-2.49493
rs73140582	rs7200	Drug_ASP	RS411	chr12	69905740	0.124631	0.192643	2.72469	0.00783791	0.0543556	-3.49903
rs73140582	rs727948	Drug_ASP	RS411	chr12	69905740	0.124631	0.192643	2.72469	0.00783791	0.0543556	-3.49903
rs16850683	rs16850683	Drug_ASP	REH	chr2	197254030	-0.471652	-0.88443	-3.36118	0.00414995	0.0544542	-2.4163
rs76730904	rs10945231	Drug_ASP	REH	chr6	71150686	1.58461	-1.89801	3.35255	0.00422502	0.0544542	-1.85882
rs58602067	rs3786675	Drug_ASP	CEM	chr19	50529356	0.122362	0.0354726	2.55082	0.0228543	0.0552259	-5.23873
rs11177731	rs7200	Drug_ASP	CEM	chr12	69979077	0.125564	2.41233	2.54219	0.0232418	0.0560036	-5.09078
rs11177731	rs727948	Drug_ASP	CEM	chr12	69979077	0.125564	2.41233	2.54219	0.0232418	0.0560036	-5.09078
rs142092583	rs11609710	Drug_ASP	BALL1	chr12	119544843	-0.535419	-0.794565	-3.50564	0.00256225	0.0562604	-1.6801
rs154076	rs11956240	Drug_ASP	BALL1	chr5	137863134	-1.62709	-1.64415	-3.53164	0.00241918	0.0562604	-1.45552
rs2650794	rs1607664	Drug_ASP	BALL1	chr19	21676537	-0.793133	-0.175557	-3.53333	0.00241013	0.0562604	-1.38564
rs2650794	rs1984771	Drug_ASP	BALL1	chr19	21676537	-0.793133	-0.175557	-3.53333	0.00241013	0.0562604	-1.38564
rs2650794	rs2133820	Drug_ASP	BALL1	chr19	21676537	-0.793133	-0.175557	-3.53333	0.00241013	0.0562604	-1.38564
rs2650794	rs2650757	Drug_ASP	BALL1	chr19	21676537	-0.793133	-0.175557	-3.53333	0.00241013	0.0562604	-1.38564
rs2650794	rs2681366	Drug_ASP	BALL1	chr19	21676537	-0.793133	-0.175557	-3.53333	0.00241013	0.0562604	-1.38564
rs7943741	rs1870323	Drug_ASP	BALL1	chr11	86195270	0.798784	-0.98689	3.50388	0.00257228	0.0562604	-1.46978
rs11766752	rs6955367	Drug_ASP	Nalm6	chr7	100073292	0.0656699	0.0377613	2.34778	0.0243322	0.0564006	-5.20724
rs7618509	rs7653046	Drug_ASP	REH	chr3	193302931	-1.18085	-1.35018	-3.32186	0.00450282	0.0564839	-1.93188
rs17247678	rs2407156	Drug_ASP	REH	chr5	81652773	0.422279	-0.80601	3.31422	0.00457473	0.0565543	-2.67396
rs687228	rs560573	Drug_ASP	RS411	chr11	121364963	-0.140248	-0.454159	-2.69545	0.00849846	0.0568564	-3.42118
rs687228	rs668387	Drug_ASP	RS411	chr11	121364963	-0.140248	-0.454159	-2.69545	0.00849846	0.0568564	-3.42118
rs10411985	rs3786675	Drug_ASP	P12-Ichikawa	chr19	50507495	0.100112	0.0684414	2.38904	0.0259495	0.0571224	-4.89949
rs1175170	rs12070423	Drug_ASP	CEM	chr1	192164010	0.197952	-1.73014	2.52779	0.0239028	0.0571924	-4.87318
rs1175170	rs1937235	Drug_ASP	CEM	chr1	192164010	0.197952	-1.73014	2.52779	0.0239028	0.0571924	-4.87318
rs1175170	rs6687273	Drug_ASP	CEM	chr1	192164010	0.197952	-1.73014	2.52779	0.0239028	0.0571924	-4.87318
rs59369204	rs74421455	Drug_ASP	REH	chr17	61774777	0.246257	-0.041948	3.29778	0.0047335	0.057272	-3.33855
rs142092583	rs11609710	Drug_ASP	697	chr12	119544843	0.0844138	-0.595685	2.13789	0.0405417	0.0574453	-6.2593
rs145976319	rs74421455	Drug_ASP	RS411	chr17	61933103	-0.216558	-0.405398	-2.68702	0.00869803	0.0575149	-3.06549
rs12489198	rs7653046	Drug_ASP	Jurkat	chr3	193294307	0.124608	-0.84481	2.46615	0.0201492	0.058065	-4.88974
rs10096262	rs10096262	Drug_ASP	BALL1	chr8	17484298	1.27829	-1.63551	3.45951	0.0028371	0.0583144	-1.5264
rs11177730	rs7200	Drug_ASP	CEM	chr12	69978953	0.205755	-0.624044	2.50988	0.0247501	0.0584444	-4.73322
rs11177730	rs727948	Drug_ASP	CEM	chr12	69978953	0.205755	-0.624044	2.50988	0.0247501	0.0584444	-4.73322
rs10411542	rs3786675	Drug_ASP	697	chr19	50507281	-0.0743557	-1.06897	-2.12559	0.0416327	0.0587958	-6.2498
rs10416688	rs3786675	Drug_ASP	Jurkat	chr19	50553572	-0.244382	-0.618716	-2.45157	0.0208282	0.0596134	-4.23297
rs12070423	rs10801100	Drug_ASP	CEM	chr1	192108265	0.326982	-1.3559	2.49136	0.0256568	0.0600418	-4.39077
rs12070423	rs12070423	Drug_ASP	CEM	chr1	192108265	0.326982	-1.3559	2.49136	0.0256568	0.0600418	-4.39077
rs12070423	rs1937235	Drug_ASP	CEM	chr1	192108265	0.326982	-1.3559	2.49136	0.0256568	0.0600418	-4.39077
rs12070423	rs6687273	Drug_ASP	CEM	chr1	192108265	0.326982	-1.3559	2.49136	0.0256568	0.0600418	-4.39077
rs17693282	rs10512786	Drug_ASP	SUPB15	chr3	130491231	-0.27667	-1.41791	-2.83343	0.0106228	0.0604084	-4.07029
rs17693282	rs11707393	Drug_ASP	SUPB15	chr3	130491231	-0.27667	-1.41791	-2.83343	0.0106228	0.0604084	-4.07029
rs79125155	rs3786675	Drug_ASP	SUPB15	chr19	50478852	0.350771	-1.85	2.82908	0.0107243	0.0607829	-3.82687
rs1890303	rs1890303	Drug_ASP	P12-Ichikawa	chr1	210514153	-0.0598183	-0.637869	-2.3354	0.0290974	0.0624404	-5.36751
rs79125155	rs3786675	Drug_ASP	REH	chr19	50478852	-1.15116	-1.89118	-3.21794	0.00558536	0.0626842	-2.34201
rs10412158	rs3786675	Drug_ASP	RS411	chr19	50528696	-0.084793	1.18171	-2.63192	0.0101112	0.0634701	-4.04528
rs10008489	rs1502885	Drug_ASP	Nalm6	chr4	78989716	0.0587231	0.594205	2.28321	0.028246	0.0645083	-5.34437
rs10008489	rs873455	Drug_ASP	Nalm6	chr4	78989716	0.0587231	0.594205	2.28321	0.028246	0.0645083	-5.34437
rs146736357	rs114393069	Drug_ASP	Nalm6	chr19	55684670	-0.0731308	0.244242	-2.28082	0.0284013	0.0646897	-5.3505
rs146736357	rs114601492	Drug_ASP	Nalm6	chr19	55684670	-0.0731308	0.244242	-2.28082	0.0284013	0.0646897	-5.3505
rs6880209	rs3739	Drug_ASP	RS411	chr5	81574182	0.111177	1.46378	2.60476	0.0108818	0.0655982	-3.83161
rs6880209	rs6894520	Drug_ASP	RS411	chr5	81574182	0.111177	1.46378	2.60476	0.0108818	0.0655982	-3.83161
rs897658	rs4964988	Drug_ASP	Nalm6	chr12	132260684	-0.112922	-0.498931	-2.26412	0.0295068	0.0668507	-4.89662
rs897658	rs4964989	Drug_ASP	Nalm6	chr12	132260684	-0.112922	-0.498931	-2.26412	0.0295068	0.0668507	-4.89662
rs206157	rs2425553	Drug_ASP	CEM	chr20	41652523	-0.222645	-1.6945	-2.42531	0.0291547	0.0670322	-5.28391
rs206157	rs2425554	Drug_ASP	CEM	chr20	41652523	-0.222645	-1.6945	-2.42531	0.0291547	0.0670322	-5.28391
rs206157	rs2425560	Drug_ASP	CEM	chr20	41652523	-0.222645	-1.6945	-2.42531	0.0291547	0.0670322	-5.28391
rs12828578	rs7200	Drug_ASP	Jurkat	chr12	69939174	-0.157529	-0.378351	-2.38305	0.024308	0.0671028	-4.8268
rs12828578	rs727948	Drug_ASP	Jurkat	chr12	69939174	-0.157529	-0.378351	-2.38305	0.024308	0.0671028	-4.8268
rs8056745	rs6497608	Drug_ASP	Jurkat	chr16	22809976	-0.171741	-0.568219	-2.38384	0.0242647	0.0671028	-4.73375
rs72860993	rs2033055	Drug_ASP	CEM	chr4	75942198	-0.283999	-0.512433	-2.42362	0.0292499	0.0671606	-4.58276
rs73012496	rs16834786	Drug_ASP	CEM	chr1	152953965	0.127724	-0.818339	2.41341	0.0298316	0.0680385	-5.37468
rs73012496	rs16834788	Drug_ASP	CEM	chr1	152953965	0.127724	-0.818339	2.41341	0.0298316	0.0680385	-5.37468
rs192156380	rs4134909	Drug_ASP	Jurkat	chr7	99830281	-0.136704	-1.18949	-2.37597	0.0246962	0.0680643	-4.94288
rs73935135	rs3786675	Drug_ASP	REH	chr19	50506872	-1.93598	-1.97234	-3.12507	0.00676841	0.0687316	-2.2227
rs8056745	rs6497608	Drug_ASP	P12-Ichikawa	chr16	22809976	-0.102296	-0.578928	-2.27459	0.0330888	0.0695191	-5.22458
rs2370776	rs3006745	Drug_ASP	SUPB15	chr10	32797857	0.237428	-1.19852	2.7359	0.013133	0.0695805	-4.44326
rs7792959	rs6955367	Drug_ASP	Jurkat	chr7	99972403	0.115568	0.271277	2.35869	0.0256676	0.0699504	-5.10243
rs10415604	rs3786675	Drug_ASP	Nalm6	chr19	50553809	0.0934425	0.919279	2.24039	0.0311438	0.0700941	-4.98526
rs61671857	rs17861094	Drug_ASP	P12-Ichikawa	chr15	75114155	-0.0431643	-0.353062	-2.2679	0.0335568	0.0704156	-5.88876
rs10416688	rs3786675	Drug_ASP	697	chr19	50553572	-0.142657	-0.753844	-2.0317	0.0508562	0.0705945	-5.78623
rs73679037	rs7009099	Drug_ASP	P12-Ichikawa	chr8	53212358	0.0653266	-0.494711	2.26222	0.0339597	0.0711152	-5.48928
rs73679037	rs7010386	Drug_ASP	P12-Ichikawa	chr8	53212358	0.0653266	-0.494711	2.26222	0.0339597	0.0711152	-5.48928
rs3117598	rs2367291	Drug_ASP	RS411	chr4	74731278	-0.292186	-0.289616	-2.56229	0.0121934	0.0712394	-3.11844
rs3117598	rs2886927	Drug_ASP	RS411	chr4	74731278	-0.292186	-0.289616	-2.56229	0.0121934	0.0712394	-3.11844
rs3117598	rs3111694	Drug_ASP	RS411	chr4	74731278	-0.292186	-0.289616	-2.56229	0.0121934	0.0712394	-3.11844
rs3117598	rs3117598	Drug_ASP	RS411	chr4	74731278	-0.292186	-0.289616	-2.56229	0.0121934	0.0712394	-3.11844
rs16917709	rs7009099	Drug_ASP	REH	chr8	53246088	0.693541	-0.260513	3.08303	0.00738218	0.0719657	-2.62155
rs16917709	rs7010386	Drug_ASP	REH	chr8	53246088	0.693541	-0.260513	3.08303	0.00738218	0.0719657	-2.62155
rs11769057	rs1636980	Drug_ASP	REH	chr7	99964661	0.494071	-0.341864	3.07868	0.00744883	0.0721608	-3.08075
rs11547882	rs3786675	Drug_ASP	P12-Ichikawa	chr19	50511060	-0.065069	-0.87954	-2.25037	0.0348132	0.0726056	-5.61042
rs10422147	rs3786675	Drug_ASP	697	chr19	50554238	-0.0574169	-0.117878	-2.01584	0.0525806	0.0726225	-6.69748
rs73679037	rs7009099	Drug_ASP	697	chr8	53212358	0.0766209	-0.758977	2.01514	0.0526577	0.0726225	-6.49744
rs73679037	rs7010386	Drug_ASP	697	chr8	53212358	0.0766209	-0.758977	2.01514	0.0526577	0.0726225	-6.49744
rs897658	rs4964988	Drug_ASP	P12-Ichikawa	chr12	132260684	-0.0890112	-0.465233	-2.24786	0.0349966	0.0726328	-5.21766
rs897658	rs4964989	Drug_ASP	P12-Ichikawa	chr12	132260684	-0.0890112	-0.465233	-2.24786	0.0349966	0.0726328	-5.21766
rs10418911	rs3786675	Drug_ASP	CEM	chr19	50492751	-0.204643	-0.569988	-2.37315	0.0322336	0.0726427	-5.02109
rs11880182	rs3786675	Drug_ASP	BALL1	chr19	50554201	-0.238125	0.645305	-3.2929	0.00409484	0.0727687	-2.66395
rs16850683	rs16850683	Drug_ASP	BALL1	chr2	197254030	-0.377807	-0.604956	-3.30181	0.00401549	0.0727687	-2.27968
rs16917709	rs7009099	Drug_ASP	SUPB15	chr8	53246088	0.347751	-0.586038	2.70097	0.0141626	0.0729763	-4.09945
rs16917709	rs7010386	Drug_ASP	SUPB15	chr8	53246088	0.347751	-0.586038	2.70097	0.0141626	0.0729763	-4.09945
rs187102874	rs3786675	Drug_ASP	SUPB15	chr19	50491053	0.222093	-1.50426	2.69854	0.0142373	0.0729763	-4.56019
rs12831938	rs4964988	Drug_ASP	Nalm6	chr12	132280509	0.136397	0.0407434	2.21497	0.0329871	0.0736596	-4.64831
rs12831938	rs4964989	Drug_ASP	Nalm6	chr12	132280509	0.136397	0.0407434	2.21497	0.0329871	0.0736596	-4.64831
rs73211886	rs11609302	Drug_ASP	Nalm6	chr12	119528945	0.0614104	-0.189289	2.21273	0.033154	0.0739355	-5.47291
rs73211886	rs11609710	Drug_ASP	Nalm6	chr12	119528945	0.0614104	-0.189289	2.21273	0.033154	0.0739355	-5.47291
rs2947076	rs3006745	Drug_ASP	BALL1	chr10	32843259	0.29767	-0.57204	3.2739	0.00426938	0.0750883	-2.53482
rs154076	rs11956240	Drug_ASP	REH	chr5	137863134	-2.41297	-1.82002	-3.05049	0.00789461	0.0752414	-2.35084
rs17693282	rs10512786	Drug_ASP	P12-Ichikawa	chr3	130491231	-0.058699	-0.739094	-2.22351	0.0368219	0.0757757	-5.77653
rs17693282	rs11707393	Drug_ASP	P12-Ichikawa	chr3	130491231	-0.058699	-0.739094	-2.22351	0.0368219	0.0757757	-5.77653
rs7799932	rs1636980	Drug_ASP	CEM	chr7	99950508	0.0871373	-1.26125	2.34566	0.0339777	0.0758716	-5.89962
rs11009051	rs3006745	Drug_ASP	P12-Ichikawa	chr10	33003333	-0.0459549	-0.825742	-2.22168	0.0369625	0.0758821	-5.82634
rs11177738	rs7200	Drug_ASP	Jurkat	chr12	69987936	0.210048	-0.682478	2.3058	0.0288628	0.0766976	-4.64263
rs11177738	rs727948	Drug_ASP	Jurkat	chr12	69987936	0.210048	-0.682478	2.3058	0.0288628	0.0766976	-4.64263
rs11177710	rs7200	Drug_ASP	Nalm6	chr12	69934588	0.0608933	-0.537003	2.1935	0.0346192	0.0770018	-5.52916
rs11177710	rs727948	Drug_ASP	Nalm6	chr12	69934588	0.0608933	-0.537003	2.1935	0.0346192	0.0770018	-5.52916
rs11177738	rs7200	Drug_ASP	P12-Ichikawa	chr12	69987936	0.0931136	-0.464408	2.21134	0.0377664	0.0771898	-5.15024
rs11177738	rs727948	Drug_ASP	P12-Ichikawa	chr12	69987936	0.0931136	-0.464408	2.21134	0.0377664	0.0771898	-5.15024
rs10016229	rs1502885	Drug_ASP	CEM	chr4	78989672	0.157064	-1.82187	2.33492	0.0346829	0.077345	-5.7778
rs10016229	rs873455	Drug_ASP	CEM	chr4	78989672	0.157064	-1.82187	2.33492	0.0346829	0.077345	-5.7778
rs79125155	rs3786675	Drug_ASP	Nalm6	chr19	50478852	0.0841748	-0.6756	2.18748	0.0350899	0.0779472	-5.20658
rs10404987	rs3786675	Drug_ASP	SUPB15	chr19	50500916	-0.522353	-0.923154	-2.65653	0.0155842	0.0779665	-4.36894
rs76730904	rs10945231	Drug_ASP	Jurkat	chr6	71150686	0.230853	-0.689973	2.29204	0.0297509	0.0784467	-4.731
rs13155345	rs11956240	Drug_ASP	697	chr5	137854924	-0.0676954	0.230526	-1.9739	0.0573884	0.0787648	-6.50141
rs187102874	rs3786675	Drug_ASP	697	chr19	50491053	0.0537894	-0.5919	1.971	0.0577353	0.0791772	-6.83851
rs10422147	rs3786675	Drug_ASP	Jurkat	chr19	50554238	-0.0928369	0.458512	-2.2837	0.0303018	0.0795305	-5.43065
rs11882531	rs3786675	Drug_ASP	Nalm6	chr19	50490580	-0.0667871	-1.01673	-2.17367	0.03619	0.0799742	-5.55323
rs115844362	rs74421455	Drug_ASP	P12-Ichikawa	chr17	61890355	0.0835437	-0.392937	2.18884	0.0395701	0.0801192	-5.47386
rs10407013	rs3786675	Drug_ASP	CEM	chr19	50501054	-0.147338	3.38213	-2.30912	0.0364345	0.0804104	-5.31562
rs114393069	rs114393069	Drug_ASP	CEM	chr19	55677886	0.198682	-1.14995	2.30408	0.0367864	0.0809776	-5.49635
rs114393069	rs114601492	Drug_ASP	CEM	chr19	55677886	0.198682	-1.14995	2.30408	0.0367864	0.0809776	-5.49635
rs10411332	rs3786675	Drug_ASP	Jurkat	chr19	50507196	0.215535	-0.688289	2.26946	0.031263	0.0814269	-4.70978
rs11177730	rs7200	Drug_ASP	Jurkat	chr12	69978953	0.176344	-0.500097	2.26289	0.0317152	0.0823534	-5.16162
rs11177730	rs727948	Drug_ASP	Jurkat	chr12	69978953	0.176344	-0.500097	2.26289	0.0317152	0.0823534	-5.16162
rs897658	rs4964988	Drug_ASP	SUPB15	chr12	132260684	-0.36168	-0.711826	-2.61879	0.0168966	0.0823588	-4.1551
rs897658	rs4964989	Drug_ASP	SUPB15	chr12	132260684	-0.36168	-0.711826	-2.61879	0.0168966	0.0823588	-4.1551
rs3117604	rs2367291	Drug_ASP	RS411	chr4	74734668	-0.157532	0.340171	-2.48901	0.0147951	0.0824853	-3.76007
rs3117604	rs2886927	Drug_ASP	RS411	chr4	74734668	-0.157532	0.340171	-2.48901	0.0147951	0.0824853	-3.76007
rs3117604	rs3111694	Drug_ASP	RS411	chr4	74734668	-0.157532	0.340171	-2.48901	0.0147951	0.0824853	-3.76007
rs3117604	rs3117598	Drug_ASP	RS411	chr4	74734668	-0.157532	0.340171	-2.48901	0.0147951	0.0824853	-3.76007
rs16933787	rs3006745	Drug_ASP	RS411	chr10	33208256	-0.232256	-0.0480784	-2.48514	0.0149456	0.0829602	-3.41147
rs7799901	rs6955367	Drug_ASP	REH	chr7	99950450	-0.38864	0.148659	-2.98746	0.00898856	0.0833395	-3.35915
rs11879641	rs3786675	Drug_ASP	Nalm6	chr19	50490570	0.0725916	-0.523785	2.14615	0.0384744	0.083828	-5.58263
rs6687273	rs12070423	Drug_ASP	Nalm6	chr1	192117602	-0.0782561	-0.562792	-2.14363	0.0386897	0.0840216	-5.34351
rs6687273	rs1937235	Drug_ASP	Nalm6	chr1	192117602	-0.0782561	-0.562792	-2.14363	0.0386897	0.0840216	-5.34351
rs6687273	rs6687273	Drug_ASP	Nalm6	chr1	192117602	-0.0782561	-0.562792	-2.14363	0.0386897	0.0840216	-5.34351
rs73140582	rs7200	Drug_ASP	P12-Ichikawa	chr12	69905740	0.0557808	-0.352147	2.16257	0.0417754	0.0841427	-5.91903
rs73140582	rs727948	Drug_ASP	P12-Ichikawa	chr12	69905740	0.0557808	-0.352147	2.16257	0.0417754	0.0841427	-5.91903
rs10411985	rs3786675	Drug_ASP	REH	chr19	50507495	1.05411	-0.697339	2.97148	0.00928868	0.0841823	-2.60223
rs16933819	rs3006745	Drug_ASP	REH	chr10	33227477	0.464335	-0.285337	2.96539	0.00940559	0.0841823	-3.18932
rs41280971	rs1636980	Drug_ASP	REH	chr7	99954457	-0.292334	-0.851281	-2.96638	0.00938658	0.0841823	-3.5032
rs10418911	rs3786675	Drug_ASP	Jurkat	chr19	50492751	-0.123076	-0.275186	-2.24535	0.0329531	0.0847932	-5.23067
rs28528240	rs3786675	Drug_ASP	CEM	chr19	50516146	0.181083	-1.83532	2.27232	0.0390779	0.0850037	-5.57812
rs11177738	rs7200	Drug_ASP	Nalm6	chr12	69987936	0.119978	-0.580903	2.13478	0.0394553	0.0854196	-4.96014
rs11177738	rs727948	Drug_ASP	Nalm6	chr12	69987936	0.119978	-0.580903	2.13478	0.0394553	0.0854196	-4.96014
rs2947076	rs3006745	Drug_ASP	Jurkat	chr10	32843259	0.0986525	-1.03836	2.23753	0.0335194	0.0857332	-5.6023
rs56969688	rs3786675	Drug_ASP	REH	chr19	50501282	-0.499596	-0.42242	-2.94232	0.0098619	0.0858106	-3.26351
rs11879639	rs3786675	Drug_ASP	REH	chr19	50490490	0.557214	-1.25655	2.93323	0.0100475	0.0861359	-3.14642
rs13384747	rs7355768	Drug_ASP	P12-Ichikawa	chr2	54351844	-0.0682999	-0.201264	-2.14771	0.0430707	0.0861415	-5.64143
rs11879713	rs3786675	Drug_ASP	Nalm6	chr19	50490768	0.0583052	-1.01614	2.13009	0.0398657	0.0861988	-5.63718
rs11882531	rs3786675	Drug_ASP	Jurkat	chr19	50490580	0.108143	-1.99324	2.23233	0.0339002	0.086319	-5.54211
rs28394820	rs17350838	Drug_ASP	P12-Ichikawa	chr1	206896255	-0.0455052	0.036183	-2.14075	0.0436904	0.0867196	-6.10673
rs9819038	rs7653046	Drug_ASP	P12-Ichikawa	chr3	193322870	-0.0578024	-0.739679	-2.14047	0.0437156	0.0867196	-5.90547
rs28376974	rs7355768	Drug_ASP	CEM	chr2	54352151	0.249107	-1.61288	2.2577	0.0401764	0.0870914	-5.11459
rs76727299	rs74421455	Drug_ASP	Nalm6	chr17	61898353	-0.0591947	-0.565105	-2.1235	0.0404497	0.087351	-5.63607
rs9455181	rs10455706	Drug_ASP	CEM	chr6	71302717	0.154572	-1.58517	2.25164	0.0406412	0.0878757	-5.56317
rs656338	rs560573	Drug_ASP	Nalm6	chr11	121365860	0.0598925	-0.397974	2.11933	0.0408225	0.0880445	-5.61421
rs656338	rs668387	Drug_ASP	Nalm6	chr11	121365860	0.0598925	-0.397974	2.11933	0.0408225	0.0880445	-5.61421
rs2374064	rs17033809	Drug_ASP	P12-Ichikawa	chr12	103793808	0.10899	-0.00348139	2.13048	0.0446189	0.0883061	-5.12058
rs2407156	rs2407156	Drug_ASP	CEM	chr5	81636368	0.162887	-1.03654	2.24766	0.0409487	0.0884285	-5.45102
rs73935135	rs3786675	Drug_ASP	SUPB15	chr19	50506872	-0.458221	-0.44626	-2.57471	0.0185621	0.0884553	-4.02177
rs11977017	rs6947073	Drug_ASP	Nalm6	chr7	142636704	-0.055358	-0.811196	-2.11233	0.0414555	0.0891841	-5.67711
rs11738995	rs11956240	Drug_ASP	697	chr5	137927619	-0.0686598	-1.02834	-1.90772	0.0657551	0.0891982	-6.69884
rs28559613	rs7355768	Drug_ASP	697	chr2	54351901	0.0530615	0.0262532	1.90758	0.0657745	0.0891982	-6.868
rs9808489	rs7355768	Drug_ASP	P12-Ichikawa	chr2	54343192	-0.0500008	-0.718121	-2.12255	0.0453486	0.0894389	-6.05106
rs9304696	rs3786675	Drug_ASP	CEM	chr19	50498328	0.122811	2.42876	2.2358	0.041878	0.0896942	-5.59173
rs6687273	rs12070423	Drug_ASP	REH	chr1	192117602	0.763406	-1.81215	2.90116	0.0107302	0.0897572	-3.0225
rs6687273	rs1937235	Drug_ASP	REH	chr1	192117602	0.763406	-1.81215	2.90116	0.0107302	0.0897572	-3.0225
rs6687273	rs6687273	Drug_ASP	REH	chr1	192117602	0.763406	-1.81215	2.90116	0.0107302	0.0897572	-3.0225
rs16850683	rs16850683	Drug_ASP	RS411	chr2	197254030	-0.115868	-0.585641	-2.42937	0.0172697	0.0898235	-4.15159
rs56969688	rs3786675	Drug_ASP	CEM	chr19	50501282	0.170528	-0.420089	2.22804	0.0424965	0.0907371	-5.48468
rs4077239	rs10801100	Drug_ASP	RS411	chr1	192121004	-0.109103	-0.551605	-2.41956	0.0177102	0.0910047	-4.23452
rs7795805	rs6955367	Drug_ASP	REH	chr7	99950408	0.317767	0.861023	2.89094	0.0109571	0.0910711	-3.59107
rs1864182	rs1864183	Drug_ASP	P12-Ichikawa	chr5	81549240	0.0825007	-0.410085	2.10711	0.0467995	0.0915596	-5.43305
rs10405696	rs3786675	Drug_ASP	CEM	chr19	50501185	0.193685	1.38572	2.2197	0.043171	0.0917183	-5.23755
rs17691983	rs10512786	Drug_ASP	Jurkat	chr3	130389105	-0.105771	-0.994305	-2.19294	0.0369163	0.0926164	-5.47914
rs17691983	rs11707393	Drug_ASP	Jurkat	chr3	130389105	-0.105771	-0.994305	-2.19294	0.0369163	0.0926164	-5.47914
rs16830788	rs10928499	Drug_ASP	697	chr2	135311194	0.0503619	-1.02178	1.88592	0.0687333	0.0926216	-6.98293
rs16830788	rs6754175	Drug_ASP	697	chr2	135311194	0.0503619	-1.02178	1.88592	0.0687333	0.0926216	-6.98293
rs73138787	rs3739	Drug_ASP	Jurkat	chr5	81568934	0.0882837	-0.989065	2.18311	0.0377052	0.0939053	-5.71284
rs12828578	rs7200	Drug_ASP	697	chr12	69939174	0.0829682	-0.44606	1.87188	0.0707133	0.0949897	-6.56475
rs12828578	rs727948	Drug_ASP	697	chr12	69939174	0.0829682	-0.44606	1.87188	0.0707133	0.0949897	-6.56475
rs10407701	rs3786675	Drug_ASP	BALL1	chr19	50515804	0.302588	-0.407369	3.12526	0.00591057	0.0953833	-2.83511
rs11738995	rs11956240	Drug_ASP	BALL1	chr5	137927619	0.510587	-0.904508	3.12403	0.00592652	0.0953833	-2.48756
rs117355683	rs56170708	Drug_ASP	CEM	chr9	96060720	-0.110021	-1.07247	-2.19064	0.0456006	0.0956003	-5.95976
rs13164092	rs11956240	Drug_ASP	CEM	chr5	137840860	-0.192403	-1.71107	-2.19003	0.0456527	0.0956003	-5.5197
rs115366221	rs74421455	Drug_ASP	SUPB15	chr17	61778617	0.1962	-0.730455	2.52316	0.0207067	0.0961962	-4.96747
rs78074380	rs74421455	Drug_ASP	CEM	chr17	61738793	0.307265	-0.479084	2.18417	0.046158	0.0965019	-4.84183
rs7709194	rs1864183	Drug_ASP	697	chr5	81562900	0.0706482	-0.674018	1.86339	0.0719336	0.0965528	-6.67902
rs117355683	rs56170708	Drug_ASP	Nalm6	chr9	96060720	0.0538366	-0.668257	2.05854	0.0466182	0.0973447	-5.77552
rs4472444	rs6955367	Drug_ASP	CEM	chr7	100070758	0.20514	-1.1689	2.17792	0.0467035	0.0974037	-5.55291
rs59151138	rs3786675	Drug_ASP	SUPB15	chr19	50501240	-0.252509	-1.10273	-2.51126	0.0212339	0.0976418	-4.68007
rs146736357	rs114393069	Drug_ASP	SUPB15	chr19	55684670	-0.200175	-0.629534	-2.50605	0.0214685	0.0980975	-4.86806
rs146736357	rs114601492	Drug_ASP	SUPB15	chr19	55684670	-0.200175	-0.629534	-2.50605	0.0214685	0.0980975	-4.86806
rs56143128	rs10945231	Drug_ASP	697	chr6	71267666	0.0920377	-0.848385	1.84949	0.07397	0.0991303	-6.42686
rs56143128	rs12200777	Drug_ASP	697	chr6	71267666	0.0920377	-0.848385	1.84949	0.07397	0.0991303	-6.42686
rs11177730	rs7200	Drug_ASP	RS411	chr12	69978953	0.142657	-0.081111	2.37541	0.0198196	0.0991559	-4.06904
rs11177730	rs727948	Drug_ASP	RS411	chr12	69978953	0.142657	-0.081111	2.37541	0.0198196	0.0991559	-4.06904
rs59369204	rs74421455	Drug_ASP	RS411	chr17	61774777	-0.0799225	-0.452475	-2.37144	0.0200198	0.0995735	-4.63757
rs1864183	rs1864183	Drug_ASP	RS411	chr5	81549216	0.280322	0.00417766	2.36819	0.020185	0.1001	-3.51725
rs78332988	rs10512786	Drug_ASP	P12-Ichikawa	chr3	130411512	-0.0687473	-0.451638	-2.05204	0.0523194	0.100515	-5.97412
rs78332988	rs11707393	Drug_ASP	P12-Ichikawa	chr3	130411512	-0.0687473	-0.451638	-2.05204	0.0523194	0.100515	-5.97412
rs10411985	rs3786675	Drug_ASP	Nalm6	chr19	50507495	0.0946738	-0.203325	2.03931	0.0485957	0.100857	-5.27449
rs12191321	rs10945231	Drug_ASP	Jurkat	chr6	71303187	-0.0954314	-1.01588	-2.13865	0.0414668	0.101205	-5.66027
rs12191321	rs12200777	Drug_ASP	Jurkat	chr6	71303187	-0.0954314	-1.01588	-2.13865	0.0414668	0.101205	-5.66027
rs75219664	rs10512786	Drug_ASP	RS411	chr3	130431481	-0.188864	-0.311462	-2.35549	0.0208426	0.101303	-3.85188
rs75219664	rs11707393	Drug_ASP	RS411	chr3	130431481	-0.188864	-0.311462	-2.35549	0.0208426	0.101303	-3.85188
rs462783	rs11956240	Drug_ASP	P12-Ichikawa	chr5	137872116	0.0490602	-0.753115	2.04431	0.0531386	0.101745	-6.04544
rs10407701	rs3786675	Drug_ASP	697	chr19	50515804	0.0466354	-0.622012	1.83425	0.0762596	0.101793	-7.04744
rs7653046	rs7653046	Drug_ASP	697	chr3	193299631	-0.0822709	-0.76408	-1.83389	0.0763153	0.101793	-6.54949
rs10794424	rs4964988	Drug_ASP	CEM	chr12	132230857	0.0821898	-1.63075	2.14439	0.0497309	0.102095	-6.06803
rs10794424	rs4964989	Drug_ASP	CEM	chr12	132230857	0.0821898	-1.63075	2.14439	0.0497309	0.102095	-6.06803
rs10405594	rs3786675	Drug_ASP	CEM	chr19	50500970	0.156946	-1.14698	2.14352	0.0498117	0.102138	-5.45185
rs1879235	rs1607664	Drug_ASP	SUPB15	chr19	21704587	-0.25313	-1.29967	-2.46565	0.0233733	0.103571	-4.82097
rs1879235	rs1984771	Drug_ASP	SUPB15	chr19	21704587	-0.25313	-1.29967	-2.46565	0.0233733	0.103571	-4.82097
rs1879235	rs2133820	Drug_ASP	SUPB15	chr19	21704587	-0.25313	-1.29967	-2.46565	0.0233733	0.103571	-4.82097
rs1879235	rs2650757	Drug_ASP	SUPB15	chr19	21704587	-0.25313	-1.29967	-2.46565	0.0233733	0.103571	-4.82097
rs1879235	rs2681366	Drug_ASP	SUPB15	chr19	21704587	-0.25313	-1.29967	-2.46565	0.0233733	0.103571	-4.82097
rs7618509	rs7653046	Drug_ASP	Nalm6	chr3	193302931	-0.100841	-0.499248	-2.02464	0.0501529	0.103585	-5.27697
rs115844362	rs74421455	Drug_ASP	RS411	chr17	61890355	0.15887	-0.349144	2.34247	0.0215366	0.103907	-4.05196
rs184927043	rs3786675	Drug_ASP	RS411	chr19	50589227	-0.146441	-0.430218	-2.34009	0.0216654	0.103907	-4.18226
rs7709194	rs1864183	Drug_ASP	P12-Ichikawa	chr5	81562900	0.0619418	-0.329416	2.0293	0.0547629	0.104386	-5.83761
rs76113899	rs74421455	Drug_ASP	Nalm6	chr17	61717312	-0.0824374	-0.684356	-2.01431	0.0512761	0.105394	-5.50671
rs10424249	rs3786675	Drug_ASP	CEM	chr19	50492813	-0.225023	-1.33685	-2.12536	0.0515288	0.105406	-5.44099
rs10404987	rs3786675	Drug_ASP	REH	chr19	50500916	0.491687	-0.669418	2.76938	0.0140412	0.106175	-3.5254
rs16850683	rs16850683	Drug_ASP	SUPB15	chr2	197254030	-0.365843	-1.23031	-2.44396	0.0244599	0.106451	-4.8208
rs2650794	rs1607664	Drug_ASP	SEM	chr19	21676537	-0.655429	0.625014	-3.15753	0.0026226	0.106527	-1.59672
rs2650794	rs1984771	Drug_ASP	SEM	chr19	21676537	-0.655429	0.625014	-3.15753	0.0026226	0.106527	-1.59672
rs2650794	rs2133820	Drug_ASP	SEM	chr19	21676537	-0.655429	0.625014	-3.15753	0.0026226	0.106527	-1.59672
rs2650794	rs2650757	Drug_ASP	SEM	chr19	21676537	-0.655429	0.625014	-3.15753	0.0026226	0.106527	-1.59672
rs2650794	rs2681366	Drug_ASP	SEM	chr19	21676537	-0.655429	0.625014	-3.15753	0.0026226	0.106527	-1.59672
rs12409437	rs2815700	Drug_ASP	P12-Ichikawa	chr1	28270046	-0.051881	-0.313922	-2.01613	0.0562252	0.106815	-6.09933
rs10405594	rs3786675	Drug_ASP	P12-Ichikawa	chr19	50500970	0.0617595	-0.506275	2.01222	0.0566659	0.107413	-5.95073
rs59151138	rs3786675	Drug_ASP	P12-Ichikawa	chr19	50501240	-0.0623374	-0.483334	-2.00961	0.0569617	0.107735	-6.10065
rs11009151	rs3006745	Drug_ASP	RS411	chr10	33219109	0.280052	-0.466272	2.31488	0.0230742	0.108443	-3.63838
rs11703006	rs10483230	Drug_ASP	SUPB15	chr22	46171505	0.365339	-0.88499	2.43324	0.0250146	0.108588	-4.58747
rs1555902	rs1555902	Drug_ASP	697	chr13	108856783	-0.0676851	-0.600562	-1.79963	0.081689	0.108706	-6.80742
rs76730904	rs10945231	Drug_ASP	RS411	chr6	71150686	0.227772	-0.409397	2.31018	0.0233459	0.109118	-3.83108
rs73401443	rs6955367	Drug_ASP	Nalm6	chr7	99977582	0.0658872	0.282734	1.99326	0.0536313	0.109183	-5.66499
rs12743495	rs12743495	Drug_ASP	CEM	chr1	115618888	0.100136	-0.121936	2.1011	0.0539089	0.109226	-6.03699
rs12031	rs2273358	Drug_ASP	697	chr20	43561660	0.0484816	-1.17779	1.7953	0.0823891	0.109552	-7.08788
rs16917705	rs7009099	Drug_ASP	SUPB15	chr8	53243369	-0.25362	-0.651724	-2.42669	0.025359	0.109803	-4.84899
rs16917705	rs7010386	Drug_ASP	SUPB15	chr8	53243369	-0.25362	-0.651724	-2.42669	0.025359	0.109803	-4.84899
rs9973262	rs3786675	Drug_ASP	CEM	chr19	50552894	0.117043	-1.02196	2.09459	0.0545646	0.110424	-6.06638
rs60536986	rs3786675	Drug_ASP	Jurkat	chr19	50526278	0.0795943	-0.512527	2.08847	0.0461128	0.110957	-5.89973
rs11879661	rs3786675	Drug_ASP	RS411	chr19	50490539	0.104425	-0.54475	2.29916	0.023993	0.111121	-4.50105
rs11177751	rs7200	Drug_ASP	REH	chr12	70002488	0.650065	-0.804177	2.7266	0.0153152	0.111657	-3.28345
rs11177751	rs727948	Drug_ASP	REH	chr12	70002488	0.650065	-0.804177	2.7266	0.0153152	0.111657	-3.28345
rs11881187	rs3786675	Drug_ASP	Jurkat	chr19	50550127	0.0874559	-1.00914	2.08352	0.0465949	0.111801	-5.89866
rs10096262	rs10096262	Drug_ASP	RS411	chr8	17484298	0.239785	-0.357222	2.28981	0.0245549	0.112308	-3.7628
rs8056745	rs6497608	Drug_ASP	RS411	chr16	22809976	-0.168476	-0.31241	-2.28804	0.0246627	0.112499	-4.06492
rs11879661	rs3786675	Drug_ASP	BALL1	chr19	50490539	0.408733	-2.52517	2.98992	0.00793151	0.11276	-3.05435
rs60903037	rs1350433	Drug_ASP	Nalm6	chr12	41846828	0.0526899	-0.418626	1.97182	0.0561271	0.113049	-5.9418
rs60903037	rs1534277	Drug_ASP	Nalm6	chr12	41846828	0.0526899	-0.418626	1.97182	0.0561271	0.113049	-5.9418
rs60903037	rs17129347	Drug_ASP	Nalm6	chr12	41846828	0.0526899	-0.418626	1.97182	0.0561271	0.113049	-5.9418
rs60903037	rs7305541	Drug_ASP	Nalm6	chr12	41846828	0.0526899	-0.418626	1.97182	0.0561271	0.113049	-5.9418
rs7110900	rs7110900	Drug_ASP	Nalm6	chr11	131486597	-0.0558609	-0.271746	-1.97204	0.0561006	0.113049	-5.90795
rs9808489	rs7355768	Drug_ASP	SUPB15	chr2	54343192	-0.234798	-1.35754	-2.39733	0.0269586	0.114135	-5.05613
rs862245	rs6894520	Drug_ASP	P12-Ichikawa	chr5	81585737	0.0461285	-0.71771	1.97255	0.0613135	0.114694	-6.3737
rs10424249	rs3786675	Drug_ASP	Nalm6	chr19	50492813	0.0659929	-0.54548	1.96162	0.0573494	0.114833	-5.73949
rs28559613	rs7355768	Drug_ASP	Nalm6	chr2	54351901	0.0535089	-0.389872	1.96075	0.0574549	0.11491	-5.93388
rs11009152	rs3006745	Drug_ASP	RS411	chr10	33219274	-0.180015	-0.765939	-2.26507	0.0260975	0.115944	-4.04349
rs10501923	rs4567422	Drug_ASP	CEM	chr11	99613901	0.304732	-1.29254	2.0555	0.0586587	0.117017	-5.27962
rs10501923	rs723641	Drug_ASP	CEM	chr11	99613901	0.304732	-1.29254	2.0555	0.0586587	0.117017	-5.27962
rs1956455	rs941591	Drug_ASP	CEM	chr14	94641867	0.203372	0.114364	2.04931	0.0593324	0.117426	-5.41965
rs4944592	rs11494275	Drug_ASP	CEM	chr11	86277048	0.112604	-1.27391	2.04955	0.0593069	0.117426	-6.17835
rs4944592	rs1945043	Drug_ASP	CEM	chr11	86277048	0.112604	-1.27391	2.04955	0.0593069	0.117426	-6.17835
rs4944592	rs4943943	Drug_ASP	CEM	chr11	86277048	0.112604	-1.27391	2.04955	0.0593069	0.117426	-6.17835
rs4944592	rs4944592	Drug_ASP	CEM	chr11	86277048	0.112604	-1.27391	2.04955	0.0593069	0.117426	-6.17835
rs17289402	rs17289402	Drug_ASP	Nalm6	chr9	32468875	0.0728013	0.165628	1.94528	0.0593554	0.117608	-5.66249
rs188748297	rs3786675	Drug_ASP	P12-Ichikawa	chr19	50589019	-0.0962188	0.036488	-1.95457	0.0635282	0.117931	-5.52509
rs6575399	rs941591	Drug_ASP	REH	chr14	94679776	0.701666	-1.13996	2.68267	0.0167392	0.118659	-3.39283
rs2650794	rs1607664	Drug_ASP	REH	chr19	21676537	-0.818581	-0.0386907	-2.67809	0.0168951	0.119104	-3.12774
rs2650794	rs1984771	Drug_ASP	REH	chr19	21676537	-0.818581	-0.0386907	-2.67809	0.0168951	0.119104	-3.12774
rs2650794	rs2133820	Drug_ASP	REH	chr19	21676537	-0.818581	-0.0386907	-2.67809	0.0168951	0.119104	-3.12774
rs2650794	rs2650757	Drug_ASP	REH	chr19	21676537	-0.818581	-0.0386907	-2.67809	0.0168951	0.119104	-3.12774
rs2650794	rs2681366	Drug_ASP	REH	chr19	21676537	-0.818581	-0.0386907	-2.67809	0.0168951	0.119104	-3.12774
rs35310850	rs3006745	Drug_ASP	CEM	chr10	33087660	0.282889	-1.78478	2.04001	0.060358	0.119317	-5.49433
rs11738995	rs11956240	Drug_ASP	CEM	chr5	137927619	-0.238487	-1.38469	-2.03905	0.0604651	0.119343	-5.63481
rs2374064	rs17033809	Drug_ASP	CEM	chr12	103793808	-0.365267	0.122452	-2.03611	0.0607935	0.119564	-4.86258
rs76918453	rs41406645	Drug_ASP	RS411	chr14	60578565	-0.214436	-0.509917	-2.2481	0.0272048	0.119617	-3.92099
rs76918453	rs7150976	Drug_ASP	RS411	chr14	60578565	-0.214436	-0.509917	-2.2481	0.0272048	0.119617	-3.92099
rs4472444	rs6955367	Drug_ASP	P12-Ichikawa	chr7	100070758	0.0482364	-0.400835	1.941	0.065246	0.120857	-6.22636
rs12828578	rs7200	Drug_ASP	SUPB15	chr12	69939174	-0.316317	-0.443773	-2.33893	0.0304231	0.121843	-4.80181
rs12828578	rs727948	Drug_ASP	SUPB15	chr12	69939174	-0.316317	-0.443773	-2.33893	0.0304231	0.121843	-4.80181
rs114393069	rs114393069	Drug_ASP	BALL1	chr19	55677886	0.301614	-0.409938	2.88547	0.00993562	0.122827	-3.27375
rs114393069	rs114601492	Drug_ASP	BALL1	chr19	55677886	0.301614	-0.409938	2.88547	0.00993562	0.122827	-3.27375
rs7795656	rs1636980	Drug_ASP	RS411	chr7	99950297	-0.0890937	0.0197827	-2.2304	0.0284027	0.122982	-4.75414
rs11009151	rs3006745	Drug_ASP	CEM	chr10	33219109	0.442161	-0.915499	2.01261	0.0634748	0.123219	-4.98956
rs78129655	rs74421455	Drug_ASP	CEM	chr17	61716905	-0.235623	-1.62796	-2.0125	0.0634876	0.123219	-5.69622
rs76730904	rs10945231	Drug_ASP	P12-Ichikawa	chr6	71150686	0.101022	-0.485258	1.92874	0.0668347	0.123265	-5.71135
rs13155345	rs11956240	Drug_ASP	Nalm6	chr5	137854924	0.0656238	0.364691	1.91077	0.0637911	0.124374	-5.8079
rs28733880	rs1502885	Drug_ASP	BALL1	chr4	78980514	-0.467452	-0.242494	-2.86647	0.0103495	0.125222	-2.97991
rs28733880	rs873455	Drug_ASP	BALL1	chr4	78980514	-0.467452	-0.242494	-2.86647	0.0103495	0.125222	-2.97991
rs59698565	rs3786675	Drug_ASP	BALL1	chr19	50526345	-0.222679	-0.417555	-2.86859	0.0103025	0.125222	-3.54776
rs112659704	rs1636980	Drug_ASP	RS411	chr7	99922393	0.0958522	-0.314984	2.21836	0.0292443	0.125354	-4.70249
rs59151138	rs3786675	Drug_ASP	Nalm6	chr19	50501240	-0.0540107	-0.3538	-1.90216	0.0649412	0.126089	-6.00898
rs6894520	rs6894520	Drug_ASP	Nalm6	chr5	81594748	-0.097678	-0.287936	-1.90135	0.0650507	0.12611	-5.45691
rs7792525	rs1636980	Drug_ASP	CEM	chr7	99972122	0.221139	-1.5282	1.99663	0.0653603	0.126137	-5.60407
rs11880182	rs3786675	Drug_ASP	SUPB15	chr19	50554201	-0.199251	0.000126	-2.30823	0.0324055	0.126642	-5.34508
rs76320501	rs10945231	Drug_ASP	SUPB15	chr6	71159289	0.390611	-0.943401	2.30938	0.0323291	0.126642	-4.6726
rs142092583	rs11609710	Drug_ASP	Nalm6	chr12	119544843	-0.0686226	-0.547546	-1.89748	0.0655743	0.12698	-5.88529
rs61098381	rs10512786	Drug_ASP	RS411	chr3	130434208	0.10188	-0.369744	2.21061	0.0297976	0.127405	-4.68349
rs61098381	rs11707393	Drug_ASP	RS411	chr3	130434208	0.10188	-0.369744	2.21061	0.0297976	0.127405	-4.68349
rs17100386	rs2058123	Drug_ASP	Jurkat	chr14	74926792	0.12993	-0.269761	2.01139	0.0541499	0.12742	-5.49089
rs114393069	rs114393069	Drug_ASP	REH	chr19	55677886	0.365553	-0.484235	2.62852	0.0186708	0.127921	-4.01883
rs114393069	rs114601492	Drug_ASP	REH	chr19	55677886	0.365553	-0.484235	2.62852	0.0186708	0.127921	-4.01883
rs10096523	rs10096262	Drug_ASP	REH	chr8	17484556	-0.543205	-0.324097	-2.61925	0.0190222	0.12824	-3.6708
rs77115755	rs10164195	Drug_ASP	Jurkat	chr18	53028854	0.0998076	-0.539726	2.00446	0.0549297	0.12837	-5.89187
rs11880182	rs3786675	Drug_ASP	REH	chr19	50554201	-0.248605	0.348042	-2.60991	0.0193831	0.128384	-4.33463
rs11177742	rs7200	Drug_ASP	Jurkat	chr12	69995039	0.15623	-0.155699	1.99394	0.0561328	0.130645	-5.33326
rs11177742	rs727948	Drug_ASP	Jurkat	chr12	69995039	0.15623	-0.155699	1.99394	0.0561328	0.130645	-5.33326
rs4625054	rs7009099	Drug_ASP	697	chr8	53213286	-0.0728068	-0.896706	-1.69426	0.10027	0.131295	-6.86014
rs4625054	rs7010386	Drug_ASP	697	chr8	53213286	-0.0728068	-0.896706	-1.69426	0.10027	0.131295	-6.86014
rs112659704	rs1636980	Drug_ASP	SEM	chr7	99922393	0.281229	-0.48197	3.06425	0.00342394	0.132297	-2.27161
rs9455182	rs1048886	Drug_ASP	P12-Ichikawa	chr6	71302915	-0.0446091	-0.718626	-1.88747	0.0724315	0.132442	-6.42442
rs7792959	rs6955367	Drug_ASP	RS411	chr7	99972403	-0.113582	-0.305227	-2.18466	0.0317165	0.133335	-4.60527
rs61098381	rs10512786	Drug_ASP	697	chr3	130434208	0.0464241	-0.908276	1.68305	0.102441	0.134022	-7.27249
rs61098381	rs11707393	Drug_ASP	697	chr3	130434208	0.0464241	-0.908276	1.68305	0.102441	0.134022	-7.27249
rs115366221	rs74421455	Drug_ASP	BALL1	chr17	61778617	-0.177492	-0.299797	-2.79736	0.0119992	0.134184	-3.86574
rs17129267	rs17129267	Drug_ASP	BALL1	chr12	41747805	0.604676	-0.662042	2.82075	0.0114144	0.134184	-2.85257
rs10416688	rs3786675	Drug_ASP	CEM	chr19	50553572	-0.339521	-0.898285	-1.94986	0.0711743	0.134765	-5.09857
rs35982214	rs17033809	Drug_ASP	Jurkat	chr12	103786854	-0.13595	-1.15286	-1.96792	0.0592071	0.13558	-5.6262
rs6575399	rs941591	Drug_ASP	CEM	chr14	94679776	-0.24289	-1.33551	-1.94241	0.0721418	0.136171	-5.64214
rs56253831	rs17861094	Drug_ASP	RS411	chr15	74752747	-0.104086	-0.334863	-2.16929	0.032903	0.136575	-4.71087
rs9808489	rs7355768	Drug_ASP	CEM	chr2	54343192	0.119889	-1.18891	1.93278	0.0734113	0.137929	-6.2273
rs16917709	rs7009099	Drug_ASP	P12-Ichikawa	chr8	53246088	0.0576544	-0.253156	1.85478	0.0771512	0.139497	-6.07703
rs16917709	rs7010386	Drug_ASP	P12-Ichikawa	chr8	53246088	0.0576544	-0.253156	1.85478	0.0771512	0.139497	-6.07703
rs9860341	rs6781406	Drug_ASP	P12-Ichikawa	chr3	7393729	-0.0720674	-0.19343	-1.85397	0.0772711	0.139497	-5.98272
rs4495675	rs10801100	Drug_ASP	Jurkat	chr1	192127637	-0.156572	-0.95207	-1.95038	0.0613613	0.139763	-5.44673
rs2650794	rs1607664	Drug_ASP	SUPB15	chr19	21676537	0.31381	0.428829	2.24825	0.036628	0.139793	-4.84033
rs2650794	rs1984771	Drug_ASP	SUPB15	chr19	21676537	0.31381	0.428829	2.24825	0.036628	0.139793	-4.84033
rs2650794	rs2133820	Drug_ASP	SUPB15	chr19	21676537	0.31381	0.428829	2.24825	0.036628	0.139793	-4.84033
rs2650794	rs2650757	Drug_ASP	SUPB15	chr19	21676537	0.31381	0.428829	2.24825	0.036628	0.139793	-4.84033
rs2650794	rs2681366	Drug_ASP	SUPB15	chr19	21676537	0.31381	0.428829	2.24825	0.036628	0.139793	-4.84033
rs4128880	rs10801100	Drug_ASP	P12-Ichikawa	chr1	192102758	-0.0930552	-0.43139	-1.84849	0.0780898	0.140529	-5.82509
rs4472444	rs6955367	Drug_ASP	RS411	chr7	100070758	0.101943	-0.190851	2.14929	0.0345053	0.141166	-4.75053
rs12743495	rs12743495	Drug_ASP	Jurkat	chr1	115618888	0.078752	0.273629	1.93961	0.0627184	0.141401	-6.19135
rs7799894	rs6955367	Drug_ASP	Jurkat	chr7	99950427	0.0755238	1.05317	1.94041	0.0626171	0.141401	-6.24433
rs7957668	rs17033809	Drug_ASP	Nalm6	chr12	103789269	0.0490887	-0.295637	1.82694	0.0757685	0.142201	-6.15457
rs17693282	rs10512786	Drug_ASP	REH	chr3	130491231	0.421076	-0.921902	2.52212	0.023107	0.142828	-4.14993
rs17693282	rs11707393	Drug_ASP	REH	chr3	130491231	0.421076	-0.921902	2.52212	0.023107	0.142828	-4.14993
rs7792959	rs6955367	Drug_ASP	SUPB15	chr7	99972403	-0.254911	-1.15476	-2.23349	0.0377421	0.143085	-5.1742
rs256013	rs11956240	Drug_ASP	P12-Ichikawa	chr5	137903798	-0.0521339	-0.217676	-1.83616	0.0799575	0.143119	-6.33736
rs2370776	rs3006745	Drug_ASP	Nalm6	chr10	32797857	0.0487025	-0.564902	1.82136	0.07663	0.143286	-6.21292
rs10410420	rs3786675	Drug_ASP	RS411	chr19	50528594	0.0777437	0.761882	2.13644	0.0355701	0.143446	-5.04194
rs35310850	rs3006745	Drug_ASP	RS411	chr10	33087660	0.133839	-0.384104	2.13547	0.0356513	0.143446	-4.51391
rs4495675	rs10801100	Drug_ASP	BALL1	chr1	192127637	0.683764	-1.30327	2.74535	0.0134048	0.144738	-2.92124
rs13165802	rs11956240	Drug_ASP	CEM	chr5	137858492	-0.149398	-0.71499	-1.90051	0.0778147	0.144926	-5.91774
rs115366221	rs74421455	Drug_ASP	Jurkat	chr17	61778617	-0.0662201	-0.571717	-1.92199	0.064995	0.145133	-6.36201
rs7795805	rs6955367	Drug_ASP	BALL1	chr7	99950408	0.243051	0.718248	2.72441	0.0140142	0.146788	-3.67065
rs76918453	rs41406645	Drug_ASP	Jurkat	chr14	60578565	0.195787	-0.722326	1.9116	0.06637	0.14724	-5.40109
rs76918453	rs7150976	Drug_ASP	Jurkat	chr14	60578565	0.195787	-0.722326	1.9116	0.06637	0.14724	-5.40109
rs10411332	rs3786675	Drug_ASP	CEM	chr19	50507196	0.366709	-1.20027	1.88431	0.080113	0.148235	-5.33133
rs12031	rs2273358	Drug_ASP	RS411	chr20	43561660	0.09657	-0.547107	2.10976	0.0378722	0.14956	-4.8895
rs16917705	rs7009099	Drug_ASP	RS411	chr8	53243369	0.102282	-0.180127	2.10739	0.0380834	0.150047	-4.83075
rs16917705	rs7010386	Drug_ASP	RS411	chr8	53243369	0.102282	-0.180127	2.10739	0.0380834	0.150047	-4.83075
rs17350838	rs17350838	Drug_ASP	SUPB15	chr1	206873734	0.202753	-1.25705	2.19585	0.0407248	0.150382	-5.29232
rs10411894	rs3786675	Drug_ASP	CEM	chr19	50515880	0.12755	-1.67939	1.8716	0.0819581	0.150831	-6.23413
rs1502884	rs1502885	Drug_ASP	REH	chr4	78986882	-1.89857	-2.48226	-2.47848	0.0252037	0.1514	-3.37939
rs1502884	rs873455	Drug_ASP	REH	chr4	78986882	-1.89857	-2.48226	-2.47848	0.0252037	0.1514	-3.37939
rs114393069	rs114393069	Drug_ASP	697	chr19	55677886	0.0441145	-0.880862	1.61383	0.11673	0.151669	-7.38747
rs114393069	rs114601492	Drug_ASP	697	chr19	55677886	0.0441145	-0.880862	1.61383	0.11673	0.151669	-7.38747
rs6948685	rs1636980	Drug_ASP	Nalm6	chr7	99970188	0.0507379	-0.713797	1.78104	0.0831015	0.153432	-6.27226
rs11738995	rs11956240	Drug_ASP	RS411	chr5	137927619	0.114339	-0.448997	2.08875	0.0397752	0.154219	-4.73459
rs13155345	rs11956240	Drug_ASP	REH	chr5	137854924	0.514467	-0.220873	2.45477	0.0264172	0.154416	-3.89681
rs10085651	rs10085651	Drug_ASP	CEM	chr7	80392371	-0.204023	-0.847728	-1.85097	0.0850355	0.15499	-5.73709
rs17129305	rs1534277	Drug_ASP	REH	chr12	41761858	-1.15341	-2.35263	-2.4474	0.0268054	0.155544	-3.44486
rs17129305	rs17129347	Drug_ASP	REH	chr12	41761858	-1.15341	-2.35263	-2.4474	0.0268054	0.155544	-3.44486
rs74464627	rs10512786	Drug_ASP	SUPB15	chr3	130431425	0.245473	-0.673987	2.17027	0.0428743	0.155545	-5.27713
rs74464627	rs11707393	Drug_ASP	SUPB15	chr3	130431425	0.245473	-0.673987	2.17027	0.0428743	0.155545	-5.27713
rs11009151	rs3006745	Drug_ASP	697	chr10	33219109	0.104748	-0.452097	1.59229	0.121497	0.156551	-6.51987
rs73138787	rs3739	Drug_ASP	RS411	chr5	81568934	0.0908466	-0.485417	2.07787	0.040793	0.156741	-4.99606
rs10405594	rs3786675	Drug_ASP	SUPB15	chr19	50500970	0.251762	-1.4655	2.153	0.0443827	0.157386	-5.27388
rs10794057	rs10794057	Drug_ASP	SUPB15	chr10	127729734	0.214797	-0.963499	2.15338	0.0443492	0.157386	-5.44236
rs10411985	rs3786675	Drug_ASP	SUPB15	chr19	50507495	0.332971	-0.237389	2.14941	0.0447026	0.157567	-5.01747
rs154076	rs11956240	Drug_ASP	697	chr5	137863134	0.106596	-0.430231	1.58702	0.122688	0.157847	-6.50182
rs184927043	rs3786675	Drug_ASP	Nalm6	chr19	50589227	-0.0583459	-0.516555	-1.76159	0.0863851	0.158489	-6.10742
rs12031	rs2273358	Drug_ASP	P12-Ichikawa	chr20	43561660	0.0371233	-0.599785	1.7632	0.0918266	0.159528	-6.60876
rs10405594	rs3786675	Drug_ASP	REH	chr19	50500970	0.704483	-1.52755	2.42844	0.0278298	0.159736	-4.02157
rs4128880	rs10801100	Drug_ASP	BALL1	chr1	192102758	-0.842112	-1.33745	-2.64726	0.016496	0.160951	-3.03398
rs16947185	rs74421455	Drug_ASP	RS411	chr17	61943487	-0.121731	-0.720795	-2.05889	0.0426208	0.16158	-4.72843
rs687228	rs560573	Drug_ASP	Jurkat	chr11	121364963	-0.10211	-0.900062	-1.85816	0.0738524	0.161738	-5.99942
rs687228	rs668387	Drug_ASP	Jurkat	chr11	121364963	-0.10211	-0.900062	-1.85816	0.0738524	0.161738	-5.99942
rs111772743	rs3739	Drug_ASP	RS411	chr5	81569088	0.0925446	0.0892654	2.05678	0.0428291	0.161823	-5.01766
rs1502886	rs1502885	Drug_ASP	REH	chr4	78984517	-0.373526	-0.866223	-2.41506	0.0285748	0.161896	-4.40288
rs1502886	rs873455	Drug_ASP	REH	chr4	78984517	-0.373526	-0.866223	-2.41506	0.0285748	0.161896	-4.40288
rs11879713	rs3786675	Drug_ASP	CEM	chr19	50490768	0.129979	-2.32478	1.81867	0.0900631	0.162013	-6.32413
rs115844362	rs74421455	Drug_ASP	Jurkat	chr17	61890355	0.113544	-0.204235	1.85601	0.0741683	0.162219	-5.8264
rs10096262	rs10096262	Drug_ASP	REH	chr8	17484298	2.11469	-1.43461	2.40709	0.0290271	0.162362	-3.46762
rs10827119	rs3006745	Drug_ASP	REH	chr10	33035187	0.253032	-0.673807	2.39012	0.0300136	0.163219	-4.62684
rs11977017	rs6947073	Drug_ASP	BALL1	chr7	142636704	0.196982	-0.566949	2.62868	0.0171535	0.16417	-4.09112
rs7957668	rs17033809	Drug_ASP	BALL1	chr12	103789269	0.420398	0.203762	2.62894	0.0171442	0.16417	-3.67783
rs11009051	rs3006745	Drug_ASP	RS411	chr10	33003333	0.0904305	-0.618445	2.04699	0.0438036	0.164341	-5.02776
rs6948685	rs1636980	Drug_ASP	P12-Ichikawa	chr7	99970188	0.0410259	-0.661651	1.74184	0.0955762	0.1647	-6.80865
rs16917710	rs7009099	Drug_ASP	REH	chr8	53246206	0.764407	-0.751067	2.38139	0.0305335	0.164842	-3.64047
rs16917710	rs7010386	Drug_ASP	REH	chr8	53246206	0.764407	-0.751067	2.38139	0.0305335	0.164842	-3.64047
rs115779557	rs3786675	Drug_ASP	Nalm6	chr19	50526251	0.0462999	-0.245043	1.73892	0.0903485	0.165203	-6.35384
rs4944592	rs11494275	Drug_ASP	RS411	chr11	86277048	-0.0861916	-0.464434	-2.04006	0.0445043	0.165774	-5.11638
rs4944592	rs1945043	Drug_ASP	RS411	chr11	86277048	-0.0861916	-0.464434	-2.04006	0.0445043	0.165774	-5.11638
rs4944592	rs4943943	Drug_ASP	RS411	chr11	86277048	-0.0861916	-0.464434	-2.04006	0.0445043	0.165774	-5.11638
rs4944592	rs4944592	Drug_ASP	RS411	chr11	86277048	-0.0861916	-0.464434	-2.04006	0.0445043	0.165774	-5.11638
rs142092583	rs11609710	Drug_ASP	Jurkat	chr12	119544843	-0.126445	-1.11058	-1.84055	0.0764714	0.166191	-5.98096
rs9304697	rs3786675	Drug_ASP	P12-Ichikawa	chr19	50498388	-0.0355117	-0.200684	-1.73136	0.0974638	0.167109	-6.68289
rs59698565	rs3786675	Drug_ASP	RS411	chr19	50526345	-0.0806138	-0.229467	-2.03403	0.0451223	0.167345	-5.16495
rs12828578	rs7200	Drug_ASP	RS411	chr12	69939174	-0.133304	0.0412482	-2.0314	0.0453942	0.167988	-4.68292
rs12828578	rs727948	Drug_ASP	RS411	chr12	69939174	-0.133304	0.0412482	-2.0314	0.0453942	0.167988	-4.68292
rs9819038	rs7653046	Drug_ASP	REH	chr3	193322870	-0.435698	-1.18734	-2.35277	0.0322974	0.169016	-4.41806
rs17350838	rs17350838	Drug_ASP	REH	chr1	206873734	0.450058	-0.853101	2.33986	0.0331242	0.1697	-4.39535
rs73401443	rs6955367	Drug_ASP	BALL1	chr7	99977582	0.385536	-0.0660504	2.58975	0.0186126	0.171232	-3.49821
rs73935147	rs3786675	Drug_ASP	RS411	chr19	50521476	0.10786	-0.26679	2.0059	0.0481039	0.172759	-4.92074
rs9304697	rs3786675	Drug_ASP	CEM	chr19	50498388	-0.106119	-0.789269	-1.77293	0.0976335	0.172783	-6.40455
rs6687273	rs12070423	Drug_ASP	SUPB15	chr1	192117602	-0.247187	-0.967122	-2.08193	0.0511132	0.173014	-5.31858
rs6687273	rs1937235	Drug_ASP	SUPB15	chr1	192117602	-0.247187	-0.967122	-2.08193	0.0511132	0.173014	-5.31858
rs6687273	rs6687273	Drug_ASP	SUPB15	chr1	192117602	-0.247187	-0.967122	-2.08193	0.0511132	0.173014	-5.31858
rs12220520	rs3006745	Drug_ASP	Nalm6	chr10	33198631	0.0943964	-0.643641	1.70852	0.0959016	0.173247	-5.8285
rs6687273	rs12070423	Drug_ASP	697	chr1	192117602	-0.0700487	-0.87777	-1.533	0.13545	0.173742	-7.18885
rs6687273	rs1937235	Drug_ASP	697	chr1	192117602	-0.0700487	-0.87777	-1.533	0.13545	0.173742	-7.18885
rs6687273	rs6687273	Drug_ASP	697	chr1	192117602	-0.0700487	-0.87777	-1.533	0.13545	0.173742	-7.18885
rs4625054	rs7009099	Drug_ASP	RS411	chr8	53213286	-0.135052	-0.415944	-1.99849	0.0489174	0.173861	-4.74605
rs4625054	rs7010386	Drug_ASP	RS411	chr8	53213286	-0.135052	-0.415944	-1.99849	0.0489174	0.173861	-4.74605
rs10794057	rs10794057	Drug_ASP	REH	chr10	127729734	0.312015	-0.309057	2.29021	0.0364922	0.174385	-4.62726
rs4077239	rs10801100	Drug_ASP	REH	chr1	192121004	-0.351879	-0.937554	-2.31044	0.0350831	0.174385	-4.61059
rs17691983	rs10512786	Drug_ASP	BALL1	chr3	130389105	-0.361697	-0.919348	-2.57024	0.0193876	0.174583	-3.73929
rs17691983	rs11707393	Drug_ASP	BALL1	chr3	130389105	-0.361697	-0.919348	-2.57024	0.0193876	0.174583	-3.73929
rs17000093	rs2033055	Drug_ASP	Nalm6	chr4	75944130	-0.053043	-0.438339	-1.69791	0.0979063	0.176004	-6.32419
rs10016229	rs1502885	Drug_ASP	Nalm6	chr4	78989672	-0.0478738	-0.266001	-1.69667	0.0981415	0.176056	-6.41255
rs10016229	rs873455	Drug_ASP	Nalm6	chr4	78989672	-0.0478738	-0.266001	-1.69667	0.0981415	0.176056	-6.41255
rs76730904	rs10945231	Drug_ASP	Nalm6	chr6	71150686	0.0826126	-0.329101	1.69528	0.0984079	0.176164	-5.81573
rs181644066	rs3786675	Drug_ASP	SUPB15	chr19	50491047	0.167898	-1.62748	2.06271	0.053086	0.176593	-5.68786
rs656338	rs560573	Drug_ASP	P12-Ichikawa	chr11	121365860	-0.0402899	-0.645537	-1.69374	0.104501	0.177216	-6.63727
rs656338	rs668387	Drug_ASP	P12-Ichikawa	chr11	121365860	-0.0402899	-0.645537	-1.69374	0.104501	0.177216	-6.63727
rs115779557	rs3786675	Drug_ASP	REH	chr19	50526251	-0.30175	-0.505199	-2.27464	0.0376131	0.177751	-4.78523
rs146736357	rs114393069	Drug_ASP	Jurkat	chr19	55684670	-0.0720245	0.195073	-1.79913	0.0829505	0.178086	-6.41323
rs146736357	rs114601492	Drug_ASP	Jurkat	chr19	55684670	-0.0720245	0.195073	-1.79913	0.0829505	0.178086	-6.41323
rs9973262	rs3786675	Drug_ASP	Jurkat	chr19	50552894	-0.0646212	-0.656143	-1.79533	0.0835677	0.179054	-6.44603
rs56154904	rs3786675	Drug_ASP	Jurkat	chr19	50507504	0.151591	0.132858	1.7921	0.084096	0.179111	-5.68105
rs10501923	rs4567422	Drug_ASP	SUPB15	chr11	99613901	0.334784	-0.923178	2.05386	0.0540165	0.179284	-5.24695
rs10501923	rs723641	Drug_ASP	SUPB15	chr11	99613901	0.334784	-0.923178	2.05386	0.0540165	0.179284	-5.24695
rs12564786	rs12743495	Drug_ASP	REH	chr1	115626914	1.04267	-1.61119	2.25389	0.0391561	0.180055	-3.85951
rs1956455	rs941591	Drug_ASP	REH	chr14	94641867	0.498097	-0.456421	2.25429	0.0391258	0.180055	-4.1212
rs61098381	rs10512786	Drug_ASP	SEM	chr3	130434208	0.28962	-0.46282	2.77477	0.00760739	0.180253	-2.9096
rs61098381	rs11707393	Drug_ASP	SEM	chr3	130434208	0.28962	-0.46282	2.77477	0.00760739	0.180253	-2.9096
rs59698565	rs3786675	Drug_ASP	697	chr19	50526345	0.0384704	-0.90221	1.50968	0.141282	0.180545	-7.59929
rs13155345	rs11956240	Drug_ASP	BALL1	chr5	137854924	0.371911	0.996608	2.52735	0.0212002	0.180922	-3.61156
rs10794057	rs10794057	Drug_ASP	BALL1	chr10	127729734	0.263303	-0.00284789	2.52428	0.0213358	0.181089	-3.97453
rs73935147	rs3786675	Drug_ASP	BALL1	chr19	50521476	0.418369	-0.822601	2.52078	0.0214913	0.181506	-3.71194
rs142426754	rs4134909	Drug_ASP	697	chr7	99725210	0.0453729	-1.11159	1.50468	0.142556	0.1819	-7.54793
rs11703479	rs10483230	Drug_ASP	SUPB15	chr22	46228200	-0.266011	-0.709835	-2.04306	0.0551733	0.182154	-5.4232
rs12070423	rs10801100	Drug_ASP	Jurkat	chr1	192108265	0.144211	-0.989289	1.77502	0.0869337	0.182626	-5.70952
rs12070423	rs12070423	Drug_ASP	Jurkat	chr1	192108265	0.144211	-0.989289	1.77502	0.0869337	0.182626	-5.70952
rs12070423	rs1937235	Drug_ASP	Jurkat	chr1	192108265	0.144211	-0.989289	1.77502	0.0869337	0.182626	-5.70952
rs12070423	rs6687273	Drug_ASP	Jurkat	chr1	192108265	0.144211	-0.989289	1.77502	0.0869337	0.182626	-5.70952
rs12191321	rs10945231	Drug_ASP	697	chr6	71303187	0.0431747	-0.947126	1.50037	0.143666	0.183179	-7.52585
rs12191321	rs12200777	Drug_ASP	697	chr6	71303187	0.0431747	-0.947126	1.50037	0.143666	0.183179	-7.52585
rs12070423	rs10801100	Drug_ASP	P12-Ichikawa	chr1	192108265	-0.0669739	-0.680512	-1.67209	0.108746	0.183321	-6.15835
rs12070423	rs12070423	Drug_ASP	P12-Ichikawa	chr1	192108265	-0.0669739	-0.680512	-1.67209	0.108746	0.183321	-6.15835
rs12070423	rs1937235	Drug_ASP	P12-Ichikawa	chr1	192108265	-0.0669739	-0.680512	-1.67209	0.108746	0.183321	-6.15835
rs12070423	rs6687273	Drug_ASP	P12-Ichikawa	chr1	192108265	-0.0669739	-0.680512	-1.67209	0.108746	0.183321	-6.15835
rs10411332	rs3786675	Drug_ASP	P12-Ichikawa	chr19	50507196	0.0726076	-0.468183	1.66964	0.109234	0.183962	-6.07783
rs2407156	rs2407156	Drug_ASP	REH	chr5	81636368	0.368775	-0.742298	2.23223	0.0408301	0.184276	-4.6014
rs73679037	rs7009099	Drug_ASP	Nalm6	chr8	53212358	0.055741	-0.366325	1.66868	0.103607	0.184502	-6.2768
rs73679037	rs7010386	Drug_ASP	Nalm6	chr8	53212358	0.055741	-0.366325	1.66868	0.103607	0.184502	-6.2768
rs11009151	rs3006745	Drug_ASP	BALL1	chr10	33219109	0.867238	-1.83348	2.50902	0.0220226	0.185076	-3.19364
rs56969688	rs3786675	Drug_ASP	697	chr19	50501282	0.0425522	-0.40338	1.4925	0.145705	0.185226	-7.51593
rs114425365	rs3786675	Drug_ASP	SUPB15	chr19	50526252	-0.20659	-0.727277	-2.03016	0.056583	0.185279	-5.75348
rs12828578	rs7200	Drug_ASP	CEM	chr12	69939174	-0.196603	-0.942265	-1.72319	0.106501	0.18534	-5.95832
rs12828578	rs727948	Drug_ASP	CEM	chr12	69939174	-0.196603	-0.942265	-1.72319	0.106501	0.18534	-5.95832
rs2305198	rs10733851	Drug_ASP	CEM	chr10	71128875	0.148951	-1.32147	1.72278	0.106576	0.18534	-6.21748
rs7094651	rs10733851	Drug_ASP	BALL1	chr10	71119003	-0.425779	-0.73223	-2.5042	0.022244	0.186021	-3.77715
rs60903037	rs1350433	Drug_ASP	BALL1	chr12	41846828	-0.304844	-0.3896	-2.49586	0.0226316	0.186731	-4.04485
rs60903037	rs1534277	Drug_ASP	BALL1	chr12	41846828	-0.304844	-0.3896	-2.49586	0.0226316	0.186731	-4.04485
rs60903037	rs17129347	Drug_ASP	BALL1	chr12	41846828	-0.304844	-0.3896	-2.49586	0.0226316	0.186731	-4.04485
rs60903037	rs7305541	Drug_ASP	BALL1	chr12	41846828	-0.304844	-0.3896	-2.49586	0.0226316	0.186731	-4.04485
rs687228	rs560573	Drug_ASP	697	chr11	121364963	0.0461669	-0.766957	1.48722	0.147087	0.186843	-7.4209
rs687228	rs668387	Drug_ASP	697	chr11	121364963	0.0461669	-0.766957	1.48722	0.147087	0.186843	-7.4209
rs10407036	rs3786675	Drug_ASP	697	chr19	50501097	0.0507318	2.14846	1.48672	0.147219	0.186872	-7.52681
rs6894520	rs6894520	Drug_ASP	BALL1	chr5	81594748	-0.653185	-0.665898	-2.49148	0.0228378	0.186911	-3.32472
rs8056745	rs6497608	Drug_ASP	CEM	chr16	22809976	-0.208476	-0.706985	-1.71073	0.10883	0.187919	-5.87052
rs12798	rs2273358	Drug_ASP	P12-Ichikawa	chr20	43561654	-0.0391538	-0.718443	-1.65014	0.113196	0.18877	-6.81646
rs16933787	rs3006745	Drug_ASP	Nalm6	chr10	33208256	-0.0875053	-0.167829	-1.65381	0.106611	0.189259	-5.83995
rs10008489	rs1502885	Drug_ASP	SUPB15	chr4	78989716	0.180926	-0.0596277	2.01259	0.0585564	0.189926	-5.74166
rs10008489	rs873455	Drug_ASP	SUPB15	chr4	78989716	0.180926	-0.0596277	2.01259	0.0585564	0.189926	-5.74166
rs115977902	rs74421455	Drug_ASP	RS411	chr17	61926164	0.10166	-0.277176	1.94047	0.0556966	0.190189	-5.09726
rs13164092	rs11956240	Drug_ASP	RS411	chr5	137840860	0.0932697	-0.451129	1.93981	0.0557782	0.190189	-5.15321
rs2064524	rs932494	Drug_ASP	RS411	chr6	24919115	0.190033	-0.352458	1.94249	0.0554482	0.190189	-4.49745
rs9324293	rs9603889	Drug_ASP	Nalm6	chr13	113028913	-0.0435002	-0.576537	-1.65003	0.107385	0.190436	-6.49111
rs10085651	rs10085651	Drug_ASP	REH	chr7	80392371	0.650622	-1.31585	2.19395	0.0439529	0.191774	-4.22017
rs114601492	rs114393069	Drug_ASP	Jurkat	chr19	55670651	-0.0784937	1.5762	-1.74583	0.0919738	0.191818	-6.34836
rs114601492	rs114601492	Drug_ASP	Jurkat	chr19	55670651	-0.0784937	1.5762	-1.74583	0.0919738	0.191818	-6.34836
rs145976319	rs74421455	Drug_ASP	BALL1	chr17	61933103	-0.556529	-0.708104	-2.46766	0.02399	0.192285	-3.45823
rs72860993	rs2033055	Drug_ASP	RS411	chr4	75942198	-0.164609	0.541629	-1.92962	0.0570496	0.192345	-4.68538
rs13155345	rs11956240	Drug_ASP	Jurkat	chr5	137854924	0.0994912	1.06205	1.74188	0.0926748	0.192809	-6.09573
rs1937235	rs12070423	Drug_ASP	Jurkat	chr1	192151174	-0.142976	-1.04266	-1.73949	0.0931012	0.193009	-5.74467
rs1937235	rs1937235	Drug_ASP	Jurkat	chr1	192151174	-0.142976	-1.04266	-1.73949	0.0931012	0.193009	-5.74467
rs1937235	rs6687273	Drug_ASP	Jurkat	chr1	192151174	-0.142976	-1.04266	-1.73949	0.0931012	0.193009	-5.74467
rs17691983	rs10512786	Drug_ASP	Nalm6	chr3	130389105	-0.0512632	-0.755934	-1.63611	0.11028	0.194113	-6.44649
rs17691983	rs11707393	Drug_ASP	Nalm6	chr3	130389105	-0.0512632	-0.755934	-1.63611	0.11028	0.194113	-6.44649
rs78074380	rs74421455	Drug_ASP	Nalm6	chr17	61738793	-0.0856571	0.173498	-1.63099	0.111361	0.195455	-5.8477
rs7653046	rs7653046	Drug_ASP	Nalm6	chr3	193299631	0.0620488	-0.395723	1.6286	0.111868	0.196143	-6.12955
rs17775791	rs17775791	Drug_ASP	Nalm6	chr3	186722362	0.0560933	-0.638052	1.62675	0.112262	0.196631	-6.29163
rs115844362	rs74421455	Drug_ASP	Nalm6	chr17	61890355	-0.0605165	-0.456929	-1.62587	0.112449	0.196757	-6.20566
rs11177738	rs7200	Drug_ASP	SUPB15	chr12	69987936	0.337606	-0.953149	1.97675	0.0627728	0.198684	-5.23671
rs11177738	rs727948	Drug_ASP	SUPB15	chr12	69987936	0.337606	-0.953149	1.97675	0.0627728	0.198684	-5.23671
rs10416688	rs3786675	Drug_ASP	RS411	chr19	50553572	0.217928	-0.319866	1.90083	0.0607747	0.199528	-4.44281
rs12220520	rs3006745	Drug_ASP	RS411	chr10	33198631	0.169314	-0.537394	1.89995	0.0608905	0.199528	-4.6695
rs55876959	rs17861094	Drug_ASP	RS411	chr15	74826829	0.116729	-0.430775	1.89892	0.0610287	0.199528	-5.00636
rs61671857	rs17861094	Drug_ASP	697	chr15	75114155	-0.0408137	-0.2978	-1.44191	0.159383	0.200966	-7.70183
rs114601492	rs114393069	Drug_ASP	BALL1	chr19	55670651	-0.251711	1.18485	-2.41085	0.0269634	0.201289	-4.11847
rs114601492	rs114601492	Drug_ASP	BALL1	chr19	55670651	-0.251711	1.18485	-2.41085	0.0269634	0.201289	-4.11847
rs115844362	rs74421455	Drug_ASP	BALL1	chr17	61890355	0.443927	-0.717183	2.4129	0.0268506	0.201289	-3.74265
rs35982214	rs17033809	Drug_ASP	BALL1	chr12	103786854	-0.4605	-1.03608	-2.40833	0.0271029	0.201289	-3.74004
rs77115755	rs10164195	Drug_ASP	SUPB15	chr18	53028854	0.182163	-0.899529	1.9631	0.0644488	0.201373	-5.71974
rs4554184	rs2407156	Drug_ASP	Nalm6	chr5	81675656	0.0540267	-0.724274	1.61128	0.115601	0.201446	-6.33238
rs28416420	rs3786675	Drug_ASP	CEM	chr19	50507678	0.27848	-1.24547	1.65295	0.120222	0.203673	-5.70762
rs3093774	rs1555902	Drug_ASP	697	chr13	108859258	-0.042443	-0.610902	-1.4334	0.161782	0.203691	-7.60413
rs76727299	rs74421455	Drug_ASP	Jurkat	chr17	61898353	0.0792848	-0.826268	1.70099	0.100195	0.203734	-6.43792
rs2947076	rs3006745	Drug_ASP	RS411	chr10	32843259	0.0815927	-0.391893	1.87932	0.0636893	0.205007	-5.3668
rs10412158	rs3786675	Drug_ASP	BALL1	chr19	50528696	0.13252	3.32171	2.39472	0.0278687	0.205818	-4.78812
rs2374064	rs17033809	Drug_ASP	Nalm6	chr12	103793808	0.114894	-0.12343	1.59046	0.120223	0.206132	-5.65194
rs12409437	rs2815700	Drug_ASP	CEM	chr1	28270046	0.155809	-0.854144	1.64019	0.122873	0.207135	-6.42809
rs12798	rs2273358	Drug_ASP	Nalm6	chr20	43561654	0.0444998	-0.648611	1.57826	0.123002	0.209632	-6.6021
rs7714751	rs11956240	Drug_ASP	Jurkat	chr5	137849066	0.0679331	-1.15815	1.67995	0.104261	0.21	-6.61859
rs3111694	rs2367291	Drug_ASP	P12-Ichikawa	chr4	74731359	0.0578734	-0.157617	1.57372	0.129899	0.210653	-6.3889
rs3111694	rs2886927	Drug_ASP	P12-Ichikawa	chr4	74731359	0.0578734	-0.157617	1.57372	0.129899	0.210653	-6.3889
rs3111694	rs3111694	Drug_ASP	P12-Ichikawa	chr4	74731359	0.0578734	-0.157617	1.57372	0.129899	0.210653	-6.3889
rs3111694	rs3117598	Drug_ASP	P12-Ichikawa	chr4	74731359	0.0578734	-0.157617	1.57372	0.129899	0.210653	-6.3889
rs862245	rs6894520	Drug_ASP	Jurkat	chr5	81585737	0.0659096	-1.05385	1.67504	0.105232	0.210993	-6.63608
rs11882531	rs3786675	Drug_ASP	SUPB15	chr19	50490580	0.208311	-2.35187	1.9319	0.0684291	0.211486	-5.83239
rs862242	rs6894520	Drug_ASP	Nalm6	chr5	81587566	-0.0439924	-0.780384	-1.57028	0.124847	0.21214	-6.61809
rs17129305	rs1534277	Drug_ASP	Nalm6	chr12	41761858	0.0798158	-0.506089	1.56344	0.126447	0.214147	-5.95389
rs17129305	rs17129347	Drug_ASP	Nalm6	chr12	41761858	0.0798158	-0.506089	1.56344	0.126447	0.214147	-5.95389
rs73601623	rs752319	Drug_ASP	SUPB15	chr10	20161140	0.281374	-0.909679	1.91753	0.0703353	0.215043	-5.72673
rs16917709	rs7009099	Drug_ASP	RS411	chr8	53246088	0.12036	0.00919079	1.85177	0.0675924	0.215136	-5.03806
rs16917709	rs7010386	Drug_ASP	RS411	chr8	53246088	0.12036	0.00919079	1.85177	0.0675924	0.215136	-5.03806
rs17775791	rs17775791	Drug_ASP	REH	chr3	186722362	0.534285	-1.16427	2.10613	0.0519693	0.215193	-4.52314
rs6894520	rs6894520	Drug_ASP	Jurkat	chr5	81594748	-0.139286	-0.533734	-1.66132	0.107978	0.215198	-5.84484
rs656338	rs560573	Drug_ASP	RS411	chr11	121365860	-0.0885217	-0.477429	-1.84628	0.068394	0.216878	-5.33365
rs656338	rs668387	Drug_ASP	RS411	chr11	121365860	-0.0885217	-0.477429	-1.84628	0.068394	0.216878	-5.33365
rs9819038	rs7653046	Drug_ASP	Jurkat	chr3	193322870	-0.0885858	-1.08307	-1.65389	0.109489	0.217449	-6.48574
rs41280971	rs1636980	Drug_ASP	Nalm6	chr7	99954457	-0.0422735	-0.688908	-1.55066	0.12948	0.217628	-6.64811
rs6948685	rs1636980	Drug_ASP	CEM	chr7	99970188	0.101483	-0.749335	1.60808	0.129769	0.218114	-6.94699
rs11703006	rs10483230	Drug_ASP	Nalm6	chr22	46171505	0.0723663	-0.583286	1.54538	0.130751	0.219117	-6.26932
rs11703479	rs10483230	Drug_ASP	Jurkat	chr22	46228200	-0.1019	0.0149841	-1.64821	0.110657	0.219513	-6.25305
rs862242	rs6894520	Drug_ASP	REH	chr5	81587566	0.265144	-1.06008	2.09241	0.0533373	0.219791	-5.01476
rs114393069	rs114393069	Drug_ASP	Nalm6	chr19	55677886	-0.0407452	-0.378496	-1.54295	0.131338	0.219885	-6.6545
rs114393069	rs114601492	Drug_ASP	Nalm6	chr19	55677886	-0.0407452	-0.378496	-1.54295	0.131338	0.219885	-6.6545
rs73935150	rs3786675	Drug_ASP	BALL1	chr19	50528787	0.140381	2.1592	2.34708	0.0307111	0.21992	-4.7495
[truncated: 24,303 more rows]
