# Supplementary material for: Investigation of inherited noncoding genetic variation impacting the pharmacogenomics of childhood acute lymphoblastic leukemia treatment
Source: Nat Commun. 2024 May 1;15:3681. doi: 10.1038/s41467-024-48124-4 (PMC11063049; doi:10.1038/s41467-024-48124-4)
Supplement: Supplementary file 6 — Supplementary Data 3 [file 41467_2024_48124_MOESM6_ESM.xlsx]

## Sheet: Supplementary Data 3
Supplementary Data 3: Significant patient derived xenograft MPRA hits
Dataset	snpID	PDX_logFC	Mean_Cell_line_LFC
PDXMPRA1137	rs10411204	-1.8545	-1.4813
PDXMPRA1137	rs548390	-1.11776	-0.446714
PDXMPRA1137	rs16857207	-0.719966	-0.975883
PDXMPRA1137	rs12500345	-0.747382	-0.648536
PDXMPRA1137	rs74342470	1.22772	1.61374
PDXMPRA1137	rs16917710	1.07708	0.83148
PDXMPRA1137	rs58602067	-0.627943	-0.163465
PDXMPRA1137	rs1247117	-0.637428	-1.10651
PDXMPRA1137	rs2166631	-0.619603	-0.918616
PDXMPRA1137	rs3803222	-0.667097	0.402154
PDXMPRA1137	rs2862797	0.702161	0.671392
PDXMPRA1137	rs115982654	-0.928092	-0.872025
PDXMPRA1137	rs12090796	-0.836084	-0.751402
PDXMPRA1137	rs4742260	0.636221	0.733207
PDXMPRA1137	rs41380646	-0.61575	-0.654908
PDXMPRA1137	rs115310619	0.705373	0.336082
PDXMPRA1137	rs184864247	-0.738085	-0.311131
PDXMPRA1137	rs13043610	-0.875314	0.103282
PDXMPRA1137	rs8068636	-0.702922	-0.458217
PDXMPRA1137	rs12992696	-0.555849	0.30517
PDXMPRA1137	rs12214308	-0.529123	-0.197196
PDXMPRA1137	rs17706748	0.517532	0.281453
PDXMPRA1137	rs35982214	0.911149	-0.401996
PDXMPRA1137	rs75777619	0.480781	0.695564
PDXMPRA1137	rs4768052	0.478381	0.724943
PDXMPRA1137	rs7740331	-0.690457	-0.315451
PDXMPRA4419	rs3803222	-1.55638	0.402154
PDXMPRA4419	rs58602067	-1.09891	-0.163465
PDXMPRA4419	rs302847	0.819539	0.207152
PDXMPRA4420	rs16917710	2.2104	0.83148
PDXMPRA4420	rs548390	-1.4547	-0.446714
PDXMPRA4420	rs302847	0.816607	0.207152
PDXMPRA4420	rs11769057	0.659034	0.538082
PDXMPRA4420	rs12214308	-0.677355	-0.197196
PDXMPRA4420	rs3803222	-1.58956	0.402154
PDXMPRA4420	rs17112472	-0.966151	0.0283728
PDXMPRA4420	rs9787632	-0.721922	-0.219525
PDXMPRA4420	rs1264300	0.646783	0.506735
PDXMPRA4420	rs58602067	-1.19914	-0.163465
PDXMPRA4420	rs2166631	-0.949096	-0.918616
PDXMPRA4420	rs146696804	0.978899	0.29821
PDXMPRA4420	rs6498139	-1.0657	-0.109018
PDXMPRA4420	rs6973333	-0.686971	-0.633028
PDXMPRA4420	rs73126227	0.623027	-0.473995
PDXMPRA4420	rs4245597	-0.886447	-0.1361
PDXMPRA4420	rs9653186	-0.888137	-0.194407
PDXMPRA4420	rs76920724	0.900271	-0.122627
PDXMPRA4420	rs12221087	-0.82151	-0.620118
PDXMPRA4420	rs56156615	0.58952	0.458802
PDXMPRA4420	rs10096504	0.570659	-0.43097
PDXMPRA4420	rs4720108	0.807491	-0.224144
PDXMPRA4420	rs11994875	0.505538	0.0200146
PDXMPRA4420	rs12798	-0.482527	0.101862
PDXMPRA4420	rs56143128	0.697163	0.103144
PDXMPRA4420	rs17130730	0.679913	-0.407236
PDXMPRA4420	rs2650830	-0.493083	-0.582103
PDXMPRA4420	rs12233690	-0.812665	-0.387429
PDXMPRA4420	rs6851239	-1.06389	-1.11586
PDXMPRA4420	rs7735136	0.650051	-0.35833
PDXMPRA4420	rs891159	-0.693098	1.21364
PDXMPRA4420	rs10085651	0.773565	0.227157
PDXMPRA4420	rs28472677	0.62026	0.250566
PDXMPRA4420	rs10226576	-0.467531	0.247969
PDXMPRA4420	rs10787537	-0.376035	-0.196007
PDXMPRA4420	rs62392286	0.483523	0.29829
PDXMPRA4420	rs4703867	-0.765551	-0.499691
PDXMPRA4420	rs6470764	-0.360425	0.103975
PDXMPRA4420	rs79208817	0.652851	0.4125
PDXMPRA4420	rs17137056	-0.489485	-0.138499
PDXMPRA4420	rs9862440	0.521674	-0.332392
PDXMPRA4420	rs656338	0.552669	-0.0879385
PDXMPRA4420	rs61671395	-0.480518	-0.245544
PDXMPRA4420	rs142426754	-0.513073	-0.108225
PDXMPRA4420	rs10501923	0.580199	0.219411
PDXMPRA4420	rs7674442	-0.575221	-0.197513
PDXMPRA4420	rs8035135	0.835581	0.295721
PDXMPRA4420	rs7792959	-0.532246	0.123546
PDXMPRA4420	rs11881187	0.413803	-0.00225136
PDXMPRA4420	rs385301	-0.530363	-0.0345268
PDXMPRA4420	rs743466	0.5571	0.2146
PDXMPRA4420	rs11738995	0.562578	0.238917
PDXMPRA4420	rs871026	-0.521799	-0.286747
PDXMPRA4420	rs12232061	-0.513242	0.540564
PDXMPRA4420	rs76113899	-0.625374	-0.0329131
PDXMPRA4420	rs140430912	0.650721	-0.430793
PDXMPRA4420	rs9867822	-0.536139	0.184249
PDXMPRA4420	rs76446378	0.33257	-0.161586
PDXMPRA4420	rs16842196	-0.518465	-0.344119
PDXMPRA4420	rs71328672	-0.652837	-0.477619
PDXMPRA4420	rs7957668	-0.424953	0.409517
PDXMPRA4420	rs61738461	-0.432304	-0.176756
PDXMPRA4420	rs4742260	0.712775	0.733207
PDXMPRA4420	rs9648238	-0.571227	-0.210557
PDXMPRA4420	rs2650794	-0.571344	-0.114156
PDXMPRA4420	rs78942037	0.377811	0.525853
PDXMPRA4420	rs7979019	0.408418	0.186082
