# Supplementary material for: Investigation of inherited noncoding genetic variation impacting the pharmacogenomics of childhood acute lymphoblastic leukemia treatment
Source: Nat Commun. 2024 May 1;15:3681. doi: 10.1038/s41467-024-48124-4 (PMC11063049; doi:10.1038/s41467-024-48124-4)
Supplement: Supplementary file 7 — Supplementary Data 4 [file 41467_2024_48124_MOESM7_ESM.xlsx]

## Sheet: Supplemental Data 4
Supplementary Data 4: List of 556 reproducible and concordant regulatory variants from MPRA
Each variant harbored reproducible and consistent effects in >=3 ALL cell lines.
There are more than 556 lines because some SNVs have multiple phenotype associations and are therefore listed separately for each phenotypic association.
Positive control variants are highlighted in green.
556 reproducible and concordant regulatory variants	Phenotype	CHR	Start	Where?	At Promoter or Promoter CHiC gene	GREAT gene associations. #GREAT version 4.0.4 Species assembly: hg19 Association rule: Basal+extension: 5000 bp upstream, 1000 bp downstream, 1000000 bp max extension, curated regulatory domains included
rs36228834	ALL_Susceptibility	pos. control	NA	promoter	CDKN2A	pos. control
rs75777619	ALL_Susceptibility	pos. control	NA	Distal Intergenic	MYC	pos. control
rs10821937	ALL_Susceptibility	pos. control	NA	TSS_distal_noChIC		pos. control
rs12771808	ALL_Susceptibility	pos. control	NA	TSS_distal_noChIC		pos. control
rs12777136	ALL_Susceptibility	pos. control	NA	TSS_distal_noChIC		pos. control
rs2268513	ALL_Susceptibility	pos. control	NA	TSS_distal_noChIC		pos. control
rs3731222	ALL_Susceptibility	pos. control	NA	TSS_distal_noChIC		pos. control
rs3824662	ALL_Susceptibility	pos. control	NA	TSS_distal_noChIC		pos. control
rs62445866	ALL_Susceptibility	pos. control	NA	TSS_distal_noChIC		pos. control
rs9415635	ALL_Susceptibility	pos. control	NA	TSS_distal_noChIC		pos. control
rs11977017	Drug_ASP	chr7	142636704	promoter	LLCFC1	LLCFC1 (+102)
rs11769057	Drug_ASP	chr7	99964661	3'/5' UTR	MIR25	PILRA (-6406), PILRB (+30925)
rs6880209	Drug_ASP	chr5	81574182	promoter	RPS23	ATP6AP1L (-1098), RPS23 (+213)
rs4472444	Drug_ASP	chr7	100070758	3'/5' UTR	TAF6	C7orf61 (-8865), TSC22D4 (+6143)
rs17247678	Drug_ASP	chr5	81652773	Distal Intergenic	TMEM167A	ATP6AP1L (+77493), TMEM167A (+720541)
rs11570135	Drug_ASP	chr16	12058617	promoter	TNFRSF17	TNFRSF17 (-346)
rs114601492	Drug_ASP	chr19	55670651	promoter	TNNI3	TNNI3 (-1552)
rs10410420	Drug_ASP	chr19	50528594	promoter	VRK3	ZNF473 (-384), VRK3 (+608)
rs10412158	Drug_ASP	chr19	50528696	promoter	VRK3	ZNF473 (-282), VRK3 (+506)
rs73935150	Drug_ASP	chr19	50528787	promoter	VRK3	ZNF473 (-191), VRK3 (+415)
rs10008489	Drug_ASP	chr4	78989716	TSS_distal_noChIC		ANXA3 (-482956), FRAS1 (+10993)
rs10096262	Drug_ASP	chr8	17484298	TSS_distal_noChIC		PDGFRL (+50357), MTUS1 (+173878)
rs10407013	Drug_ASP	chr19	50501054	TSS_distal_noChIC		SIGLEC11 (-36626), ZNF473 (-27924)
rs10411204	Drug_ASP	chr19	50507336	TSS_distal_noChIC		SIGLEC11 (-42908), ZNF473 (-21642)
rs10411985	Drug_ASP	chr19	50507495	TSS_distal_noChIC		SIGLEC11 (-43067), ZNF473 (-21483)
rs10412963	Drug_ASP	chr19	50507361	TSS_distal_noChIC		SIGLEC11 (-42933), ZNF473 (-21617)
rs10415604	Drug_ASP	chr19	50553809	TSS_distal_noChIC		VRK3 (-24607), IZUMO2 (+112642)
rs10501923	Drug_ASP	chr11	99613901	TSS_distal_noChIC		ARHGAP42 (-944505), CNTN5 (+721982)
rs10754003	Drug_ASP	chr1	192137145	TSS_distal_noChIC		RGS21 (-148976), RGS18 (+9559)
rs10794057	Drug_ASP	chr10	127729734	TSS_distal_noChIC		FANK1 (+144627), ADAM12 (+347289)
rs111772743	Drug_ASP	chr5	81569088	TSS_distal_noChIC		RPS23 (+5307), ATG10 (+301245)
rs11177751	Drug_ASP	chr12	70002488	TSS_distal_noChIC		LRRC10 (+2453), CCT2 (+23375)
rs112005381	Drug_ASP	chr6	71226325	TSS_distal_noChIC		C6orf57 (-50294), FAM135A (+103315)
rs114425365	Drug_ASP	chr19	50526252	TSS_distal_noChIC		ZNF473 (-2726)
rs115982654	Drug_ASP	chr7	47935076	TSS_distal_noChIC		PKD1L1 (+53011), C7orf69 (+100188)
rs11703006	Drug_ASP	chr22	46171505	TSS_distal_noChIC		ATXN10 (+103827), WNT7B (+201503)
rs11879641	Drug_ASP	chr19	50490570	TSS_distal_noChIC		ZNF473 (-38408), SIGLEC11 (-26142)
rs11879659	Drug_ASP	chr19	50490522	TSS_distal_noChIC		ZNF473 (-38456), SIGLEC11 (-26094)
rs11879713	Drug_ASP	chr19	50490768	TSS_distal_noChIC		ZNF473 (-38210), SIGLEC11 (-26340)
rs11880182	Drug_ASP	chr19	50554201	TSS_distal_noChIC		VRK3 (-24999), IZUMO2 (+112250)
rs12191321	Drug_ASP	chr6	71303187	TSS_distal_noChIC		SMAP1 (-74291), C6orf57 (+26568)
rs12489198	Drug_ASP	chr3	193294307	TSS_distal_noChIC		ATP13A4 (-21397), OPA1 (-16625)
rs12743495	Drug_ASP	chr1	115618888	TSS_distal_noChIC		TSPAN2 (+13196), TSHB (+46474)
rs12743506	Drug_ASP	chr1	115618902	TSS_distal_noChIC		TSPAN2 (+13182), TSHB (+46488)
rs12815173	Drug_ASP	chr12	103786865	TSS_distal_noChIC		STAB2 (-194185), ASCL1 (+435402)
rs12831938	Drug_ASP	chr12	132280509	TSS_distal_noChIC		MMP17 (-32428), SFSWAP (+84828)
rs145090758	Drug_ASP	chr12	119544633	TSS_distal_noChIC		HSPB8 (-71813), SRRM4 (+125334)
rs145976319	Drug_ASP	chr17	61933103	TSS_distal_noChIC		SMARCD2 (-12804), CSH2 (+18022)
rs1502884	Drug_ASP	chr4	78986882	TSS_distal_noChIC		ANXA3 (-485790), FRAS1 (+8159)
rs1502885	Drug_ASP	chr4	78986514	TSS_distal_noChIC		ANXA3 (-486158), FRAS1 (+7791)
rs154076	Drug_ASP	chr5	137863134	TSS_distal_noChIC		ETF1 (+15854), EGR1 (+61956)
rs155249	Drug_ASP	chr16	2312012	TSS_distal_noChIC		ECI1 (-10398), RNPS1 (+5591)
rs1555902	Drug_ASP	chr13	108856783	TSS_distal_noChIC		FAM155A (-337701), LIG4 (+10346)
rs16830788	Drug_ASP	chr2	135311194	TSS_distal_noChIC		TMEM163 (+165375), MGAT5 (+433442)
rs16917709	Drug_ASP	chr8	53246088	TSS_distal_noChIC		PCMTD1 (-434431), ST18 (+76214)
rs16917710	Drug_ASP	chr8	53246206	TSS_distal_noChIC		PCMTD1 (-434549), ST18 (+76096)
rs16947185	Drug_ASP	chr17	61943487	TSS_distal_noChIC		SMARCD2 (-23188), CSH2 (+7638)
rs17129267	Drug_ASP	chr12	41747805	TSS_distal_noChIC		PDZRN4 (+165556), GXYLT1 (+790875)
rs17289402	Drug_ASP	chr9	32468875	TSS_distal_noChIC		DDX58 (+57446), ACO1 (+84258)
rs17706748	Drug_ASP	chr6	71140367	TSS_distal_noChIC		C6orf57 (-136252), FAM135A (+17357)
rs181644066	Drug_ASP	chr19	50491047	TSS_distal_noChIC		ZNF473 (-37931), SIGLEC11 (-26619)
rs1864182	Drug_ASP	chr5	81549240	TSS_distal_noChIC		RPS23 (+25155), ATG10 (+281397)
rs1864183	Drug_ASP	chr5	81549216	TSS_distal_noChIC		RPS23 (+25179), ATG10 (+281373)
rs188748297	Drug_ASP	chr19	50589019	TSS_distal_noChIC		VRK3 (-59817), IZUMO2 (+77432)
rs192156380	Drug_ASP	chr7	99830281	TSS_distal_noChIC		SPDYE3 (-75043), PVRIG (+13423)
rs2064524	Drug_ASP	chr6	24919115	TSS_distal_noChIC		LRRC16A (-360540), FAM65B (-7921)
rs2108269	Drug_ASP	chr7	99980104	TSS_distal_noChIC		PILRA (+9037), ZCWPW1 (+46197)
rs2125358	Drug_ASP	chr11	86226958	TSS_distal_noChIC		CCDC81 (+141025), ME3 (+156719)
rs2305198	Drug_ASP	chr10	71128875	TSS_distal_noChIC		TACR2 (+47747), HK1 (+80376)
rs2407156	Drug_ASP	chr5	81636368	TSS_distal_noChIC		ATP6AP1L (+61088), TMEM167A (+736946)
rs28362929	Drug_ASP	chr15	74701412	TSS_distal_noChIC		CYP11A1 (-41332), SEMA7A (+25395)
rs28376974	Drug_ASP	chr2	54352151	TSS_distal_noChIC		ACYP2 (+9511), TSPYL6 (+131257)
rs28594879	Drug_ASP	chr19	50507584	TSS_distal_noChIC		SIGLEC11 (-43156), ZNF473 (-21394)
rs28733880	Drug_ASP	chr4	78980514	TSS_distal_noChIC		ANXA3 (-492158), FRAS1 (+1791)
rs3111692	Drug_ASP	chr4	74729907	TSS_distal_noChIC		CXCL1 (-5213), PF4V1 (+11002)
rs3117598	Drug_ASP	chr4	74731278	TSS_distal_noChIC		CXCL1 (-3842)
rs35982214	Drug_ASP	chr12	103786854	TSS_distal_noChIC		STAB2 (-194196), ASCL1 (+435391)
rs3738	Drug_ASP	chr5	81569293	TSS_distal_noChIC		RPS23 (+5102), ATG10 (+301450)
rs3739	Drug_ASP	chr5	81569311	TSS_distal_noChIC		RPS23 (+5084), ATG10 (+301468)
rs4554184	Drug_ASP	chr5	81675656	TSS_distal_noChIC		ATP6AP1L (+100376), TMEM167A (+697658)
rs4703867	Drug_ASP	chr5	81377974	TSS_distal_noChIC		ATG10 (+110131), RPS23 (+196421)
rs55876959	Drug_ASP	chr15	74826829	TSS_distal_noChIC		UBL7 (-73387), ARID3B (-6688)
rs55985421	Drug_ASP	chr5	137841263	TSS_distal_noChIC		ETF1 (+37725), EGR1 (+40085)
rs56156615	Drug_ASP	chr1	28266957	TSS_distal_noChIC		XKR8 (-19015), SMPDL3B (+5454)
rs56170708	Drug_ASP	chr9	96010036	TSS_distal_noChIC		WNK2 (+62825), C9orf129 (+98659)
rs56229440	Drug_ASP	chr19	50507535	TSS_distal_noChIC		SIGLEC11 (-43107), ZNF473 (-21443)
rs56969688	Drug_ASP	chr19	50501282	TSS_distal_noChIC		SIGLEC11 (-36854), ZNF473 (-27696)
rs59369204	Drug_ASP	chr17	61774777	TSS_distal_noChIC		LIMD2 (+2722), MAP3K3 (+74976)
rs6031867	Drug_ASP	chr20	43540321	TSS_distal_noChIC		PABPC1L (+1619), TOMM34 (+48805)
rs60536986	Drug_ASP	chr19	50526278	TSS_distal_noChIC		ZNF473 (-2700)
rs60653573	Drug_ASP	chr3	130434202	TSS_distal_noChIC		PIK3R4 (+31470), COL6A6 (+155025)
rs60733727	Drug_ASP	chr5	81448283	TSS_distal_noChIC		RPS23 (+126112), ATG10 (+180440)
rs6151759	Drug_ASP	chr5	80043404	TSS_distal_noChIC		RASGRF2 (-213086), DHFR (-92603)
rs6687273	Drug_ASP	chr1	192117602	TSS_distal_noChIC		RGS18 (-9984)
rs6870335	Drug_ASP	chr5	81590070	TSS_distal_noChIC		ATP6AP1L (+14790), TMEM167A (+783244)
rs7094651	Drug_ASP	chr10	71119003	TSS_distal_noChIC		TACR2 (+57619), HK1 (+70504)
rs7110900	Drug_ASP	chr11	131486597	TSS_distal_noChIC		SNX19 (-700194), NTM (-294758)
rs73012496	Drug_ASP	chr1	152953965	TSS_distal_noChIC		SPRR1A (-2591)
rs73213758	Drug_ASP	chr12	119553104	TSS_distal_noChIC		HSPB8 (-63342), SRRM4 (+133805)
rs73935135	Drug_ASP	chr19	50506872	TSS_distal_noChIC		SIGLEC11 (-42444), ZNF473 (-22106)
rs73935136	Drug_ASP	chr19	50507113	TSS_distal_noChIC		SIGLEC11 (-42685), ZNF473 (-21865)
rs73935147	Drug_ASP	chr19	50521476	TSS_distal_noChIC		SIGLEC11 (-57048), ZNF473 (-7502)
rs74025850	Drug_ASP	chr15	75111152	TSS_distal_noChIC		CPLX3 (-7735), LMAN1L (+6096)
rs74162854	Drug_ASP	chr10	127427762	TSS_distal_noChIC		EDRF1 (+19618), MMP21 (+36627)
rs74464627	Drug_ASP	chr3	130431425	TSS_distal_noChIC		PIK3R4 (+34247), COL6A6 (+152248)
rs75219664	Drug_ASP	chr3	130431481	TSS_distal_noChIC		PIK3R4 (+34191), COL6A6 (+152304)
rs77115755	Drug_ASP	chr18	53028854	TSS_distal_noChIC		CCDC68 (-402116), TCF4 (+274330)
rs7795656	Drug_ASP	chr7	99950297	TSS_distal_noChIC		PILRA (-20770), PILRB (+16561)
rs7795805	Drug_ASP	chr7	99950408	TSS_distal_noChIC		PILRA (-20659), PILRB (+16672)
rs7799894	Drug_ASP	chr7	99950427	TSS_distal_noChIC		PILRA (-20640), PILRB (+16691)
rs7799901	Drug_ASP	chr7	99950450	TSS_distal_noChIC		PILRA (-20617), PILRB (+16714)
rs79125155	Drug_ASP	chr19	50478852	TSS_distal_noChIC		ZNF473 (-50126), SIGLEC11 (-14424)
rs79372788	Drug_ASP	chr1	115634302	TSS_distal_noChIC		TSPAN2 (-2218)
rs7943741	Drug_ASP	chr11	86195270	TSS_distal_noChIC		CCDC81 (+109337), ME3 (+188407)
rs7957668	Drug_ASP	chr12	103789269	TSS_distal_noChIC		STAB2 (-191781), ASCL1 (+437806)
rs891159	Drug_ASP	chr5	81491087	TSS_distal_noChIC		RPS23 (+83308), ATG10 (+223244)
rs9304696	Drug_ASP	chr19	50498328	TSS_distal_noChIC		SIGLEC11 (-33900), ZNF473 (-30650)
rs9324293	Drug_ASP	chr13	113028913	TSS_distal_noChIC		SPACA7 (-1719)
rs932494	Drug_ASP	chr6	24908645	TSS_distal_noChIC		FAM65B (+2549), GMNN (+133480)
rs12660691	Drug_DEX	chr6	130008445	intronic	ARHGAP18	ARHGAP18 (+22924), LAMA2 (+804104)
rs61174903	Drug_DEX	chr22	20068086	promoter	DGCR8	DGCR8 (+332)
rs10471237	Drug_DEX	chr4	775894	promoter	PCGF3	CPLX1 (+44091), PCGF3 (+76341)
rs6670157	Drug_DEX	chr1	10458439	promoter	PGD	PGD (-697)
rs11837158	Drug_DEX	chr12	42983762	promoter	PRICKLE1	PRICKLE1 (-105966), ADAMTS20 (+961961)
rs7205474	Drug_DEX	chr16	11043413	intronic	RMI2	CLEC16A (+5069), SOCS1 (+306622)
rs2297815	Drug_DEX	chr9	117266965	promoter	WHRN	WHRN (+284)
rs10005989	Drug_DEX	chr4	56405206	TSS_distal_noChIC		CLOCK (-29013), PDCL2 (+53172)
rs10489286	Drug_DEX	chr1	172312919	TSS_distal_noChIC		C1orf105 (-76908), DNM3 (+502299)
rs10817628	Drug_DEX	chr9	117259538	TSS_distal_noChIC		AKNA (-102854), DFNB31 (+7711)
rs112266787	Drug_DEX	chr4	44636449	TSS_distal_noChIC		KCTD8 (-185626), YIPF7 (+17208)
rs113307754	Drug_DEX	chr22	20089271	TSS_distal_noChIC		TRMT2A (+15546), DGCR8 (+21517)
rs114586402	Drug_DEX	chr5	146858485	TSS_distal_noChIC		DPYSL3 (+31133), STK32A (+243960)
rs115375668	Drug_DEX	chr10	90503812	TSS_distal_noChIC		LIPN (-17350), LIPK (+19512)
rs115718086	Drug_DEX	chr10	90501158	TSS_distal_noChIC		LIPN (-20004), LIPK (+16858)
rs115982654	Drug_DEX	chr7	47935076	TSS_distal_noChIC		PKD1L1 (+53011), C7orf69 (+100188)
rs116111998	Drug_DEX	chr4	95247358	TSS_distal_noChIC		HPGDS (+16668), SMARCAD1 (+118597)
rs11814428	Drug_DEX	chr10	7810539	TSS_distal_noChIC		KIN (+19404), ITIH2 (+65308)
rs11845471	Drug_DEX	chr14	64207270	TSS_distal_noChIC		SYNE2 (-112412), SGPP1 (-12514)
rs11941178	Drug_DEX	chr4	95229431	TSS_distal_noChIC		HPGDS (+34595), SMARCAD1 (+100670)
rs11946095	Drug_DEX	chr4	95229524	TSS_distal_noChIC		HPGDS (+34502), SMARCAD1 (+100763)
rs12052898	Drug_DEX	chr2	202755103	TSS_distal_noChIC		FZD7 (-144206), CDK15 (+83802)
rs12151752	Drug_DEX	chr2	85934652	TSS_distal_noChIC		ATOH8 (-46364), GNLY (+13239)
rs13289712	Drug_DEX	chr9	84212461	TSS_distal_noChIC		TLE1 (+91758)
rs13425892	Drug_DEX	chr2	202747624	TSS_distal_noChIC		FZD7 (-151685), CDK15 (+76323)
rs1369452	Drug_DEX	chr8	143848302	TSS_distal_noChIC		LYPD2 (-14351), LYNX1 (+11337)
rs1375004	Drug_DEX	chr2	107464149	TSS_distal_noChIC		RGPD3 (-379318), ST6GAL2 (+38952)
rs1601092	Drug_DEX	chr11	83710616	TSS_distal_noChIC		CCDC90B (-713167)
rs16857352	Drug_DEX	chr4	44666250	TSS_distal_noChIC		GUF1 (-14195), YIPF7 (-12593)
rs1688888	Drug_DEX	chr7	87605618	TSS_distal_noChIC		ADAM22 (+41917), SRI (+243775)
rs17299487	Drug_DEX	chr13	92811054	TSS_distal_noChIC		GPC5 (+760126)
rs17726928	Drug_DEX	chr18	42538724	TSS_distal_noChIC		SLC14A2 (-656041), SETBP1 (+277862)
rs17734771	Drug_DEX	chr5	168496600	TSS_distal_noChIC		PANK3 (-489996), SLIT3 (+231532)
rs181410582	Drug_DEX	chr4	95235927	TSS_distal_noChIC		HPGDS (+28099), SMARCAD1 (+107166)
rs191230191	Drug_DEX	chr4	95235941	TSS_distal_noChIC		HPGDS (+28085), SMARCAD1 (+107180)
rs1970197	Drug_DEX	chr10	131359588	TSS_distal_noChIC		MGMT (+94141), EBF3 (+402516)
rs1974653	Drug_DEX	chr22	20134350	TSS_distal_noChIC		ZDHHC8 (+14880), RTN4R (+121703)
rs2022160	Drug_DEX	chr7	87631722	TSS_distal_noChIC		ADAM22 (+68021), SRI (+217671)
rs2299569	Drug_DEX	chr8	17454731	TSS_distal_noChIC		PDGFRL (+20790), MTUS1 (+203445)
rs2397	Drug_DEX	chr7	1004523	TSS_distal_noChIC		ADAP1 (-10191), COX19 (+10711)
rs2705038	Drug_DEX	chr8	17454353	TSS_distal_noChIC		PDGFRL (+20412), MTUS1 (+203823)
rs28448690	Drug_DEX	chr7	1005950	TSS_distal_noChIC		ADAP1 (-11618), COX19 (+9284)
rs28714503	Drug_DEX	chr1	60120535	TSS_distal_noChIC		HOOK1 (-159997), FGGY (+357883)
rs291228	Drug_DEX	chr11	86004515	TSS_distal_noChIC		C11orf73 (-8749), EED (+48930)
rs36014597	Drug_DEX	chr10	54531800	TSS_distal_noChIC		MBL2 (-341)
rs368577000	Drug_DEX	chr10	90457395	TSS_distal_noChIC		LIPK (-26905), LIPF (+33198)
rs3739033	Drug_DEX	chr2	135483360	TSS_distal_noChIC		ACMSD (-112756), TMEM163 (-6791)
rs3777684	Drug_DEX	chr6	139465993	TSS_distal_noChIC		HECA (+9745), TXLNB (+147282)
rs3799487	Drug_DEX	chr6	137363835	TSS_distal_noChIC		IL20RA (+2265), SLC35D3 (+120434)
rs3889437	Drug_DEX	chr5	101552210	TSS_distal_noChIC		SLCO4C1 (+80042)
rs4402307	Drug_DEX	chr11	133399857	TSS_distal_noChIC		OPCML (-586292), SPATA19 (+315538)
rs4460831	Drug_DEX	chr11	133399980	TSS_distal_noChIC		OPCML (-586415), SPATA19 (+315415)
rs4700818	Drug_DEX	chr5	179065148	TSS_distal_noChIC		HNRNPH1 (-13479), C5orf60 (+6898)
rs471390	Drug_DEX	chr10	131382825	TSS_distal_noChIC		MGMT (+117378), EBF3 (+379279)
rs4736323	Drug_DEX	chr8	143830359	TSS_distal_noChIC		SLURP1 (-6531), LYPD2 (+3592)
rs487120	Drug_DEX	chr10	131367552	TSS_distal_noChIC		MGMT (+102105), EBF3 (+394552)
rs509017	Drug_DEX	chr10	131367174	TSS_distal_noChIC		MGMT (+101727), EBF3 (+394930)
rs548390	Drug_DEX	chr10	131417427	TSS_distal_noChIC		MGMT (+151980), EBF3 (+344677)
rs558764	Drug_DEX	chr10	131426957	TSS_distal_noChIC		MGMT (+161510), EBF3 (+335147)
rs568166	Drug_DEX	chr10	131400088	TSS_distal_noChIC		MGMT (+134641), EBF3 (+362016)
rs58136256	Drug_DEX	chr5	168508150	TSS_distal_noChIC		PANK3 (-501546), SLIT3 (+219982)
rs58443873	Drug_DEX	chr15	74148956	TSS_distal_noChIC		TBC1D21 (-17011), CD276 (+172403)
rs58722244	Drug_DEX	chr10	129786367	TSS_distal_noChIC		PTPRE (+81043), MKI67 (+138281)
rs6671322	Drug_DEX	chr1	60118968	TSS_distal_noChIC		HOOK1 (-161564), FGGY (+356316)
rs68087715	Drug_DEX	chr14	94419665	TSS_distal_noChIC		PRIMA1 (-164839), ASB2 (+23471)
rs6851239	Drug_DEX	chr4	44671698	TSS_distal_noChIC		YIPF7 (-18041), GUF1 (-8747)
rs6851838	Drug_DEX	chr4	56420747	TSS_distal_noChIC		CLOCK (-44554), PDCL2 (+37631)
rs7027998	Drug_DEX	chr9	95314769	TSS_distal_noChIC		ECM2 (-16433), IPPK (+117777)
rs7074238	Drug_DEX	chr10	45435744	TSS_distal_noChIC		RASSF4 (-19495), TMEM72 (+29097)
rs7281289	Drug_DEX	chr21	31940744	TSS_distal_noChIC		KRTAP19-7 (-7112), KRTAP22-2 (+21971)
rs7286804	Drug_DEX	chr22	20135383	TSS_distal_noChIC		ZDHHC8 (+15913), RTN4R (+120670)
rs73563767	Drug_DEX	chr8	17454695	TSS_distal_noChIC		PDGFRL (+20754), MTUS1 (+203481)
rs74086291	Drug_DEX	chr1	60126660	TSS_distal_noChIC		HOOK1 (-153872), FGGY (+364008)
rs74342470	Drug_DEX	chr4	44690397	TSS_distal_noChIC		GUF1 (+9952), GNPDA2 (+38214)
rs74490163	Drug_DEX	chr3	156862365	TSS_distal_noChIC		CCNL1 (+15636), TIPARP (+469732)
rs74810474	Drug_DEX	chr4	44670757	TSS_distal_noChIC		YIPF7 (-17100), GUF1 (-9688)
rs74861035	Drug_DEX	chr8	17454749	TSS_distal_noChIC		PDGFRL (+20808), MTUS1 (+203427)
rs76260312	Drug_DEX	chr10	45434467	TSS_distal_noChIC		RASSF4 (-20772), TMEM72 (+27820)
rs76702877	Drug_DEX	chr14	104500231	TSS_distal_noChIC		ASPG (-51784), TDRD9 (+105433)
rs7674442	Drug_DEX	chr4	143084393	TSS_distal_noChIC		IL15 (+526639), INPP4B (+683049)
rs7687396	Drug_DEX	chr4	68998153	TSS_distal_noChIC		TMPRSS11F (-2556)
rs77181760	Drug_DEX	chr13	92811020	TSS_distal_noChIC		GPC5 (+760092)
rs7735136	Drug_DEX	chr5	101554143	TSS_distal_noChIC		SLCO4C1 (+78109)
rs77532695	Drug_DEX	chr4	44672459	TSS_distal_noChIC		YIPF7 (-18802), GUF1 (-7986)
rs7869173	Drug_DEX	chr9	16480911	TSS_distal_noChIC		PSIP1 (-969895), BNC2 (+389792)
rs79178475	Drug_DEX	chr8	17454750	TSS_distal_noChIC		PDGFRL (+20809), MTUS1 (+203426)
rs79208817	Drug_DEX	chr3	156871522	TSS_distal_noChIC		CCNL1 (+6479), TIPARP (+478889)
rs79208987	Drug_DEX	chr14	104423676	TSS_distal_noChIC		ASPG (-128339), TDRD9 (+28878)
rs79508493	Drug_DEX	chr21	31628503	TSS_distal_noChIC		CLDN8 (-40113), KRTAP24-1 (+26772)
rs79765254	Drug_DEX	chr4	44670920	TSS_distal_noChIC		YIPF7 (-17263), GUF1 (-9525)
rs80079355	Drug_DEX	chr2	107460162	TSS_distal_noChIC		RGPD3 (-375331), ST6GAL2 (+42939)
rs80121507	Drug_DEX	chr14	104536252	TSS_distal_noChIC		ASPG (-15763), TDRD9 (+141454)
rs8118557	Drug_DEX	chr20	19409507	TSS_distal_noChIC		RIN2 (-457657), SLC24A3 (+216218)
rs9487365	Drug_DEX	chr6	110626688	TSS_distal_noChIC		METTL24 (+52786), CDC40 (+125345)
rs9560954	Drug_DEX	chr13	92817005	TSS_distal_noChIC		GPC5 (+766077)
rs9653186	Drug_DEX	chr2	144512384	TSS_distal_noChIC		GTDC1 (+480922), ARHGAP15 (+625502)
rs28362606	Drug_PRED	chr6	26365586	promoter	BTN3A2	BTN3A2 (+128)
rs68112369	Drug_PRED	chr6	26365759	promoter	BTN3A2	BTN3A2 (+301)
rs61174903	Drug_PRED	chr22	20068086	promoter	DGCR8	DGCR8 (+332)
rs4742260	Drug_PRED	chr9	6757031	promoter	KDM4C	KDM4C (-624)
rs73655537	Drug_PRED	chr9	103189010	promoter	MSANTD3	MSANTD3 (-427)
rs1016176	Drug_PRED	chr9	103199994	TSS_distal_noChIC		MSANTD3-TMEFF1 (-4558)
rs10174551	Drug_PRED	chr2	85743336	TSS_distal_noChIC		MAT2A (-22951), SH2D6 (+81419)
rs10489286	Drug_PRED	chr1	172312919	TSS_distal_noChIC		C1orf105 (-76908), DNM3 (+502299)
rs11002308	Drug_PRED	chr10	79594796	TSS_distal_noChIC		KCNMA1 (-197397), DLG5 (+91487)
rs11002309	Drug_PRED	chr10	79594931	TSS_distal_noChIC		KCNMA1 (-197532), DLG5 (+91352)
rs11002310	Drug_PRED	chr10	79596030	TSS_distal_noChIC		KCNMA1 (-198631), DLG5 (+90253)
rs113307754	Drug_PRED	chr22	20089271	TSS_distal_noChIC		TRMT2A (+15546), DGCR8 (+21517)
rs114586402	Drug_PRED	chr5	146858485	TSS_distal_noChIC		DPYSL3 (+31133), STK32A (+243960)
rs12029982	Drug_PRED	chr1	70361373	TSS_distal_noChIC		LRRC7 (+135516), LRRC40 (+309929)
rs12090961	Drug_PRED	chr1	159768539	TSS_distal_noChIC		FCRL6 (-3674)
rs12151752	Drug_PRED	chr2	85934652	TSS_distal_noChIC		ATOH8 (-46364), GNLY (+13239)
rs12233690	Drug_PRED	chr4	38787601	TSS_distal_noChIC		TLR10 (-3023)
rs12233799	Drug_PRED	chr4	38787683	TSS_distal_noChIC		TLR10 (-3105)
rs12356375	Drug_PRED	chr10	79594514	TSS_distal_noChIC		KCNMA1 (-197115), DLG5 (+91769)
rs12665941	Drug_PRED	chr7	30828246	TSS_distal_noChIC		ENSG00000250424 (-64763), FAM188B (+17214)
rs14158	Drug_PRED	chr19	11242044	TSS_distal_noChIC		SPC24 (+24439), LDLR (+42007)
rs16879655	Drug_PRED	chr8	87077583	TSS_distal_noChIC		REXO1L1P (-501858), PSKH2 (+4342)
rs17055381	Drug_PRED	chr4	170928674	TSS_distal_noChIC		C4orf27 (-249571), MFAP3L (+18884)
rs17064591	Drug_PRED	chr18	55935987	TSS_distal_noChIC		NEDD4L (+224378), ALPK2 (+360201)
rs17149495	Drug_PRED	chr11	86606101	TSS_distal_noChIC		FZD4 (+60331), PRSS23 (+94820)
rs17256902	Drug_PRED	chr14	24795495	TSS_distal_noChIC		ADCY4 (+8781), LTB4R (+12979)
rs17726928	Drug_PRED	chr18	42538724	TSS_distal_noChIC		SLC14A2 (-656041), SETBP1 (+277862)
rs1867923	Drug_PRED	chr4	1748486	TSS_distal_noChIC		FGFR3 (-46552), TACC3 (+25221)
rs1974653	Drug_PRED	chr22	20134350	TSS_distal_noChIC		ZDHHC8 (+14880), RTN4R (+121703)
rs2073529	Drug_PRED	chr6	26375159	TSS_distal_noChIC		BTN2A2 (-8169), BTN3A2 (+9701)
rs2302831	Drug_PRED	chr14	77762472	TSS_distal_noChIC		NGB (-24818), GSTZ1 (-24754)
rs2397	Drug_PRED	chr7	1004523	TSS_distal_noChIC		ADAP1 (-10191), COX19 (+10711)
rs2423033	Drug_PRED	chr20	4792559	TSS_distal_noChIC		PRNT (-71246), RASSF2 (+11731)
rs2497378	Drug_PRED	chr11	58508087	TSS_distal_noChIC		GLYAT (-8654), GLYATL2 (+104169)
rs261288	Drug_PRED	chr15	58676499	TSS_distal_noChIC		LIPC (-26268), AQP9 (+246105)
rs2738454	Drug_PRED	chr19	11233678	TSS_distal_noChIC		SPC24 (+32805), LDLR (+33641)
rs2738455	Drug_PRED	chr19	11235090	TSS_distal_noChIC		SPC24 (+31393), LDLR (+35053)
rs28448690	Drug_PRED	chr7	1005950	TSS_distal_noChIC		ADAP1 (-11618), COX19 (+9284)
rs302863	Drug_PRED	chr17	56698827	TSS_distal_noChIC		SEPT4 (-80649), TEX14 (+70556)
rs34322406	Drug_PRED	chr14	34873755	TSS_distal_noChIC		EGLN3 (-453469), SPTSSA (+57806)
rs3730533	Drug_PRED	chr12	69211660	TSS_distal_noChIC		MDM2 (+9705), CPM (+115318)
rs4077096	Drug_PRED	chr4	1741534	TSS_distal_noChIC		FGFR3 (-53504), TACC3 (+18269)
rs4315367	Drug_PRED	chr17	74519158	TSS_distal_noChIC		RHBDF2 (-21670), CYGB (+14828)
rs4548927	Drug_PRED	chr17	31082747	TSS_distal_noChIC		MYO1D (+121447), CDK5R1 (+269111)
rs4703867	Drug_PRED	chr5	81377974	TSS_distal_noChIC		ATG10 (+110131), RPS23 (+196421)
rs56853460	Drug_PRED	chr8	87074316	TSS_distal_noChIC		REXO1L1P (-498591), PSKH2 (+7609)
rs6020814	Drug_PRED	chr20	49489180	TSS_distal_noChIC		ADNP (+58569), BCAS4 (+77750)
rs60733727	Drug_PRED	chr5	81448283	TSS_distal_noChIC		RPS23 (+126112), ATG10 (+180440)
rs6810987	Drug_PRED	chr4	186271669	TSS_distal_noChIC		LRP2BP (+28482), SNX25 (+146279)
rs7033740	Drug_PRED	chr9	6744867	TSS_distal_noChIC		GLDC (-99218), KDM4C (-12788)
rs7286804	Drug_PRED	chr22	20135383	TSS_distal_noChIC		ZDHHC8 (+15913), RTN4R (+120670)
rs73126227	Drug_PRED	chr3	7230881	TSS_distal_noChIC		GRM7 (+328080)
rs73142641	Drug_PRED	chr4	38783271	TSS_distal_noChIC		TLR10 (+1307), KLF3 (+117455)
rs73655544	Drug_PRED	chr9	103200587	TSS_distal_noChIC		MSANTD3-TMEFF1 (-3965)
rs73655553	Drug_PRED	chr9	103222518	TSS_distal_noChIC		TMEFF1 (-12876), MSANTD3-TMEFF1 (+17966)
rs73921072	Drug_PRED	chr2	17939536	TSS_distal_noChIC		SMC6 (-4467), GEN1 (+4123)
rs7654245	Drug_PRED	chr4	1743336	TSS_distal_noChIC		FGFR3 (-51702), TACC3 (+20071)
rs76766472	Drug_PRED	chr11	71655505	TSS_distal_noChIC		IL18BP (-54603), RNF121 (+15759)
rs768378	Drug_PRED	chr6	65632961	TSS_distal_noChIC		EYS (+784156)
rs7792350	Drug_PRED	chr7	33235125	TSS_distal_noChIC		BMPER (-709397), BBS9 (+65982)
rs79664808	Drug_PRED	chr11	71707102	TSS_distal_noChIC		IL18BP (-3006)
rs891159	Drug_PRED	chr5	81491087	TSS_distal_noChIC		RPS23 (+83308), ATG10 (+223244)
rs9379858	Drug_PRED	chr6	26367689	TSS_distal_noChIC		BTN2A2 (-15639), BTN3A2 (+2231)
rs9379871	Drug_PRED	chr6	26375854	TSS_distal_noChIC		BTN2A2 (-7474), BTN3A2 (+10396)
rs9393704	Drug_PRED	chr6	26358775	TSS_distal_noChIC		HIST1H4H (-73014), BTN3A2 (-6683)
rs9393706	Drug_PRED	chr6	26361500	TSS_distal_noChIC		BTN3A2 (-3958)
rs944095	Drug_PRED	chr13	98892255	TSS_distal_noChIC		RNF113B (-62737), STK24 (+281996)
rs9905597	Drug_PRED	chr17	28185149	TSS_distal_noChIC		CORO6 (-235233), SSH2 (+72020)
rs142186733	Drug_SixMP	chr1	145548981	promoter	ANKRD35	PIAS3 (-27007), ITGA10 (+24091)
rs145697964	Drug_SixMP	chr7	149571035	promoter	ATP6V0E2-AS1	ATP6V0E2 (+979)
rs75315897	Drug_SixMP	chr19	12792670	promoter	DHPS	DHPS (+45)
rs34598791	Drug_SixMP	chr5	60140086	promoter	ELOVL7	ELOVL7 (+129)
rs73353091	Drug_SixMP	chr17	72595587	Distal Intergenic	GRIN2C	CD300LD (-7166), CD300E (+24213)
rs7426865	Drug_SixMP	chr3	149058065	Distal Intergenic	GYG1	TM4SF18 (-6518), TM4SF1 (+37586)
rs2757039	Drug_SixMP	chr6	167370353	promoter	RNASET2	RNASET2 (-164)
rs11570135	Drug_SixMP	chr16	12058617	promoter	TNFRSF17	TNFRSF17 (-346)
rs6460173	Drug_SixMP	chr7	64126500	promoter	ZNF107	ZNF680 (-103017), ZNF107 (-23232)
rs10217267	Drug_SixMP	chr9	33146528	TSS_distal_noChIC		SMU1 (-69872), B4GALT1 (+20825)
rs10421051	Drug_SixMP	chr19	1314103	TSS_distal_noChIC		NDUFS7 (-69526), EFNA2 (+27951)
rs11115366	Drug_SixMP	chr12	77178887	TSS_distal_noChIC		ZDHHC17 (+21520), CSRP2 (+93952)
rs11115370	Drug_SixMP	chr12	77179047	TSS_distal_noChIC		ZDHHC17 (+21680), CSRP2 (+93792)
rs11115380	Drug_SixMP	chr12	77180533	TSS_distal_noChIC		ZDHHC17 (+23166), CSRP2 (+92306)
rs11115426	Drug_SixMP	chr12	77184427	TSS_distal_noChIC		ZDHHC17 (+27060), CSRP2 (+88412)
rs11115440	Drug_SixMP	chr12	77187010	TSS_distal_noChIC		ZDHHC17 (+29643), CSRP2 (+85829)
rs11120184	Drug_SixMP	chr1	207263539	TSS_distal_noChIC		C4BPB (+957)
rs112602052	Drug_SixMP	chr10	15273983	TSS_distal_noChIC		NMT2 (-63292), FAM171A1 (+139074)
rs115582361	Drug_SixMP	chr1	182833193	TSS_distal_noChIC		DHX9 (+24690), SHCBP1L (+89311)
rs116083280	Drug_SixMP	chr1	182858788	TSS_distal_noChIC		DHX9 (+50285), SHCBP1L (+63716)
rs117426622	Drug_SixMP	chr12	77165865	TSS_distal_noChIC		ZDHHC17 (+8498), CSRP2 (+106974)
rs117761491	Drug_SixMP	chr12	77253513	TSS_distal_noChIC		CSRP2 (+19326), ZDHHC17 (+96146)
rs117862862	Drug_SixMP	chr12	77179366	TSS_distal_noChIC		ZDHHC17 (+21999), CSRP2 (+93473)
rs12144733	Drug_SixMP	chr1	247252836	TSS_distal_noChIC		ZNF670 (-10780), ZNF669 (+14837)
rs12221087	Drug_SixMP	chr10	93573367	TSS_distal_noChIC		TNKS2 (+15299), FGFBP3 (+95872)
rs12413256	Drug_SixMP	chr10	93597325	TSS_distal_noChIC		TNKS2 (+39257), FGFBP3 (+71914)
rs12624424	Drug_SixMP	chr20	23601878	TSS_distal_noChIC		CST9 (-15366), CST3 (+16703)
rs1264300	Drug_SixMP	chr6	30882856	TSS_distal_noChIC		VARS2 (+749)
rs1264332	Drug_SixMP	chr6	30845563	TSS_distal_noChIC		IER3 (-133233), DDR1 (-6297)
rs13043266	Drug_SixMP	chr20	23588127	TSS_distal_noChIC		CST9 (-1615)
rs1411609	Drug_SixMP	chr9	33137303	TSS_distal_noChIC		SMU1 (-60647), B4GALT1 (+30050)
rs144099284	Drug_SixMP	chr12	77148446	TSS_distal_noChIC		OSBPL8 (-194858), ZDHHC17 (-8921)
rs162247	Drug_SixMP	chr5	60290199	TSS_distal_noChIC		NDUFAF2 (+49244), SMIM15 (+168101)
rs17035243	Drug_SixMP	chr12	104548228	TSS_distal_noChIC		TXNRD1 (-61328), NFYB (-16162)
rs17073453	Drug_SixMP	chr13	30039273	TSS_distal_noChIC		SLC7A1 (+130551), MTUS2 (+440526)
rs17079571	Drug_SixMP	chr8	3051115	TSS_distal_noChIC		NONE
rs17123959	Drug_SixMP	chr1	101723971	TSS_distal_noChIC		S1PR1 (+21528), OLFM3 (+738614)
rs17734771	Drug_SixMP	chr5	168496600	TSS_distal_noChIC		PANK3 (-489996), SLIT3 (+231532)
rs187459	Drug_SixMP	chr5	60342002	TSS_distal_noChIC		NDUFAF2 (+101047), SMIM15 (+116298)
rs1945227	Drug_SixMP	chr11	56169563	TSS_distal_noChIC		OR5R1 (+16144), OR8U1 (+26464)
rs1945228	Drug_SixMP	chr11	56169770	TSS_distal_noChIC		OR5R1 (+15937), OR8U1 (+26671)
rs2379193	Drug_SixMP	chr1	247253493	TSS_distal_noChIC		ZNF670 (-11437), ZNF669 (+14180)
rs2532936	Drug_SixMP	chr6	30894408	TSS_distal_noChIC		SFTA2 (+5543), VARS2 (+12301)
rs2862797	Drug_SixMP	chr7	64150267	TSS_distal_noChIC		ZNF107 (+535)
rs2862798	Drug_SixMP	chr7	64150010	TSS_distal_noChIC		ZNF107 (+278)
rs2992056	Drug_SixMP	chr1	26317383	TSS_distal_noChIC		STMN1 (-84427), PAFAH2 (+7264)
rs2992058	Drug_SixMP	chr1	26330924	TSS_distal_noChIC		EXTL1 (-17346), PAFAH2 (-6277)
rs318921	Drug_SixMP	chr8	50919709	TSS_distal_noChIC		SNTG1 (+95477)
rs34155831	Drug_SixMP	chr5	60256539	TSS_distal_noChIC		NDUFAF2 (+15584), SMIM15 (+201761)
rs35511369	Drug_SixMP	chr1	247253192	TSS_distal_noChIC		ZNF670 (-11136), ZNF669 (+14481)
rs35948426	Drug_SixMP	chr5	60185425	TSS_distal_noChIC		ELOVL7 (-45210), ERCC8 (+55452)
rs3777684	Drug_SixMP	chr6	139465993	TSS_distal_noChIC		HECA (+9745), TXLNB (+147282)
rs403021	Drug_SixMP	chr17	19806829	TSS_distal_noChIC		ULK2 (-35600), AKAP10 (+74320)
rs405306	Drug_SixMP	chr1	196708695	TSS_distal_noChIC		CFHR3 (-35229), CFH (+87688)
rs408497	Drug_SixMP	chr1	196708172	TSS_distal_noChIC		CFHR3 (-35752), CFH (+87165)
rs4718104	Drug_SixMP	chr7	64172389	TSS_distal_noChIC		ZNF138 (-82413), ZNF107 (+22657)
rs4939037	Drug_SixMP	chr11	56163869	TSS_distal_noChIC		OR8U1 (+20770), OR5R1 (+21838)
rs4971336	Drug_SixMP	chr2	1027830	TSS_distal_noChIC		TPO (-389402), SNTG2 (+81277)
rs56061726	Drug_SixMP	chr11	26730617	TSS_distal_noChIC		MUC15 (-141843), SLC5A12 (+12953)
rs56723270	Drug_SixMP	chr11	125794640	TSS_distal_noChIC		DDX25 (+20383), CDON (+138546)
rs58136256	Drug_SixMP	chr5	168508150	TSS_distal_noChIC		PANK3 (-501546), SLIT3 (+219982)
rs60859340	Drug_SixMP	chr7	149570230	TSS_distal_noChIC		ATP6V0E2 (+174)
rs6120348	Drug_SixMP	chr20	30049143	TSS_distal_noChIC		DEFB124 (+11672), DEFB123 (+20822)
rs6504490	Drug_SixMP	chr17	65162093	TSS_distal_noChIC		HELZ (+79205), CACNG1 (+121388)
rs67438539	Drug_SixMP	chr19	39207234	TSS_distal_noChIC		CAPN12 (+27879), ACTN4 (+68925)
rs68087715	Drug_SixMP	chr14	94419665	TSS_distal_noChIC		PRIMA1 (-164839), ASB2 (+23471)
rs7082350	Drug_SixMP	chr10	93628164	TSS_distal_noChIC		FGFBP3 (+41075), TNKS2 (+70096)
rs7123065	Drug_SixMP	chr11	56176537	TSS_distal_noChIC		OR5R1 (+9170), OR8U1 (+33438)
rs7323	Drug_SixMP	chr13	28009031	TSS_distal_noChIC		GTF3A (+10351), MTIF3 (+15669)
rs73446133	Drug_SixMP	chr13	30038031	TSS_distal_noChIC		SLC7A1 (+131793), MTUS2 (+439284)
rs73446165	Drug_SixMP	chr13	30044450	TSS_distal_noChIC		SLC7A1 (+125374), MTUS2 (+445703)
rs743466	Drug_SixMP	chr21	45191005	TSS_distal_noChIC		CSTB (+5320), PDXK (+52013)
rs7612868	Drug_SixMP	chr3	4441735	TSS_distal_noChIC		SUMF1 (+67229), SETMAR (+96748)
rs7674442	Drug_SixMP	chr4	143084393	TSS_distal_noChIC		IL15 (+526639), INPP4B (+683049)
rs77241275	Drug_SixMP	chr6	167368893	TSS_distal_noChIC		RPS6KA2 (-92855), RNASET2 (+1296)
rs78570590	Drug_SixMP	chr7	149565661	TSS_distal_noChIC		ATP6V0E2 (-4395)
rs7985850	Drug_SixMP	chr13	30038325	TSS_distal_noChIC		SLC7A1 (+131499), MTUS2 (+439578)
rs8068636	Drug_SixMP	chr17	65147948	TSS_distal_noChIC		HELZ (+93350), CACNG1 (+107243)
rs9400081	Drug_SixMP	chr6	107370460	TSS_distal_noChIC		C6orf203 (+21054), BEND3 (+65175)
rs9460757	Drug_SixMP	chr6	22557058	TSS_distal_noChIC		PRL (-259329)
rs9899805	Drug_SixMP	chr17	65220142	TSS_distal_noChIC		HELZ (+21156), CACNG1 (+179437)
rs9908547	Drug_SixMP	chr17	65231389	TSS_distal_noChIC		HELZ (+9909), CACNG1 (+190684)
rs1534310	Drug_SixTG	chr7	99699169	promoter	AP4M1	AP4M1 (-10), MCM7 (+393)
rs6874130	Drug_SixTG	chr5	137618925	3'/5' UTR	BRD8	GFRA3 (-8566), CDC25C (+48598)
rs2297932	Drug_SixTG	chr6	150039361	promoter	LATS1	LATS1 (+30)
rs6860581	Drug_SixTG	chr5	126377240	3'/5' UTR	LMNB1	MARCH3 (-10741), C5orf63 (+31943)
rs12232061	Drug_SixTG	chr13	99974992	intronic	MIR623	TM9SF2 (-178678), GPR183 (-15334)
rs3744015	Drug_SixTG	chr17	73900688	promoter	MRPL38	MRPL38 (+805)
rs16880094	Drug_SixTG	chr6	17958098	intronic	NUP153	NUP153 (-251481), KIF13A (+29701)
rs9557205	Drug_SixTG	chr13	100035272	3'/5' UTR	UBAC2	TM9SF2 (-118398), GPR183 (-75614)
rs10399632	Drug_SixTG	chr1	71488834	TSS_distal_noChIC		PTGER3 (+24636), CTH (+611880)
rs10872650	Drug_SixTG	chr6	150082095	TSS_distal_noChIC		PCMT1 (+11517), LRP11 (+103066)
rs11257877	Drug_SixTG	chr10	12582713	TSS_distal_noChIC		CAMK1D (+191233), CCDC3 (+460983)
rs114586402	Drug_SixTG	chr5	146858485	TSS_distal_noChIC		DPYSL3 (+31133), STK32A (+243960)
rs115310619	Drug_SixTG	chr3	119563933	TSS_distal_noChIC		NR1I2 (+62377), GSK3B (+248579)
rs115684341	Drug_SixTG	chr2	168936029	TSS_distal_noChIC		STK39 (+168621), B3GALT1 (+210572)
rs116160749	Drug_SixTG	chr2	168926803	TSS_distal_noChIC		STK39 (+177847), B3GALT1 (+201346)
rs11757700	Drug_SixTG	chr6	54079968	TSS_distal_noChIC		TINAG (-93284), MLIP (+196255)
rs12139719	Drug_SixTG	chr1	71491180	TSS_distal_noChIC		PTGER3 (+22290), CTH (+614226)
rs12198586	Drug_SixTG	chr6	17948638	TSS_distal_noChIC		NUP153 (-242021), KIF13A (+39161)
rs12314634	Drug_SixTG	chr12	49498198	TSS_distal_noChIC		DHH (-9597), LMBR1L (+6482)
rs1244869	Drug_SixTG	chr12	65075332	TSS_distal_noChIC		RASSF3 (+71040), GNS (+77894)
rs12853693	Drug_SixTG	chr13	111055619	TSS_distal_noChIC		COL4A2 (+96006), RAB20 (+158460)
rs140975011	Drug_SixTG	chr2	168925662	TSS_distal_noChIC		STK39 (+178988), B3GALT1 (+200205)
rs147302333	Drug_SixTG	chr2	168925647	TSS_distal_noChIC		STK39 (+179003), B3GALT1 (+200190)
rs1591145	Drug_SixTG	chr13	73527395	TSS_distal_noChIC		KLF5 (-105534), PIBF1 (+171199)
rs16854671	Drug_SixTG	chr2	168935412	TSS_distal_noChIC		STK39 (+169238), B3GALT1 (+209955)
rs16857207	Drug_SixTG	chr3	182967025	TSS_distal_noChIC		B3GNT5 (-4006)
rs16865406	Drug_SixTG	chr3	190057133	TSS_distal_noChIC		CLDN16 (-48527), CLDN1 (-16870)
rs16934573	Drug_SixTG	chr8	69308460	TSS_distal_noChIC		PREX2 (+444108)
rs17130730	Drug_SixTG	chr1	89548109	TSS_distal_noChIC		GBP1 (-17067), GBP2 (+43687)
rs184864247	Drug_SixTG	chr1	20199240	TSS_distal_noChIC		RNF186 (-57470), OTUD3 (-9765)
rs199436	Drug_SixTG	chr17	44789285	TSS_distal_noChIC		WNT3 (+106840), NSF (+121251)
rs2004304	Drug_SixTG	chr10	12576522	TSS_distal_noChIC		CAMK1D (+185042), CCDC3 (+467174)
rs2268058	Drug_SixTG	chr1	71483157	TSS_distal_noChIC		PTGER3 (+30313), CTH (+606203)
rs2299569	Drug_SixTG	chr8	17454731	TSS_distal_noChIC		PDGFRL (+20790), MTUS1 (+203445)
rs259971	Drug_SixTG	chr20	57810673	TSS_distal_noChIC		EDN3 (-64808), ZNF831 (+44599)
rs2705038	Drug_SixTG	chr8	17454353	TSS_distal_noChIC		PDGFRL (+20412), MTUS1 (+203823)
rs3101470	Drug_SixTG	chr1	244570510	TSS_distal_noChIC		ADSS (+44925), ZBTB18 (+355926)
rs3127457	Drug_SixTG	chr1	244585659	TSS_distal_noChIC		ADSS (+29776), ZBTB18 (+371075)
rs3127486	Drug_SixTG	chr1	244559271	TSS_distal_noChIC		ADSS (+56164), ZBTB18 (+344687)
rs318921	Drug_SixTG	chr8	50919709	TSS_distal_noChIC		SNTG1 (+95477)
rs3734295	Drug_SixTG	chr6	149915053	TSS_distal_noChIC		GINM1 (+27624), KATNA1 (+54796)
rs3742130	Drug_SixTG	chr13	99907341	TSS_distal_noChIC		GPR18 (+6656), UBAC2 (+54314)
rs3744021	Drug_SixTG	chr17	73871911	TSS_distal_noChIC		WBP2 (-19324), TRIM47 (+2744)
rs3760128	Drug_SixTG	chr17	73886888	TSS_distal_noChIC		TRIM47 (-12233), TRIM65 (+6195)
rs3798761	Drug_SixTG	chr6	150004779	TSS_distal_noChIC		KATNA1 (-34930), LATS1 (+34612)
rs4140636	Drug_SixTG	chr1	209947885	TSS_distal_noChIC		TRAF3IP3 (+16043), IRF6 (+31503)
rs4425937	Drug_SixTG	chr1	71488727	TSS_distal_noChIC		PTGER3 (+24743), CTH (+611773)
rs4439319	Drug_SixTG	chr1	71488673	TSS_distal_noChIC		PTGER3 (+24797), CTH (+611719)
rs4511057	Drug_SixTG	chr1	71488623	TSS_distal_noChIC		PTGER3 (+24847), CTH (+611669)
rs57506830	Drug_SixTG	chr6	17973021	TSS_distal_noChIC		NUP153 (-266404), KIF13A (+14778)
rs5995536	Drug_SixTG	chr22	38500827	TSS_distal_noChIC		SLC16A8 (-21679), BAIAP2L2 (+5849)
rs60639238	Drug_SixTG	chr15	45686434	TSS_distal_noChIC		GATM (-15444), SPATA5L1 (-8094)
rs61734995	Drug_SixTG	chr2	149799216	TSS_distal_noChIC		LYPD6B (-95764), KIF5C (+166398)
rs6595747	Drug_SixTG	chr5	126382521	TSS_distal_noChIC		MARCH3 (-16022), C5orf63 (+26662)
rs6810987	Drug_SixTG	chr4	186271669	TSS_distal_noChIC		LRP2BP (+28482), SNX25 (+146279)
rs6974305	Drug_SixTG	chr7	99620759	TSS_distal_noChIC		ZSCAN21 (-26637), ZKSCAN1 (+7556)
rs7216615	Drug_SixTG	chr17	73833910	TSS_distal_noChIC		UNC13D (+6887), UNK (+53059)
rs73213758	Drug_SixTG	chr12	119553104	TSS_distal_noChIC		HSPB8 (-63342), SRRM4 (+133805)
rs73563767	Drug_SixTG	chr8	17454695	TSS_distal_noChIC		PDGFRL (+20754), MTUS1 (+203481)
rs74861035	Drug_SixTG	chr8	17454749	TSS_distal_noChIC		PDGFRL (+20808), MTUS1 (+203427)
rs7564570	Drug_SixTG	chr2	149826976	TSS_distal_noChIC		LYPD6B (-68004), KIF5C (+194158)
rs7674442	Drug_SixTG	chr4	143084393	TSS_distal_noChIC		IL15 (+526639), INPP4B (+683049)
rs7726427	Drug_SixTG	chr5	404106	TSS_distal_noChIC		C5orf55 (+39151), AHRR (+99816)
rs7734182	Drug_SixTG	chr5	160206610	TSS_distal_noChIC		ATP10B (+72608), PTTG1 (+357694)
rs77394401	Drug_SixTG	chr18	50363294	TSS_distal_noChIC		DCC (+496753)
rs7740278	Drug_SixTG	chr6	149961252	TSS_distal_noChIC		KATNA1 (+8597), GINM1 (+73823)
rs7740331	Drug_SixTG	chr6	54112885	TSS_distal_noChIC		TINAG (-60367), MLIP (+229172)
rs7807401	Drug_SixTG	chr7	154034860	TSS_distal_noChIC		DPP6 (+285096), PAXIP1 (+759933)
rs78942037	Drug_SixTG	chr5	466035	TSS_distal_noChIC		EXOC3 (+22763), SLC9A3 (+58411)
rs79020056	Drug_SixTG	chr11	44806223	TSS_distal_noChIC		TSPAN18 (+20248), TP53I11 (+165487)
rs79178475	Drug_SixTG	chr8	17454750	TSS_distal_noChIC		PDGFRL (+20809), MTUS1 (+203426)
rs7923507	Drug_SixTG	chr10	73209560	TSS_distal_noChIC		SLC29A3 (+130546), C10orf105 (+270017)
rs7983374	Drug_SixTG	chr13	111050321	TSS_distal_noChIC		COL4A2 (+90708), RAB20 (+163758)
rs816628	Drug_SixTG	chr10	619170	TSS_distal_noChIC		DIP2C (+116435), ZMYND11 (+438747)
rs871606	Drug_SixTG	chr4	54799245	TSS_distal_noChIC		LNX1 (-341463), CHIC2 (+131611)
rs9296743	Drug_SixTG	chr6	54114262	TSS_distal_noChIC		TINAG (-58990), MLIP (+230549)
rs9557194	Drug_SixTG	chr13	99952290	TSS_distal_noChIC		GPR18 (-38293), GPR183 (+7368)
rs9679707	Drug_SixTG	chr2	149805708	TSS_distal_noChIC		LYPD6B (-89272), KIF5C (+172890)
rs13331718	Drug_VCR	chr16	56457704	promoter	AMFR	AMFR (+1745), GNAO1 (+231817)
rs112986774	Drug_VCR	chr17	77965819	intronic	CBX2	CBX4 (-152592), TBC1D16 (+43827)
rs75613478	Drug_VCR	chr8	25041899	promoter	DOCK5	DOCK5 (-480)
rs75913818	Drug_VCR	chr8	25042515	promoter	DOCK5	DOCK5 (+136)
rs28362163	Drug_VCR	chr19	12798527	3'/5' UTR	FBXW9	DHPS (-5812), FBXW9 (+8929)
rs17879291	Drug_VCR	chr16	4526104	promoter	HMOX2	HMOX2 (+180), NMRAL1 (+202)
rs4742260	Drug_VCR	chr9	6757031	promoter	KDM4C	KDM4C (-624)
rs55810554	Drug_VCR	chr16	4524392	promoter	NMRAL1	HMOX2 (-1532)
rs6019382	Drug_VCR	chr20	47320394	intronic	PREX1	SULF2 (-905065), PREX1 (+124025)
rs4282910	Drug_VCR	chr10	92631244	promoter	RPP30	RPP30 (-464)
rs2166631	Drug_VCR	chr10	73472882	intronic	VSIR	C10orf105 (+6695), SLC29A3 (+393868)
rs10117066	Drug_VCR	chr9	28259301	TSS_distal_noChIC		C9orf72 (-685854), LINGO2 (+410981)
rs10409749	Drug_VCR	chr19	12816794	TSS_distal_noChIC		FBXW9 (-9338), TNPO2 (+18015)
rs10827119	Drug_VCR	chr10	33035187	TSS_distal_noChIC		EPC1 (-399075), ITGB1 (+211634)
rs10869186	Drug_VCR	chr9	75156966	TSS_distal_noChIC		TMC1 (+20250), ALDH1A1 (+411004)
rs11009136	Drug_VCR	chr10	33192651	TSS_distal_noChIC		EPC1 (-556539), ITGB1 (+54170)
rs11009151	Drug_VCR	chr10	33219109	TSS_distal_noChIC		EPC1 (-582997), ITGB1 (+27712)
rs11226115	Drug_VCR	chr11	103892352	TSS_distal_noChIC		DDI1 (-14955), DYNC2H1 (+912049)
rs114215929	Drug_VCR	chr19	49979149	TSS_distal_noChIC		RPL13A (-11661), FLT3LG (+1332)
rs114822682	Drug_VCR	chr15	44569126	TSS_distal_noChIC		FRMD5 (-81698), CASC4 (-11802)
rs11929657	Drug_VCR	chr3	170217126	TSS_distal_noChIC		CLDN11 (+80474), SLC7A14 (+86736)
rs12267185	Drug_VCR	chr10	86011970	TSS_distal_noChIC		CCSER2 (-76448), RGR (+7162)
rs1248630	Drug_VCR	chr10	79583856	TSS_distal_noChIC		KCNMA1 (-186457), DLG5 (+102427)
rs12777235	Drug_VCR	chr10	33145386	TSS_distal_noChIC		EPC1 (-509274), ITGB1 (+101435)
rs13316488	Drug_VCR	chr3	40447968	TSS_distal_noChIC		RPL14 (-50862), ENTPD3 (+19322)
rs13338199	Drug_VCR	chr16	4538008	TSS_distal_noChIC		NMRAL1 (-11702), CDIP1 (+27101)
rs1355067	Drug_VCR	chr8	51675449	TSS_distal_noChIC		SNTG1 (+851217)
rs138093	Drug_VCR	chr22	44248627	TSS_distal_noChIC		EFCAB6 (-40471), SULT4A1 (+9755)
rs146530548	Drug_VCR	chr15	44569335	TSS_distal_noChIC		FRMD5 (-81907), CASC4 (-11593)
rs16933787	Drug_VCR	chr10	33208256	TSS_distal_noChIC		EPC1 (-572144), ITGB1 (+38565)
rs16933819	Drug_VCR	chr10	33227477	TSS_distal_noChIC		EPC1 (-591365), ITGB1 (+19344)
rs16978630	Drug_VCR	chr19	12813683	TSS_distal_noChIC		FBXW9 (-6227), TNPO2 (+21126)
rs16979204	Drug_VCR	chr22	25290987	TSS_distal_noChIC		TMEM211 (+51674), SGSM1 (+88702)
rs17130730	Drug_VCR	chr1	89548109	TSS_distal_noChIC		GBP1 (-17067), GBP2 (+43687)
rs17241460	Drug_VCR	chr21	17229220	TSS_distal_noChIC		USP25 (+126877)
rs1731429	Drug_VCR	chr12	44280899	TSS_distal_noChIC		TMEM117 (+50999), NELL2 (+989980)
rs1781797	Drug_VCR	chr10	79595473	TSS_distal_noChIC		KCNMA1 (-198074), DLG5 (+90810)
rs1801380	Drug_VCR	chr3	186795640	TSS_distal_noChIC		RPL39L (+61670), ST6GAL1 (+147367)
rs2026853	Drug_VCR	chr21	17199289	TSS_distal_noChIC		USP25 (+96946)
rs2170292	Drug_VCR	chr8	106407392	TSS_distal_noChIC		ZFPM2 (+76473)
rs2197419	Drug_VCR	chr9	75279136	TSS_distal_noChIC		TMC1 (+142420), ALDH1A1 (+288834)
rs2522412	Drug_VCR	chr5	131913801	TSS_distal_noChIC		IL13 (-80063), RAD50 (+21172)
rs2548985	Drug_VCR	chr5	131894046	TSS_distal_noChIC		IL13 (-99818), RAD50 (+1417)
rs2801822	Drug_VCR	chr10	79588534	TSS_distal_noChIC		KCNMA1 (-191135), DLG5 (+97749)
rs2862798	Drug_VCR	chr7	64150010	TSS_distal_noChIC		ZNF107 (+278)
rs28698395	Drug_VCR	chr19	12823039	TSS_distal_noChIC		FBXW9 (-15583), TNPO2 (+11770)
rs2947076	Drug_VCR	chr10	32843259	TSS_distal_noChIC		EPC1 (-207147), ITGB1 (+403562)
rs34786758	Drug_VCR	chr8	106437057	TSS_distal_noChIC		ZFPM2 (+106138)
rs35296361	Drug_VCR	chr10	79561174	TSS_distal_noChIC		KCNMA1 (-163775), DLG5 (+125109)
rs3787577	Drug_VCR	chr21	17168379	TSS_distal_noChIC		USP25 (+66036)
rs4295979	Drug_VCR	chr10	112393022	TSS_distal_noChIC		RBM20 (-11132), SMC3 (+65574)
rs443949	Drug_VCR	chr8	17760941	TSS_distal_noChIC		MTUS1 (-102765), FGL1 (+6932)
rs4768052	Drug_VCR	chr12	44308910	TSS_distal_noChIC		TMEM117 (+79010), NELL2 (+961969)
rs4810866	Drug_VCR	chr20	47329577	TSS_distal_noChIC		SULF2 (-914248), PREX1 (+114842)
rs505278	Drug_VCR	chr1	238050555	TSS_distal_noChIC		ZP4 (+3538), RYR2 (+845051)
rs56101487	Drug_VCR	chr8	82611921	TSS_distal_noChIC		SLC10A5 (-3513)
rs56241008	Drug_VCR	chr12	81661822	TSS_distal_noChIC		ACSS3 (+190833), PPFIA2 (+491286)
rs57733106	Drug_VCR	chr21	17121480	TSS_distal_noChIC		USP25 (+19137)
rs57970308	Drug_VCR	chr8	143938263	TSS_distal_noChIC		GML (+22047), CYP11B1 (+22998)
rs59299234	Drug_VCR	chr19	12806172	TSS_distal_noChIC		DHPS (-13457), FBXW9 (+1284)
rs6012515	Drug_VCR	chr20	47323323	TSS_distal_noChIC		SULF2 (-907994), PREX1 (+121096)
rs62392286	Drug_VCR	chr5	145030892	TSS_distal_noChIC		PRELID2 (+183974)
rs6884613	Drug_VCR	chr5	145070052	TSS_distal_noChIC		PRELID2 (+144814)
rs6955970	Drug_VCR	chr7	64116939	TSS_distal_noChIC		ZNF680 (-93456), ZNF107 (-32793)
rs6970764	Drug_VCR	chr7	64103954	TSS_distal_noChIC		ZNF680 (-80471), ZNF107 (-45778)
rs6973333	Drug_VCR	chr7	64116396	TSS_distal_noChIC		ZNF680 (-92913), ZNF107 (-33336)
rs6974242	Drug_VCR	chr7	64116938	TSS_distal_noChIC		ZNF680 (-93455), ZNF107 (-32794)
rs6992302	Drug_VCR	chr8	82619774	TSS_distal_noChIC		SLC10A5 (-11366), ZFAND1 (+13760)
rs7033740	Drug_VCR	chr9	6744867	TSS_distal_noChIC		GLDC (-99218), KDM4C (-12788)
rs7072175	Drug_VCR	chr10	86014952	TSS_distal_noChIC		CCSER2 (-73466), RGR (+10144)
rs7092708	Drug_VCR	chr10	112392857	TSS_distal_noChIC		RBM20 (-11297), SMC3 (+65409)
rs71328672	Drug_VCR	chr22	44258507	TSS_distal_noChIC		SULT4A1 (-125)
rs7268357	Drug_VCR	chr20	47320033	TSS_distal_noChIC		SULF2 (-904704), PREX1 (+124386)
rs73136779	Drug_VCR	chr7	64129345	TSS_distal_noChIC		ZNF680 (-105862), ZNF107 (-20387)
rs74900124	Drug_VCR	chr1	74503826	TSS_distal_noChIC		LRRIQ3 (+160044)
rs75331527	Drug_VCR	chr15	44822228	TSS_distal_noChIC		EIF3J (-7026), CTDSPL2 (+102797)
rs7674442	Drug_VCR	chr4	143084393	TSS_distal_noChIC		IL15 (+526639), INPP4B (+683049)
rs77071942	Drug_VCR	chr21	17192083	TSS_distal_noChIC		USP25 (+89740)
rs77585530	Drug_VCR	chr21	17157211	TSS_distal_noChIC		USP25 (+54868)
rs77644136	Drug_VCR	chr21	17142252	TSS_distal_noChIC		USP25 (+39909)
rs7802372	Drug_VCR	chr7	64154685	TSS_distal_noChIC		ZNF138 (-100117), ZNF107 (+4953)
rs78128881	Drug_VCR	chr21	17127161	TSS_distal_noChIC		USP25 (+24818)
rs7820747	Drug_VCR	chr8	96270534	TSS_distal_noChIC		C8orf37 (+10894), PLEKHF2 (+124503)
rs78988517	Drug_VCR	chr21	17198919	TSS_distal_noChIC		USP25 (+96576)
rs7963875	Drug_VCR	chr12	10844072	TSS_distal_noChIC		STYK1 (-17182), YBX3 (+31838)
rs79714579	Drug_VCR	chr12	21265473	TSS_distal_noChIC		SLCO1B1 (-18662), ENSG00000257062 (+57953)
rs8063084	Drug_VCR	chr16	4536555	TSS_distal_noChIC		NMRAL1 (-10249), CDIP1 (+28554)
rs8133079	Drug_VCR	chr21	17228150	TSS_distal_noChIC		USP25 (+125807)
rs9276164	Drug_VCR	chr6	32698468	TSS_distal_noChIC		HLA-DQA2 (-10650), HLA-DQA1 (+93335)
rs9276188	Drug_VCR	chr6	32699262	TSS_distal_noChIC		HLA-DQA2 (-9856), HLA-DQA1 (+94129)
rs9276375	Drug_VCR	chr6	32707585	TSS_distal_noChIC		HLA-DQA2 (-1533)
rs9981766	Drug_VCR	chr21	17170305	TSS_distal_noChIC		USP25 (+67962)
rs9983858	Drug_VCR	chr21	17213856	TSS_distal_noChIC		USP25 (+111513)
rs1247117	MRD	chr10	120428802	Distal Intergenic	EIF3A	PRLHR (-73643), CACUL1 (+85955)
rs111434562	MRD	chr10	120505596	TSS_distal_noChIC		PRLHR (-150437), CACUL1 (+9161)
rs11819341	MRD	chr10	120458635	TSS_distal_noChIC		PRLHR (-103476), CACUL1 (+56122)
rs1247118	MRD	chr10	120428759	TSS_distal_noChIC		PRLHR (-73600), CACUL1 (+85998)
rs3824821	MRD	chr10	120448570	TSS_distal_noChIC		PRLHR (-93411), CACUL1 (+66187)
rs754228	MRD	chr10	122931941	TSS_distal_noChIC		WDR11 (+321255), FGFR2 (+425975)
rs9787632	MRD	chr10	120486024	TSS_distal_noChIC		PRLHR (-130865), CACUL1 (+28733)
rs62559825	Relapse	chr9	98878072	promoter	LOC158434	HSD17B3 (+186361), ERCC6L2 (+240090)
rs11674815	Relapse	chr2	150454194	Distal Intergenic	RBM43	MMADHC (-10079), RND3 (+889986)
rs376389091	Relapse	chr16	70558491	promoter	SF3B3	COG4 (-1024), SF3B3 (+801)
rs10436915	Relapse	chr1	89413064	TSS_distal_noChIC		GTF2B (-55764), CCBL2 (+45539)
rs10852271	Relapse	chr16	8847672	TSS_distal_noChIC		ABAT (+40847), TMEM186 (+43832)
rs11013389	Relapse	chr10	23614340	TSS_distal_noChIC		C10orf115 (-85596), C10orf67 (+19433)
rs1111200	Relapse	chr2	51618634	TSS_distal_noChIC		NRXN1 (-359098)
rs111367656	Relapse	chr11	29955851	TSS_distal_noChIC		KCNA4 (+82718)
rs113515513	Relapse	chr8	67737607	TSS_distal_noChIC		MCMDC2 (-45376), SGK3 (+50146)
rs12090796	Relapse	chr1	89427553	TSS_distal_noChIC		GTF2B (-70253), CCBL2 (+31050)
rs12092993	Relapse	chr1	89415657	TSS_distal_noChIC		GTF2B (-58357), CCBL2 (+42946)
rs12448478	Relapse	chr16	8847143	TSS_distal_noChIC		ABAT (+40318), TMEM186 (+44361)
rs12500345	Relapse	chr4	145690185	TSS_distal_noChIC		ABCE1 (-328898), HHIP (+123013)
rs138852933	Relapse	chr16	51670472	TSS_distal_noChIC		SALL1 (-485287), TOX3 (+910447)
rs16932527	Relapse	chr8	67031642	TSS_distal_noChIC		TRIM55 (-7488), DNAJC5B (+97848)
rs16970443	Relapse	chr18	36074908	TSS_distal_noChIC		CELF4 (-928909)
rs17081806	Relapse	chr18	67580343	TSS_distal_noChIC		CD226 (+43888), DOK6 (+512053)
rs17081823	Relapse	chr18	67586950	TSS_distal_noChIC		CD226 (+37281), DOK6 (+518660)
rs17081824	Relapse	chr18	67587056	TSS_distal_noChIC		CD226 (+37175), DOK6 (+518766)
rs1817073	Relapse	chr7	50574226	TSS_distal_noChIC		FIGNL1 (-56805), DDC (+58927)
rs283247	Relapse	chr18	67858249	TSS_distal_noChIC		CD226 (-234018), RTTN (+14931)
rs34752856	Relapse	chr14	95112870	TSS_distal_noChIC		SERPINA3 (+34143), GSC (+123691)
rs41380646	Relapse	chr15	64185530	TSS_distal_noChIC		HERC1 (-59444), DAPK2 (+146935)
rs4324214	Relapse	chr18	40585421	TSS_distal_noChIC		RIT2 (+110234)
rs4704561	Relapse	chr5	78825689	TSS_distal_noChIC		PAPD4 (-82553), HOMER1 (-15650)
rs484006	Relapse	chr15	29744636	TSS_distal_noChIC		NDNL2 (-182604), FAM189A1 (+118290)
rs58411534	Relapse	chr8	67741276	TSS_distal_noChIC		MCMDC2 (-41707), SGK3 (+53815)
rs59411952	Relapse	chr5	79501556	TSS_distal_noChIC		SERINC5 (+50341), THBS4 (+170386)
rs599631	Relapse	chr15	29743658	TSS_distal_noChIC		NDNL2 (-181626), FAM189A1 (+119268)
rs61349439	Relapse	chr8	67696587	TSS_distal_noChIC		MCMDC2 (-86396), SGK3 (+9126)
rs61353450	Relapse	chr21	41557739	TSS_distal_noChIC		PCP4 (+318497), DSCAM (+661325)
rs61738461	Relapse	chrX	9863426	TSS_distal_noChIC		ENSG00000234469 (-71965), SHROOM2 (+108931)
rs6470763	Relapse	chr8	130720646	TSS_distal_noChIC		GSDMC (+78487)
rs6724414	Relapse	chr2	150431354	TSS_distal_noChIC		MMADHC (+12761), LYPD6 (+244304)
rs6744828	Relapse	chr2	150431338	TSS_distal_noChIC		MMADHC (+12777), LYPD6 (+244288)
rs73364116	Relapse	chr21	41557251	TSS_distal_noChIC		PCP4 (+318009), DSCAM (+661813)
rs73654860	Relapse	chr9	98887221	TSS_distal_noChIC		HSD17B3 (+177212), ERCC6L2 (+249239)
rs74970365	Relapse	chr18	67709465	TSS_distal_noChIC		CD226 (-85234), RTTN (+163715)
rs74978315	Relapse	chr18	67689956	TSS_distal_noChIC		CD226 (-65725), RTTN (+183224)
rs7546435	Relapse	chr1	89384962	TSS_distal_noChIC		GTF2B (-27662), CCBL2 (+73641)
rs7557697	Relapse	chr2	51618513	TSS_distal_noChIC		NRXN1 (-358977)
rs76281515	Relapse	chr4	83636681	TSS_distal_noChIC		TMEM150C (-153172), SCD5 (+83328)
rs76300807	Relapse	chr8	67733187	TSS_distal_noChIC		MCMDC2 (-49796), SGK3 (+45726)
rs7841981	Relapse	chr8	130735330	TSS_distal_noChIC		GSDMC (+63803)
rs7846184	Relapse	chr8	67025354	TSS_distal_noChIC		TRIM55 (-13776), DNAJC5B (+91560)
rs9797364	Relapse	chr18	67812462	TSS_distal_noChIC		CD226 (-188231), RTTN (+60718)
rs9926200	Relapse	chr16	8847117	TSS_distal_noChIC		ABAT (+40292), TMEM186 (+44387)
rs9958002	Relapse	chr18	40591103	TSS_distal_noChIC		RIT2 (+104552)
