# Supplementary material for: Investigation of inherited noncoding genetic variation impacting the pharmacogenomics of childhood acute lymphoblastic leukemia treatment
Source: Nat Commun. 2024 May 1;15:3681. doi: 10.1038/s41467-024-48124-4 (PMC11063049; doi:10.1038/s41467-024-48124-4)
Supplement: Supplementary file 8 — Supplementary Data 5 [file 41467_2024_48124_MOESM8_ESM.xlsx]

## Sheet: Supplementary Data 5
Supplementary Data 5: GREAT analysis of 556 reproducible and concordant regulatory variants
Phenotype_and_SNP	Ontology	ID	Desc	BinomRank	BinomP	BinomBonfP	BinomFdrQ	RegionFoldEnrich	ExpRegions	ObsRegions	GenomeFrac	SetCov	HyperRank	HyperP	HyperBonfP	HyperFdrQ	GeneFoldEnrich	ExpGenes	ObsGenes	TotalGenes	GeneSetCov	TermCov	Region	Genes	chr	start	end	dist_to_TSS	Phenotype_and_SNP
Drug_VCR_29_rs17879291	GO Biological Process	GO:0000050	urea cycle	59	8.67506e-06	0.114034	0.00193278	78.7532	0.0380937	3	0.00040961	0.0322581	160	0.038144	1	1	25.7625	0.0388161	1	12	0.0166667	0.0833333	chr16_4526104_4526105	NMRAL1	chr16	4526104	4526105	202	Drug_VCR_29_rs17879291
Drug_VCR_87_rs8063084	GO Biological Process	GO:0000050	urea cycle	59	8.67506e-06	0.114034	0.00193278	78.7532	0.0380937	3	0.00040961	0.0322581	160	0.038144	1	1	25.7625	0.0388161	1	12	0.0166667	0.0833333	chr16_4536555_4536556	NMRAL1	chr16	4536555	4536556	-10249	Drug_VCR_87_rs8063084
Drug_VCR_17_rs13338199	GO Biological Process	GO:0000050	urea cycle	59	8.67506e-06	0.114034	0.00193278	78.7532	0.0380937	3	0.00040961	0.0322581	160	0.038144	1	1	25.7625	0.0388161	1	12	0.0166667	0.0833333	chr16_4538008_4538009	NMRAL1	chr16	4538008	4538009	-11702	Drug_VCR_17_rs13338199
MRD4_rs1247118	GO Biological Process	GO:0000082	G1/S transition of mitotic cell cycle	1	1.31886e-13	1.73364e-09	1.73364e-09	166.041	0.0361356	6	0.00516223	0.857143	3	0.0128972	1	1	77.2875	0.0129387	1	120	0.5	0.00833333	chr10_120428759_120428760	CACUL1	chr10	120428759	120428760	85998	MRD4_rs1247118
MRD3_rs1247117	GO Biological Process	GO:0000082	G1/S transition of mitotic cell cycle	1	1.31886e-13	1.73364e-09	1.73364e-09	166.041	0.0361356	6	0.00516223	0.857143	3	0.0128972	1	1	77.2875	0.0129387	1	120	0.5	0.00833333	chr10_120428802_120428803	CACUL1	chr10	120428802	120428803	85955	MRD3_rs1247117
MRD5_rs3824821	GO Biological Process	GO:0000082	G1/S transition of mitotic cell cycle	1	1.31886e-13	1.73364e-09	1.73364e-09	166.041	0.0361356	6	0.00516223	0.857143	3	0.0128972	1	1	77.2875	0.0129387	1	120	0.5	0.00833333	chr10_120448570_120448571	CACUL1	chr10	120448570	120448571	66187	MRD5_rs3824821
MRD2_rs11819341	GO Biological Process	GO:0000082	G1/S transition of mitotic cell cycle	1	1.31886e-13	1.73364e-09	1.73364e-09	166.041	0.0361356	6	0.00516223	0.857143	3	0.0128972	1	1	77.2875	0.0129387	1	120	0.5	0.00833333	chr10_120458635_120458636	CACUL1	chr10	120458635	120458636	56122	MRD2_rs11819341
MRD7_rs9787632	GO Biological Process	GO:0000082	G1/S transition of mitotic cell cycle	1	1.31886e-13	1.73364e-09	1.73364e-09	166.041	0.0361356	6	0.00516223	0.857143	3	0.0128972	1	1	77.2875	0.0129387	1	120	0.5	0.00833333	chr10_120486024_120486025	CACUL1	chr10	120486024	120486025	28733	MRD7_rs9787632
MRD1_rs111434562	GO Biological Process	GO:0000082	G1/S transition of mitotic cell cycle	1	1.31886e-13	1.73364e-09	1.73364e-09	166.041	0.0361356	6	0.00516223	0.857143	3	0.0128972	1	1	77.2875	0.0129387	1	120	0.5	0.00833333	chr10_120505596_120505597	CACUL1	chr10	120505596	120505597	9161	MRD1_rs111434562
Drug_ASP_38_rs155249	GO Biological Process	GO:0000184	nuclear-transcribed mRNA catabolic process, nonsense-mediated decay	22	7.72765e-12	1.0158e-07	4.61727e-09	26.4977	0.377391	10	0.00346231	0.0917431	41	0.0111353	1	1	6.49475	0.461912	3	119	0.0416667	0.0252101	chr16_2312012_2312013	RNPS1	chr16	2312012	2312013	5591	Drug_ASP_38_rs155249
Drug_ASP_71_rs55985421	GO Biological Process	GO:0000184	nuclear-transcribed mRNA catabolic process, nonsense-mediated decay	22	7.72765e-12	1.0158e-07	4.61727e-09	26.4977	0.377391	10	0.00346231	0.0917431	41	0.0111353	1	1	6.49475	0.461912	3	119	0.0416667	0.0252101	chr5_137841263_137841264	ETF1	chr5	137841263	137841264	37725	Drug_ASP_71_rs55985421
Drug_ASP_37_rs154076	GO Biological Process	GO:0000184	nuclear-transcribed mRNA catabolic process, nonsense-mediated decay	22	7.72765e-12	1.0158e-07	4.61727e-09	26.4977	0.377391	10	0.00346231	0.0917431	41	0.0111353	1	1	6.49475	0.461912	3	119	0.0416667	0.0252101	chr5_137863134_137863135	ETF1	chr5	137863134	137863135	15854	Drug_ASP_37_rs154076
Drug_ASP_106_rs891159	GO Biological Process	GO:0000184	nuclear-transcribed mRNA catabolic process, nonsense-mediated decay	22	7.72765e-12	1.0158e-07	4.61727e-09	26.4977	0.377391	10	0.00346231	0.0917431	41	0.0111353	1	1	6.49475	0.461912	3	119	0.0416667	0.0252101	chr5_81491087_81491088	RPS23	chr5	81491087	81491088	83308	Drug_ASP_106_rs891159
Drug_PRED_62_rs891159	GO Biological Process	GO:0000184	nuclear-transcribed mRNA catabolic process, nonsense-mediated decay	22	7.72765e-12	1.0158e-07	4.61727e-09	26.4977	0.377391	10	0.00346231	0.0917431	41	0.0111353	1	1	6.49475	0.461912	3	119	0.0416667	0.0252101	chr5_81491087_81491088	RPS23	chr5	81491087	81491088	83308	Drug_PRED_62_rs891159
Drug_ASP_106_rs891159	GO Biological Process	GO:0000184	nuclear-transcribed mRNA catabolic process, nonsense-mediated decay	22	7.72765e-12	1.0158e-07	4.61727e-09	26.4977	0.377391	10	0.00346231	0.0917431	41	0.0111353	1	1	6.49475	0.461912	3	119	0.0416667	0.0252101	chr5_81491087_81491088	RPS23	chr5	81491087	81491088	83308	Drug_ASP_106_rs891159
Drug_PRED_62_rs891159	GO Biological Process	GO:0000184	nuclear-transcribed mRNA catabolic process, nonsense-mediated decay	22	7.72765e-12	1.0158e-07	4.61727e-09	26.4977	0.377391	10	0.00346231	0.0917431	41	0.0111353	1	1	6.49475	0.461912	3	119	0.0416667	0.0252101	chr5_81491087_81491088	RPS23	chr5	81491087	81491088	83308	Drug_PRED_62_rs891159
Drug_ASP_50_rs1864183	GO Biological Process	GO:0000184	nuclear-transcribed mRNA catabolic process, nonsense-mediated decay	22	7.72765e-12	1.0158e-07	4.61727e-09	26.4977	0.377391	10	0.00346231	0.0917431	41	0.0111353	1	1	6.49475	0.461912	3	119	0.0416667	0.0252101	chr5_81549216_81549217	RPS23	chr5	81549216	81549217	25179	Drug_ASP_50_rs1864183
Drug_ASP_49_rs1864182	GO Biological Process	GO:0000184	nuclear-transcribed mRNA catabolic process, nonsense-mediated decay	22	7.72765e-12	1.0158e-07	4.61727e-09	26.4977	0.377391	10	0.00346231	0.0917431	41	0.0111353	1	1	6.49475	0.461912	3	119	0.0416667	0.0252101	chr5_81549240_81549241	RPS23	chr5	81549240	81549241	25155	Drug_ASP_49_rs1864182
Drug_ASP_13_rs111772743	GO Biological Process	GO:0000184	nuclear-transcribed mRNA catabolic process, nonsense-mediated decay	22	7.72765e-12	1.0158e-07	4.61727e-09	26.4977	0.377391	10	0.00346231	0.0917431	41	0.0111353	1	1	6.49475	0.461912	3	119	0.0416667	0.0252101	chr5_81569088_81569089	RPS23	chr5	81569088	81569089	5307	Drug_ASP_13_rs111772743
Drug_ASP_65_rs3738	GO Biological Process	GO:0000184	nuclear-transcribed mRNA catabolic process, nonsense-mediated decay	22	7.72765e-12	1.0158e-07	4.61727e-09	26.4977	0.377391	10	0.00346231	0.0917431	41	0.0111353	1	1	6.49475	0.461912	3	119	0.0416667	0.0252101	chr5_81569293_81569294	RPS23	chr5	81569293	81569294	5102	Drug_ASP_65_rs3738
Drug_ASP_66_rs3739	GO Biological Process	GO:0000184	nuclear-transcribed mRNA catabolic process, nonsense-mediated decay	22	7.72765e-12	1.0158e-07	4.61727e-09	26.4977	0.377391	10	0.00346231	0.0917431	41	0.0111353	1	1	6.49475	0.461912	3	119	0.0416667	0.0252101	chr5_81569311_81569312	RPS23	chr5	81569311	81569312	5084	Drug_ASP_66_rs3739
Drug_ASP_84_rs6880209	GO Biological Process	GO:0000184	nuclear-transcribed mRNA catabolic process, nonsense-mediated decay	22	7.72765e-12	1.0158e-07	4.61727e-09	26.4977	0.377391	10	0.00346231	0.0917431	41	0.0111353	1	1	6.49475	0.461912	3	119	0.0416667	0.0252101	chr5_81574182_81574183	RPS23	chr5	81574182	81574183	213	Drug_ASP_84_rs6880209
MRD4_rs1247118	GO Biological Process	GO:0000278	mitotic cell cycle	15	2.53187e-09	3.32815e-05	2.21877e-06	31.9875	0.187573	6	0.0267962	0.857143	25	0.0739498	1	1	13.2682	0.0753679	1	699	0.5	0.00143062	chr10_120428759_120428760	CACUL1	chr10	120428759	120428760	85998	MRD4_rs1247118
MRD3_rs1247117	GO Biological Process	GO:0000278	mitotic cell cycle	15	2.53187e-09	3.32815e-05	2.21877e-06	31.9875	0.187573	6	0.0267962	0.857143	25	0.0739498	1	1	13.2682	0.0753679	1	699	0.5	0.00143062	chr10_120428802_120428803	CACUL1	chr10	120428802	120428803	85955	MRD3_rs1247117
MRD5_rs3824821	GO Biological Process	GO:0000278	mitotic cell cycle	15	2.53187e-09	3.32815e-05	2.21877e-06	31.9875	0.187573	6	0.0267962	0.857143	25	0.0739498	1	1	13.2682	0.0753679	1	699	0.5	0.00143062	chr10_120448570_120448571	CACUL1	chr10	120448570	120448571	66187	MRD5_rs3824821
MRD2_rs11819341	GO Biological Process	GO:0000278	mitotic cell cycle	15	2.53187e-09	3.32815e-05	2.21877e-06	31.9875	0.187573	6	0.0267962	0.857143	25	0.0739498	1	1	13.2682	0.0753679	1	699	0.5	0.00143062	chr10_120458635_120458636	CACUL1	chr10	120458635	120458636	56122	MRD2_rs11819341
MRD7_rs9787632	GO Biological Process	GO:0000278	mitotic cell cycle	15	2.53187e-09	3.32815e-05	2.21877e-06	31.9875	0.187573	6	0.0267962	0.857143	25	0.0739498	1	1	13.2682	0.0753679	1	699	0.5	0.00143062	chr10_120486024_120486025	CACUL1	chr10	120486024	120486025	28733	MRD7_rs9787632
MRD1_rs111434562	GO Biological Process	GO:0000278	mitotic cell cycle	15	2.53187e-09	3.32815e-05	2.21877e-06	31.9875	0.187573	6	0.0267962	0.857143	25	0.0739498	1	1	13.2682	0.0753679	1	699	0.5	0.00143062	chr10_120505596_120505597	CACUL1	chr10	120505596	120505597	9161	MRD1_rs111434562
Relapse_rs61349439	GO Biological Process	GO:0000707	meiotic DNA recombinase assembly	13	5.35431e-10	7.03824e-06	5.41403e-07	363.112	0.0110159	4	0.000229498	0.0833333	39	0.00838187	1	1	118.904	0.00841016	1	6	0.0384615	0.166667	chr8_67696587_67696588	MCMDC2	chr8	67696587	67696588	-86396	Relapse_rs61349439
Relapse_rs76300807	GO Biological Process	GO:0000707	meiotic DNA recombinase assembly	13	5.35431e-10	7.03824e-06	5.41403e-07	363.112	0.0110159	4	0.000229498	0.0833333	39	0.00838187	1	1	118.904	0.00841016	1	6	0.0384615	0.166667	chr8_67733187_67733188	MCMDC2	chr8	67733187	67733188	-49796	Relapse_rs76300807
Relapse_rs113515513	GO Biological Process	GO:0000707	meiotic DNA recombinase assembly	13	5.35431e-10	7.03824e-06	5.41403e-07	363.112	0.0110159	4	0.000229498	0.0833333	39	0.00838187	1	1	118.904	0.00841016	1	6	0.0384615	0.166667	chr8_67737607_67737608	MCMDC2	chr8	67737607	67737608	-45376	Relapse_rs113515513
Relapse_rs58411534	GO Biological Process	GO:0000707	meiotic DNA recombinase assembly	13	5.35431e-10	7.03824e-06	5.41403e-07	363.112	0.0110159	4	0.000229498	0.0833333	39	0.00838187	1	1	118.904	0.00841016	1	6	0.0384615	0.166667	chr8_67741276_67741277	MCMDC2	chr8	67741276	67741277	-41707	Relapse_rs58411534
Relapse_rs61349439	GO Biological Process	GO:0000724	double-strand break repair via homologous recombination	116	2.02421e-05	0.266082	0.00229381	25.3501	0.15779	4	0.0032873	0.0833333	260	0.112635	1	1	8.39321	0.119144	1	85	0.0384615	0.0117647	chr8_67696587_67696588	MCMDC2	chr8	67696587	67696588	-86396	Relapse_rs61349439
Relapse_rs76300807	GO Biological Process	GO:0000724	double-strand break repair via homologous recombination	116	2.02421e-05	0.266082	0.00229381	25.3501	0.15779	4	0.0032873	0.0833333	260	0.112635	1	1	8.39321	0.119144	1	85	0.0384615	0.0117647	chr8_67733187_67733188	MCMDC2	chr8	67733187	67733188	-49796	Relapse_rs76300807
Relapse_rs113515513	GO Biological Process	GO:0000724	double-strand break repair via homologous recombination	116	2.02421e-05	0.266082	0.00229381	25.3501	0.15779	4	0.0032873	0.0833333	260	0.112635	1	1	8.39321	0.119144	1	85	0.0384615	0.0117647	chr8_67737607_67737608	MCMDC2	chr8	67737607	67737608	-45376	Relapse_rs113515513
Relapse_rs58411534	GO Biological Process	GO:0000724	double-strand break repair via homologous recombination	116	2.02421e-05	0.266082	0.00229381	25.3501	0.15779	4	0.0032873	0.0833333	260	0.112635	1	1	8.39321	0.119144	1	85	0.0384615	0.0117647	chr8_67741276_67741277	MCMDC2	chr8	67741276	67741277	-41707	Relapse_rs58411534
Relapse_rs61349439	GO Biological Process	GO:0000725	recombinational repair	117	2.03587e-05	0.267615	0.0022873	25.3126	0.158024	4	0.00329216	0.0833333	262	0.113884	1	1	8.29562	0.120546	1	86	0.0384615	0.0116279	chr8_67696587_67696588	MCMDC2	chr8	67696587	67696588	-86396	Relapse_rs61349439
Relapse_rs76300807	GO Biological Process	GO:0000725	recombinational repair	117	2.03587e-05	0.267615	0.0022873	25.3126	0.158024	4	0.00329216	0.0833333	262	0.113884	1	1	8.29562	0.120546	1	86	0.0384615	0.0116279	chr8_67733187_67733188	MCMDC2	chr8	67733187	67733188	-49796	Relapse_rs76300807
Relapse_rs113515513	GO Biological Process	GO:0000725	recombinational repair	117	2.03587e-05	0.267615	0.0022873	25.3126	0.158024	4	0.00329216	0.0833333	262	0.113884	1	1	8.29562	0.120546	1	86	0.0384615	0.0116279	chr8_67737607_67737608	MCMDC2	chr8	67737607	67737608	-45376	Relapse_rs113515513
Relapse_rs58411534	GO Biological Process	GO:0000725	recombinational repair	117	2.03587e-05	0.267615	0.0022873	25.3126	0.158024	4	0.00329216	0.0833333	262	0.113884	1	1	8.29562	0.120546	1	86	0.0384615	0.0116279	chr8_67741276_67741277	MCMDC2	chr8	67741276	67741277	-41707	Relapse_rs58411534
Relapse_rs61349439	GO Biological Process	GO:0000730	DNA recombinase assembly	24	5.10574e-09	6.7115e-05	2.79646e-06	206.317	0.0193876	4	0.000403909	0.0833333	65	0.0139322	1	1	71.3423	0.0140169	1	10	0.0384615	0.1	chr8_67696587_67696588	MCMDC2	chr8	67696587	67696588	-86396	Relapse_rs61349439
Relapse_rs76300807	GO Biological Process	GO:0000730	DNA recombinase assembly	24	5.10574e-09	6.7115e-05	2.79646e-06	206.317	0.0193876	4	0.000403909	0.0833333	65	0.0139322	1	1	71.3423	0.0140169	1	10	0.0384615	0.1	chr8_67733187_67733188	MCMDC2	chr8	67733187	67733188	-49796	Relapse_rs76300807
Relapse_rs113515513	GO Biological Process	GO:0000730	DNA recombinase assembly	24	5.10574e-09	6.7115e-05	2.79646e-06	206.317	0.0193876	4	0.000403909	0.0833333	65	0.0139322	1	1	71.3423	0.0140169	1	10	0.0384615	0.1	chr8_67737607_67737608	MCMDC2	chr8	67737607	67737608	-45376	Relapse_rs113515513
Relapse_rs58411534	GO Biological Process	GO:0000730	DNA recombinase assembly	24	5.10574e-09	6.7115e-05	2.79646e-06	206.317	0.0193876	4	0.000403909	0.0833333	65	0.0139322	1	1	71.3423	0.0140169	1	10	0.0384615	0.1	chr8_67741276_67741277	MCMDC2	chr8	67741276	67741277	-41707	Relapse_rs58411534
Drug_ASP_38_rs155249	GO Biological Process	GO:0000956	nuclear-transcribed mRNA catabolic process	38	2.43619e-09	3.20237e-05	8.42729e-07	14.5272	0.688362	10	0.00631525	0.0917431	194	0.041254	1	1	3.92322	0.764677	3	197	0.0416667	0.0152284	chr16_2312012_2312013	RNPS1	chr16	2312012	2312013	5591	Drug_ASP_38_rs155249
Drug_ASP_71_rs55985421	GO Biological Process	GO:0000956	nuclear-transcribed mRNA catabolic process	38	2.43619e-09	3.20237e-05	8.42729e-07	14.5272	0.688362	10	0.00631525	0.0917431	194	0.041254	1	1	3.92322	0.764677	3	197	0.0416667	0.0152284	chr5_137841263_137841264	ETF1	chr5	137841263	137841264	37725	Drug_ASP_71_rs55985421
Drug_ASP_37_rs154076	GO Biological Process	GO:0000956	nuclear-transcribed mRNA catabolic process	38	2.43619e-09	3.20237e-05	8.42729e-07	14.5272	0.688362	10	0.00631525	0.0917431	194	0.041254	1	1	3.92322	0.764677	3	197	0.0416667	0.0152284	chr5_137863134_137863135	ETF1	chr5	137863134	137863135	15854	Drug_ASP_37_rs154076
Drug_ASP_106_rs891159	GO Biological Process	GO:0000956	nuclear-transcribed mRNA catabolic process	38	2.43619e-09	3.20237e-05	8.42729e-07	14.5272	0.688362	10	0.00631525	0.0917431	194	0.041254	1	1	3.92322	0.764677	3	197	0.0416667	0.0152284	chr5_81491087_81491088	RPS23	chr5	81491087	81491088	83308	Drug_ASP_106_rs891159
Drug_PRED_62_rs891159	GO Biological Process	GO:0000956	nuclear-transcribed mRNA catabolic process	38	2.43619e-09	3.20237e-05	8.42729e-07	14.5272	0.688362	10	0.00631525	0.0917431	194	0.041254	1	1	3.92322	0.764677	3	197	0.0416667	0.0152284	chr5_81491087_81491088	RPS23	chr5	81491087	81491088	83308	Drug_PRED_62_rs891159
Drug_ASP_106_rs891159	GO Biological Process	GO:0000956	nuclear-transcribed mRNA catabolic process	38	2.43619e-09	3.20237e-05	8.42729e-07	14.5272	0.688362	10	0.00631525	0.0917431	194	0.041254	1	1	3.92322	0.764677	3	197	0.0416667	0.0152284	chr5_81491087_81491088	RPS23	chr5	81491087	81491088	83308	Drug_ASP_106_rs891159
Drug_PRED_62_rs891159	GO Biological Process	GO:0000956	nuclear-transcribed mRNA catabolic process	38	2.43619e-09	3.20237e-05	8.42729e-07	14.5272	0.688362	10	0.00631525	0.0917431	194	0.041254	1	1	3.92322	0.764677	3	197	0.0416667	0.0152284	chr5_81491087_81491088	RPS23	chr5	81491087	81491088	83308	Drug_PRED_62_rs891159
Drug_ASP_50_rs1864183	GO Biological Process	GO:0000956	nuclear-transcribed mRNA catabolic process	38	2.43619e-09	3.20237e-05	8.42729e-07	14.5272	0.688362	10	0.00631525	0.0917431	194	0.041254	1	1	3.92322	0.764677	3	197	0.0416667	0.0152284	chr5_81549216_81549217	RPS23	chr5	81549216	81549217	25179	Drug_ASP_50_rs1864183
Drug_ASP_49_rs1864182	GO Biological Process	GO:0000956	nuclear-transcribed mRNA catabolic process	38	2.43619e-09	3.20237e-05	8.42729e-07	14.5272	0.688362	10	0.00631525	0.0917431	194	0.041254	1	1	3.92322	0.764677	3	197	0.0416667	0.0152284	chr5_81549240_81549241	RPS23	chr5	81549240	81549241	25155	Drug_ASP_49_rs1864182
Drug_ASP_13_rs111772743	GO Biological Process	GO:0000956	nuclear-transcribed mRNA catabolic process	38	2.43619e-09	3.20237e-05	8.42729e-07	14.5272	0.688362	10	0.00631525	0.0917431	194	0.041254	1	1	3.92322	0.764677	3	197	0.0416667	0.0152284	chr5_81569088_81569089	RPS23	chr5	81569088	81569089	5307	Drug_ASP_13_rs111772743
Drug_ASP_65_rs3738	GO Biological Process	GO:0000956	nuclear-transcribed mRNA catabolic process	38	2.43619e-09	3.20237e-05	8.42729e-07	14.5272	0.688362	10	0.00631525	0.0917431	194	0.041254	1	1	3.92322	0.764677	3	197	0.0416667	0.0152284	chr5_81569293_81569294	RPS23	chr5	81569293	81569294	5102	Drug_ASP_65_rs3738
Drug_ASP_66_rs3739	GO Biological Process	GO:0000956	nuclear-transcribed mRNA catabolic process	38	2.43619e-09	3.20237e-05	8.42729e-07	14.5272	0.688362	10	0.00631525	0.0917431	194	0.041254	1	1	3.92322	0.764677	3	197	0.0416667	0.0152284	chr5_81569311_81569312	RPS23	chr5	81569311	81569312	5084	Drug_ASP_66_rs3739
Drug_ASP_84_rs6880209	GO Biological Process	GO:0000956	nuclear-transcribed mRNA catabolic process	38	2.43619e-09	3.20237e-05	8.42729e-07	14.5272	0.688362	10	0.00631525	0.0917431	194	0.041254	1	1	3.92322	0.764677	3	197	0.0416667	0.0152284	chr5_81574182_81574183	RPS23	chr5	81574182	81574183	213	Drug_ASP_84_rs6880209
Drug_DEX_15_rs11941178	GO Biological Process	GO:0001516	prostaglandin biosynthetic process	7	2.21309e-08	0.000290911	4.15588e-05	63.0232	0.0793358	5	0.000826415	0.0520833	98	0.0575942	1	1	16.8934	0.0591946	1	18	0.0163934	0.0555556	chr4_95229431_95229432	HPGDS	chr4	95229431	95229432	34595	Drug_DEX_15_rs11941178
Drug_DEX_16_rs11946095	GO Biological Process	GO:0001516	prostaglandin biosynthetic process	7	2.21309e-08	0.000290911	4.15588e-05	63.0232	0.0793358	5	0.000826415	0.0520833	98	0.0575942	1	1	16.8934	0.0591946	1	18	0.0163934	0.0555556	chr4_95229524_95229525	HPGDS	chr4	95229524	95229525	34502	Drug_DEX_16_rs11946095
Drug_DEX_30_rs181410582	GO Biological Process	GO:0001516	prostaglandin biosynthetic process	7	2.21309e-08	0.000290911	4.15588e-05	63.0232	0.0793358	5	0.000826415	0.0520833	98	0.0575942	1	1	16.8934	0.0591946	1	18	0.0163934	0.0555556	chr4_95235927_95235928	HPGDS	chr4	95235927	95235928	28099	Drug_DEX_30_rs181410582
Drug_DEX_31_rs191230191	GO Biological Process	GO:0001516	prostaglandin biosynthetic process	7	2.21309e-08	0.000290911	4.15588e-05	63.0232	0.0793358	5	0.000826415	0.0520833	98	0.0575942	1	1	16.8934	0.0591946	1	18	0.0163934	0.0555556	chr4_95235941_95235942	HPGDS	chr4	95235941	95235942	28085	Drug_DEX_31_rs191230191
Drug_DEX_11_rs116111998	GO Biological Process	GO:0001516	prostaglandin biosynthetic process	7	2.21309e-08	0.000290911	4.15588e-05	63.0232	0.0793358	5	0.000826415	0.0520833	98	0.0575942	1	1	16.8934	0.0591946	1	18	0.0163934	0.0555556	chr4_95247358_95247359	HPGDS	chr4	95247358	95247359	16668	Drug_DEX_11_rs116111998
Drug_ASP_61_rs28733880	GO Biological Process	GO:0001656	metanephros development	113	1.32937e-05	0.174746	0.00154643	11.8849	0.504843	6	0.00463159	0.0550459	189	0.0395393	1	1	6.36111	0.31441	2	81	0.0277778	0.0246914	chr4_78980514_78980515	FRAS1	chr4	78980514	78980515	1791	Drug_ASP_61_rs28733880
Drug_ASP_36_rs1502885	GO Biological Process	GO:0001656	metanephros development	113	1.32937e-05	0.174746	0.00154643	11.8849	0.504843	6	0.00463159	0.0550459	189	0.0395393	1	1	6.36111	0.31441	2	81	0.0277778	0.0246914	chr4_78986514_78986515	FRAS1	chr4	78986514	78986515	7791	Drug_ASP_36_rs1502885
Drug_ASP_35_rs1502884	GO Biological Process	GO:0001656	metanephros development	113	1.32937e-05	0.174746	0.00154643	11.8849	0.504843	6	0.00463159	0.0550459	189	0.0395393	1	1	6.36111	0.31441	2	81	0.0277778	0.0246914	chr4_78986882_78986883	FRAS1	chr4	78986882	78986883	8159	Drug_ASP_35_rs1502884
Drug_ASP_1_rs10008489	GO Biological Process	GO:0001656	metanephros development	113	1.32937e-05	0.174746	0.00154643	11.8849	0.504843	6	0.00463159	0.0550459	189	0.0395393	1	1	6.36111	0.31441	2	81	0.0277778	0.0246914	chr4_78989716_78989717	FRAS1	chr4	78989716	78989717	10993	Drug_ASP_1_rs10008489
Drug_ASP_71_rs55985421	GO Biological Process	GO:0001656	metanephros development	113	1.32937e-05	0.174746	0.00154643	11.8849	0.504843	6	0.00463159	0.0550459	189	0.0395393	1	1	6.36111	0.31441	2	81	0.0277778	0.0246914	chr5_137841263_137841264	EGR1	chr5	137841263	137841264	40085	Drug_ASP_71_rs55985421
Drug_ASP_37_rs154076	GO Biological Process	GO:0001656	metanephros development	113	1.32937e-05	0.174746	0.00154643	11.8849	0.504843	6	0.00463159	0.0550459	189	0.0395393	1	1	6.36111	0.31441	2	81	0.0277778	0.0246914	chr5_137863134_137863135	EGR1	chr5	137863134	137863135	61956	Drug_ASP_37_rs154076
Drug_VCR_5_rs11009136	GO Biological Process	GO:0001701	in utero embryonic development	103	5.49321e-05	0.722083	0.00701052	6.09993	1.31149	8	0.014102	0.0860215	95	0.0183157	1	1	3.96346	1.00922	4	312	0.0666667	0.0128205	chr10_33192651_33192652	ITGB1	chr10	33192651	33192652	54170	Drug_VCR_5_rs11009136
Drug_VCR_21_rs16933787	GO Biological Process	GO:0001701	in utero embryonic development	103	5.49321e-05	0.722083	0.00701052	6.09993	1.31149	8	0.014102	0.0860215	95	0.0183157	1	1	3.96346	1.00922	4	312	0.0666667	0.0128205	chr10_33208256_33208257	ITGB1	chr10	33208256	33208257	38565	Drug_VCR_21_rs16933787
Drug_VCR_6_rs11009151	GO Biological Process	GO:0001701	in utero embryonic development	103	5.49321e-05	0.722083	0.00701052	6.09993	1.31149	8	0.014102	0.0860215	95	0.0183157	1	1	3.96346	1.00922	4	312	0.0666667	0.0128205	chr10_33219109_33219110	ITGB1	chr10	33219109	33219110	27712	Drug_VCR_6_rs11009151
Drug_VCR_22_rs16933819	GO Biological Process	GO:0001701	in utero embryonic development	103	5.49321e-05	0.722083	0.00701052	6.09993	1.31149	8	0.014102	0.0860215	95	0.0183157	1	1	3.96346	1.00922	4	312	0.0666667	0.0128205	chr10_33227477_33227478	ITGB1	chr10	33227477	33227478	19344	Drug_VCR_22_rs16933819
Drug_VCR_85_rs7963875	GO Biological Process	GO:0001701	in utero embryonic development	103	5.49321e-05	0.722083	0.00701052	6.09993	1.31149	8	0.014102	0.0860215	95	0.0183157	1	1	3.96346	1.00922	4	312	0.0666667	0.0128205	chr12_10844072_10844073	YBX3	chr12	10844072	10844073	31838	Drug_VCR_85_rs7963875
Drug_VCR_33_rs2170292	GO Biological Process	GO:0001701	in utero embryonic development	103	5.49321e-05	0.722083	0.00701052	6.09993	1.31149	8	0.014102	0.0860215	95	0.0183157	1	1	3.96346	1.00922	4	312	0.0666667	0.0128205	chr8_106407392_106407393	ZFPM2	chr8	106407392	106407393	76473	Drug_VCR_33_rs2170292
Drug_PRED_49_rs7033740	GO Biological Process	GO:0001701	in utero embryonic development	103	5.49321e-05	0.722083	0.00701052	6.09993	1.31149	8	0.014102	0.0860215	95	0.0183157	1	1	3.96346	1.00922	4	312	0.0666667	0.0128205	chr9_6744867_6744868	KDM4C	chr9	6744867	6744868	-12788	Drug_PRED_49_rs7033740
Drug_VCR_67_rs7033740	GO Biological Process	GO:0001701	in utero embryonic development	103	5.49321e-05	0.722083	0.00701052	6.09993	1.31149	8	0.014102	0.0860215	95	0.0183157	1	1	3.96346	1.00922	4	312	0.0666667	0.0128205	chr9_6744867_6744868	KDM4C	chr9	6744867	6744868	-12788	Drug_VCR_67_rs7033740
Drug_PRED_49_rs7033740	GO Biological Process	GO:0001701	in utero embryonic development	103	5.49321e-05	0.722083	0.00701052	6.09993	1.31149	8	0.014102	0.0860215	95	0.0183157	1	1	3.96346	1.00922	4	312	0.0666667	0.0128205	chr9_6744867_6744868	KDM4C	chr9	6744867	6744868	-12788	Drug_PRED_49_rs7033740
Drug_VCR_67_rs7033740	GO Biological Process	GO:0001701	in utero embryonic development	103	5.49321e-05	0.722083	0.00701052	6.09993	1.31149	8	0.014102	0.0860215	95	0.0183157	1	1	3.96346	1.00922	4	312	0.0666667	0.0128205	chr9_6744867_6744868	KDM4C	chr9	6744867	6744868	-12788	Drug_VCR_67_rs7033740
Drug_PRED_42_rs4742260	GO Biological Process	GO:0001701	in utero embryonic development	103	5.49321e-05	0.722083	0.00701052	6.09993	1.31149	8	0.014102	0.0860215	95	0.0183157	1	1	3.96346	1.00922	4	312	0.0666667	0.0128205	chr9_6757031_6757032	KDM4C	chr9	6757031	6757032	-624	Drug_PRED_42_rs4742260
Drug_VCR_48_rs4742260	GO Biological Process	GO:0001701	in utero embryonic development	103	5.49321e-05	0.722083	0.00701052	6.09993	1.31149	8	0.014102	0.0860215	95	0.0183157	1	1	3.96346	1.00922	4	312	0.0666667	0.0128205	chr9_6757031_6757032	KDM4C	chr9	6757031	6757032	-624	Drug_VCR_48_rs4742260
Drug_PRED_42_rs4742260	GO Biological Process	GO:0001701	in utero embryonic development	103	5.49321e-05	0.722083	0.00701052	6.09993	1.31149	8	0.014102	0.0860215	95	0.0183157	1	1	3.96346	1.00922	4	312	0.0666667	0.0128205	chr9_6757031_6757032	KDM4C	chr9	6757031	6757032	-624	Drug_PRED_42_rs4742260
Drug_VCR_48_rs4742260	GO Biological Process	GO:0001701	in utero embryonic development	103	5.49321e-05	0.722083	0.00701052	6.09993	1.31149	8	0.014102	0.0860215	95	0.0183157	1	1	3.96346	1.00922	4	312	0.0666667	0.0128205	chr9_6757031_6757032	KDM4C	chr9	6757031	6757032	-624	Drug_VCR_48_rs4742260
Drug_PRED_14_rs12356375	GO Biological Process	GO:0001738	morphogenesis of a polarized epithelium	101	5.24588e-06	0.0689571	0.000682743	36.1636	0.110608	4	0.0016266	0.0588235	420	0.107297	1	1	8.83286	0.113214	1	35	0.0166667	0.0285714	chr10_79594514_79594515	DLG5	chr10	79594514	79594515	91769	Drug_PRED_14_rs12356375
Drug_PRED_4_rs11002308	GO Biological Process	GO:0001738	morphogenesis of a polarized epithelium	101	5.24588e-06	0.0689571	0.000682743	36.1636	0.110608	4	0.0016266	0.0588235	420	0.107297	1	1	8.83286	0.113214	1	35	0.0166667	0.0285714	chr10_79594796_79594797	DLG5	chr10	79594796	79594797	91487	Drug_PRED_4_rs11002308
Drug_PRED_5_rs11002309	GO Biological Process	GO:0001738	morphogenesis of a polarized epithelium	101	5.24588e-06	0.0689571	0.000682743	36.1636	0.110608	4	0.0016266	0.0588235	420	0.107297	1	1	8.83286	0.113214	1	35	0.0166667	0.0285714	chr10_79594931_79594932	DLG5	chr10	79594931	79594932	91352	Drug_PRED_5_rs11002309
Drug_PRED_6_rs11002310	GO Biological Process	GO:0001738	morphogenesis of a polarized epithelium	101	5.24588e-06	0.0689571	0.000682743	36.1636	0.110608	4	0.0016266	0.0588235	420	0.107297	1	1	8.83286	0.113214	1	35	0.0166667	0.0285714	chr10_79596030_79596031	DLG5	chr10	79596030	79596031	90253	Drug_PRED_6_rs11002310
Drug_PRED_65_rs9393704	GO Biological Process	GO:0001816	cytokine production	55	2.04066e-07	0.00268244	4.87717e-05	17.0667	0.410155	7	0.00603169	0.102941	948	0.348963	1	1	2.34205	0.426977	1	132	0.0166667	0.00757576	chr6_26358775_26358776	BTN3A2	chr6	26358775	26358776	-6683	Drug_PRED_65_rs9393704
Drug_PRED_66_rs9393706	GO Biological Process	GO:0001816	cytokine production	55	2.04066e-07	0.00268244	4.87717e-05	17.0667	0.410155	7	0.00603169	0.102941	948	0.348963	1	1	2.34205	0.426977	1	132	0.0166667	0.00757576	chr6_26361500_26361501	BTN3A2	chr6	26361500	26361501	-3958	Drug_PRED_66_rs9393706
Drug_PRED_33_rs28362606	GO Biological Process	GO:0001816	cytokine production	55	2.04066e-07	0.00268244	4.87717e-05	17.0667	0.410155	7	0.00603169	0.102941	948	0.348963	1	1	2.34205	0.426977	1	132	0.0166667	0.00757576	chr6_26365586_26365587	BTN3A2	chr6	26365586	26365587	128	Drug_PRED_33_rs28362606
Drug_PRED_48_rs68112369	GO Biological Process	GO:0001816	cytokine production	55	2.04066e-07	0.00268244	4.87717e-05	17.0667	0.410155	7	0.00603169	0.102941	948	0.348963	1	1	2.34205	0.426977	1	132	0.0166667	0.00757576	chr6_26365759_26365760	BTN3A2	chr6	26365759	26365760	301	Drug_PRED_48_rs68112369
Drug_PRED_63_rs9379858	GO Biological Process	GO:0001816	cytokine production	55	2.04066e-07	0.00268244	4.87717e-05	17.0667	0.410155	7	0.00603169	0.102941	948	0.348963	1	1	2.34205	0.426977	1	132	0.0166667	0.00757576	chr6_26367689_26367690	BTN3A2	chr6	26367689	26367690	2231	Drug_PRED_63_rs9379858
Drug_PRED_25_rs2073529	GO Biological Process	GO:0001816	cytokine production	55	2.04066e-07	0.00268244	4.87717e-05	17.0667	0.410155	7	0.00603169	0.102941	948	0.348963	1	1	2.34205	0.426977	1	132	0.0166667	0.00757576	chr6_26375159_26375160	BTN3A2	chr6	26375159	26375160	9701	Drug_PRED_25_rs2073529
Drug_PRED_64_rs9379871	GO Biological Process	GO:0001816	cytokine production	55	2.04066e-07	0.00268244	4.87717e-05	17.0667	0.410155	7	0.00603169	0.102941	948	0.348963	1	1	2.34205	0.426977	1	132	0.0166667	0.00757576	chr6_26375854_26375855	BTN3A2	chr6	26375854	26375855	10396	Drug_PRED_64_rs9379871
Relapse_rs17081806	GO Biological Process	GO:0001816	cytokine production	101	1.10144e-05	0.144785	0.00143351	17.2699	0.289521	5	0.00603169	0.104167	333	0.169569	1	1	5.40472	0.185024	1	132	0.0384615	0.00757576	chr18_67580343_67580344	CD226	chr18	67580343	67580344	43888	Relapse_rs17081806
Relapse_rs17081823	GO Biological Process	GO:0001816	cytokine production	101	1.10144e-05	0.144785	0.00143351	17.2699	0.289521	5	0.00603169	0.104167	333	0.169569	1	1	5.40472	0.185024	1	132	0.0384615	0.00757576	chr18_67586950_67586951	CD226	chr18	67586950	67586951	37281	Relapse_rs17081823
Relapse_rs17081824	GO Biological Process	GO:0001816	cytokine production	101	1.10144e-05	0.144785	0.00143351	17.2699	0.289521	5	0.00603169	0.104167	333	0.169569	1	1	5.40472	0.185024	1	132	0.0384615	0.00757576	chr18_67587056_67587057	CD226	chr18	67587056	67587057	37175	Relapse_rs17081824
Relapse_rs74978315	GO Biological Process	GO:0001816	cytokine production	101	1.10144e-05	0.144785	0.00143351	17.2699	0.289521	5	0.00603169	0.104167	333	0.169569	1	1	5.40472	0.185024	1	132	0.0384615	0.00757576	chr18_67689956_67689957	CD226	chr18	67689956	67689957	-65725	Relapse_rs74978315
Relapse_rs74970365	GO Biological Process	GO:0001816	cytokine production	101	1.10144e-05	0.144785	0.00143351	17.2699	0.289521	5	0.00603169	0.104167	333	0.169569	1	1	5.40472	0.185024	1	132	0.0384615	0.00757576	chr18_67709465_67709466	CD226	chr18	67709465	67709466	-85234	Relapse_rs74970365
Drug_SixTG_42_rs3798761	GO Biological Process	GO:0001827	inner cell mass cell fate commitment	45	3.237e-05	0.425503	0.00945563	246.319	0.00811957	2	0.000104097	0.025641	14	0.00635158	1	1	157.195	0.00636153	1	2	0.0169491	0.5	chr6_150004779_150004780	LATS1	chr6	150004779	150004780	34612	Drug_SixTG_42_rs3798761
Drug_SixTG_29_rs2297932	GO Biological Process	GO:0001827	inner cell mass cell fate commitment	45	3.237e-05	0.425503	0.00945563	246.319	0.00811957	2	0.000104097	0.025641	14	0.00635158	1	1	157.195	0.00636153	1	2	0.0169491	0.5	chr6_150039361_150039362	LATS1	chr6	150039361	150039362	30	Drug_SixTG_29_rs2297932
Drug_SixTG_42_rs3798761	GO Biological Process	GO:0001828	inner cell mass cellular morphogenesis	45	3.237e-05	0.425503	0.00945563	246.319	0.00811957	2	0.000104097	0.025641	14	0.00635158	1	1	157.195	0.00636153	1	2	0.0169491	0.5	chr6_150004779_150004780	LATS1	chr6	150004779	150004780	34612	Drug_SixTG_42_rs3798761
Drug_SixTG_29_rs2297932	GO Biological Process	GO:0001828	inner cell mass cellular morphogenesis	45	3.237e-05	0.425503	0.00945563	246.319	0.00811957	2	0.000104097	0.025641	14	0.00635158	1	1	157.195	0.00636153	1	2	0.0169491	0.5	chr6_150039361_150039362	LATS1	chr6	150039361	150039362	30	Drug_SixTG_29_rs2297932
Drug_PRED_14_rs12356375	GO Biological Process	GO:0001837	epithelial to mesenchymal transition	180	9.47078e-05	1	0.0069163	17.1448	0.233306	4	0.00343098	0.0588235	634	0.192822	1	1	4.68409	0.213489	1	66	0.0166667	0.0151515	chr10_79594514_79594515	DLG5	chr10	79594514	79594515	91769	Drug_PRED_14_rs12356375
Drug_PRED_4_rs11002308	GO Biological Process	GO:0001837	epithelial to mesenchymal transition	180	9.47078e-05	1	0.0069163	17.1448	0.233306	4	0.00343098	0.0588235	634	0.192822	1	1	4.68409	0.213489	1	66	0.0166667	0.0151515	chr10_79594796_79594797	DLG5	chr10	79594796	79594797	91487	Drug_PRED_4_rs11002308
Drug_PRED_5_rs11002309	GO Biological Process	GO:0001837	epithelial to mesenchymal transition	180	9.47078e-05	1	0.0069163	17.1448	0.233306	4	0.00343098	0.0588235	634	0.192822	1	1	4.68409	0.213489	1	66	0.0166667	0.0151515	chr10_79594931_79594932	DLG5	chr10	79594931	79594932	91352	Drug_PRED_5_rs11002309
Drug_PRED_6_rs11002310	GO Biological Process	GO:0001837	epithelial to mesenchymal transition	180	9.47078e-05	1	0.0069163	17.1448	0.233306	4	0.00343098	0.0588235	634	0.192822	1	1	4.68409	0.213489	1	66	0.0166667	0.0151515	chr10_79596030_79596031	DLG5	chr10	79596030	79596031	90253	Drug_PRED_6_rs11002310
Relapse_rs17081806	GO Biological Process	GO:0001910	regulation of leukocyte mediated cytotoxicity	44	8.75572e-08	0.00115094	2.61577e-05	46.6703	0.107134	5	0.00223197	0.104167	212	0.0704361	1	1	13.7197	0.072888	1	52	0.0384615	0.0192308	chr18_67580343_67580344	CD226	chr18	67580343	67580344	43888	Relapse_rs17081806
Relapse_rs17081823	GO Biological Process	GO:0001910	regulation of leukocyte mediated cytotoxicity	44	8.75572e-08	0.00115094	2.61577e-05	46.6703	0.107134	5	0.00223197	0.104167	212	0.0704361	1	1	13.7197	0.072888	1	52	0.0384615	0.0192308	chr18_67586950_67586951	CD226	chr18	67586950	67586951	37281	Relapse_rs17081823
Relapse_rs17081824	GO Biological Process	GO:0001910	regulation of leukocyte mediated cytotoxicity	44	8.75572e-08	0.00115094	2.61577e-05	46.6703	0.107134	5	0.00223197	0.104167	212	0.0704361	1	1	13.7197	0.072888	1	52	0.0384615	0.0192308	chr18_67587056_67587057	CD226	chr18	67587056	67587057	37175	Relapse_rs17081824
Relapse_rs74978315	GO Biological Process	GO:0001910	regulation of leukocyte mediated cytotoxicity	44	8.75572e-08	0.00115094	2.61577e-05	46.6703	0.107134	5	0.00223197	0.104167	212	0.0704361	1	1	13.7197	0.072888	1	52	0.0384615	0.0192308	chr18_67689956_67689957	CD226	chr18	67689956	67689957	-65725	Relapse_rs74978315
Relapse_rs74970365	GO Biological Process	GO:0001910	regulation of leukocyte mediated cytotoxicity	44	8.75572e-08	0.00115094	2.61577e-05	46.6703	0.107134	5	0.00223197	0.104167	212	0.0704361	1	1	13.7197	0.072888	1	52	0.0384615	0.0192308	chr18_67709465_67709466	CD226	chr18	67709465	67709466	-85234	Relapse_rs74970365
Relapse_rs17081806	GO Biological Process	GO:0001912	positive regulation of leukocyte mediated cytotoxicity	31	1.41138e-08	0.000185526	5.98471e-06	67.5644	0.0740034	5	0.00154174	0.104167	159	0.0452715	1	1	21.6189	0.0462559	1	33	0.0384615	0.030303	chr18_67580343_67580344	CD226	chr18	67580343	67580344	43888	Relapse_rs17081806
Relapse_rs17081823	GO Biological Process	GO:0001912	positive regulation of leukocyte mediated cytotoxicity	31	1.41138e-08	0.000185526	5.98471e-06	67.5644	0.0740034	5	0.00154174	0.104167	159	0.0452715	1	1	21.6189	0.0462559	1	33	0.0384615	0.030303	chr18_67586950_67586951	CD226	chr18	67586950	67586951	37281	Relapse_rs17081823
Relapse_rs17081824	GO Biological Process	GO:0001912	positive regulation of leukocyte mediated cytotoxicity	31	1.41138e-08	0.000185526	5.98471e-06	67.5644	0.0740034	5	0.00154174	0.104167	159	0.0452715	1	1	21.6189	0.0462559	1	33	0.0384615	0.030303	chr18_67587056_67587057	CD226	chr18	67587056	67587057	37175	Relapse_rs17081824
Relapse_rs74978315	GO Biological Process	GO:0001912	positive regulation of leukocyte mediated cytotoxicity	31	1.41138e-08	0.000185526	5.98471e-06	67.5644	0.0740034	5	0.00154174	0.104167	159	0.0452715	1	1	21.6189	0.0462559	1	33	0.0384615	0.030303	chr18_67689956_67689957	CD226	chr18	67689956	67689957	-65725	Relapse_rs74978315
Relapse_rs74970365	GO Biological Process	GO:0001912	positive regulation of leukocyte mediated cytotoxicity	31	1.41138e-08	0.000185526	5.98471e-06	67.5644	0.0740034	5	0.00154174	0.104167	159	0.0452715	1	1	21.6189	0.0462559	1	33	0.0384615	0.030303	chr18_67709465_67709466	CD226	chr18	67709465	67709466	-85234	Relapse_rs74970365
MRD4_rs1247118	GO Biological Process	GO:0001932	regulation of protein phosphorylation	34	2.32328e-07	0.00305395	8.9822e-05	14.9939	0.400161	6	0.0571659	0.857143	45	0.139467	1	1	6.91095	0.144698	1	1342	0.5	0.000745157	chr10_120428759_120428760	CACUL1	chr10	120428759	120428760	85998	MRD4_rs1247118
MRD3_rs1247117	GO Biological Process	GO:0001932	regulation of protein phosphorylation	34	2.32328e-07	0.00305395	8.9822e-05	14.9939	0.400161	6	0.0571659	0.857143	45	0.139467	1	1	6.91095	0.144698	1	1342	0.5	0.000745157	chr10_120428802_120428803	CACUL1	chr10	120428802	120428803	85955	MRD3_rs1247117
MRD5_rs3824821	GO Biological Process	GO:0001932	regulation of protein phosphorylation	34	2.32328e-07	0.00305395	8.9822e-05	14.9939	0.400161	6	0.0571659	0.857143	45	0.139467	1	1	6.91095	0.144698	1	1342	0.5	0.000745157	chr10_120448570_120448571	CACUL1	chr10	120448570	120448571	66187	MRD5_rs3824821
MRD2_rs11819341	GO Biological Process	GO:0001932	regulation of protein phosphorylation	34	2.32328e-07	0.00305395	8.9822e-05	14.9939	0.400161	6	0.0571659	0.857143	45	0.139467	1	1	6.91095	0.144698	1	1342	0.5	0.000745157	chr10_120458635_120458636	CACUL1	chr10	120458635	120458636	56122	MRD2_rs11819341
MRD7_rs9787632	GO Biological Process	GO:0001932	regulation of protein phosphorylation	34	2.32328e-07	0.00305395	8.9822e-05	14.9939	0.400161	6	0.0571659	0.857143	45	0.139467	1	1	6.91095	0.144698	1	1342	0.5	0.000745157	chr10_120486024_120486025	CACUL1	chr10	120486024	120486025	28733	MRD7_rs9787632
MRD1_rs111434562	GO Biological Process	GO:0001932	regulation of protein phosphorylation	34	2.32328e-07	0.00305395	8.9822e-05	14.9939	0.400161	6	0.0571659	0.857143	45	0.139467	1	1	6.91095	0.144698	1	1342	0.5	0.000745157	chr10_120505596_120505597	CACUL1	chr10	120505596	120505597	9161	MRD1_rs111434562
MRD4_rs1247118	GO Biological Process	GO:0001934	positive regulation of protein phosphorylation	26	2.77004e-08	0.000364122	1.40047e-05	21.4271	0.280019	6	0.0400028	0.857143	33	0.0975589	1	1	9.99407	0.100059	1	928	0.5	0.00107759	chr10_120428759_120428760	CACUL1	chr10	120428759	120428760	85998	MRD4_rs1247118
MRD3_rs1247117	GO Biological Process	GO:0001934	positive regulation of protein phosphorylation	26	2.77004e-08	0.000364122	1.40047e-05	21.4271	0.280019	6	0.0400028	0.857143	33	0.0975589	1	1	9.99407	0.100059	1	928	0.5	0.00107759	chr10_120428802_120428803	CACUL1	chr10	120428802	120428803	85955	MRD3_rs1247117
MRD5_rs3824821	GO Biological Process	GO:0001934	positive regulation of protein phosphorylation	26	2.77004e-08	0.000364122	1.40047e-05	21.4271	0.280019	6	0.0400028	0.857143	33	0.0975589	1	1	9.99407	0.100059	1	928	0.5	0.00107759	chr10_120448570_120448571	CACUL1	chr10	120448570	120448571	66187	MRD5_rs3824821
MRD2_rs11819341	GO Biological Process	GO:0001934	positive regulation of protein phosphorylation	26	2.77004e-08	0.000364122	1.40047e-05	21.4271	0.280019	6	0.0400028	0.857143	33	0.0975589	1	1	9.99407	0.100059	1	928	0.5	0.00107759	chr10_120458635_120458636	CACUL1	chr10	120458635	120458636	56122	MRD2_rs11819341
MRD7_rs9787632	GO Biological Process	GO:0001934	positive regulation of protein phosphorylation	26	2.77004e-08	0.000364122	1.40047e-05	21.4271	0.280019	6	0.0400028	0.857143	33	0.0975589	1	1	9.99407	0.100059	1	928	0.5	0.00107759	chr10_120486024_120486025	CACUL1	chr10	120486024	120486025	28733	MRD7_rs9787632
MRD1_rs111434562	GO Biological Process	GO:0001934	positive regulation of protein phosphorylation	26	2.77004e-08	0.000364122	1.40047e-05	21.4271	0.280019	6	0.0400028	0.857143	33	0.0975589	1	1	9.99407	0.100059	1	928	0.5	0.00107759	chr10_120505596_120505597	CACUL1	chr10	120505596	120505597	9161	MRD1_rs111434562
Drug_PRED_38_rs4077096	GO Biological Process	GO:0001958	endochondral ossification	200	0.000142477	1	0.00936428	30.4186	0.0986238	3	0.00145035	0.0441177	355	0.086785	1	1	11.0411	0.0905709	1	28	0.0166667	0.0357143	chr4_1741534_1741535	FGFR3	chr4	1741534	1741535	-53504	Drug_PRED_38_rs4077096
Drug_PRED_57_rs7654245	GO Biological Process	GO:0001958	endochondral ossification	200	0.000142477	1	0.00936428	30.4186	0.0986238	3	0.00145035	0.0441177	355	0.086785	1	1	11.0411	0.0905709	1	28	0.0166667	0.0357143	chr4_1743336_1743337	FGFR3	chr4	1743336	1743337	-51702	Drug_PRED_57_rs7654245
Drug_PRED_23_rs1867923	GO Biological Process	GO:0001958	endochondral ossification	200	0.000142477	1	0.00936428	30.4186	0.0986238	3	0.00145035	0.0441177	355	0.086785	1	1	11.0411	0.0905709	1	28	0.0166667	0.0357143	chr4_1748486_1748487	FGFR3	chr4	1748486	1748487	-46552	Drug_PRED_23_rs1867923
Drug_VCR_5_rs11009136	GO Biological Process	GO:0002042	cell migration involved in sprouting angiogenesis	34	1.29937e-06	0.0170802	0.000502358	51.8893	0.0770872	4	0.000828894	0.0430108	198	0.0474543	1	1	20.61	0.0485201	1	15	0.0166667	0.0666667	chr10_33192651_33192652	ITGB1	chr10	33192651	33192652	54170	Drug_VCR_5_rs11009136
Drug_VCR_21_rs16933787	GO Biological Process	GO:0002042	cell migration involved in sprouting angiogenesis	34	1.29937e-06	0.0170802	0.000502358	51.8893	0.0770872	4	0.000828894	0.0430108	198	0.0474543	1	1	20.61	0.0485201	1	15	0.0166667	0.0666667	chr10_33208256_33208257	ITGB1	chr10	33208256	33208257	38565	Drug_VCR_21_rs16933787
Drug_VCR_6_rs11009151	GO Biological Process	GO:0002042	cell migration involved in sprouting angiogenesis	34	1.29937e-06	0.0170802	0.000502358	51.8893	0.0770872	4	0.000828894	0.0430108	198	0.0474543	1	1	20.61	0.0485201	1	15	0.0166667	0.0666667	chr10_33219109_33219110	ITGB1	chr10	33219109	33219110	27712	Drug_VCR_6_rs11009151
Drug_VCR_22_rs16933819	GO Biological Process	GO:0002042	cell migration involved in sprouting angiogenesis	34	1.29937e-06	0.0170802	0.000502358	51.8893	0.0770872	4	0.000828894	0.0430108	198	0.0474543	1	1	20.61	0.0485201	1	15	0.0166667	0.0666667	chr10_33227477_33227478	ITGB1	chr10	33227477	33227478	19344	Drug_VCR_22_rs16933819
Drug_PRED_58_rs76766472	GO Biological Process	GO:0002250	adaptive immune response	39	3.10837e-08	0.000408595	1.04768e-05	13.1246	0.685736	9	0.0100844	0.132353	696	0.213792	1	1	2.31573	0.863658	2	267	0.0333333	0.00749064	chr11_71655505_71655506	IL18BP	chr11	71655505	71655506	-54603	Drug_PRED_58_rs76766472
Drug_PRED_61_rs79664808	GO Biological Process	GO:0002250	adaptive immune response	39	3.10837e-08	0.000408595	1.04768e-05	13.1246	0.685736	9	0.0100844	0.132353	696	0.213792	1	1	2.31573	0.863658	2	267	0.0333333	0.00749064	chr11_71707102_71707103	IL18BP	chr11	71707102	71707103	-3006	Drug_PRED_61_rs79664808
Drug_PRED_65_rs9393704	GO Biological Process	GO:0002250	adaptive immune response	39	3.10837e-08	0.000408595	1.04768e-05	13.1246	0.685736	9	0.0100844	0.132353	696	0.213792	1	1	2.31573	0.863658	2	267	0.0333333	0.00749064	chr6_26358775_26358776	BTN3A2	chr6	26358775	26358776	-6683	Drug_PRED_65_rs9393704
Drug_PRED_66_rs9393706	GO Biological Process	GO:0002250	adaptive immune response	39	3.10837e-08	0.000408595	1.04768e-05	13.1246	0.685736	9	0.0100844	0.132353	696	0.213792	1	1	2.31573	0.863658	2	267	0.0333333	0.00749064	chr6_26361500_26361501	BTN3A2	chr6	26361500	26361501	-3958	Drug_PRED_66_rs9393706
Drug_PRED_33_rs28362606	GO Biological Process	GO:0002250	adaptive immune response	39	3.10837e-08	0.000408595	1.04768e-05	13.1246	0.685736	9	0.0100844	0.132353	696	0.213792	1	1	2.31573	0.863658	2	267	0.0333333	0.00749064	chr6_26365586_26365587	BTN3A2	chr6	26365586	26365587	128	Drug_PRED_33_rs28362606
Drug_PRED_48_rs68112369	GO Biological Process	GO:0002250	adaptive immune response	39	3.10837e-08	0.000408595	1.04768e-05	13.1246	0.685736	9	0.0100844	0.132353	696	0.213792	1	1	2.31573	0.863658	2	267	0.0333333	0.00749064	chr6_26365759_26365760	BTN3A2	chr6	26365759	26365760	301	Drug_PRED_48_rs68112369
Drug_PRED_63_rs9379858	GO Biological Process	GO:0002250	adaptive immune response	39	3.10837e-08	0.000408595	1.04768e-05	13.1246	0.685736	9	0.0100844	0.132353	696	0.213792	1	1	2.31573	0.863658	2	267	0.0333333	0.00749064	chr6_26367689_26367690	BTN3A2	chr6	26367689	26367690	2231	Drug_PRED_63_rs9379858
Drug_PRED_25_rs2073529	GO Biological Process	GO:0002250	adaptive immune response	39	3.10837e-08	0.000408595	1.04768e-05	13.1246	0.685736	9	0.0100844	0.132353	696	0.213792	1	1	2.31573	0.863658	2	267	0.0333333	0.00749064	chr6_26375159_26375160	BTN3A2	chr6	26375159	26375160	9701	Drug_PRED_25_rs2073529
Drug_PRED_64_rs9379871	GO Biological Process	GO:0002250	adaptive immune response	39	3.10837e-08	0.000408595	1.04768e-05	13.1246	0.685736	9	0.0100844	0.132353	696	0.213792	1	1	2.31573	0.863658	2	267	0.0333333	0.00749064	chr6_26375854_26375855	BTN3A2	chr6	26375854	26375855	10396	Drug_PRED_64_rs9379871
Drug_SixTG_38_rs3742130	GO Biological Process	GO:0002300	CD8-positive, alpha-beta intraepithelial T cell differentiation	31	4.16264e-06	0.0547179	0.00176509	688.048	0.00290677	2	3.72663e-05	0.025641	8	0.00318076	1	1	314.39	0.00318076	1	1	0.0169491	1	chr13_99907341_99907342	GPR18	chr13	99907341	99907342	6656	Drug_SixTG_38_rs3742130
Drug_SixTG_76_rs9557194	GO Biological Process	GO:0002300	CD8-positive, alpha-beta intraepithelial T cell differentiation	31	4.16264e-06	0.0547179	0.00176509	688.048	0.00290677	2	3.72663e-05	0.025641	8	0.00318076	1	1	314.39	0.00318076	1	1	0.0169491	1	chr13_99952290_99952291	GPR18	chr13	99952290	99952291	-38293	Drug_SixTG_76_rs9557194
Drug_SixTG_38_rs3742130	GO Biological Process	GO:0002305	CD8-positive, gamma-delta intraepithelial T cell differentiation	40	1.60363e-05	0.210797	0.00526994	350.232	0.00571051	2	7.32116e-05	0.025641	14	0.00635158	1	1	157.195	0.00636153	1	2	0.0169491	0.5	chr13_99907341_99907342	GPR18	chr13	99907341	99907342	6656	Drug_SixTG_38_rs3742130
Drug_SixTG_76_rs9557194	GO Biological Process	GO:0002305	CD8-positive, gamma-delta intraepithelial T cell differentiation	40	1.60363e-05	0.210797	0.00526994	350.232	0.00571051	2	7.32116e-05	0.025641	14	0.00635158	1	1	157.195	0.00636153	1	2	0.0169491	0.5	chr13_99952290_99952291	GPR18	chr13	99952290	99952291	-38293	Drug_SixTG_76_rs9557194
Drug_SixTG_77_rs9557205	GO Biological Process	GO:0002313	mature B cell differentiation involved in immune response	51	3.78334e-05	0.49732	0.00975137	47.82	0.0627353	3	0.000804299	0.0384615	128	0.0527409	1	1	18.4935	0.054073	1	17	0.0169491	0.0588235	chr13_100035272_100035273	GPR183	chr13	100035272	100035273	-75614	Drug_SixTG_77_rs9557205
Drug_SixTG_76_rs9557194	GO Biological Process	GO:0002313	mature B cell differentiation involved in immune response	51	3.78334e-05	0.49732	0.00975137	47.82	0.0627353	3	0.000804299	0.0384615	128	0.0527409	1	1	18.4935	0.054073	1	17	0.0169491	0.0588235	chr13_99952290_99952291	GPR183	chr13	99952290	99952291	7368	Drug_SixTG_76_rs9557194
Drug_SixTG_11_rs12232061	GO Biological Process	GO:0002313	mature B cell differentiation involved in immune response	51	3.78334e-05	0.49732	0.00975137	47.82	0.0627353	3	0.000804299	0.0384615	128	0.0527409	1	1	18.4935	0.054073	1	17	0.0169491	0.0588235	chr13_99974992_99974993	GPR183	chr13	99974992	99974993	-15334	Drug_SixTG_11_rs12232061
Drug_SixTG_77_rs9557205	GO Biological Process	GO:0002407	dendritic cell chemotaxis	42	2.50159e-05	0.328834	0.00782938	54.9982	0.0545472	3	0.000699324	0.0384615	136	0.0557566	1	1	17.4661	0.0572538	1	18	0.0169491	0.0555556	chr13_100035272_100035273	GPR183	chr13	100035272	100035273	-75614	Drug_SixTG_77_rs9557205
Drug_SixTG_76_rs9557194	GO Biological Process	GO:0002407	dendritic cell chemotaxis	42	2.50159e-05	0.328834	0.00782938	54.9982	0.0545472	3	0.000699324	0.0384615	136	0.0557566	1	1	17.4661	0.0572538	1	18	0.0169491	0.0555556	chr13_99952290_99952291	GPR183	chr13	99952290	99952291	7368	Drug_SixTG_76_rs9557194
Drug_SixTG_11_rs12232061	GO Biological Process	GO:0002407	dendritic cell chemotaxis	42	2.50159e-05	0.328834	0.00782938	54.9982	0.0545472	3	0.000699324	0.0384615	136	0.0557566	1	1	17.4661	0.0572538	1	18	0.0169491	0.0555556	chr13_99974992_99974993	GPR183	chr13	99974992	99974993	-15334	Drug_SixTG_11_rs12232061
Drug_PRED_65_rs9393704	GO Biological Process	GO:0002449	lymphocyte mediated immunity	37	2.54019e-08	0.000333907	9.02453e-06	23.2673	0.300852	7	0.00442429	0.102941	910	0.322973	1	1	2.57625	0.388161	1	120	0.0166667	0.00833333	chr6_26358775_26358776	BTN3A2	chr6	26358775	26358776	-6683	Drug_PRED_65_rs9393704
Drug_PRED_66_rs9393706	GO Biological Process	GO:0002449	lymphocyte mediated immunity	37	2.54019e-08	0.000333907	9.02453e-06	23.2673	0.300852	7	0.00442429	0.102941	910	0.322973	1	1	2.57625	0.388161	1	120	0.0166667	0.00833333	chr6_26361500_26361501	BTN3A2	chr6	26361500	26361501	-3958	Drug_PRED_66_rs9393706
Drug_PRED_33_rs28362606	GO Biological Process	GO:0002449	lymphocyte mediated immunity	37	2.54019e-08	0.000333907	9.02453e-06	23.2673	0.300852	7	0.00442429	0.102941	910	0.322973	1	1	2.57625	0.388161	1	120	0.0166667	0.00833333	chr6_26365586_26365587	BTN3A2	chr6	26365586	26365587	128	Drug_PRED_33_rs28362606
Drug_PRED_48_rs68112369	GO Biological Process	GO:0002449	lymphocyte mediated immunity	37	2.54019e-08	0.000333907	9.02453e-06	23.2673	0.300852	7	0.00442429	0.102941	910	0.322973	1	1	2.57625	0.388161	1	120	0.0166667	0.00833333	chr6_26365759_26365760	BTN3A2	chr6	26365759	26365760	301	Drug_PRED_48_rs68112369
Drug_PRED_63_rs9379858	GO Biological Process	GO:0002449	lymphocyte mediated immunity	37	2.54019e-08	0.000333907	9.02453e-06	23.2673	0.300852	7	0.00442429	0.102941	910	0.322973	1	1	2.57625	0.388161	1	120	0.0166667	0.00833333	chr6_26367689_26367690	BTN3A2	chr6	26367689	26367690	2231	Drug_PRED_63_rs9379858
Drug_PRED_25_rs2073529	GO Biological Process	GO:0002449	lymphocyte mediated immunity	37	2.54019e-08	0.000333907	9.02453e-06	23.2673	0.300852	7	0.00442429	0.102941	910	0.322973	1	1	2.57625	0.388161	1	120	0.0166667	0.00833333	chr6_26375159_26375160	BTN3A2	chr6	26375159	26375160	9701	Drug_PRED_25_rs2073529
Drug_PRED_64_rs9379871	GO Biological Process	GO:0002449	lymphocyte mediated immunity	37	2.54019e-08	0.000333907	9.02453e-06	23.2673	0.300852	7	0.00442429	0.102941	910	0.322973	1	1	2.57625	0.388161	1	120	0.0166667	0.00833333	chr6_26375854_26375855	BTN3A2	chr6	26375854	26375855	10396	Drug_PRED_64_rs9379871
Drug_PRED_65_rs9393704	GO Biological Process	GO:0002456	T cell mediated immunity	9	1.08271e-11	1.42323e-07	1.58136e-08	72.1357	0.0970393	7	0.00142705	0.102941	383	0.095632	1	1	9.97258	0.100275	1	31	0.0166667	0.0322581	chr6_26358775_26358776	BTN3A2	chr6	26358775	26358776	-6683	Drug_PRED_65_rs9393704
Drug_PRED_66_rs9393706	GO Biological Process	GO:0002456	T cell mediated immunity	9	1.08271e-11	1.42323e-07	1.58136e-08	72.1357	0.0970393	7	0.00142705	0.102941	383	0.095632	1	1	9.97258	0.100275	1	31	0.0166667	0.0322581	chr6_26361500_26361501	BTN3A2	chr6	26361500	26361501	-3958	Drug_PRED_66_rs9393706
Drug_PRED_33_rs28362606	GO Biological Process	GO:0002456	T cell mediated immunity	9	1.08271e-11	1.42323e-07	1.58136e-08	72.1357	0.0970393	7	0.00142705	0.102941	383	0.095632	1	1	9.97258	0.100275	1	31	0.0166667	0.0322581	chr6_26365586_26365587	BTN3A2	chr6	26365586	26365587	128	Drug_PRED_33_rs28362606
Drug_PRED_48_rs68112369	GO Biological Process	GO:0002456	T cell mediated immunity	9	1.08271e-11	1.42323e-07	1.58136e-08	72.1357	0.0970393	7	0.00142705	0.102941	383	0.095632	1	1	9.97258	0.100275	1	31	0.0166667	0.0322581	chr6_26365759_26365760	BTN3A2	chr6	26365759	26365760	301	Drug_PRED_48_rs68112369
Drug_PRED_63_rs9379858	GO Biological Process	GO:0002456	T cell mediated immunity	9	1.08271e-11	1.42323e-07	1.58136e-08	72.1357	0.0970393	7	0.00142705	0.102941	383	0.095632	1	1	9.97258	0.100275	1	31	0.0166667	0.0322581	chr6_26367689_26367690	BTN3A2	chr6	26367689	26367690	2231	Drug_PRED_63_rs9379858
Drug_PRED_25_rs2073529	GO Biological Process	GO:0002456	T cell mediated immunity	9	1.08271e-11	1.42323e-07	1.58136e-08	72.1357	0.0970393	7	0.00142705	0.102941	383	0.095632	1	1	9.97258	0.100275	1	31	0.0166667	0.0322581	chr6_26375159_26375160	BTN3A2	chr6	26375159	26375160	9701	Drug_PRED_25_rs2073529
Drug_PRED_64_rs9379871	GO Biological Process	GO:0002456	T cell mediated immunity	9	1.08271e-11	1.42323e-07	1.58136e-08	72.1357	0.0970393	7	0.00142705	0.102941	383	0.095632	1	1	9.97258	0.100275	1	31	0.0166667	0.0322581	chr6_26375854_26375855	BTN3A2	chr6	26375854	26375855	10396	Drug_PRED_64_rs9379871
Drug_PRED_58_rs76766472	GO Biological Process	GO:0002460	adaptive immune response based on somatic recombination of immune receptors built from immunoglobulin superfamily domains	12	8.17076e-11	1.07405e-06	8.95039e-08	26.1634	0.343992	9	0.00505871	0.132353	274	0.0619085	1	1	4.9464	0.404334	2	125	0.0333333	0.016	chr11_71655505_71655506	IL18BP	chr11	71655505	71655506	-54603	Drug_PRED_58_rs76766472
Drug_PRED_61_rs79664808	GO Biological Process	GO:0002460	adaptive immune response based on somatic recombination of immune receptors built from immunoglobulin superfamily domains	12	8.17076e-11	1.07405e-06	8.95039e-08	26.1634	0.343992	9	0.00505871	0.132353	274	0.0619085	1	1	4.9464	0.404334	2	125	0.0333333	0.016	chr11_71707102_71707103	IL18BP	chr11	71707102	71707103	-3006	Drug_PRED_61_rs79664808
Drug_PRED_65_rs9393704	GO Biological Process	GO:0002460	adaptive immune response based on somatic recombination of immune receptors built from immunoglobulin superfamily domains	12	8.17076e-11	1.07405e-06	8.95039e-08	26.1634	0.343992	9	0.00505871	0.132353	274	0.0619085	1	1	4.9464	0.404334	2	125	0.0333333	0.016	chr6_26358775_26358776	BTN3A2	chr6	26358775	26358776	-6683	Drug_PRED_65_rs9393704
Drug_PRED_66_rs9393706	GO Biological Process	GO:0002460	adaptive immune response based on somatic recombination of immune receptors built from immunoglobulin superfamily domains	12	8.17076e-11	1.07405e-06	8.95039e-08	26.1634	0.343992	9	0.00505871	0.132353	274	0.0619085	1	1	4.9464	0.404334	2	125	0.0333333	0.016	chr6_26361500_26361501	BTN3A2	chr6	26361500	26361501	-3958	Drug_PRED_66_rs9393706
Drug_PRED_33_rs28362606	GO Biological Process	GO:0002460	adaptive immune response based on somatic recombination of immune receptors built from immunoglobulin superfamily domains	12	8.17076e-11	1.07405e-06	8.95039e-08	26.1634	0.343992	9	0.00505871	0.132353	274	0.0619085	1	1	4.9464	0.404334	2	125	0.0333333	0.016	chr6_26365586_26365587	BTN3A2	chr6	26365586	26365587	128	Drug_PRED_33_rs28362606
Drug_PRED_48_rs68112369	GO Biological Process	GO:0002460	adaptive immune response based on somatic recombination of immune receptors built from immunoglobulin superfamily domains	12	8.17076e-11	1.07405e-06	8.95039e-08	26.1634	0.343992	9	0.00505871	0.132353	274	0.0619085	1	1	4.9464	0.404334	2	125	0.0333333	0.016	chr6_26365759_26365760	BTN3A2	chr6	26365759	26365760	301	Drug_PRED_48_rs68112369
Drug_PRED_63_rs9379858	GO Biological Process	GO:0002460	adaptive immune response based on somatic recombination of immune receptors built from immunoglobulin superfamily domains	12	8.17076e-11	1.07405e-06	8.95039e-08	26.1634	0.343992	9	0.00505871	0.132353	274	0.0619085	1	1	4.9464	0.404334	2	125	0.0333333	0.016	chr6_26367689_26367690	BTN3A2	chr6	26367689	26367690	2231	Drug_PRED_63_rs9379858
Drug_PRED_25_rs2073529	GO Biological Process	GO:0002460	adaptive immune response based on somatic recombination of immune receptors built from immunoglobulin superfamily domains	12	8.17076e-11	1.07405e-06	8.95039e-08	26.1634	0.343992	9	0.00505871	0.132353	274	0.0619085	1	1	4.9464	0.404334	2	125	0.0333333	0.016	chr6_26375159_26375160	BTN3A2	chr6	26375159	26375160	9701	Drug_PRED_25_rs2073529
Drug_PRED_64_rs9379871	GO Biological Process	GO:0002460	adaptive immune response based on somatic recombination of immune receptors built from immunoglobulin superfamily domains	12	8.17076e-11	1.07405e-06	8.95039e-08	26.1634	0.343992	9	0.00505871	0.132353	274	0.0619085	1	1	4.9464	0.404334	2	125	0.0333333	0.016	chr6_26375854_26375855	BTN3A2	chr6	26375854	26375855	10396	Drug_PRED_64_rs9379871
Drug_SixTG_28_rs2268058	GO Biological Process	GO:0002673	regulation of acute inflammatory response	21	2.55344e-07	0.0033565	0.000159833	23.545	0.254831	6	0.00326706	0.0769231	490	0.249801	1	1	3.49322	0.286269	1	90	0.0169491	0.0111111	chr1_71483157_71483158	PTGER3	chr1	71483157	71483158	30313	Drug_SixTG_28_rs2268058
Drug_SixTG_46_rs4511057	GO Biological Process	GO:0002673	regulation of acute inflammatory response	21	2.55344e-07	0.0033565	0.000159833	23.545	0.254831	6	0.00326706	0.0769231	490	0.249801	1	1	3.49322	0.286269	1	90	0.0169491	0.0111111	chr1_71488623_71488624	PTGER3	chr1	71488623	71488624	24847	Drug_SixTG_46_rs4511057
Drug_SixTG_45_rs4439319	GO Biological Process	GO:0002673	regulation of acute inflammatory response	21	2.55344e-07	0.0033565	0.000159833	23.545	0.254831	6	0.00326706	0.0769231	490	0.249801	1	1	3.49322	0.286269	1	90	0.0169491	0.0111111	chr1_71488673_71488674	PTGER3	chr1	71488673	71488674	24797	Drug_SixTG_45_rs4439319
Drug_SixTG_44_rs4425937	GO Biological Process	GO:0002673	regulation of acute inflammatory response	21	2.55344e-07	0.0033565	0.000159833	23.545	0.254831	6	0.00326706	0.0769231	490	0.249801	1	1	3.49322	0.286269	1	90	0.0169491	0.0111111	chr1_71488727_71488728	PTGER3	chr1	71488727	71488728	24743	Drug_SixTG_44_rs4425937
Drug_SixTG_1_rs10399632	GO Biological Process	GO:0002673	regulation of acute inflammatory response	21	2.55344e-07	0.0033565	0.000159833	23.545	0.254831	6	0.00326706	0.0769231	490	0.249801	1	1	3.49322	0.286269	1	90	0.0169491	0.0111111	chr1_71488834_71488835	PTGER3	chr1	71488834	71488835	24636	Drug_SixTG_1_rs10399632
Drug_SixTG_9_rs12139719	GO Biological Process	GO:0002673	regulation of acute inflammatory response	21	2.55344e-07	0.0033565	0.000159833	23.545	0.254831	6	0.00326706	0.0769231	490	0.249801	1	1	3.49322	0.286269	1	90	0.0169491	0.0111111	chr1_71491180_71491181	PTGER3	chr1	71491180	71491181	22290	Drug_SixTG_9_rs12139719
Drug_SixTG_28_rs2268058	GO Biological Process	GO:0002675	positive regulation of acute inflammatory response	12	3.98636e-10	5.24007e-06	4.36672e-07	70.6938	0.0848731	6	0.00108812	0.0769231	193	0.0824773	1	1	11.6441	0.0858806	1	27	0.0169491	0.037037	chr1_71483157_71483158	PTGER3	chr1	71483157	71483158	30313	Drug_SixTG_28_rs2268058
Drug_SixTG_46_rs4511057	GO Biological Process	GO:0002675	positive regulation of acute inflammatory response	12	3.98636e-10	5.24007e-06	4.36672e-07	70.6938	0.0848731	6	0.00108812	0.0769231	193	0.0824773	1	1	11.6441	0.0858806	1	27	0.0169491	0.037037	chr1_71488623_71488624	PTGER3	chr1	71488623	71488624	24847	Drug_SixTG_46_rs4511057
Drug_SixTG_45_rs4439319	GO Biological Process	GO:0002675	positive regulation of acute inflammatory response	12	3.98636e-10	5.24007e-06	4.36672e-07	70.6938	0.0848731	6	0.00108812	0.0769231	193	0.0824773	1	1	11.6441	0.0858806	1	27	0.0169491	0.037037	chr1_71488673_71488674	PTGER3	chr1	71488673	71488674	24797	Drug_SixTG_45_rs4439319
Drug_SixTG_44_rs4425937	GO Biological Process	GO:0002675	positive regulation of acute inflammatory response	12	3.98636e-10	5.24007e-06	4.36672e-07	70.6938	0.0848731	6	0.00108812	0.0769231	193	0.0824773	1	1	11.6441	0.0858806	1	27	0.0169491	0.037037	chr1_71488727_71488728	PTGER3	chr1	71488727	71488728	24743	Drug_SixTG_44_rs4425937
Drug_SixTG_1_rs10399632	GO Biological Process	GO:0002675	positive regulation of acute inflammatory response	12	3.98636e-10	5.24007e-06	4.36672e-07	70.6938	0.0848731	6	0.00108812	0.0769231	193	0.0824773	1	1	11.6441	0.0858806	1	27	0.0169491	0.037037	chr1_71488834_71488835	PTGER3	chr1	71488834	71488835	24636	Drug_SixTG_1_rs10399632
Drug_SixTG_9_rs12139719	GO Biological Process	GO:0002675	positive regulation of acute inflammatory response	12	3.98636e-10	5.24007e-06	4.36672e-07	70.6938	0.0848731	6	0.00108812	0.0769231	193	0.0824773	1	1	11.6441	0.0858806	1	27	0.0169491	0.037037	chr1_71491180_71491181	PTGER3	chr1	71491180	71491181	22290	Drug_SixTG_9_rs12139719
Drug_PRED_14_rs12356375	GO Biological Process	GO:0002682	regulation of immune system process	33	1.76822e-08	0.000232432	7.04339e-06	4.83237	3.72488	18	0.0547776	0.264706	574	0.171453	1	1	1.52828	4.5803	7	1416	0.116667	0.0049435	chr10_79594514_79594515	DLG5	chr10	79594514	79594515	91769	Drug_PRED_14_rs12356375
Drug_PRED_4_rs11002308	GO Biological Process	GO:0002682	regulation of immune system process	33	1.76822e-08	0.000232432	7.04339e-06	4.83237	3.72488	18	0.0547776	0.264706	574	0.171453	1	1	1.52828	4.5803	7	1416	0.116667	0.0049435	chr10_79594796_79594797	DLG5	chr10	79594796	79594797	91487	Drug_PRED_4_rs11002308
Drug_PRED_5_rs11002309	GO Biological Process	GO:0002682	regulation of immune system process	33	1.76822e-08	0.000232432	7.04339e-06	4.83237	3.72488	18	0.0547776	0.264706	574	0.171453	1	1	1.52828	4.5803	7	1416	0.116667	0.0049435	chr10_79594931_79594932	DLG5	chr10	79594931	79594932	91352	Drug_PRED_5_rs11002309
Drug_PRED_6_rs11002310	GO Biological Process	GO:0002682	regulation of immune system process	33	1.76822e-08	0.000232432	7.04339e-06	4.83237	3.72488	18	0.0547776	0.264706	574	0.171453	1	1	1.52828	4.5803	7	1416	0.116667	0.0049435	chr10_79596030_79596031	DLG5	chr10	79596030	79596031	90253	Drug_PRED_6_rs11002310
Drug_PRED_31_rs2738454	GO Biological Process	GO:0002682	regulation of immune system process	33	1.76822e-08	0.000232432	7.04339e-06	4.83237	3.72488	18	0.0547776	0.264706	574	0.171453	1	1	1.52828	4.5803	7	1416	0.116667	0.0049435	chr19_11233678_11233679	LDLR	chr19	11233678	11233679	33641	Drug_PRED_31_rs2738454
Drug_PRED_32_rs2738455	GO Biological Process	GO:0002682	regulation of immune system process	33	1.76822e-08	0.000232432	7.04339e-06	4.83237	3.72488	18	0.0547776	0.264706	574	0.171453	1	1	1.52828	4.5803	7	1416	0.116667	0.0049435	chr19_11235090_11235091	LDLR	chr19	11235090	11235091	35053	Drug_PRED_32_rs2738455
Drug_PRED_16_rs14158	GO Biological Process	GO:0002682	regulation of immune system process	33	1.76822e-08	0.000232432	7.04339e-06	4.83237	3.72488	18	0.0547776	0.264706	574	0.171453	1	1	1.52828	4.5803	7	1416	0.116667	0.0049435	chr19_11242044_11242045	LDLR	chr19	11242044	11242045	42007	Drug_PRED_16_rs14158
Drug_PRED_28_rs2423033	GO Biological Process	GO:0002682	regulation of immune system process	33	1.76822e-08	0.000232432	7.04339e-06	4.83237	3.72488	18	0.0547776	0.264706	574	0.171453	1	1	1.52828	4.5803	7	1416	0.116667	0.0049435	chr20_4792559_4792560	RASSF2	chr20	4792559	4792560	11731	Drug_PRED_28_rs2423033
Drug_PRED_52_rs73142641	GO Biological Process	GO:0002682	regulation of immune system process	33	1.76822e-08	0.000232432	7.04339e-06	4.83237	3.72488	18	0.0547776	0.264706	574	0.171453	1	1	1.52828	4.5803	7	1416	0.116667	0.0049435	chr4_38783271_38783272	TLR10	chr4	38783271	38783272	1307	Drug_PRED_52_rs73142641
Drug_PRED_12_rs12233690	GO Biological Process	GO:0002682	regulation of immune system process	33	1.76822e-08	0.000232432	7.04339e-06	4.83237	3.72488	18	0.0547776	0.264706	574	0.171453	1	1	1.52828	4.5803	7	1416	0.116667	0.0049435	chr4_38787601_38787602	TLR1	chr4	38787601	38787602	18810	Drug_PRED_12_rs12233690
Drug_PRED_12_rs12233690	GO Biological Process	GO:0002682	regulation of immune system process	33	1.76822e-08	0.000232432	7.04339e-06	4.83237	3.72488	18	0.0547776	0.264706	574	0.171453	1	1	1.52828	4.5803	7	1416	0.116667	0.0049435	chr4_38787601_38787602	TLR10	chr4	38787601	38787602	-3023	Drug_PRED_12_rs12233690
Drug_PRED_13_rs12233799	GO Biological Process	GO:0002682	regulation of immune system process	33	1.76822e-08	0.000232432	7.04339e-06	4.83237	3.72488	18	0.0547776	0.264706	574	0.171453	1	1	1.52828	4.5803	7	1416	0.116667	0.0049435	chr4_38787683_38787684	TLR1	chr4	38787683	38787684	18728	Drug_PRED_13_rs12233799
Drug_PRED_13_rs12233799	GO Biological Process	GO:0002682	regulation of immune system process	33	1.76822e-08	0.000232432	7.04339e-06	4.83237	3.72488	18	0.0547776	0.264706	574	0.171453	1	1	1.52828	4.5803	7	1416	0.116667	0.0049435	chr4_38787683_38787684	TLR10	chr4	38787683	38787684	-3105	Drug_PRED_13_rs12233799
Drug_PRED_65_rs9393704	GO Biological Process	GO:0002682	regulation of immune system process	33	1.76822e-08	0.000232432	7.04339e-06	4.83237	3.72488	18	0.0547776	0.264706	574	0.171453	1	1	1.52828	4.5803	7	1416	0.116667	0.0049435	chr6_26358775_26358776	HIST1H4H	chr6	26358775	26358776	-73014	Drug_PRED_65_rs9393704
Drug_PRED_66_rs9393706	GO Biological Process	GO:0002682	regulation of immune system process	33	1.76822e-08	0.000232432	7.04339e-06	4.83237	3.72488	18	0.0547776	0.264706	574	0.171453	1	1	1.52828	4.5803	7	1416	0.116667	0.0049435	chr6_26361500_26361501	HIST1H4H	chr6	26361500	26361501	-75739	Drug_PRED_66_rs9393706
Drug_PRED_33_rs28362606	GO Biological Process	GO:0002682	regulation of immune system process	33	1.76822e-08	0.000232432	7.04339e-06	4.83237	3.72488	18	0.0547776	0.264706	574	0.171453	1	1	1.52828	4.5803	7	1416	0.116667	0.0049435	chr6_26365586_26365587	BTN2A2	chr6	26365586	26365587	-17742	Drug_PRED_33_rs28362606
Drug_PRED_48_rs68112369	GO Biological Process	GO:0002682	regulation of immune system process	33	1.76822e-08	0.000232432	7.04339e-06	4.83237	3.72488	18	0.0547776	0.264706	574	0.171453	1	1	1.52828	4.5803	7	1416	0.116667	0.0049435	chr6_26365759_26365760	BTN2A2	chr6	26365759	26365760	-17569	Drug_PRED_48_rs68112369
Drug_PRED_63_rs9379858	GO Biological Process	GO:0002682	regulation of immune system process	33	1.76822e-08	0.000232432	7.04339e-06	4.83237	3.72488	18	0.0547776	0.264706	574	0.171453	1	1	1.52828	4.5803	7	1416	0.116667	0.0049435	chr6_26367689_26367690	BTN2A2	chr6	26367689	26367690	-15639	Drug_PRED_63_rs9379858
Drug_PRED_25_rs2073529	GO Biological Process	GO:0002682	regulation of immune system process	33	1.76822e-08	0.000232432	7.04339e-06	4.83237	3.72488	18	0.0547776	0.264706	574	0.171453	1	1	1.52828	4.5803	7	1416	0.116667	0.0049435	chr6_26375159_26375160	BTN2A2	chr6	26375159	26375160	-8169	Drug_PRED_25_rs2073529
Drug_PRED_64_rs9379871	GO Biological Process	GO:0002682	regulation of immune system process	33	1.76822e-08	0.000232432	7.04339e-06	4.83237	3.72488	18	0.0547776	0.264706	574	0.171453	1	1	1.52828	4.5803	7	1416	0.116667	0.0049435	chr6_26375854_26375855	BTN2A2	chr6	26375854	26375855	-7474	Drug_PRED_64_rs9379871
Drug_ASP_85_rs7094651	GO Biological Process	GO:0002682	regulation of immune system process	72	4.49833e-07	0.00591306	8.21258e-05	3.51714	5.97076	21	0.0547776	0.192661	10	0.00288508	1	1	2.3652	5.49636	13	1416	0.180556	0.00918079	chr10_71119003_71119004	HK1	chr10	71119003	71119004	70504	Drug_ASP_85_rs7094651
Drug_ASP_56_rs2305198	GO Biological Process	GO:0002682	regulation of immune system process	72	4.49833e-07	0.00591306	8.21258e-05	3.51714	5.97076	21	0.0547776	0.192661	10	0.00288508	1	1	2.3652	5.49636	13	1416	0.180556	0.00918079	chr10_71128875_71128876	HK1	chr10	71128875	71128876	80376	Drug_ASP_56_rs2305198
Drug_ASP_58_rs28362929	GO Biological Process	GO:0002682	regulation of immune system process	72	4.49833e-07	0.00591306	8.21258e-05	3.51714	5.97076	21	0.0547776	0.192661	10	0.00288508	1	1	2.3652	5.49636	13	1416	0.180556	0.00918079	chr15_74701412_74701413	SEMA7A	chr15	74701412	74701413	25395	Drug_ASP_58_rs28362929
Drug_ASP_72_rs56156615	GO Biological Process	GO:0002682	regulation of immune system process	72	4.49833e-07	0.00591306	8.21258e-05	3.51714	5.97076	21	0.0547776	0.192661	10	0.00288508	1	1	2.3652	5.49636	13	1416	0.180556	0.00918079	chr1_28266957_28266958	SMPDL3B	chr1	28266957	28266958	5454	Drug_ASP_72_rs56156615
Drug_ASP_95_rs74464627	GO Biological Process	GO:0002682	regulation of immune system process	72	4.49833e-07	0.00591306	8.21258e-05	3.51714	5.97076	21	0.0547776	0.192661	10	0.00288508	1	1	2.3652	5.49636	13	1416	0.180556	0.00918079	chr3_130431425_130431426	PIK3R4	chr3	130431425	130431426	34247	Drug_ASP_95_rs74464627
Drug_ASP_96_rs75219664	GO Biological Process	GO:0002682	regulation of immune system process	72	4.49833e-07	0.00591306	8.21258e-05	3.51714	5.97076	21	0.0547776	0.192661	10	0.00288508	1	1	2.3652	5.49636	13	1416	0.180556	0.00918079	chr3_130431481_130431482	PIK3R4	chr3	130431481	130431482	34191	Drug_ASP_96_rs75219664
Drug_ASP_79_rs60653573	GO Biological Process	GO:0002682	regulation of immune system process	72	4.49833e-07	0.00591306	8.21258e-05	3.51714	5.97076	21	0.0547776	0.192661	10	0.00288508	1	1	2.3652	5.49636	13	1416	0.180556	0.00918079	chr3_130434202_130434203	PIK3R4	chr3	130434202	130434203	31470	Drug_ASP_79_rs60653573
Drug_ASP_62_rs3111692	GO Biological Process	GO:0002682	regulation of immune system process	72	4.49833e-07	0.00591306	8.21258e-05	3.51714	5.97076	21	0.0547776	0.192661	10	0.00288508	1	1	2.3652	5.49636	13	1416	0.180556	0.00918079	chr4_74729907_74729908	CXCL1	chr4	74729907	74729908	-5213	Drug_ASP_62_rs3111692
Drug_ASP_62_rs3111692	GO Biological Process	GO:0002682	regulation of immune system process	72	4.49833e-07	0.00591306	8.21258e-05	3.51714	5.97076	21	0.0547776	0.192661	10	0.00288508	1	1	2.3652	5.49636	13	1416	0.180556	0.00918079	chr4_74729907_74729908	PF4V1	chr4	74729907	74729908	11002	Drug_ASP_62_rs3111692
Drug_ASP_63_rs3117598	GO Biological Process	GO:0002682	regulation of immune system process	72	4.49833e-07	0.00591306	8.21258e-05	3.51714	5.97076	21	0.0547776	0.192661	10	0.00288508	1	1	2.3652	5.49636	13	1416	0.180556	0.00918079	chr4_74731278_74731279	CXCL1	chr4	74731278	74731279	-3842	Drug_ASP_63_rs3117598
Drug_ASP_63_rs3117598	GO Biological Process	GO:0002682	regulation of immune system process	72	4.49833e-07	0.00591306	8.21258e-05	3.51714	5.97076	21	0.0547776	0.192661	10	0.00288508	1	1	2.3652	5.49636	13	1416	0.180556	0.00918079	chr4_74731278_74731279	PF4V1	chr4	74731278	74731279	12373	Drug_ASP_63_rs3117598
Drug_ASP_109_rs932494	GO Biological Process	GO:0002682	regulation of immune system process	72	4.49833e-07	0.00591306	8.21258e-05	3.51714	5.97076	21	0.0547776	0.192661	10	0.00288508	1	1	2.3652	5.49636	13	1416	0.180556	0.00918079	chr6_24908645_24908646	FAM65B	chr6	24908645	24908646	2549	Drug_ASP_109_rs932494
Drug_ASP_53_rs2064524	GO Biological Process	GO:0002682	regulation of immune system process	72	4.49833e-07	0.00591306	8.21258e-05	3.51714	5.97076	21	0.0547776	0.192661	10	0.00288508	1	1	2.3652	5.49636	13	1416	0.180556	0.00918079	chr6_24919115_24919116	FAM65B	chr6	24919115	24919116	-7921	Drug_ASP_53_rs2064524
Drug_ASP_27_rs12191321	GO Biological Process	GO:0002682	regulation of immune system process	72	4.49833e-07	0.00591306	8.21258e-05	3.51714	5.97076	21	0.0547776	0.192661	10	0.00288508	1	1	2.3652	5.49636	13	1416	0.180556	0.00918079	chr6_71303187_71303188	SMAP1	chr6	71303187	71303188	-74291	Drug_ASP_27_rs12191321
Drug_ASP_67_rs4472444	GO Biological Process	GO:0002682	regulation of immune system process	72	4.49833e-07	0.00591306	8.21258e-05	3.51714	5.97076	21	0.0547776	0.192661	10	0.00288508	1	1	2.3652	5.49636	13	1416	0.180556	0.00918079	chr7_100070758_100070759	TSC22D4	chr7	100070758	100070759	6143	Drug_ASP_67_rs4472444
Drug_ASP_52_rs192156380	GO Biological Process	GO:0002682	regulation of immune system process	72	4.49833e-07	0.00591306	8.21258e-05	3.51714	5.97076	21	0.0547776	0.192661	10	0.00288508	1	1	2.3652	5.49636	13	1416	0.180556	0.00918079	chr7_99830281_99830282	PVRIG	chr7	99830281	99830282	13423	Drug_ASP_52_rs192156380
Drug_ASP_98_rs7795656	GO Biological Process	GO:0002682	regulation of immune system process	72	4.49833e-07	0.00591306	8.21258e-05	3.51714	5.97076	21	0.0547776	0.192661	10	0.00288508	1	1	2.3652	5.49636	13	1416	0.180556	0.00918079	chr7_99950297_99950298	PILRA	chr7	99950297	99950298	-20770	Drug_ASP_98_rs7795656
Drug_ASP_98_rs7795656	GO Biological Process	GO:0002682	regulation of immune system process	72	4.49833e-07	0.00591306	8.21258e-05	3.51714	5.97076	21	0.0547776	0.192661	10	0.00288508	1	1	2.3652	5.49636	13	1416	0.180556	0.00918079	chr7_99950297_99950298	PILRB	chr7	99950297	99950298	16561	Drug_ASP_98_rs7795656
Drug_ASP_99_rs7795805	GO Biological Process	GO:0002682	regulation of immune system process	72	4.49833e-07	0.00591306	8.21258e-05	3.51714	5.97076	21	0.0547776	0.192661	10	0.00288508	1	1	2.3652	5.49636	13	1416	0.180556	0.00918079	chr7_99950408_99950409	PILRA	chr7	99950408	99950409	-20659	Drug_ASP_99_rs7795805
Drug_ASP_99_rs7795805	GO Biological Process	GO:0002682	regulation of immune system process	72	4.49833e-07	0.00591306	8.21258e-05	3.51714	5.97076	21	0.0547776	0.192661	10	0.00288508	1	1	2.3652	5.49636	13	1416	0.180556	0.00918079	chr7_99950408_99950409	PILRB	chr7	99950408	99950409	16672	Drug_ASP_99_rs7795805
Drug_ASP_100_rs7799894	GO Biological Process	GO:0002682	regulation of immune system process	72	4.49833e-07	0.00591306	8.21258e-05	3.51714	5.97076	21	0.0547776	0.192661	10	0.00288508	1	1	2.3652	5.49636	13	1416	0.180556	0.00918079	chr7_99950427_99950428	PILRA	chr7	99950427	99950428	-20640	Drug_ASP_100_rs7799894
Drug_ASP_100_rs7799894	GO Biological Process	GO:0002682	regulation of immune system process	72	4.49833e-07	0.00591306	8.21258e-05	3.51714	5.97076	21	0.0547776	0.192661	10	0.00288508	1	1	2.3652	5.49636	13	1416	0.180556	0.00918079	chr7_99950427_99950428	PILRB	chr7	99950427	99950428	16691	Drug_ASP_100_rs7799894
Drug_ASP_101_rs7799901	GO Biological Process	GO:0002682	regulation of immune system process	72	4.49833e-07	0.00591306	8.21258e-05	3.51714	5.97076	21	0.0547776	0.192661	10	0.00288508	1	1	2.3652	5.49636	13	1416	0.180556	0.00918079	chr7_99950450_99950451	PILRA	chr7	99950450	99950451	-20617	Drug_ASP_101_rs7799901
Drug_ASP_101_rs7799901	GO Biological Process	GO:0002682	regulation of immune system process	72	4.49833e-07	0.00591306	8.21258e-05	3.51714	5.97076	21	0.0547776	0.192661	10	0.00288508	1	1	2.3652	5.49636	13	1416	0.180556	0.00918079	chr7_99950450_99950451	PILRB	chr7	99950450	99950451	16714	Drug_ASP_101_rs7799901
Drug_ASP_21_rs11769057	GO Biological Process	GO:0002682	regulation of immune system process	72	4.49833e-07	0.00591306	8.21258e-05	3.51714	5.97076	21	0.0547776	0.192661	10	0.00288508	1	1	2.3652	5.49636	13	1416	0.180556	0.00918079	chr7_99964661_99964662	PILRA	chr7	99964661	99964662	-6406	Drug_ASP_21_rs11769057
Drug_ASP_21_rs11769057	GO Biological Process	GO:0002682	regulation of immune system process	72	4.49833e-07	0.00591306	8.21258e-05	3.51714	5.97076	21	0.0547776	0.192661	10	0.00288508	1	1	2.3652	5.49636	13	1416	0.180556	0.00918079	chr7_99964661_99964662	PILRB	chr7	99964661	99964662	30925	Drug_ASP_21_rs11769057
Drug_ASP_54_rs2108269	GO Biological Process	GO:0002682	regulation of immune system process	72	4.49833e-07	0.00591306	8.21258e-05	3.51714	5.97076	21	0.0547776	0.192661	10	0.00288508	1	1	2.3652	5.49636	13	1416	0.180556	0.00918079	chr7_99980104_99980105	PILRA	chr7	99980104	99980105	9037	Drug_ASP_54_rs2108269
Drug_ASP_46_rs17289402	GO Biological Process	GO:0002682	regulation of immune system process	72	4.49833e-07	0.00591306	8.21258e-05	3.51714	5.97076	21	0.0547776	0.192661	10	0.00288508	1	1	2.3652	5.49636	13	1416	0.180556	0.00918079	chr9_32468875_32468876	DDX58	chr9	32468875	32468876	57446	Drug_ASP_46_rs17289402
Drug_VCR_5_rs11009136	GO Biological Process	GO:0002682	regulation of immune system process	41	2.70883e-06	0.0356076	0.000868479	3.53335	5.09432	18	0.0547776	0.193548	40	0.00523255	1	1	2.40159	4.5803	11	1416	0.183333	0.00776836	chr10_33192651_33192652	ITGB1	chr10	33192651	33192652	54170	Drug_VCR_5_rs11009136
Drug_VCR_21_rs16933787	GO Biological Process	GO:0002682	regulation of immune system process	41	2.70883e-06	0.0356076	0.000868479	3.53335	5.09432	18	0.0547776	0.193548	40	0.00523255	1	1	2.40159	4.5803	11	1416	0.183333	0.00776836	chr10_33208256_33208257	ITGB1	chr10	33208256	33208257	38565	Drug_VCR_21_rs16933787
Drug_VCR_6_rs11009151	GO Biological Process	GO:0002682	regulation of immune system process	41	2.70883e-06	0.0356076	0.000868479	3.53335	5.09432	18	0.0547776	0.193548	40	0.00523255	1	1	2.40159	4.5803	11	1416	0.183333	0.00776836	chr10_33219109_33219110	ITGB1	chr10	33219109	33219110	27712	Drug_VCR_6_rs11009151
Drug_VCR_22_rs16933819	GO Biological Process	GO:0002682	regulation of immune system process	41	2.70883e-06	0.0356076	0.000868479	3.53335	5.09432	18	0.0547776	0.193548	40	0.00523255	1	1	2.40159	4.5803	11	1416	0.183333	0.00776836	chr10_33227477_33227478	ITGB1	chr10	33227477	33227478	19344	Drug_VCR_22_rs16933819
Drug_VCR_37_rs2801822	GO Biological Process	GO:0002682	regulation of immune system process	41	2.70883e-06	0.0356076	0.000868479	3.53335	5.09432	18	0.0547776	0.193548	40	0.00523255	1	1	2.40159	4.5803	11	1416	0.183333	0.00776836	chr10_79588534_79588535	DLG5	chr10	79588534	79588535	97749	Drug_VCR_37_rs2801822
Drug_VCR_28_rs1781797	GO Biological Process	GO:0002682	regulation of immune system process	41	2.70883e-06	0.0356076	0.000868479	3.53335	5.09432	18	0.0547776	0.193548	40	0.00523255	1	1	2.40159	4.5803	11	1416	0.183333	0.00776836	chr10_79595473_79595474	DLG5	chr10	79595473	79595474	90810	Drug_VCR_28_rs1781797
Drug_VCR_85_rs7963875	GO Biological Process	GO:0002682	regulation of immune system process	41	2.70883e-06	0.0356076	0.000868479	3.53335	5.09432	18	0.0547776	0.193548	40	0.00523255	1	1	2.40159	4.5803	11	1416	0.183333	0.00776836	chr12_10844072_10844073	STYK1	chr12	10844072	10844073	-17182	Drug_VCR_85_rs7963875
Drug_VCR_52_rs55810554	GO Biological Process	GO:0002682	regulation of immune system process	41	2.70883e-06	0.0356076	0.000868479	3.53335	5.09432	18	0.0547776	0.193548	40	0.00523255	1	1	2.40159	4.5803	11	1416	0.183333	0.00776836	chr16_4524392_4524393	DNAJA3	chr16	4524392	4524393	48587	Drug_VCR_52_rs55810554
Drug_VCR_38_rs28362163	GO Biological Process	GO:0002682	regulation of immune system process	41	2.70883e-06	0.0356076	0.000868479	3.53335	5.09432	18	0.0547776	0.193548	40	0.00523255	1	1	2.40159	4.5803	11	1416	0.183333	0.00776836	chr19_12798527_12798528	DHPS	chr19	12798527	12798528	-5812	Drug_VCR_38_rs28362163
Drug_VCR_57_rs59299234	GO Biological Process	GO:0002682	regulation of immune system process	41	2.70883e-06	0.0356076	0.000868479	3.53335	5.09432	18	0.0547776	0.193548	40	0.00523255	1	1	2.40159	4.5803	11	1416	0.183333	0.00776836	chr19_12806172_12806173	DHPS	chr19	12806172	12806173	-13457	Drug_VCR_57_rs59299234
Drug_VCR_9_rs114215929	GO Biological Process	GO:0002682	regulation of immune system process	41	2.70883e-06	0.0356076	0.000868479	3.53335	5.09432	18	0.0547776	0.193548	40	0.00523255	1	1	2.40159	4.5803	11	1416	0.183333	0.00776836	chr19_49979149_49979150	FLT3LG	chr19	49979149	49979150	1332	Drug_VCR_9_rs114215929
Drug_VCR_51_rs505278	GO Biological Process	GO:0002682	regulation of immune system process	41	2.70883e-06	0.0356076	0.000868479	3.53335	5.09432	18	0.0547776	0.193548	40	0.00523255	1	1	2.40159	4.5803	11	1416	0.183333	0.00776836	chr1_238050555_238050556	ZP4	chr1	238050555	238050556	3538	Drug_VCR_51_rs505278
Drug_SixTG_24_rs17130730	GO Biological Process	GO:0002682	regulation of immune system process	41	2.70883e-06	0.0356076	0.000868479	3.53335	5.09432	18	0.0547776	0.193548	40	0.00523255	1	1	2.40159	4.5803	11	1416	0.183333	0.00776836	chr1_89548109_89548110	GBP1	chr1	89548109	89548110	-17067	Drug_SixTG_24_rs17130730
Drug_VCR_25_rs17130730	GO Biological Process	GO:0002682	regulation of immune system process	41	2.70883e-06	0.0356076	0.000868479	3.53335	5.09432	18	0.0547776	0.193548	40	0.00523255	1	1	2.40159	4.5803	11	1416	0.183333	0.00776836	chr1_89548109_89548110	GBP1	chr1	89548109	89548110	-17067	Drug_VCR_25_rs17130730
Drug_SixTG_24_rs17130730	GO Biological Process	GO:0002682	regulation of immune system process	41	2.70883e-06	0.0356076	0.000868479	3.53335	5.09432	18	0.0547776	0.193548	40	0.00523255	1	1	2.40159	4.5803	11	1416	0.183333	0.00776836	chr1_89548109_89548110	GBP1	chr1	89548109	89548110	-17067	Drug_SixTG_24_rs17130730
Drug_VCR_25_rs17130730	GO Biological Process	GO:0002682	regulation of immune system process	41	2.70883e-06	0.0356076	0.000868479	3.53335	5.09432	18	0.0547776	0.193548	40	0.00523255	1	1	2.40159	4.5803	11	1416	0.183333	0.00776836	chr1_89548109_89548110	GBP1	chr1	89548109	89548110	-17067	Drug_VCR_25_rs17130730
Drug_VCR_36_rs2548985	GO Biological Process	GO:0002682	regulation of immune system process	41	2.70883e-06	0.0356076	0.000868479	3.53335	5.09432	18	0.0547776	0.193548	40	0.00523255	1	1	2.40159	4.5803	11	1416	0.183333	0.00776836	chr5_131894046_131894047	IL13	chr5	131894046	131894047	-99818	Drug_VCR_36_rs2548985
Drug_VCR_35_rs2522412	GO Biological Process	GO:0002682	regulation of immune system process	41	2.70883e-06	0.0356076	0.000868479	3.53335	5.09432	18	0.0547776	0.193548	40	0.00523255	1	1	2.40159	4.5803	11	1416	0.183333	0.00776836	chr5_131913801_131913802	IL13	chr5	131913801	131913802	-80063	Drug_VCR_35_rs2522412
Drug_VCR_89_rs9276164	GO Biological Process	GO:0002682	regulation of immune system process	41	2.70883e-06	0.0356076	0.000868479	3.53335	5.09432	18	0.0547776	0.193548	40	0.00523255	1	1	2.40159	4.5803	11	1416	0.183333	0.00776836	chr6_32698468_32698469	HLA-DQA1	chr6	32698468	32698469	93335	Drug_VCR_89_rs9276164
Drug_VCR_89_rs9276164	GO Biological Process	GO:0002682	regulation of immune system process	41	2.70883e-06	0.0356076	0.000868479	3.53335	5.09432	18	0.0547776	0.193548	40	0.00523255	1	1	2.40159	4.5803	11	1416	0.183333	0.00776836	chr6_32698468_32698469	HLA-DQA2	chr6	32698468	32698469	-10650	Drug_VCR_89_rs9276164
Drug_VCR_90_rs9276188	GO Biological Process	GO:0002682	regulation of immune system process	41	2.70883e-06	0.0356076	0.000868479	3.53335	5.09432	18	0.0547776	0.193548	40	0.00523255	1	1	2.40159	4.5803	11	1416	0.183333	0.00776836	chr6_32699262_32699263	HLA-DQA1	chr6	32699262	32699263	94129	Drug_VCR_90_rs9276188
Drug_VCR_90_rs9276188	GO Biological Process	GO:0002682	regulation of immune system process	41	2.70883e-06	0.0356076	0.000868479	3.53335	5.09432	18	0.0547776	0.193548	40	0.00523255	1	1	2.40159	4.5803	11	1416	0.183333	0.00776836	chr6_32699262_32699263	HLA-DQA2	chr6	32699262	32699263	-9856	Drug_VCR_90_rs9276188
Drug_VCR_91_rs9276375	GO Biological Process	GO:0002682	regulation of immune system process	41	2.70883e-06	0.0356076	0.000868479	3.53335	5.09432	18	0.0547776	0.193548	40	0.00523255	1	1	2.40159	4.5803	11	1416	0.183333	0.00776836	chr6_32707585_32707586	HLA-DQA2	chr6	32707585	32707586	-1533	Drug_VCR_91_rs9276375
Drug_PRED_14_rs12356375	GO Biological Process	GO:0002683	negative regulation of immune system process	8	7.07771e-12	9.30365e-08	1.16296e-08	12.3092	1.13736	14	0.0167258	0.205882	178	0.0403754	1	1	3.0915	1.29387	4	400	0.0666667	0.01	chr10_79594514_79594515	DLG5	chr10	79594514	79594515	91769	Drug_PRED_14_rs12356375
Drug_PRED_4_rs11002308	GO Biological Process	GO:0002683	negative regulation of immune system process	8	7.07771e-12	9.30365e-08	1.16296e-08	12.3092	1.13736	14	0.0167258	0.205882	178	0.0403754	1	1	3.0915	1.29387	4	400	0.0666667	0.01	chr10_79594796_79594797	DLG5	chr10	79594796	79594797	91487	Drug_PRED_4_rs11002308
Drug_PRED_5_rs11002309	GO Biological Process	GO:0002683	negative regulation of immune system process	8	7.07771e-12	9.30365e-08	1.16296e-08	12.3092	1.13736	14	0.0167258	0.205882	178	0.0403754	1	1	3.0915	1.29387	4	400	0.0666667	0.01	chr10_79594931_79594932	DLG5	chr10	79594931	79594932	91352	Drug_PRED_5_rs11002309
Drug_PRED_6_rs11002310	GO Biological Process	GO:0002683	negative regulation of immune system process	8	7.07771e-12	9.30365e-08	1.16296e-08	12.3092	1.13736	14	0.0167258	0.205882	178	0.0403754	1	1	3.0915	1.29387	4	400	0.0666667	0.01	chr10_79596030_79596031	DLG5	chr10	79596030	79596031	90253	Drug_PRED_6_rs11002310
Drug_PRED_31_rs2738454	GO Biological Process	GO:0002683	negative regulation of immune system process	8	7.07771e-12	9.30365e-08	1.16296e-08	12.3092	1.13736	14	0.0167258	0.205882	178	0.0403754	1	1	3.0915	1.29387	4	400	0.0666667	0.01	chr19_11233678_11233679	LDLR	chr19	11233678	11233679	33641	Drug_PRED_31_rs2738454
Drug_PRED_32_rs2738455	GO Biological Process	GO:0002683	negative regulation of immune system process	8	7.07771e-12	9.30365e-08	1.16296e-08	12.3092	1.13736	14	0.0167258	0.205882	178	0.0403754	1	1	3.0915	1.29387	4	400	0.0666667	0.01	chr19_11235090_11235091	LDLR	chr19	11235090	11235091	35053	Drug_PRED_32_rs2738455
Drug_PRED_16_rs14158	GO Biological Process	GO:0002683	negative regulation of immune system process	8	7.07771e-12	9.30365e-08	1.16296e-08	12.3092	1.13736	14	0.0167258	0.205882	178	0.0403754	1	1	3.0915	1.29387	4	400	0.0666667	0.01	chr19_11242044_11242045	LDLR	chr19	11242044	11242045	42007	Drug_PRED_16_rs14158
Drug_PRED_65_rs9393704	GO Biological Process	GO:0002683	negative regulation of immune system process	8	7.07771e-12	9.30365e-08	1.16296e-08	12.3092	1.13736	14	0.0167258	0.205882	178	0.0403754	1	1	3.0915	1.29387	4	400	0.0666667	0.01	chr6_26358775_26358776	HIST1H4H	chr6	26358775	26358776	-73014	Drug_PRED_65_rs9393704
Drug_PRED_66_rs9393706	GO Biological Process	GO:0002683	negative regulation of immune system process	8	7.07771e-12	9.30365e-08	1.16296e-08	12.3092	1.13736	14	0.0167258	0.205882	178	0.0403754	1	1	3.0915	1.29387	4	400	0.0666667	0.01	chr6_26361500_26361501	HIST1H4H	chr6	26361500	26361501	-75739	Drug_PRED_66_rs9393706
Drug_PRED_33_rs28362606	GO Biological Process	GO:0002683	negative regulation of immune system process	8	7.07771e-12	9.30365e-08	1.16296e-08	12.3092	1.13736	14	0.0167258	0.205882	178	0.0403754	1	1	3.0915	1.29387	4	400	0.0666667	0.01	chr6_26365586_26365587	BTN2A2	chr6	26365586	26365587	-17742	Drug_PRED_33_rs28362606
Drug_PRED_48_rs68112369	GO Biological Process	GO:0002683	negative regulation of immune system process	8	7.07771e-12	9.30365e-08	1.16296e-08	12.3092	1.13736	14	0.0167258	0.205882	178	0.0403754	1	1	3.0915	1.29387	4	400	0.0666667	0.01	chr6_26365759_26365760	BTN2A2	chr6	26365759	26365760	-17569	Drug_PRED_48_rs68112369
Drug_PRED_63_rs9379858	GO Biological Process	GO:0002683	negative regulation of immune system process	8	7.07771e-12	9.30365e-08	1.16296e-08	12.3092	1.13736	14	0.0167258	0.205882	178	0.0403754	1	1	3.0915	1.29387	4	400	0.0666667	0.01	chr6_26367689_26367690	BTN2A2	chr6	26367689	26367690	-15639	Drug_PRED_63_rs9379858
Drug_PRED_25_rs2073529	GO Biological Process	GO:0002683	negative regulation of immune system process	8	7.07771e-12	9.30365e-08	1.16296e-08	12.3092	1.13736	14	0.0167258	0.205882	178	0.0403754	1	1	3.0915	1.29387	4	400	0.0666667	0.01	chr6_26375159_26375160	BTN2A2	chr6	26375159	26375160	-8169	Drug_PRED_25_rs2073529
Drug_PRED_64_rs9379871	GO Biological Process	GO:0002683	negative regulation of immune system process	8	7.07771e-12	9.30365e-08	1.16296e-08	12.3092	1.13736	14	0.0167258	0.205882	178	0.0403754	1	1	3.0915	1.29387	4	400	0.0666667	0.01	chr6_26375854_26375855	BTN2A2	chr6	26375854	26375855	-7474	Drug_PRED_64_rs9379871
Drug_PRED_14_rs12356375	GO Biological Process	GO:0002694	regulation of leukocyte activation	30	1.16809e-08	0.000153546	5.1182e-06	8.74118	1.37281	12	0.0201884	0.176471	625	0.187912	1	1	2.00747	1.49442	3	462	0.05	0.00649351	chr10_79594514_79594515	DLG5	chr10	79594514	79594515	91769	Drug_PRED_14_rs12356375
Drug_PRED_4_rs11002308	GO Biological Process	GO:0002694	regulation of leukocyte activation	30	1.16809e-08	0.000153546	5.1182e-06	8.74118	1.37281	12	0.0201884	0.176471	625	0.187912	1	1	2.00747	1.49442	3	462	0.05	0.00649351	chr10_79594796_79594797	DLG5	chr10	79594796	79594797	91487	Drug_PRED_4_rs11002308
Drug_PRED_5_rs11002309	GO Biological Process	GO:0002694	regulation of leukocyte activation	30	1.16809e-08	0.000153546	5.1182e-06	8.74118	1.37281	12	0.0201884	0.176471	625	0.187912	1	1	2.00747	1.49442	3	462	0.05	0.00649351	chr10_79594931_79594932	DLG5	chr10	79594931	79594932	91352	Drug_PRED_5_rs11002309
Drug_PRED_6_rs11002310	GO Biological Process	GO:0002694	regulation of leukocyte activation	30	1.16809e-08	0.000153546	5.1182e-06	8.74118	1.37281	12	0.0201884	0.176471	625	0.187912	1	1	2.00747	1.49442	3	462	0.05	0.00649351	chr10_79596030_79596031	DLG5	chr10	79596030	79596031	90253	Drug_PRED_6_rs11002310
Drug_PRED_31_rs2738454	GO Biological Process	GO:0002694	regulation of leukocyte activation	30	1.16809e-08	0.000153546	5.1182e-06	8.74118	1.37281	12	0.0201884	0.176471	625	0.187912	1	1	2.00747	1.49442	3	462	0.05	0.00649351	chr19_11233678_11233679	LDLR	chr19	11233678	11233679	33641	Drug_PRED_31_rs2738454
Drug_PRED_32_rs2738455	GO Biological Process	GO:0002694	regulation of leukocyte activation	30	1.16809e-08	0.000153546	5.1182e-06	8.74118	1.37281	12	0.0201884	0.176471	625	0.187912	1	1	2.00747	1.49442	3	462	0.05	0.00649351	chr19_11235090_11235091	LDLR	chr19	11235090	11235091	35053	Drug_PRED_32_rs2738455
Drug_PRED_16_rs14158	GO Biological Process	GO:0002694	regulation of leukocyte activation	30	1.16809e-08	0.000153546	5.1182e-06	8.74118	1.37281	12	0.0201884	0.176471	625	0.187912	1	1	2.00747	1.49442	3	462	0.05	0.00649351	chr19_11242044_11242045	LDLR	chr19	11242044	11242045	42007	Drug_PRED_16_rs14158
Drug_PRED_33_rs28362606	GO Biological Process	GO:0002694	regulation of leukocyte activation	30	1.16809e-08	0.000153546	5.1182e-06	8.74118	1.37281	12	0.0201884	0.176471	625	0.187912	1	1	2.00747	1.49442	3	462	0.05	0.00649351	chr6_26365586_26365587	BTN2A2	chr6	26365586	26365587	-17742	Drug_PRED_33_rs28362606
Drug_PRED_48_rs68112369	GO Biological Process	GO:0002694	regulation of leukocyte activation	30	1.16809e-08	0.000153546	5.1182e-06	8.74118	1.37281	12	0.0201884	0.176471	625	0.187912	1	1	2.00747	1.49442	3	462	0.05	0.00649351	chr6_26365759_26365760	BTN2A2	chr6	26365759	26365760	-17569	Drug_PRED_48_rs68112369
Drug_PRED_63_rs9379858	GO Biological Process	GO:0002694	regulation of leukocyte activation	30	1.16809e-08	0.000153546	5.1182e-06	8.74118	1.37281	12	0.0201884	0.176471	625	0.187912	1	1	2.00747	1.49442	3	462	0.05	0.00649351	chr6_26367689_26367690	BTN2A2	chr6	26367689	26367690	-15639	Drug_PRED_63_rs9379858
Drug_PRED_25_rs2073529	GO Biological Process	GO:0002694	regulation of leukocyte activation	30	1.16809e-08	0.000153546	5.1182e-06	8.74118	1.37281	12	0.0201884	0.176471	625	0.187912	1	1	2.00747	1.49442	3	462	0.05	0.00649351	chr6_26375159_26375160	BTN2A2	chr6	26375159	26375160	-8169	Drug_PRED_25_rs2073529
Drug_PRED_64_rs9379871	GO Biological Process	GO:0002694	regulation of leukocyte activation	30	1.16809e-08	0.000153546	5.1182e-06	8.74118	1.37281	12	0.0201884	0.176471	625	0.187912	1	1	2.00747	1.49442	3	462	0.05	0.00649351	chr6_26375854_26375855	BTN2A2	chr6	26375854	26375855	-7474	Drug_PRED_64_rs9379871
Drug_VCR_37_rs2801822	GO Biological Process	GO:0002694	regulation of leukocyte activation	12	5.31858e-08	0.000699127	5.82606e-05	6.92402	1.87752	13	0.0201884	0.139785	1	1.63435e-05	0.214836	0.214836	6.0224	1.49442	9	462	0.15	0.0194805	chr10_79588534_79588535	DLG5	chr10	79588534	79588535	97749	Drug_VCR_37_rs2801822
Drug_VCR_28_rs1781797	GO Biological Process	GO:0002694	regulation of leukocyte activation	12	5.31858e-08	0.000699127	5.82606e-05	6.92402	1.87752	13	0.0201884	0.139785	1	1.63435e-05	0.214836	0.214836	6.0224	1.49442	9	462	0.15	0.0194805	chr10_79595473_79595474	DLG5	chr10	79595473	79595474	90810	Drug_VCR_28_rs1781797
Drug_VCR_85_rs7963875	GO Biological Process	GO:0002694	regulation of leukocyte activation	12	5.31858e-08	0.000699127	5.82606e-05	6.92402	1.87752	13	0.0201884	0.139785	1	1.63435e-05	0.214836	0.214836	6.0224	1.49442	9	462	0.15	0.0194805	chr12_10844072_10844073	STYK1	chr12	10844072	10844073	-17182	Drug_VCR_85_rs7963875
Drug_VCR_52_rs55810554	GO Biological Process	GO:0002694	regulation of leukocyte activation	12	5.31858e-08	0.000699127	5.82606e-05	6.92402	1.87752	13	0.0201884	0.139785	1	1.63435e-05	0.214836	0.214836	6.0224	1.49442	9	462	0.15	0.0194805	chr16_4524392_4524393	DNAJA3	chr16	4524392	4524393	48587	Drug_VCR_52_rs55810554
Drug_VCR_38_rs28362163	GO Biological Process	GO:0002694	regulation of leukocyte activation	12	5.31858e-08	0.000699127	5.82606e-05	6.92402	1.87752	13	0.0201884	0.139785	1	1.63435e-05	0.214836	0.214836	6.0224	1.49442	9	462	0.15	0.0194805	chr19_12798527_12798528	DHPS	chr19	12798527	12798528	-5812	Drug_VCR_38_rs28362163
Drug_VCR_57_rs59299234	GO Biological Process	GO:0002694	regulation of leukocyte activation	12	5.31858e-08	0.000699127	5.82606e-05	6.92402	1.87752	13	0.0201884	0.139785	1	1.63435e-05	0.214836	0.214836	6.0224	1.49442	9	462	0.15	0.0194805	chr19_12806172_12806173	DHPS	chr19	12806172	12806173	-13457	Drug_VCR_57_rs59299234
Drug_VCR_9_rs114215929	GO Biological Process	GO:0002694	regulation of leukocyte activation	12	5.31858e-08	0.000699127	5.82606e-05	6.92402	1.87752	13	0.0201884	0.139785	1	1.63435e-05	0.214836	0.214836	6.0224	1.49442	9	462	0.15	0.0194805	chr19_49979149_49979150	FLT3LG	chr19	49979149	49979150	1332	Drug_VCR_9_rs114215929
Drug_VCR_51_rs505278	GO Biological Process	GO:0002694	regulation of leukocyte activation	12	5.31858e-08	0.000699127	5.82606e-05	6.92402	1.87752	13	0.0201884	0.139785	1	1.63435e-05	0.214836	0.214836	6.0224	1.49442	9	462	0.15	0.0194805	chr1_238050555_238050556	ZP4	chr1	238050555	238050556	3538	Drug_VCR_51_rs505278
Drug_VCR_36_rs2548985	GO Biological Process	GO:0002694	regulation of leukocyte activation	12	5.31858e-08	0.000699127	5.82606e-05	6.92402	1.87752	13	0.0201884	0.139785	1	1.63435e-05	0.214836	0.214836	6.0224	1.49442	9	462	0.15	0.0194805	chr5_131894046_131894047	IL13	chr5	131894046	131894047	-99818	Drug_VCR_36_rs2548985
Drug_VCR_35_rs2522412	GO Biological Process	GO:0002694	regulation of leukocyte activation	12	5.31858e-08	0.000699127	5.82606e-05	6.92402	1.87752	13	0.0201884	0.139785	1	1.63435e-05	0.214836	0.214836	6.0224	1.49442	9	462	0.15	0.0194805	chr5_131913801_131913802	IL13	chr5	131913801	131913802	-80063	Drug_VCR_35_rs2522412
Drug_VCR_89_rs9276164	GO Biological Process	GO:0002694	regulation of leukocyte activation	12	5.31858e-08	0.000699127	5.82606e-05	6.92402	1.87752	13	0.0201884	0.139785	1	1.63435e-05	0.214836	0.214836	6.0224	1.49442	9	462	0.15	0.0194805	chr6_32698468_32698469	HLA-DQA1	chr6	32698468	32698469	93335	Drug_VCR_89_rs9276164
Drug_VCR_89_rs9276164	GO Biological Process	GO:0002694	regulation of leukocyte activation	12	5.31858e-08	0.000699127	5.82606e-05	6.92402	1.87752	13	0.0201884	0.139785	1	1.63435e-05	0.214836	0.214836	6.0224	1.49442	9	462	0.15	0.0194805	chr6_32698468_32698469	HLA-DQA2	chr6	32698468	32698469	-10650	Drug_VCR_89_rs9276164
Drug_VCR_90_rs9276188	GO Biological Process	GO:0002694	regulation of leukocyte activation	12	5.31858e-08	0.000699127	5.82606e-05	6.92402	1.87752	13	0.0201884	0.139785	1	1.63435e-05	0.214836	0.214836	6.0224	1.49442	9	462	0.15	0.0194805	chr6_32699262_32699263	HLA-DQA1	chr6	32699262	32699263	94129	Drug_VCR_90_rs9276188
Drug_VCR_90_rs9276188	GO Biological Process	GO:0002694	regulation of leukocyte activation	12	5.31858e-08	0.000699127	5.82606e-05	6.92402	1.87752	13	0.0201884	0.139785	1	1.63435e-05	0.214836	0.214836	6.0224	1.49442	9	462	0.15	0.0194805	chr6_32699262_32699263	HLA-DQA2	chr6	32699262	32699263	-9856	Drug_VCR_90_rs9276188
Drug_VCR_91_rs9276375	GO Biological Process	GO:0002694	regulation of leukocyte activation	12	5.31858e-08	0.000699127	5.82606e-05	6.92402	1.87752	13	0.0201884	0.139785	1	1.63435e-05	0.214836	0.214836	6.0224	1.49442	9	462	0.15	0.0194805	chr6_32707585_32707586	HLA-DQA2	chr6	32707585	32707586	-1533	Drug_VCR_91_rs9276375
Drug_PRED_14_rs12356375	GO Biological Process	GO:0002695	negative regulation of leukocyte activation	3	8.29655e-14	1.09058e-09	3.63527e-10	24.8487	0.482923	12	0.00710181	0.176471	63	0.0126722	1	1	6.183	0.485201	3	150	0.05	0.02	chr10_79594514_79594515	DLG5	chr10	79594514	79594515	91769	Drug_PRED_14_rs12356375
Drug_PRED_4_rs11002308	GO Biological Process	GO:0002695	negative regulation of leukocyte activation	3	8.29655e-14	1.09058e-09	3.63527e-10	24.8487	0.482923	12	0.00710181	0.176471	63	0.0126722	1	1	6.183	0.485201	3	150	0.05	0.02	chr10_79594796_79594797	DLG5	chr10	79594796	79594797	91487	Drug_PRED_4_rs11002308
Drug_PRED_5_rs11002309	GO Biological Process	GO:0002695	negative regulation of leukocyte activation	3	8.29655e-14	1.09058e-09	3.63527e-10	24.8487	0.482923	12	0.00710181	0.176471	63	0.0126722	1	1	6.183	0.485201	3	150	0.05	0.02	chr10_79594931_79594932	DLG5	chr10	79594931	79594932	91352	Drug_PRED_5_rs11002309
Drug_PRED_6_rs11002310	GO Biological Process	GO:0002695	negative regulation of leukocyte activation	3	8.29655e-14	1.09058e-09	3.63527e-10	24.8487	0.482923	12	0.00710181	0.176471	63	0.0126722	1	1	6.183	0.485201	3	150	0.05	0.02	chr10_79596030_79596031	DLG5	chr10	79596030	79596031	90253	Drug_PRED_6_rs11002310
Drug_PRED_31_rs2738454	GO Biological Process	GO:0002695	negative regulation of leukocyte activation	3	8.29655e-14	1.09058e-09	3.63527e-10	24.8487	0.482923	12	0.00710181	0.176471	63	0.0126722	1	1	6.183	0.485201	3	150	0.05	0.02	chr19_11233678_11233679	LDLR	chr19	11233678	11233679	33641	Drug_PRED_31_rs2738454
Drug_PRED_32_rs2738455	GO Biological Process	GO:0002695	negative regulation of leukocyte activation	3	8.29655e-14	1.09058e-09	3.63527e-10	24.8487	0.482923	12	0.00710181	0.176471	63	0.0126722	1	1	6.183	0.485201	3	150	0.05	0.02	chr19_11235090_11235091	LDLR	chr19	11235090	11235091	35053	Drug_PRED_32_rs2738455
Drug_PRED_16_rs14158	GO Biological Process	GO:0002695	negative regulation of leukocyte activation	3	8.29655e-14	1.09058e-09	3.63527e-10	24.8487	0.482923	12	0.00710181	0.176471	63	0.0126722	1	1	6.183	0.485201	3	150	0.05	0.02	chr19_11242044_11242045	LDLR	chr19	11242044	11242045	42007	Drug_PRED_16_rs14158
Drug_PRED_33_rs28362606	GO Biological Process	GO:0002695	negative regulation of leukocyte activation	3	8.29655e-14	1.09058e-09	3.63527e-10	24.8487	0.482923	12	0.00710181	0.176471	63	0.0126722	1	1	6.183	0.485201	3	150	0.05	0.02	chr6_26365586_26365587	BTN2A2	chr6	26365586	26365587	-17742	Drug_PRED_33_rs28362606
Drug_PRED_48_rs68112369	GO Biological Process	GO:0002695	negative regulation of leukocyte activation	3	8.29655e-14	1.09058e-09	3.63527e-10	24.8487	0.482923	12	0.00710181	0.176471	63	0.0126722	1	1	6.183	0.485201	3	150	0.05	0.02	chr6_26365759_26365760	BTN2A2	chr6	26365759	26365760	-17569	Drug_PRED_48_rs68112369
Drug_PRED_63_rs9379858	GO Biological Process	GO:0002695	negative regulation of leukocyte activation	3	8.29655e-14	1.09058e-09	3.63527e-10	24.8487	0.482923	12	0.00710181	0.176471	63	0.0126722	1	1	6.183	0.485201	3	150	0.05	0.02	chr6_26367689_26367690	BTN2A2	chr6	26367689	26367690	-15639	Drug_PRED_63_rs9379858
Drug_PRED_25_rs2073529	GO Biological Process	GO:0002695	negative regulation of leukocyte activation	3	8.29655e-14	1.09058e-09	3.63527e-10	24.8487	0.482923	12	0.00710181	0.176471	63	0.0126722	1	1	6.183	0.485201	3	150	0.05	0.02	chr6_26375159_26375160	BTN2A2	chr6	26375159	26375160	-8169	Drug_PRED_25_rs2073529
Drug_PRED_64_rs9379871	GO Biological Process	GO:0002695	negative regulation of leukocyte activation	3	8.29655e-14	1.09058e-09	3.63527e-10	24.8487	0.482923	12	0.00710181	0.176471	63	0.0126722	1	1	6.183	0.485201	3	150	0.05	0.02	chr6_26375854_26375855	BTN2A2	chr6	26375854	26375855	-7474	Drug_PRED_64_rs9379871
Drug_VCR_52_rs55810554	GO Biological Process	GO:0002696	positive regulation of leukocyte activation	20	4.22213e-07	0.00554999	0.0002775	8.25987	1.21067	10	0.013018	0.107527	5	4.31002e-05	0.566552	0.11331	7.38584	0.94776	7	293	0.116667	0.0238908	chr16_4524392_4524393	DNAJA3	chr16	4524392	4524393	48587	Drug_VCR_52_rs55810554
Drug_VCR_38_rs28362163	GO Biological Process	GO:0002696	positive regulation of leukocyte activation	20	4.22213e-07	0.00554999	0.0002775	8.25987	1.21067	10	0.013018	0.107527	5	4.31002e-05	0.566552	0.11331	7.38584	0.94776	7	293	0.116667	0.0238908	chr19_12798527_12798528	DHPS	chr19	12798527	12798528	-5812	Drug_VCR_38_rs28362163
Drug_VCR_57_rs59299234	GO Biological Process	GO:0002696	positive regulation of leukocyte activation	20	4.22213e-07	0.00554999	0.0002775	8.25987	1.21067	10	0.013018	0.107527	5	4.31002e-05	0.566552	0.11331	7.38584	0.94776	7	293	0.116667	0.0238908	chr19_12806172_12806173	DHPS	chr19	12806172	12806173	-13457	Drug_VCR_57_rs59299234
Drug_VCR_9_rs114215929	GO Biological Process	GO:0002696	positive regulation of leukocyte activation	20	4.22213e-07	0.00554999	0.0002775	8.25987	1.21067	10	0.013018	0.107527	5	4.31002e-05	0.566552	0.11331	7.38584	0.94776	7	293	0.116667	0.0238908	chr19_49979149_49979150	FLT3LG	chr19	49979149	49979150	1332	Drug_VCR_9_rs114215929
Drug_VCR_51_rs505278	GO Biological Process	GO:0002696	positive regulation of leukocyte activation	20	4.22213e-07	0.00554999	0.0002775	8.25987	1.21067	10	0.013018	0.107527	5	4.31002e-05	0.566552	0.11331	7.38584	0.94776	7	293	0.116667	0.0238908	chr1_238050555_238050556	ZP4	chr1	238050555	238050556	3538	Drug_VCR_51_rs505278
Drug_VCR_36_rs2548985	GO Biological Process	GO:0002696	positive regulation of leukocyte activation	20	4.22213e-07	0.00554999	0.0002775	8.25987	1.21067	10	0.013018	0.107527	5	4.31002e-05	0.566552	0.11331	7.38584	0.94776	7	293	0.116667	0.0238908	chr5_131894046_131894047	IL13	chr5	131894046	131894047	-99818	Drug_VCR_36_rs2548985
Drug_VCR_35_rs2522412	GO Biological Process	GO:0002696	positive regulation of leukocyte activation	20	4.22213e-07	0.00554999	0.0002775	8.25987	1.21067	10	0.013018	0.107527	5	4.31002e-05	0.566552	0.11331	7.38584	0.94776	7	293	0.116667	0.0238908	chr5_131913801_131913802	IL13	chr5	131913801	131913802	-80063	Drug_VCR_35_rs2522412
Drug_VCR_89_rs9276164	GO Biological Process	GO:0002696	positive regulation of leukocyte activation	20	4.22213e-07	0.00554999	0.0002775	8.25987	1.21067	10	0.013018	0.107527	5	4.31002e-05	0.566552	0.11331	7.38584	0.94776	7	293	0.116667	0.0238908	chr6_32698468_32698469	HLA-DQA1	chr6	32698468	32698469	93335	Drug_VCR_89_rs9276164
Drug_VCR_89_rs9276164	GO Biological Process	GO:0002696	positive regulation of leukocyte activation	20	4.22213e-07	0.00554999	0.0002775	8.25987	1.21067	10	0.013018	0.107527	5	4.31002e-05	0.566552	0.11331	7.38584	0.94776	7	293	0.116667	0.0238908	chr6_32698468_32698469	HLA-DQA2	chr6	32698468	32698469	-10650	Drug_VCR_89_rs9276164
Drug_VCR_90_rs9276188	GO Biological Process	GO:0002696	positive regulation of leukocyte activation	20	4.22213e-07	0.00554999	0.0002775	8.25987	1.21067	10	0.013018	0.107527	5	4.31002e-05	0.566552	0.11331	7.38584	0.94776	7	293	0.116667	0.0238908	chr6_32699262_32699263	HLA-DQA1	chr6	32699262	32699263	94129	Drug_VCR_90_rs9276188
Drug_VCR_90_rs9276188	GO Biological Process	GO:0002696	positive regulation of leukocyte activation	20	4.22213e-07	0.00554999	0.0002775	8.25987	1.21067	10	0.013018	0.107527	5	4.31002e-05	0.566552	0.11331	7.38584	0.94776	7	293	0.116667	0.0238908	chr6_32699262_32699263	HLA-DQA2	chr6	32699262	32699263	-9856	Drug_VCR_90_rs9276188
Drug_VCR_91_rs9276375	GO Biological Process	GO:0002696	positive regulation of leukocyte activation	20	4.22213e-07	0.00554999	0.0002775	8.25987	1.21067	10	0.013018	0.107527	5	4.31002e-05	0.566552	0.11331	7.38584	0.94776	7	293	0.116667	0.0238908	chr6_32707585_32707586	HLA-DQA2	chr6	32707585	32707586	-1533	Drug_VCR_91_rs9276375
Relapse_rs17081806	GO Biological Process	GO:0002699	positive regulation of immune effector process	118	2.2232e-05	0.292239	0.0024766	14.9043	0.335474	5	0.00698905	0.104167	370	0.213017	1	1	4.19661	0.238288	1	170	0.0384615	0.00588235	chr18_67580343_67580344	CD226	chr18	67580343	67580344	43888	Relapse_rs17081806
Relapse_rs17081823	GO Biological Process	GO:0002699	positive regulation of immune effector process	118	2.2232e-05	0.292239	0.0024766	14.9043	0.335474	5	0.00698905	0.104167	370	0.213017	1	1	4.19661	0.238288	1	170	0.0384615	0.00588235	chr18_67586950_67586951	CD226	chr18	67586950	67586951	37281	Relapse_rs17081823
Relapse_rs17081824	GO Biological Process	GO:0002699	positive regulation of immune effector process	118	2.2232e-05	0.292239	0.0024766	14.9043	0.335474	5	0.00698905	0.104167	370	0.213017	1	1	4.19661	0.238288	1	170	0.0384615	0.00588235	chr18_67587056_67587057	CD226	chr18	67587056	67587057	37175	Relapse_rs17081824
Relapse_rs74978315	GO Biological Process	GO:0002699	positive regulation of immune effector process	118	2.2232e-05	0.292239	0.0024766	14.9043	0.335474	5	0.00698905	0.104167	370	0.213017	1	1	4.19661	0.238288	1	170	0.0384615	0.00588235	chr18_67689956_67689957	CD226	chr18	67689956	67689957	-65725	Relapse_rs74978315
Relapse_rs74970365	GO Biological Process	GO:0002699	positive regulation of immune effector process	118	2.2232e-05	0.292239	0.0024766	14.9043	0.335474	5	0.00698905	0.104167	370	0.213017	1	1	4.19661	0.238288	1	170	0.0384615	0.00588235	chr18_67709465_67709466	CD226	chr18	67709465	67709466	-85234	Relapse_rs74970365
Relapse_rs17081806	GO Biological Process	GO:0002700	regulation of production of molecular mediator of immune response	74	2.48664e-06	0.0326869	0.000441715	23.5259	0.212532	5	0.00442774	0.104167	310	0.148192	1	1	6.2581	0.159793	1	114	0.0384615	0.00877193	chr18_67580343_67580344	CD226	chr18	67580343	67580344	43888	Relapse_rs17081806
Relapse_rs17081823	GO Biological Process	GO:0002700	regulation of production of molecular mediator of immune response	74	2.48664e-06	0.0326869	0.000441715	23.5259	0.212532	5	0.00442774	0.104167	310	0.148192	1	1	6.2581	0.159793	1	114	0.0384615	0.00877193	chr18_67586950_67586951	CD226	chr18	67586950	67586951	37281	Relapse_rs17081823
Relapse_rs17081824	GO Biological Process	GO:0002700	regulation of production of molecular mediator of immune response	74	2.48664e-06	0.0326869	0.000441715	23.5259	0.212532	5	0.00442774	0.104167	310	0.148192	1	1	6.2581	0.159793	1	114	0.0384615	0.00877193	chr18_67587056_67587057	CD226	chr18	67587056	67587057	37175	Relapse_rs17081824
Relapse_rs74978315	GO Biological Process	GO:0002700	regulation of production of molecular mediator of immune response	74	2.48664e-06	0.0326869	0.000441715	23.5259	0.212532	5	0.00442774	0.104167	310	0.148192	1	1	6.2581	0.159793	1	114	0.0384615	0.00877193	chr18_67689956_67689957	CD226	chr18	67689956	67689957	-65725	Relapse_rs74978315
Relapse_rs74970365	GO Biological Process	GO:0002700	regulation of production of molecular mediator of immune response	74	2.48664e-06	0.0326869	0.000441715	23.5259	0.212532	5	0.00442774	0.104167	310	0.148192	1	1	6.2581	0.159793	1	114	0.0384615	0.00877193	chr18_67709465_67709466	CD226	chr18	67709465	67709466	-85234	Relapse_rs74970365
Relapse_rs17081806	GO Biological Process	GO:0002702	positive regulation of production of molecular mediator of immune response	55	2.89226e-07	0.00380187	6.9125e-05	36.588	0.136657	5	0.00284702	0.104167	246	0.0987774	1	1	9.64085	0.103725	1	74	0.0384615	0.0135135	chr18_67580343_67580344	CD226	chr18	67580343	67580344	43888	Relapse_rs17081806
Relapse_rs17081823	GO Biological Process	GO:0002702	positive regulation of production of molecular mediator of immune response	55	2.89226e-07	0.00380187	6.9125e-05	36.588	0.136657	5	0.00284702	0.104167	246	0.0987774	1	1	9.64085	0.103725	1	74	0.0384615	0.0135135	chr18_67586950_67586951	CD226	chr18	67586950	67586951	37281	Relapse_rs17081823
Relapse_rs17081824	GO Biological Process	GO:0002702	positive regulation of production of molecular mediator of immune response	55	2.89226e-07	0.00380187	6.9125e-05	36.588	0.136657	5	0.00284702	0.104167	246	0.0987774	1	1	9.64085	0.103725	1	74	0.0384615	0.0135135	chr18_67587056_67587057	CD226	chr18	67587056	67587057	37175	Relapse_rs17081824
Relapse_rs74978315	GO Biological Process	GO:0002702	positive regulation of production of molecular mediator of immune response	55	2.89226e-07	0.00380187	6.9125e-05	36.588	0.136657	5	0.00284702	0.104167	246	0.0987774	1	1	9.64085	0.103725	1	74	0.0384615	0.0135135	chr18_67689956_67689957	CD226	chr18	67689956	67689957	-65725	Relapse_rs74978315
Relapse_rs74970365	GO Biological Process	GO:0002702	positive regulation of production of molecular mediator of immune response	55	2.89226e-07	0.00380187	6.9125e-05	36.588	0.136657	5	0.00284702	0.104167	246	0.0987774	1	1	9.64085	0.103725	1	74	0.0384615	0.0135135	chr18_67709465_67709466	CD226	chr18	67709465	67709466	-85234	Relapse_rs74970365
Relapse_rs17081806	GO Biological Process	GO:0002703	regulation of leukocyte mediated immunity	112	1.50715e-05	0.198115	0.00176889	16.1726	0.309166	5	0.00644095	0.104167	361	0.202929	1	1	4.4312	0.225672	1	161	0.0384615	0.00621118	chr18_67580343_67580344	CD226	chr18	67580343	67580344	43888	Relapse_rs17081806
Relapse_rs17081823	GO Biological Process	GO:0002703	regulation of leukocyte mediated immunity	112	1.50715e-05	0.198115	0.00176889	16.1726	0.309166	5	0.00644095	0.104167	361	0.202929	1	1	4.4312	0.225672	1	161	0.0384615	0.00621118	chr18_67586950_67586951	CD226	chr18	67586950	67586951	37281	Relapse_rs17081823
Relapse_rs17081824	GO Biological Process	GO:0002703	regulation of leukocyte mediated immunity	112	1.50715e-05	0.198115	0.00176889	16.1726	0.309166	5	0.00644095	0.104167	361	0.202929	1	1	4.4312	0.225672	1	161	0.0384615	0.00621118	chr18_67587056_67587057	CD226	chr18	67587056	67587057	37175	Relapse_rs17081824
Relapse_rs74978315	GO Biological Process	GO:0002703	regulation of leukocyte mediated immunity	112	1.50715e-05	0.198115	0.00176889	16.1726	0.309166	5	0.00644095	0.104167	361	0.202929	1	1	4.4312	0.225672	1	161	0.0384615	0.00621118	chr18_67689956_67689957	CD226	chr18	67689956	67689957	-65725	Relapse_rs74978315
Relapse_rs74970365	GO Biological Process	GO:0002703	regulation of leukocyte mediated immunity	112	1.50715e-05	0.198115	0.00176889	16.1726	0.309166	5	0.00644095	0.104167	361	0.202929	1	1	4.4312	0.225672	1	161	0.0384615	0.00621118	chr18_67709465_67709466	CD226	chr18	67709465	67709466	-85234	Relapse_rs74970365
Relapse_rs17081806	GO Biological Process	GO:0002705	positive regulation of leukocyte mediated immunity	68	1.21602e-06	0.0159846	0.000235067	27.2627	0.183401	5	0.00382085	0.104167	278	0.12382	1	1	7.58961	0.131759	1	94	0.0384615	0.0106383	chr18_67580343_67580344	CD226	chr18	67580343	67580344	43888	Relapse_rs17081806
Relapse_rs17081823	GO Biological Process	GO:0002705	positive regulation of leukocyte mediated immunity	68	1.21602e-06	0.0159846	0.000235067	27.2627	0.183401	5	0.00382085	0.104167	278	0.12382	1	1	7.58961	0.131759	1	94	0.0384615	0.0106383	chr18_67586950_67586951	CD226	chr18	67586950	67586951	37281	Relapse_rs17081823
Relapse_rs17081824	GO Biological Process	GO:0002705	positive regulation of leukocyte mediated immunity	68	1.21602e-06	0.0159846	0.000235067	27.2627	0.183401	5	0.00382085	0.104167	278	0.12382	1	1	7.58961	0.131759	1	94	0.0384615	0.0106383	chr18_67587056_67587057	CD226	chr18	67587056	67587057	37175	Relapse_rs17081824
Relapse_rs74978315	GO Biological Process	GO:0002705	positive regulation of leukocyte mediated immunity	68	1.21602e-06	0.0159846	0.000235067	27.2627	0.183401	5	0.00382085	0.104167	278	0.12382	1	1	7.58961	0.131759	1	94	0.0384615	0.0106383	chr18_67689956_67689957	CD226	chr18	67689956	67689957	-65725	Relapse_rs74978315
Relapse_rs74970365	GO Biological Process	GO:0002705	positive regulation of leukocyte mediated immunity	68	1.21602e-06	0.0159846	0.000235067	27.2627	0.183401	5	0.00382085	0.104167	278	0.12382	1	1	7.58961	0.131759	1	94	0.0384615	0.0106383	chr18_67709465_67709466	CD226	chr18	67709465	67709466	-85234	Relapse_rs74970365
Relapse_rs17081806	GO Biological Process	GO:0002706	regulation of lymphocyte mediated immunity	79	3.69065e-06	0.0485136	0.000614096	21.6809	0.230618	5	0.00480454	0.104167	322	0.156568	1	1	5.89606	0.169605	1	121	0.0384615	0.00826446	chr18_67580343_67580344	CD226	chr18	67580343	67580344	43888	Relapse_rs17081806
Relapse_rs17081823	GO Biological Process	GO:0002706	regulation of lymphocyte mediated immunity	79	3.69065e-06	0.0485136	0.000614096	21.6809	0.230618	5	0.00480454	0.104167	322	0.156568	1	1	5.89606	0.169605	1	121	0.0384615	0.00826446	chr18_67586950_67586951	CD226	chr18	67586950	67586951	37281	Relapse_rs17081823
Relapse_rs17081824	GO Biological Process	GO:0002706	regulation of lymphocyte mediated immunity	79	3.69065e-06	0.0485136	0.000614096	21.6809	0.230618	5	0.00480454	0.104167	322	0.156568	1	1	5.89606	0.169605	1	121	0.0384615	0.00826446	chr18_67587056_67587057	CD226	chr18	67587056	67587057	37175	Relapse_rs17081824
Relapse_rs74978315	GO Biological Process	GO:0002706	regulation of lymphocyte mediated immunity	79	3.69065e-06	0.0485136	0.000614096	21.6809	0.230618	5	0.00480454	0.104167	322	0.156568	1	1	5.89606	0.169605	1	121	0.0384615	0.00826446	chr18_67689956_67689957	CD226	chr18	67689956	67689957	-65725	Relapse_rs74978315
Relapse_rs74970365	GO Biological Process	GO:0002706	regulation of lymphocyte mediated immunity	79	3.69065e-06	0.0485136	0.000614096	21.6809	0.230618	5	0.00480454	0.104167	322	0.156568	1	1	5.89606	0.169605	1	121	0.0384615	0.00826446	chr18_67709465_67709466	CD226	chr18	67709465	67709466	-85234	Relapse_rs74970365
Relapse_rs17081806	GO Biological Process	GO:0002708	positive regulation of lymphocyte mediated immunity	58	3.91124e-07	0.00514132	8.86435e-05	34.4001	0.145348	5	0.00302809	0.104167	249	0.101312	1	1	9.38715	0.106529	1	76	0.0384615	0.0131579	chr18_67580343_67580344	CD226	chr18	67580343	67580344	43888	Relapse_rs17081806
Relapse_rs17081823	GO Biological Process	GO:0002708	positive regulation of lymphocyte mediated immunity	58	3.91124e-07	0.00514132	8.86435e-05	34.4001	0.145348	5	0.00302809	0.104167	249	0.101312	1	1	9.38715	0.106529	1	76	0.0384615	0.0131579	chr18_67586950_67586951	CD226	chr18	67586950	67586951	37281	Relapse_rs17081823
Relapse_rs17081824	GO Biological Process	GO:0002708	positive regulation of lymphocyte mediated immunity	58	3.91124e-07	0.00514132	8.86435e-05	34.4001	0.145348	5	0.00302809	0.104167	249	0.101312	1	1	9.38715	0.106529	1	76	0.0384615	0.0131579	chr18_67587056_67587057	CD226	chr18	67587056	67587057	37175	Relapse_rs17081824
Relapse_rs74978315	GO Biological Process	GO:0002708	positive regulation of lymphocyte mediated immunity	58	3.91124e-07	0.00514132	8.86435e-05	34.4001	0.145348	5	0.00302809	0.104167	249	0.101312	1	1	9.38715	0.106529	1	76	0.0384615	0.0131579	chr18_67689956_67689957	CD226	chr18	67689956	67689957	-65725	Relapse_rs74978315
Relapse_rs74970365	GO Biological Process	GO:0002708	positive regulation of lymphocyte mediated immunity	58	3.91124e-07	0.00514132	8.86435e-05	34.4001	0.145348	5	0.00302809	0.104167	249	0.101312	1	1	9.38715	0.106529	1	76	0.0384615	0.0131579	chr18_67709465_67709466	CD226	chr18	67709465	67709466	-85234	Relapse_rs74970365
Relapse_rs17081806	GO Biological Process	GO:0002715	regulation of natural killer cell mediated immunity	29	1.02439e-08	0.000134655	4.64329e-06	72.0867	0.0693609	5	0.00144502	0.104167	159	0.0452715	1	1	21.6189	0.0462559	1	33	0.0384615	0.030303	chr18_67580343_67580344	CD226	chr18	67580343	67580344	43888	Relapse_rs17081806
Relapse_rs17081823	GO Biological Process	GO:0002715	regulation of natural killer cell mediated immunity	29	1.02439e-08	0.000134655	4.64329e-06	72.0867	0.0693609	5	0.00144502	0.104167	159	0.0452715	1	1	21.6189	0.0462559	1	33	0.0384615	0.030303	chr18_67586950_67586951	CD226	chr18	67586950	67586951	37281	Relapse_rs17081823
Relapse_rs17081824	GO Biological Process	GO:0002715	regulation of natural killer cell mediated immunity	29	1.02439e-08	0.000134655	4.64329e-06	72.0867	0.0693609	5	0.00144502	0.104167	159	0.0452715	1	1	21.6189	0.0462559	1	33	0.0384615	0.030303	chr18_67587056_67587057	CD226	chr18	67587056	67587057	37175	Relapse_rs17081824
Relapse_rs74978315	GO Biological Process	GO:0002715	regulation of natural killer cell mediated immunity	29	1.02439e-08	0.000134655	4.64329e-06	72.0867	0.0693609	5	0.00144502	0.104167	159	0.0452715	1	1	21.6189	0.0462559	1	33	0.0384615	0.030303	chr18_67689956_67689957	CD226	chr18	67689956	67689957	-65725	Relapse_rs74978315
Relapse_rs74970365	GO Biological Process	GO:0002715	regulation of natural killer cell mediated immunity	29	1.02439e-08	0.000134655	4.64329e-06	72.0867	0.0693609	5	0.00144502	0.104167	159	0.0452715	1	1	21.6189	0.0462559	1	33	0.0384615	0.030303	chr18_67709465_67709466	CD226	chr18	67709465	67709466	-85234	Relapse_rs74970365
Relapse_rs17081806	GO Biological Process	GO:0002717	positive regulation of natural killer cell mediated immunity	16	1.18036e-09	1.55158e-05	9.69737e-07	111.464	0.0448576	5	0.000934534	0.104167	117	0.0276777	1	1	35.6711	0.0280339	1	20	0.0384615	0.05	chr18_67580343_67580344	CD226	chr18	67580343	67580344	43888	Relapse_rs17081806
Relapse_rs17081823	GO Biological Process	GO:0002717	positive regulation of natural killer cell mediated immunity	16	1.18036e-09	1.55158e-05	9.69737e-07	111.464	0.0448576	5	0.000934534	0.104167	117	0.0276777	1	1	35.6711	0.0280339	1	20	0.0384615	0.05	chr18_67586950_67586951	CD226	chr18	67586950	67586951	37281	Relapse_rs17081823
Relapse_rs17081824	GO Biological Process	GO:0002717	positive regulation of natural killer cell mediated immunity	16	1.18036e-09	1.55158e-05	9.69737e-07	111.464	0.0448576	5	0.000934534	0.104167	117	0.0276777	1	1	35.6711	0.0280339	1	20	0.0384615	0.05	chr18_67587056_67587057	CD226	chr18	67587056	67587057	37175	Relapse_rs17081824
Relapse_rs74978315	GO Biological Process	GO:0002717	positive regulation of natural killer cell mediated immunity	16	1.18036e-09	1.55158e-05	9.69737e-07	111.464	0.0448576	5	0.000934534	0.104167	117	0.0276777	1	1	35.6711	0.0280339	1	20	0.0384615	0.05	chr18_67689956_67689957	CD226	chr18	67689956	67689957	-65725	Relapse_rs74978315
Relapse_rs74970365	GO Biological Process	GO:0002717	positive regulation of natural killer cell mediated immunity	16	1.18036e-09	1.55158e-05	9.69737e-07	111.464	0.0448576	5	0.000934534	0.104167	117	0.0276777	1	1	35.6711	0.0280339	1	20	0.0384615	0.05	chr18_67709465_67709466	CD226	chr18	67709465	67709466	-85234	Relapse_rs74970365
Relapse_rs17081806	GO Biological Process	GO:0002718	regulation of cytokine production involved in immune response	51	1.76614e-07	0.00232159	4.55214e-05	40.4603	0.123578	5	0.00257454	0.104167	232	0.0872851	1	1	10.9757	0.09111	1	65	0.0384615	0.0153846	chr18_67580343_67580344	CD226	chr18	67580343	67580344	43888	Relapse_rs17081806
Relapse_rs17081823	GO Biological Process	GO:0002718	regulation of cytokine production involved in immune response	51	1.76614e-07	0.00232159	4.55214e-05	40.4603	0.123578	5	0.00257454	0.104167	232	0.0872851	1	1	10.9757	0.09111	1	65	0.0384615	0.0153846	chr18_67586950_67586951	CD226	chr18	67586950	67586951	37281	Relapse_rs17081823
Relapse_rs17081824	GO Biological Process	GO:0002718	regulation of cytokine production involved in immune response	51	1.76614e-07	0.00232159	4.55214e-05	40.4603	0.123578	5	0.00257454	0.104167	232	0.0872851	1	1	10.9757	0.09111	1	65	0.0384615	0.0153846	chr18_67587056_67587057	CD226	chr18	67587056	67587057	37175	Relapse_rs17081824
Relapse_rs74978315	GO Biological Process	GO:0002718	regulation of cytokine production involved in immune response	51	1.76614e-07	0.00232159	4.55214e-05	40.4603	0.123578	5	0.00257454	0.104167	232	0.0872851	1	1	10.9757	0.09111	1	65	0.0384615	0.0153846	chr18_67689956_67689957	CD226	chr18	67689956	67689957	-65725	Relapse_rs74978315
Relapse_rs74970365	GO Biological Process	GO:0002718	regulation of cytokine production involved in immune response	51	1.76614e-07	0.00232159	4.55214e-05	40.4603	0.123578	5	0.00257454	0.104167	232	0.0872851	1	1	10.9757	0.09111	1	65	0.0384615	0.0153846	chr18_67709465_67709466	CD226	chr18	67709465	67709466	-85234	Relapse_rs74970365
Relapse_rs17081806	GO Biological Process	GO:0002720	positive regulation of cytokine production involved in immune response	32	1.45183e-08	0.000190843	5.96383e-06	67.1795	0.0744275	5	0.00155057	0.104167	167	0.049288	1	1	19.8173	0.0504609	1	36	0.0384615	0.0277778	chr18_67580343_67580344	CD226	chr18	67580343	67580344	43888	Relapse_rs17081806
Relapse_rs17081823	GO Biological Process	GO:0002720	positive regulation of cytokine production involved in immune response	32	1.45183e-08	0.000190843	5.96383e-06	67.1795	0.0744275	5	0.00155057	0.104167	167	0.049288	1	1	19.8173	0.0504609	1	36	0.0384615	0.0277778	chr18_67586950_67586951	CD226	chr18	67586950	67586951	37281	Relapse_rs17081823
Relapse_rs17081824	GO Biological Process	GO:0002720	positive regulation of cytokine production involved in immune response	32	1.45183e-08	0.000190843	5.96383e-06	67.1795	0.0744275	5	0.00155057	0.104167	167	0.049288	1	1	19.8173	0.0504609	1	36	0.0384615	0.0277778	chr18_67587056_67587057	CD226	chr18	67587056	67587057	37175	Relapse_rs17081824
Relapse_rs74978315	GO Biological Process	GO:0002720	positive regulation of cytokine production involved in immune response	32	1.45183e-08	0.000190843	5.96383e-06	67.1795	0.0744275	5	0.00155057	0.104167	167	0.049288	1	1	19.8173	0.0504609	1	36	0.0384615	0.0277778	chr18_67689956_67689957	CD226	chr18	67689956	67689957	-65725	Relapse_rs74978315
Relapse_rs74970365	GO Biological Process	GO:0002720	positive regulation of cytokine production involved in immune response	32	1.45183e-08	0.000190843	5.96383e-06	67.1795	0.0744275	5	0.00155057	0.104167	167	0.049288	1	1	19.8173	0.0504609	1	36	0.0384615	0.0277778	chr18_67709465_67709466	CD226	chr18	67709465	67709466	-85234	Relapse_rs74970365
Relapse_rs17081806	GO Biological Process	GO:0002727	regulation of natural killer cell cytokine production	2	4.89421e-14	6.43344e-10	3.21672e-10	843.576	0.00592715	5	0.000123482	0.104167	10	0.0028015	1	1	356.712	0.00280339	1	2	0.0384615	0.5	chr18_67580343_67580344	CD226	chr18	67580343	67580344	43888	Relapse_rs17081806
Relapse_rs17081823	GO Biological Process	GO:0002727	regulation of natural killer cell cytokine production	2	4.89421e-14	6.43344e-10	3.21672e-10	843.576	0.00592715	5	0.000123482	0.104167	10	0.0028015	1	1	356.712	0.00280339	1	2	0.0384615	0.5	chr18_67586950_67586951	CD226	chr18	67586950	67586951	37281	Relapse_rs17081823
Relapse_rs17081824	GO Biological Process	GO:0002727	regulation of natural killer cell cytokine production	2	4.89421e-14	6.43344e-10	3.21672e-10	843.576	0.00592715	5	0.000123482	0.104167	10	0.0028015	1	1	356.712	0.00280339	1	2	0.0384615	0.5	chr18_67587056_67587057	CD226	chr18	67587056	67587057	37175	Relapse_rs17081824
Relapse_rs74978315	GO Biological Process	GO:0002727	regulation of natural killer cell cytokine production	2	4.89421e-14	6.43344e-10	3.21672e-10	843.576	0.00592715	5	0.000123482	0.104167	10	0.0028015	1	1	356.712	0.00280339	1	2	0.0384615	0.5	chr18_67689956_67689957	CD226	chr18	67689956	67689957	-65725	Relapse_rs74978315
Relapse_rs74970365	GO Biological Process	GO:0002727	regulation of natural killer cell cytokine production	2	4.89421e-14	6.43344e-10	3.21672e-10	843.576	0.00592715	5	0.000123482	0.104167	10	0.0028015	1	1	356.712	0.00280339	1	2	0.0384615	0.5	chr18_67709465_67709466	CD226	chr18	67709465	67709466	-85234	Relapse_rs74970365
Relapse_rs17081806	GO Biological Process	GO:0002729	positive regulation of natural killer cell cytokine production	1	2.84963e-15	3.74584e-11	3.74584e-11	1490.29	0.00335506	5	6.98971e-05	0.104167	4	0.00140169	1	1	713.423	0.00140169	1	1	0.0384615	1	chr18_67580343_67580344	CD226	chr18	67580343	67580344	43888	Relapse_rs17081806
Relapse_rs17081823	GO Biological Process	GO:0002729	positive regulation of natural killer cell cytokine production	1	2.84963e-15	3.74584e-11	3.74584e-11	1490.29	0.00335506	5	6.98971e-05	0.104167	4	0.00140169	1	1	713.423	0.00140169	1	1	0.0384615	1	chr18_67586950_67586951	CD226	chr18	67586950	67586951	37281	Relapse_rs17081823
Relapse_rs17081824	GO Biological Process	GO:0002729	positive regulation of natural killer cell cytokine production	1	2.84963e-15	3.74584e-11	3.74584e-11	1490.29	0.00335506	5	6.98971e-05	0.104167	4	0.00140169	1	1	713.423	0.00140169	1	1	0.0384615	1	chr18_67587056_67587057	CD226	chr18	67587056	67587057	37175	Relapse_rs17081824
Relapse_rs74978315	GO Biological Process	GO:0002729	positive regulation of natural killer cell cytokine production	1	2.84963e-15	3.74584e-11	3.74584e-11	1490.29	0.00335506	5	6.98971e-05	0.104167	4	0.00140169	1	1	713.423	0.00140169	1	1	0.0384615	1	chr18_67689956_67689957	CD226	chr18	67689956	67689957	-65725	Relapse_rs74978315
Relapse_rs74970365	GO Biological Process	GO:0002729	positive regulation of natural killer cell cytokine production	1	2.84963e-15	3.74584e-11	3.74584e-11	1490.29	0.00335506	5	6.98971e-05	0.104167	4	0.00140169	1	1	713.423	0.00140169	1	1	0.0384615	1	chr18_67709465_67709466	CD226	chr18	67709465	67709466	-85234	Relapse_rs74970365
Drug_PRED_52_rs73142641	GO Biological Process	GO:0002755	MyD88-dependent toll-like receptor signaling pathway	172	8.30729e-05	1	0.0063488	36.555	0.0820681	3	0.00120688	0.0441177	27	0.00479473	1	1	19.3219	0.10351	2	32	0.0333333	0.0625	chr4_38783271_38783272	TLR10	chr4	38783271	38783272	1307	Drug_PRED_52_rs73142641
Drug_PRED_12_rs12233690	GO Biological Process	GO:0002755	MyD88-dependent toll-like receptor signaling pathway	172	8.30729e-05	1	0.0063488	36.555	0.0820681	3	0.00120688	0.0441177	27	0.00479473	1	1	19.3219	0.10351	2	32	0.0333333	0.0625	chr4_38787601_38787602	TLR1	chr4	38787601	38787602	18810	Drug_PRED_12_rs12233690
Drug_PRED_12_rs12233690	GO Biological Process	GO:0002755	MyD88-dependent toll-like receptor signaling pathway	172	8.30729e-05	1	0.0063488	36.555	0.0820681	3	0.00120688	0.0441177	27	0.00479473	1	1	19.3219	0.10351	2	32	0.0333333	0.0625	chr4_38787601_38787602	TLR10	chr4	38787601	38787602	-3023	Drug_PRED_12_rs12233690
Drug_PRED_13_rs12233799	GO Biological Process	GO:0002755	MyD88-dependent toll-like receptor signaling pathway	172	8.30729e-05	1	0.0063488	36.555	0.0820681	3	0.00120688	0.0441177	27	0.00479473	1	1	19.3219	0.10351	2	32	0.0333333	0.0625	chr4_38787683_38787684	TLR1	chr4	38787683	38787684	18728	Drug_PRED_13_rs12233799
Drug_PRED_13_rs12233799	GO Biological Process	GO:0002755	MyD88-dependent toll-like receptor signaling pathway	172	8.30729e-05	1	0.0063488	36.555	0.0820681	3	0.00120688	0.0441177	27	0.00479473	1	1	19.3219	0.10351	2	32	0.0333333	0.0625	chr4_38787683_38787684	TLR10	chr4	38787683	38787684	-3105	Drug_PRED_13_rs12233799
Relapse_rs17081806	GO Biological Process	GO:0002819	regulation of adaptive immune response	86	6.00309e-06	0.0789106	0.000917566	19.5991	0.255114	5	0.00531487	0.104167	337	0.170741	1	1	5.36408	0.186425	1	133	0.0384615	0.0075188	chr18_67580343_67580344	CD226	chr18	67580343	67580344	43888	Relapse_rs17081806
Relapse_rs17081823	GO Biological Process	GO:0002819	regulation of adaptive immune response	86	6.00309e-06	0.0789106	0.000917566	19.5991	0.255114	5	0.00531487	0.104167	337	0.170741	1	1	5.36408	0.186425	1	133	0.0384615	0.0075188	chr18_67586950_67586951	CD226	chr18	67586950	67586951	37281	Relapse_rs17081823
Relapse_rs17081824	GO Biological Process	GO:0002819	regulation of adaptive immune response	86	6.00309e-06	0.0789106	0.000917566	19.5991	0.255114	5	0.00531487	0.104167	337	0.170741	1	1	5.36408	0.186425	1	133	0.0384615	0.0075188	chr18_67587056_67587057	CD226	chr18	67587056	67587057	37175	Relapse_rs17081824
Relapse_rs74978315	GO Biological Process	GO:0002819	regulation of adaptive immune response	86	6.00309e-06	0.0789106	0.000917566	19.5991	0.255114	5	0.00531487	0.104167	337	0.170741	1	1	5.36408	0.186425	1	133	0.0384615	0.0075188	chr18_67689956_67689957	CD226	chr18	67689956	67689957	-65725	Relapse_rs74978315
Relapse_rs74970365	GO Biological Process	GO:0002819	regulation of adaptive immune response	86	6.00309e-06	0.0789106	0.000917566	19.5991	0.255114	5	0.00531487	0.104167	337	0.170741	1	1	5.36408	0.186425	1	133	0.0384615	0.0075188	chr18_67709465_67709466	CD226	chr18	67709465	67709466	-85234	Relapse_rs74970365
Relapse_rs17081806	GO Biological Process	GO:0002821	positive regulation of adaptive immune response	59	4.64445e-07	0.00610514	0.000103477	33.2123	0.150547	5	0.00313639	0.104167	256	0.10762	1	1	8.80769	0.113537	1	81	0.0384615	0.0123457	chr18_67580343_67580344	CD226	chr18	67580343	67580344	43888	Relapse_rs17081806
Relapse_rs17081823	GO Biological Process	GO:0002821	positive regulation of adaptive immune response	59	4.64445e-07	0.00610514	0.000103477	33.2123	0.150547	5	0.00313639	0.104167	256	0.10762	1	1	8.80769	0.113537	1	81	0.0384615	0.0123457	chr18_67586950_67586951	CD226	chr18	67586950	67586951	37281	Relapse_rs17081823
Relapse_rs17081824	GO Biological Process	GO:0002821	positive regulation of adaptive immune response	59	4.64445e-07	0.00610514	0.000103477	33.2123	0.150547	5	0.00313639	0.104167	256	0.10762	1	1	8.80769	0.113537	1	81	0.0384615	0.0123457	chr18_67587056_67587057	CD226	chr18	67587056	67587057	37175	Relapse_rs17081824
Relapse_rs74978315	GO Biological Process	GO:0002821	positive regulation of adaptive immune response	59	4.64445e-07	0.00610514	0.000103477	33.2123	0.150547	5	0.00313639	0.104167	256	0.10762	1	1	8.80769	0.113537	1	81	0.0384615	0.0123457	chr18_67689956_67689957	CD226	chr18	67689956	67689957	-65725	Relapse_rs74978315
Relapse_rs74970365	GO Biological Process	GO:0002821	positive regulation of adaptive immune response	59	4.64445e-07	0.00610514	0.000103477	33.2123	0.150547	5	0.00313639	0.104167	256	0.10762	1	1	8.80769	0.113537	1	81	0.0384615	0.0123457	chr18_67709465_67709466	CD226	chr18	67709465	67709466	-85234	Relapse_rs74970365
Relapse_rs17081806	GO Biological Process	GO:0002822	regulation of adaptive immune response based on somatic recombination of immune receptors built from immunoglobulin superfamily domains	80	3.70661e-06	0.0487234	0.000609043	21.6615	0.230824	5	0.00480884	0.104167	325	0.157758	1	1	5.84773	0.171007	1	122	0.0384615	0.00819672	chr18_67580343_67580344	CD226	chr18	67580343	67580344	43888	Relapse_rs17081806
Relapse_rs17081823	GO Biological Process	GO:0002822	regulation of adaptive immune response based on somatic recombination of immune receptors built from immunoglobulin superfamily domains	80	3.70661e-06	0.0487234	0.000609043	21.6615	0.230824	5	0.00480884	0.104167	325	0.157758	1	1	5.84773	0.171007	1	122	0.0384615	0.00819672	chr18_67586950_67586951	CD226	chr18	67586950	67586951	37281	Relapse_rs17081823
Relapse_rs17081824	GO Biological Process	GO:0002822	regulation of adaptive immune response based on somatic recombination of immune receptors built from immunoglobulin superfamily domains	80	3.70661e-06	0.0487234	0.000609043	21.6615	0.230824	5	0.00480884	0.104167	325	0.157758	1	1	5.84773	0.171007	1	122	0.0384615	0.00819672	chr18_67587056_67587057	CD226	chr18	67587056	67587057	37175	Relapse_rs17081824
Relapse_rs74978315	GO Biological Process	GO:0002822	regulation of adaptive immune response based on somatic recombination of immune receptors built from immunoglobulin superfamily domains	80	3.70661e-06	0.0487234	0.000609043	21.6615	0.230824	5	0.00480884	0.104167	325	0.157758	1	1	5.84773	0.171007	1	122	0.0384615	0.00819672	chr18_67689956_67689957	CD226	chr18	67689956	67689957	-65725	Relapse_rs74978315
Relapse_rs74970365	GO Biological Process	GO:0002822	regulation of adaptive immune response based on somatic recombination of immune receptors built from immunoglobulin superfamily domains	80	3.70661e-06	0.0487234	0.000609043	21.6615	0.230824	5	0.00480884	0.104167	325	0.157758	1	1	5.84773	0.171007	1	122	0.0384615	0.00819672	chr18_67709465_67709466	CD226	chr18	67709465	67709466	-85234	Relapse_rs74970365
Relapse_rs17081806	GO Biological Process	GO:0002824	positive regulation of adaptive immune response based on somatic recombination of immune receptors built from immunoglobulin superfamily domains	57	3.52172e-07	0.0046293	8.12158e-05	35.1457	0.142265	5	0.00296386	0.104167	251	0.102577	1	1	9.26524	0.10793	1	77	0.0384615	0.012987	chr18_67580343_67580344	CD226	chr18	67580343	67580344	43888	Relapse_rs17081806
Relapse_rs17081823	GO Biological Process	GO:0002824	positive regulation of adaptive immune response based on somatic recombination of immune receptors built from immunoglobulin superfamily domains	57	3.52172e-07	0.0046293	8.12158e-05	35.1457	0.142265	5	0.00296386	0.104167	251	0.102577	1	1	9.26524	0.10793	1	77	0.0384615	0.012987	chr18_67586950_67586951	CD226	chr18	67586950	67586951	37281	Relapse_rs17081823
Relapse_rs17081824	GO Biological Process	GO:0002824	positive regulation of adaptive immune response based on somatic recombination of immune receptors built from immunoglobulin superfamily domains	57	3.52172e-07	0.0046293	8.12158e-05	35.1457	0.142265	5	0.00296386	0.104167	251	0.102577	1	1	9.26524	0.10793	1	77	0.0384615	0.012987	chr18_67587056_67587057	CD226	chr18	67587056	67587057	37175	Relapse_rs17081824
Relapse_rs74978315	GO Biological Process	GO:0002824	positive regulation of adaptive immune response based on somatic recombination of immune receptors built from immunoglobulin superfamily domains	57	3.52172e-07	0.0046293	8.12158e-05	35.1457	0.142265	5	0.00296386	0.104167	251	0.102577	1	1	9.26524	0.10793	1	77	0.0384615	0.012987	chr18_67689956_67689957	CD226	chr18	67689956	67689957	-65725	Relapse_rs74978315
Relapse_rs74970365	GO Biological Process	GO:0002824	positive regulation of adaptive immune response based on somatic recombination of immune receptors built from immunoglobulin superfamily domains	57	3.52172e-07	0.0046293	8.12158e-05	35.1457	0.142265	5	0.00296386	0.104167	251	0.102577	1	1	9.26524	0.10793	1	77	0.0384615	0.012987	chr18_67709465_67709466	CD226	chr18	67709465	67709466	-85234	Relapse_rs74970365
Relapse_rs17081806	GO Biological Process	GO:0002831	regulation of response to biotic stimulus	97	9.64132e-06	0.126735	0.00130655	17.757	0.281579	5	0.00586623	0.104167	351	0.193857	1	1	4.6629	0.214459	1	153	0.0384615	0.00653595	chr18_67580343_67580344	CD226	chr18	67580343	67580344	43888	Relapse_rs17081806
Relapse_rs17081823	GO Biological Process	GO:0002831	regulation of response to biotic stimulus	97	9.64132e-06	0.126735	0.00130655	17.757	0.281579	5	0.00586623	0.104167	351	0.193857	1	1	4.6629	0.214459	1	153	0.0384615	0.00653595	chr18_67586950_67586951	CD226	chr18	67586950	67586951	37281	Relapse_rs17081823
Relapse_rs17081824	GO Biological Process	GO:0002831	regulation of response to biotic stimulus	97	9.64132e-06	0.126735	0.00130655	17.757	0.281579	5	0.00586623	0.104167	351	0.193857	1	1	4.6629	0.214459	1	153	0.0384615	0.00653595	chr18_67587056_67587057	CD226	chr18	67587056	67587057	37175	Relapse_rs17081824
Relapse_rs74978315	GO Biological Process	GO:0002831	regulation of response to biotic stimulus	97	9.64132e-06	0.126735	0.00130655	17.757	0.281579	5	0.00586623	0.104167	351	0.193857	1	1	4.6629	0.214459	1	153	0.0384615	0.00653595	chr18_67689956_67689957	CD226	chr18	67689956	67689957	-65725	Relapse_rs74978315
Relapse_rs74970365	GO Biological Process	GO:0002831	regulation of response to biotic stimulus	97	9.64132e-06	0.126735	0.00130655	17.757	0.281579	5	0.00586623	0.104167	351	0.193857	1	1	4.6629	0.214459	1	153	0.0384615	0.00653595	chr18_67709465_67709466	CD226	chr18	67709465	67709466	-85234	Relapse_rs74970365
Relapse_rs17081806	GO Biological Process	GO:0002833	positive regulation of response to biotic stimulus	36	2.42724e-08	0.000319061	8.86279e-06	60.5436	0.0825851	5	0.00172052	0.104167	177	0.054618	1	1	17.8356	0.0560677	1	40	0.0384615	0.025	chr18_67580343_67580344	CD226	chr18	67580343	67580344	43888	Relapse_rs17081806
Relapse_rs17081823	GO Biological Process	GO:0002833	positive regulation of response to biotic stimulus	36	2.42724e-08	0.000319061	8.86279e-06	60.5436	0.0825851	5	0.00172052	0.104167	177	0.054618	1	1	17.8356	0.0560677	1	40	0.0384615	0.025	chr18_67586950_67586951	CD226	chr18	67586950	67586951	37281	Relapse_rs17081823
Relapse_rs17081824	GO Biological Process	GO:0002833	positive regulation of response to biotic stimulus	36	2.42724e-08	0.000319061	8.86279e-06	60.5436	0.0825851	5	0.00172052	0.104167	177	0.054618	1	1	17.8356	0.0560677	1	40	0.0384615	0.025	chr18_67587056_67587057	CD226	chr18	67587056	67587057	37175	Relapse_rs17081824
Relapse_rs74978315	GO Biological Process	GO:0002833	positive regulation of response to biotic stimulus	36	2.42724e-08	0.000319061	8.86279e-06	60.5436	0.0825851	5	0.00172052	0.104167	177	0.054618	1	1	17.8356	0.0560677	1	40	0.0384615	0.025	chr18_67689956_67689957	CD226	chr18	67689956	67689957	-65725	Relapse_rs74978315
Relapse_rs74970365	GO Biological Process	GO:0002833	positive regulation of response to biotic stimulus	36	2.42724e-08	0.000319061	8.86279e-06	60.5436	0.0825851	5	0.00172052	0.104167	177	0.054618	1	1	17.8356	0.0560677	1	40	0.0384615	0.025	chr18_67709465_67709466	CD226	chr18	67709465	67709466	-85234	Relapse_rs74970365
Relapse_rs17081806	GO Biological Process	GO:0002837	regulation of immune response to tumor cell	9	3.19185e-11	4.19569e-07	4.66188e-08	230.265	0.0217141	5	0.000452377	0.104167	81	0.0166962	1	1	59.4519	0.0168203	1	12	0.0384615	0.0833333	chr18_67580343_67580344	CD226	chr18	67580343	67580344	43888	Relapse_rs17081806
Relapse_rs17081823	GO Biological Process	GO:0002837	regulation of immune response to tumor cell	9	3.19185e-11	4.19569e-07	4.66188e-08	230.265	0.0217141	5	0.000452377	0.104167	81	0.0166962	1	1	59.4519	0.0168203	1	12	0.0384615	0.0833333	chr18_67586950_67586951	CD226	chr18	67586950	67586951	37281	Relapse_rs17081823
Relapse_rs17081824	GO Biological Process	GO:0002837	regulation of immune response to tumor cell	9	3.19185e-11	4.19569e-07	4.66188e-08	230.265	0.0217141	5	0.000452377	0.104167	81	0.0166962	1	1	59.4519	0.0168203	1	12	0.0384615	0.0833333	chr18_67587056_67587057	CD226	chr18	67587056	67587057	37175	Relapse_rs17081824
Relapse_rs74978315	GO Biological Process	GO:0002837	regulation of immune response to tumor cell	9	3.19185e-11	4.19569e-07	4.66188e-08	230.265	0.0217141	5	0.000452377	0.104167	81	0.0166962	1	1	59.4519	0.0168203	1	12	0.0384615	0.0833333	chr18_67689956_67689957	CD226	chr18	67689956	67689957	-65725	Relapse_rs74978315
Relapse_rs74970365	GO Biological Process	GO:0002837	regulation of immune response to tumor cell	9	3.19185e-11	4.19569e-07	4.66188e-08	230.265	0.0217141	5	0.000452377	0.104167	81	0.0166962	1	1	59.4519	0.0168203	1	12	0.0384615	0.0833333	chr18_67709465_67709466	CD226	chr18	67709465	67709466	-85234	Relapse_rs74970365
Relapse_rs17081806	GO Biological Process	GO:0002839	positive regulation of immune response to tumor cell	6	7.10418e-12	9.33844e-08	1.55641e-08	311.244	0.0160646	5	0.000334679	0.104167	56	0.0125474	1	1	79.2692	0.0126152	1	9	0.0384615	0.111111	chr18_67580343_67580344	CD226	chr18	67580343	67580344	43888	Relapse_rs17081806
Relapse_rs17081823	GO Biological Process	GO:0002839	positive regulation of immune response to tumor cell	6	7.10418e-12	9.33844e-08	1.55641e-08	311.244	0.0160646	5	0.000334679	0.104167	56	0.0125474	1	1	79.2692	0.0126152	1	9	0.0384615	0.111111	chr18_67586950_67586951	CD226	chr18	67586950	67586951	37281	Relapse_rs17081823
Relapse_rs17081824	GO Biological Process	GO:0002839	positive regulation of immune response to tumor cell	6	7.10418e-12	9.33844e-08	1.55641e-08	311.244	0.0160646	5	0.000334679	0.104167	56	0.0125474	1	1	79.2692	0.0126152	1	9	0.0384615	0.111111	chr18_67587056_67587057	CD226	chr18	67587056	67587057	37175	Relapse_rs17081824
Relapse_rs74978315	GO Biological Process	GO:0002839	positive regulation of immune response to tumor cell	6	7.10418e-12	9.33844e-08	1.55641e-08	311.244	0.0160646	5	0.000334679	0.104167	56	0.0125474	1	1	79.2692	0.0126152	1	9	0.0384615	0.111111	chr18_67689956_67689957	CD226	chr18	67689956	67689957	-65725	Relapse_rs74978315
Relapse_rs74970365	GO Biological Process	GO:0002839	positive regulation of immune response to tumor cell	6	7.10418e-12	9.33844e-08	1.55641e-08	311.244	0.0160646	5	0.000334679	0.104167	56	0.0125474	1	1	79.2692	0.0126152	1	9	0.0384615	0.111111	chr18_67709465_67709466	CD226	chr18	67709465	67709466	-85234	Relapse_rs74970365
Relapse_rs17081806	GO Biological Process	GO:0002858	regulation of natural killer cell mediated cytotoxicity directed against tumor cell target	8	1.52966e-11	2.01073e-07	2.51342e-08	266.877	0.0187352	5	0.000390317	0.104167	56	0.0125474	1	1	79.2692	0.0126152	1	9	0.0384615	0.111111	chr18_67580343_67580344	CD226	chr18	67580343	67580344	43888	Relapse_rs17081806
Relapse_rs17081823	GO Biological Process	GO:0002858	regulation of natural killer cell mediated cytotoxicity directed against tumor cell target	8	1.52966e-11	2.01073e-07	2.51342e-08	266.877	0.0187352	5	0.000390317	0.104167	56	0.0125474	1	1	79.2692	0.0126152	1	9	0.0384615	0.111111	chr18_67586950_67586951	CD226	chr18	67586950	67586951	37281	Relapse_rs17081823
Relapse_rs17081824	GO Biological Process	GO:0002858	regulation of natural killer cell mediated cytotoxicity directed against tumor cell target	8	1.52966e-11	2.01073e-07	2.51342e-08	266.877	0.0187352	5	0.000390317	0.104167	56	0.0125474	1	1	79.2692	0.0126152	1	9	0.0384615	0.111111	chr18_67587056_67587057	CD226	chr18	67587056	67587057	37175	Relapse_rs17081824
Relapse_rs74978315	GO Biological Process	GO:0002858	regulation of natural killer cell mediated cytotoxicity directed against tumor cell target	8	1.52966e-11	2.01073e-07	2.51342e-08	266.877	0.0187352	5	0.000390317	0.104167	56	0.0125474	1	1	79.2692	0.0126152	1	9	0.0384615	0.111111	chr18_67689956_67689957	CD226	chr18	67689956	67689957	-65725	Relapse_rs74978315
Relapse_rs74970365	GO Biological Process	GO:0002858	regulation of natural killer cell mediated cytotoxicity directed against tumor cell target	8	1.52966e-11	2.01073e-07	2.51342e-08	266.877	0.0187352	5	0.000390317	0.104167	56	0.0125474	1	1	79.2692	0.0126152	1	9	0.0384615	0.111111	chr18_67709465_67709466	CD226	chr18	67709465	67709466	-85234	Relapse_rs74970365
Relapse_rs17081806	GO Biological Process	GO:0002860	positive regulation of natural killer cell mediated cytotoxicity directed against tumor cell target	5	4.66608e-12	6.13356e-08	1.22671e-08	338.608	0.0147663	5	0.000307632	0.104167	49	0.00977226	1	1	101.918	0.00981185	1	7	0.0384615	0.142857	chr18_67580343_67580344	CD226	chr18	67580343	67580344	43888	Relapse_rs17081806
Relapse_rs17081823	GO Biological Process	GO:0002860	positive regulation of natural killer cell mediated cytotoxicity directed against tumor cell target	5	4.66608e-12	6.13356e-08	1.22671e-08	338.608	0.0147663	5	0.000307632	0.104167	49	0.00977226	1	1	101.918	0.00981185	1	7	0.0384615	0.142857	chr18_67586950_67586951	CD226	chr18	67586950	67586951	37281	Relapse_rs17081823
Relapse_rs17081824	GO Biological Process	GO:0002860	positive regulation of natural killer cell mediated cytotoxicity directed against tumor cell target	5	4.66608e-12	6.13356e-08	1.22671e-08	338.608	0.0147663	5	0.000307632	0.104167	49	0.00977226	1	1	101.918	0.00981185	1	7	0.0384615	0.142857	chr18_67587056_67587057	CD226	chr18	67587056	67587057	37175	Relapse_rs17081824
Relapse_rs74978315	GO Biological Process	GO:0002860	positive regulation of natural killer cell mediated cytotoxicity directed against tumor cell target	5	4.66608e-12	6.13356e-08	1.22671e-08	338.608	0.0147663	5	0.000307632	0.104167	49	0.00977226	1	1	101.918	0.00981185	1	7	0.0384615	0.142857	chr18_67689956_67689957	CD226	chr18	67689956	67689957	-65725	Relapse_rs74978315
Relapse_rs74970365	GO Biological Process	GO:0002860	positive regulation of natural killer cell mediated cytotoxicity directed against tumor cell target	5	4.66608e-12	6.13356e-08	1.22671e-08	338.608	0.0147663	5	0.000307632	0.104167	49	0.00977226	1	1	101.918	0.00981185	1	7	0.0384615	0.142857	chr18_67709465_67709466	CD226	chr18	67709465	67709466	-85234	Relapse_rs74970365
Relapse_rs17081806	GO Biological Process	GO:0002889	regulation of immunoglobulin mediated immune response	37	2.5457e-08	0.000334632	9.04411e-06	59.9622	0.0833859	5	0.00173721	0.104167	202	0.0651918	1	1	14.863	0.0672813	1	48	0.0384615	0.0208333	chr18_67580343_67580344	CD226	chr18	67580343	67580344	43888	Relapse_rs17081806
Relapse_rs17081823	GO Biological Process	GO:0002889	regulation of immunoglobulin mediated immune response	37	2.5457e-08	0.000334632	9.04411e-06	59.9622	0.0833859	5	0.00173721	0.104167	202	0.0651918	1	1	14.863	0.0672813	1	48	0.0384615	0.0208333	chr18_67586950_67586951	CD226	chr18	67586950	67586951	37281	Relapse_rs17081823
Relapse_rs17081824	GO Biological Process	GO:0002889	regulation of immunoglobulin mediated immune response	37	2.5457e-08	0.000334632	9.04411e-06	59.9622	0.0833859	5	0.00173721	0.104167	202	0.0651918	1	1	14.863	0.0672813	1	48	0.0384615	0.0208333	chr18_67587056_67587057	CD226	chr18	67587056	67587057	37175	Relapse_rs17081824
Relapse_rs74978315	GO Biological Process	GO:0002889	regulation of immunoglobulin mediated immune response	37	2.5457e-08	0.000334632	9.04411e-06	59.9622	0.0833859	5	0.00173721	0.104167	202	0.0651918	1	1	14.863	0.0672813	1	48	0.0384615	0.0208333	chr18_67689956_67689957	CD226	chr18	67689956	67689957	-65725	Relapse_rs74978315
Relapse_rs74970365	GO Biological Process	GO:0002889	regulation of immunoglobulin mediated immune response	37	2.5457e-08	0.000334632	9.04411e-06	59.9622	0.0833859	5	0.00173721	0.104167	202	0.0651918	1	1	14.863	0.0672813	1	48	0.0384615	0.0208333	chr18_67709465_67709466	CD226	chr18	67709465	67709466	-85234	Relapse_rs74970365
Relapse_rs17081806	GO Biological Process	GO:0002891	positive regulation of immunoglobulin mediated immune response	23	4.50918e-09	5.92732e-05	2.5771e-06	85.0776	0.0587699	5	0.00122437	0.104167	162	0.0466122	1	1	20.983	0.0476576	1	34	0.0384615	0.0294118	chr18_67580343_67580344	CD226	chr18	67580343	67580344	43888	Relapse_rs17081806
Relapse_rs17081823	GO Biological Process	GO:0002891	positive regulation of immunoglobulin mediated immune response	23	4.50918e-09	5.92732e-05	2.5771e-06	85.0776	0.0587699	5	0.00122437	0.104167	162	0.0466122	1	1	20.983	0.0476576	1	34	0.0384615	0.0294118	chr18_67586950_67586951	CD226	chr18	67586950	67586951	37281	Relapse_rs17081823
Relapse_rs17081824	GO Biological Process	GO:0002891	positive regulation of immunoglobulin mediated immune response	23	4.50918e-09	5.92732e-05	2.5771e-06	85.0776	0.0587699	5	0.00122437	0.104167	162	0.0466122	1	1	20.983	0.0476576	1	34	0.0384615	0.0294118	chr18_67587056_67587057	CD226	chr18	67587056	67587057	37175	Relapse_rs17081824
Relapse_rs74978315	GO Biological Process	GO:0002891	positive regulation of immunoglobulin mediated immune response	23	4.50918e-09	5.92732e-05	2.5771e-06	85.0776	0.0587699	5	0.00122437	0.104167	162	0.0466122	1	1	20.983	0.0476576	1	34	0.0384615	0.0294118	chr18_67689956_67689957	CD226	chr18	67689956	67689957	-65725	Relapse_rs74978315
Relapse_rs74970365	GO Biological Process	GO:0002891	positive regulation of immunoglobulin mediated immune response	23	4.50918e-09	5.92732e-05	2.5771e-06	85.0776	0.0587699	5	0.00122437	0.104167	162	0.0466122	1	1	20.983	0.0476576	1	34	0.0384615	0.0294118	chr18_67709465_67709466	CD226	chr18	67709465	67709466	-85234	Relapse_rs74970365
Drug_SixTG_49_rs60639238	GO Biological Process	GO:0003012	muscle system process	38	9.53055e-06	0.125279	0.00329682	7.76671	1.03004	8	0.0132056	0.102564	158	0.0675464	1	1	3.19719	0.938326	3	295	0.0508475	0.0101695	chr15_45686434_45686435	GATM	chr15	45686434	45686435	-15444	Drug_SixTG_49_rs60639238
Drug_SixTG_28_rs2268058	GO Biological Process	GO:0003012	muscle system process	38	9.53055e-06	0.125279	0.00329682	7.76671	1.03004	8	0.0132056	0.102564	158	0.0675464	1	1	3.19719	0.938326	3	295	0.0508475	0.0101695	chr1_71483157_71483158	PTGER3	chr1	71483157	71483158	30313	Drug_SixTG_28_rs2268058
Drug_SixTG_46_rs4511057	GO Biological Process	GO:0003012	muscle system process	38	9.53055e-06	0.125279	0.00329682	7.76671	1.03004	8	0.0132056	0.102564	158	0.0675464	1	1	3.19719	0.938326	3	295	0.0508475	0.0101695	chr1_71488623_71488624	PTGER3	chr1	71488623	71488624	24847	Drug_SixTG_46_rs4511057
Drug_SixTG_45_rs4439319	GO Biological Process	GO:0003012	muscle system process	38	9.53055e-06	0.125279	0.00329682	7.76671	1.03004	8	0.0132056	0.102564	158	0.0675464	1	1	3.19719	0.938326	3	295	0.0508475	0.0101695	chr1_71488673_71488674	PTGER3	chr1	71488673	71488674	24797	Drug_SixTG_45_rs4439319
Drug_SixTG_44_rs4425937	GO Biological Process	GO:0003012	muscle system process	38	9.53055e-06	0.125279	0.00329682	7.76671	1.03004	8	0.0132056	0.102564	158	0.0675464	1	1	3.19719	0.938326	3	295	0.0508475	0.0101695	chr1_71488727_71488728	PTGER3	chr1	71488727	71488728	24743	Drug_SixTG_44_rs4425937
Drug_SixTG_1_rs10399632	GO Biological Process	GO:0003012	muscle system process	38	9.53055e-06	0.125279	0.00329682	7.76671	1.03004	8	0.0132056	0.102564	158	0.0675464	1	1	3.19719	0.938326	3	295	0.0508475	0.0101695	chr1_71488834_71488835	PTGER3	chr1	71488834	71488835	24636	Drug_SixTG_1_rs10399632
Drug_SixTG_9_rs12139719	GO Biological Process	GO:0003012	muscle system process	38	9.53055e-06	0.125279	0.00329682	7.76671	1.03004	8	0.0132056	0.102564	158	0.0675464	1	1	3.19719	0.938326	3	295	0.0508475	0.0101695	chr1_71491180_71491181	PTGER3	chr1	71491180	71491181	22290	Drug_SixTG_9_rs12139719
Drug_SixTG_31_rs259971	GO Biological Process	GO:0003012	muscle system process	38	9.53055e-06	0.125279	0.00329682	7.76671	1.03004	8	0.0132056	0.102564	158	0.0675464	1	1	3.19719	0.938326	3	295	0.0508475	0.0101695	chr20_57810673_57810674	EDN3	chr20	57810673	57810674	-64808	Drug_SixTG_31_rs259971
Drug_ASP_61_rs28733880	GO Biological Process	GO:0003338	metanephros morphogenesis	124	3.25395e-05	0.427732	0.00344945	22.8153	0.175321	4	0.00160845	0.0366973	389	0.103248	1	1	9.20089	0.108685	1	28	0.0138889	0.0357143	chr4_78980514_78980515	FRAS1	chr4	78980514	78980515	1791	Drug_ASP_61_rs28733880
Drug_ASP_36_rs1502885	GO Biological Process	GO:0003338	metanephros morphogenesis	124	3.25395e-05	0.427732	0.00344945	22.8153	0.175321	4	0.00160845	0.0366973	389	0.103248	1	1	9.20089	0.108685	1	28	0.0138889	0.0357143	chr4_78986514_78986515	FRAS1	chr4	78986514	78986515	7791	Drug_ASP_36_rs1502885
Drug_ASP_35_rs1502884	GO Biological Process	GO:0003338	metanephros morphogenesis	124	3.25395e-05	0.427732	0.00344945	22.8153	0.175321	4	0.00160845	0.0366973	389	0.103248	1	1	9.20089	0.108685	1	28	0.0138889	0.0357143	chr4_78986882_78986883	FRAS1	chr4	78986882	78986883	8159	Drug_ASP_35_rs1502884
Drug_ASP_1_rs10008489	GO Biological Process	GO:0003338	metanephros morphogenesis	124	3.25395e-05	0.427732	0.00344945	22.8153	0.175321	4	0.00160845	0.0366973	389	0.103248	1	1	9.20089	0.108685	1	28	0.0138889	0.0357143	chr4_78989716_78989717	FRAS1	chr4	78989716	78989717	10993	Drug_ASP_1_rs10008489
Drug_PRED_38_rs4077096	GO Biological Process	GO:0003416	endochondral bone growth	161	5.39115e-05	0.708667	0.00440166	42.3349	0.0708635	3	0.00104211	0.0441177	275	0.0627748	1	1	15.4575	0.0646935	1	20	0.0166667	0.05	chr4_1741534_1741535	FGFR3	chr4	1741534	1741535	-53504	Drug_PRED_38_rs4077096
Drug_PRED_57_rs7654245	GO Biological Process	GO:0003416	endochondral bone growth	161	5.39115e-05	0.708667	0.00440166	42.3349	0.0708635	3	0.00104211	0.0441177	275	0.0627748	1	1	15.4575	0.0646935	1	20	0.0166667	0.05	chr4_1743336_1743337	FGFR3	chr4	1743336	1743337	-51702	Drug_PRED_57_rs7654245
Drug_PRED_23_rs1867923	GO Biological Process	GO:0003416	endochondral bone growth	161	5.39115e-05	0.708667	0.00440166	42.3349	0.0708635	3	0.00104211	0.0441177	275	0.0627748	1	1	15.4575	0.0646935	1	20	0.0166667	0.05	chr4_1748486_1748487	FGFR3	chr4	1748486	1748487	-46552	Drug_PRED_23_rs1867923
Relapse_rs9926200	GO Biological Process	GO:0006082	organic acid metabolic process	102	1.12855e-05	0.148347	0.00145439	5.45948	1.83168	10	0.03816	0.208333	48	0.00937801	1	1	3.75091	1.33301	5	951	0.192308	0.00525762	chr16_8847117_8847118	ABAT	chr16	8847117	8847118	40292	Relapse_rs9926200
Relapse_rs12448478	GO Biological Process	GO:0006082	organic acid metabolic process	102	1.12855e-05	0.148347	0.00145439	5.45948	1.83168	10	0.03816	0.208333	48	0.00937801	1	1	3.75091	1.33301	5	951	0.192308	0.00525762	chr16_8847143_8847144	ABAT	chr16	8847143	8847144	40318	Relapse_rs12448478
Relapse_rs10852271	GO Biological Process	GO:0006082	organic acid metabolic process	102	1.12855e-05	0.148347	0.00145439	5.45948	1.83168	10	0.03816	0.208333	48	0.00937801	1	1	3.75091	1.33301	5	951	0.192308	0.00525762	chr16_8847672_8847673	ABAT	chr16	8847672	8847673	40847	Relapse_rs10852271
Relapse_rs7546435	GO Biological Process	GO:0006082	organic acid metabolic process	102	1.12855e-05	0.148347	0.00145439	5.45948	1.83168	10	0.03816	0.208333	48	0.00937801	1	1	3.75091	1.33301	5	951	0.192308	0.00525762	chr1_89384962_89384963	CCBL2	chr1	89384962	89384963	73641	Relapse_rs7546435
Relapse_rs10436915	GO Biological Process	GO:0006082	organic acid metabolic process	102	1.12855e-05	0.148347	0.00145439	5.45948	1.83168	10	0.03816	0.208333	48	0.00937801	1	1	3.75091	1.33301	5	951	0.192308	0.00525762	chr1_89413064_89413065	CCBL2	chr1	89413064	89413065	45539	Relapse_rs10436915
Relapse_rs12092993	GO Biological Process	GO:0006082	organic acid metabolic process	102	1.12855e-05	0.148347	0.00145439	5.45948	1.83168	10	0.03816	0.208333	48	0.00937801	1	1	3.75091	1.33301	5	951	0.192308	0.00525762	chr1_89415657_89415658	CCBL2	chr1	89415657	89415658	42946	Relapse_rs12092993
Relapse_rs12090796	GO Biological Process	GO:0006082	organic acid metabolic process	102	1.12855e-05	0.148347	0.00145439	5.45948	1.83168	10	0.03816	0.208333	48	0.00937801	1	1	3.75091	1.33301	5	951	0.192308	0.00525762	chr1_89427553_89427554	CCBL2	chr1	89427553	89427554	31050	Relapse_rs12090796
Relapse_rs76281515	GO Biological Process	GO:0006082	organic acid metabolic process	102	1.12855e-05	0.148347	0.00145439	5.45948	1.83168	10	0.03816	0.208333	48	0.00937801	1	1	3.75091	1.33301	5	951	0.192308	0.00525762	chr4_83636681_83636682	SCD5	chr4	83636681	83636682	83328	Relapse_rs76281515
Relapse_rs59411952	GO Biological Process	GO:0006082	organic acid metabolic process	102	1.12855e-05	0.148347	0.00145439	5.45948	1.83168	10	0.03816	0.208333	48	0.00937801	1	1	3.75091	1.33301	5	951	0.192308	0.00525762	chr5_79501556_79501557	SERINC5	chr5	79501556	79501557	50341	Relapse_rs59411952
Relapse_rs1817073	GO Biological Process	GO:0006082	organic acid metabolic process	102	1.12855e-05	0.148347	0.00145439	5.45948	1.83168	10	0.03816	0.208333	48	0.00937801	1	1	3.75091	1.33301	5	951	0.192308	0.00525762	chr7_50574226_50574227	DDC	chr7	50574226	50574227	58927	Relapse_rs1817073
Relapse_rs7546435	GO Biological Process	GO:0006103	2-oxoglutarate metabolic process	43	7.06991e-08	0.000929339	2.16125e-05	106.599	0.0375238	4	0.000781746	0.0833333	99	0.0235735	1	1	41.9661	0.0238288	1	17	0.0384615	0.0588235	chr1_89384962_89384963	CCBL2	chr1	89384962	89384963	73641	Relapse_rs7546435
Relapse_rs10436915	GO Biological Process	GO:0006103	2-oxoglutarate metabolic process	43	7.06991e-08	0.000929339	2.16125e-05	106.599	0.0375238	4	0.000781746	0.0833333	99	0.0235735	1	1	41.9661	0.0238288	1	17	0.0384615	0.0588235	chr1_89413064_89413065	CCBL2	chr1	89413064	89413065	45539	Relapse_rs10436915
Relapse_rs12092993	GO Biological Process	GO:0006103	2-oxoglutarate metabolic process	43	7.06991e-08	0.000929339	2.16125e-05	106.599	0.0375238	4	0.000781746	0.0833333	99	0.0235735	1	1	41.9661	0.0238288	1	17	0.0384615	0.0588235	chr1_89415657_89415658	CCBL2	chr1	89415657	89415658	42946	Relapse_rs12092993
Relapse_rs12090796	GO Biological Process	GO:0006103	2-oxoglutarate metabolic process	43	7.06991e-08	0.000929339	2.16125e-05	106.599	0.0375238	4	0.000781746	0.0833333	99	0.0235735	1	1	41.9661	0.0238288	1	17	0.0384615	0.0588235	chr1_89427553_89427554	CCBL2	chr1	89427553	89427554	31050	Relapse_rs12090796
Drug_ASP_94_rs74162854	GO Biological Process	GO:0006139	nucleobase-containing compound metabolic process	28	2.95615e-10	3.88585e-06	1.3878e-07	2.57645	17.4659	45	0.160238	0.412844	1454	0.709558	1	1	0.910738	17.5682	16	4526	0.222222	0.00353513	chr10_127427762_127427763	EDRF1	chr10	127427762	127427763	19618	Drug_ASP_94_rs74162854
Drug_ASP_85_rs7094651	GO Biological Process	GO:0006139	nucleobase-containing compound metabolic process	28	2.95615e-10	3.88585e-06	1.3878e-07	2.57645	17.4659	45	0.160238	0.412844	1454	0.709558	1	1	0.910738	17.5682	16	4526	0.222222	0.00353513	chr10_71119003_71119004	HK1	chr10	71119003	71119004	70504	Drug_ASP_85_rs7094651
Drug_ASP_56_rs2305198	GO Biological Process	GO:0006139	nucleobase-containing compound metabolic process	28	2.95615e-10	3.88585e-06	1.3878e-07	2.57645	17.4659	45	0.160238	0.412844	1454	0.709558	1	1	0.910738	17.5682	16	4526	0.222222	0.00353513	chr10_71128875_71128876	HK1	chr10	71128875	71128876	80376	Drug_ASP_56_rs2305198
Drug_ASP_32_rs12831938	GO Biological Process	GO:0006139	nucleobase-containing compound metabolic process	28	2.95615e-10	3.88585e-06	1.3878e-07	2.57645	17.4659	45	0.160238	0.412844	1454	0.709558	1	1	0.910738	17.5682	16	4526	0.222222	0.00353513	chr12_132280509_132280510	SFSWAP	chr12	132280509	132280510	84828	Drug_ASP_32_rs12831938
Drug_ASP_39_rs1555902	GO Biological Process	GO:0006139	nucleobase-containing compound metabolic process	28	2.95615e-10	3.88585e-06	1.3878e-07	2.57645	17.4659	45	0.160238	0.412844	1454	0.709558	1	1	0.910738	17.5682	16	4526	0.222222	0.00353513	chr13_108856783_108856784	LIG4	chr13	108856783	108856784	10346	Drug_ASP_39_rs1555902
Drug_ASP_70_rs55876959	GO Biological Process	GO:0006139	nucleobase-containing compound metabolic process	28	2.95615e-10	3.88585e-06	1.3878e-07	2.57645	17.4659	45	0.160238	0.412844	1454	0.709558	1	1	0.910738	17.5682	16	4526	0.222222	0.00353513	chr15_74826829_74826830	ARID3B	chr15	74826829	74826830	-6688	Drug_ASP_70_rs55876959
Drug_ASP_38_rs155249	GO Biological Process	GO:0006139	nucleobase-containing compound metabolic process	28	2.95615e-10	3.88585e-06	1.3878e-07	2.57645	17.4659	45	0.160238	0.412844	1454	0.709558	1	1	0.910738	17.5682	16	4526	0.222222	0.00353513	chr16_2312012_2312013	RNPS1	chr16	2312012	2312013	5591	Drug_ASP_38_rs155249
Drug_ASP_34_rs145976319	GO Biological Process	GO:0006139	nucleobase-containing compound metabolic process	28	2.95615e-10	3.88585e-06	1.3878e-07	2.57645	17.4659	45	0.160238	0.412844	1454	0.709558	1	1	0.910738	17.5682	16	4526	0.222222	0.00353513	chr17_61933103_61933104	SMARCD2	chr17	61933103	61933104	-12804	Drug_ASP_34_rs145976319
Drug_ASP_43_rs16947185	GO Biological Process	GO:0006139	nucleobase-containing compound metabolic process	28	2.95615e-10	3.88585e-06	1.3878e-07	2.57645	17.4659	45	0.160238	0.412844	1454	0.709558	1	1	0.910738	17.5682	16	4526	0.222222	0.00353513	chr17_61943487_61943488	SMARCD2	chr17	61943487	61943488	-23188	Drug_ASP_43_rs16947185
Drug_ASP_102_rs79125155	GO Biological Process	GO:0006139	nucleobase-containing compound metabolic process	28	2.95615e-10	3.88585e-06	1.3878e-07	2.57645	17.4659	45	0.160238	0.412844	1454	0.709558	1	1	0.910738	17.5682	16	4526	0.222222	0.00353513	chr19_50478852_50478853	ZNF473	chr19	50478852	50478853	-50126	Drug_ASP_102_rs79125155
Drug_ASP_23_rs11879659	GO Biological Process	GO:0006139	nucleobase-containing compound metabolic process	28	2.95615e-10	3.88585e-06	1.3878e-07	2.57645	17.4659	45	0.160238	0.412844	1454	0.709558	1	1	0.910738	17.5682	16	4526	0.222222	0.00353513	chr19_50490522_50490523	ZNF473	chr19	50490522	50490523	-38456	Drug_ASP_23_rs11879659
Drug_ASP_22_rs11879641	GO Biological Process	GO:0006139	nucleobase-containing compound metabolic process	28	2.95615e-10	3.88585e-06	1.3878e-07	2.57645	17.4659	45	0.160238	0.412844	1454	0.709558	1	1	0.910738	17.5682	16	4526	0.222222	0.00353513	chr19_50490570_50490571	ZNF473	chr19	50490570	50490571	-38408	Drug_ASP_22_rs11879641
Drug_ASP_24_rs11879713	GO Biological Process	GO:0006139	nucleobase-containing compound metabolic process	28	2.95615e-10	3.88585e-06	1.3878e-07	2.57645	17.4659	45	0.160238	0.412844	1454	0.709558	1	1	0.910738	17.5682	16	4526	0.222222	0.00353513	chr19_50490768_50490769	ZNF473	chr19	50490768	50490769	-38210	Drug_ASP_24_rs11879713
Drug_ASP_48_rs181644066	GO Biological Process	GO:0006139	nucleobase-containing compound metabolic process	28	2.95615e-10	3.88585e-06	1.3878e-07	2.57645	17.4659	45	0.160238	0.412844	1454	0.709558	1	1	0.910738	17.5682	16	4526	0.222222	0.00353513	chr19_50491047_50491048	ZNF473	chr19	50491047	50491048	-37931	Drug_ASP_48_rs181644066
Drug_ASP_107_rs9304696	GO Biological Process	GO:0006139	nucleobase-containing compound metabolic process	28	2.95615e-10	3.88585e-06	1.3878e-07	2.57645	17.4659	45	0.160238	0.412844	1454	0.709558	1	1	0.910738	17.5682	16	4526	0.222222	0.00353513	chr19_50498328_50498329	ZNF473	chr19	50498328	50498329	-30650	Drug_ASP_107_rs9304696
Drug_ASP_3_rs10407013	GO Biological Process	GO:0006139	nucleobase-containing compound metabolic process	28	2.95615e-10	3.88585e-06	1.3878e-07	2.57645	17.4659	45	0.160238	0.412844	1454	0.709558	1	1	0.910738	17.5682	16	4526	0.222222	0.00353513	chr19_50501054_50501055	ZNF473	chr19	50501054	50501055	-27924	Drug_ASP_3_rs10407013
Drug_ASP_75_rs56969688	GO Biological Process	GO:0006139	nucleobase-containing compound metabolic process	28	2.95615e-10	3.88585e-06	1.3878e-07	2.57645	17.4659	45	0.160238	0.412844	1454	0.709558	1	1	0.910738	17.5682	16	4526	0.222222	0.00353513	chr19_50501282_50501283	ZNF473	chr19	50501282	50501283	-27696	Drug_ASP_75_rs56969688
Drug_ASP_89_rs73935135	GO Biological Process	GO:0006139	nucleobase-containing compound metabolic process	28	2.95615e-10	3.88585e-06	1.3878e-07	2.57645	17.4659	45	0.160238	0.412844	1454	0.709558	1	1	0.910738	17.5682	16	4526	0.222222	0.00353513	chr19_50506872_50506873	ZNF473	chr19	50506872	50506873	-22106	Drug_ASP_89_rs73935135
Drug_ASP_90_rs73935136	GO Biological Process	GO:0006139	nucleobase-containing compound metabolic process	28	2.95615e-10	3.88585e-06	1.3878e-07	2.57645	17.4659	45	0.160238	0.412844	1454	0.709558	1	1	0.910738	17.5682	16	4526	0.222222	0.00353513	chr19_50507113_50507114	ZNF473	chr19	50507113	50507114	-21865	Drug_ASP_90_rs73935136
Drug_ASP_5_rs10411204	GO Biological Process	GO:0006139	nucleobase-containing compound metabolic process	28	2.95615e-10	3.88585e-06	1.3878e-07	2.57645	17.4659	45	0.160238	0.412844	1454	0.709558	1	1	0.910738	17.5682	16	4526	0.222222	0.00353513	chr19_50507336_50507337	ZNF473	chr19	50507336	50507337	-21642	Drug_ASP_5_rs10411204
Drug_ASP_8_rs10412963	GO Biological Process	GO:0006139	nucleobase-containing compound metabolic process	28	2.95615e-10	3.88585e-06	1.3878e-07	2.57645	17.4659	45	0.160238	0.412844	1454	0.709558	1	1	0.910738	17.5682	16	4526	0.222222	0.00353513	chr19_50507361_50507362	ZNF473	chr19	50507361	50507362	-21617	Drug_ASP_8_rs10412963
Drug_ASP_6_rs10411985	GO Biological Process	GO:0006139	nucleobase-containing compound metabolic process	28	2.95615e-10	3.88585e-06	1.3878e-07	2.57645	17.4659	45	0.160238	0.412844	1454	0.709558	1	1	0.910738	17.5682	16	4526	0.222222	0.00353513	chr19_50507495_50507496	ZNF473	chr19	50507495	50507496	-21483	Drug_ASP_6_rs10411985
Drug_ASP_74_rs56229440	GO Biological Process	GO:0006139	nucleobase-containing compound metabolic process	28	2.95615e-10	3.88585e-06	1.3878e-07	2.57645	17.4659	45	0.160238	0.412844	1454	0.709558	1	1	0.910738	17.5682	16	4526	0.222222	0.00353513	chr19_50507535_50507536	ZNF473	chr19	50507535	50507536	-21443	Drug_ASP_74_rs56229440
Drug_ASP_60_rs28594879	GO Biological Process	GO:0006139	nucleobase-containing compound metabolic process	28	2.95615e-10	3.88585e-06	1.3878e-07	2.57645	17.4659	45	0.160238	0.412844	1454	0.709558	1	1	0.910738	17.5682	16	4526	0.222222	0.00353513	chr19_50507584_50507585	ZNF473	chr19	50507584	50507585	-21394	Drug_ASP_60_rs28594879
Drug_ASP_91_rs73935147	GO Biological Process	GO:0006139	nucleobase-containing compound metabolic process	28	2.95615e-10	3.88585e-06	1.3878e-07	2.57645	17.4659	45	0.160238	0.412844	1454	0.709558	1	1	0.910738	17.5682	16	4526	0.222222	0.00353513	chr19_50521476_50521477	ZNF473	chr19	50521476	50521477	-7502	Drug_ASP_91_rs73935147
Drug_ASP_16_rs114425365	GO Biological Process	GO:0006139	nucleobase-containing compound metabolic process	28	2.95615e-10	3.88585e-06	1.3878e-07	2.57645	17.4659	45	0.160238	0.412844	1454	0.709558	1	1	0.910738	17.5682	16	4526	0.222222	0.00353513	chr19_50526252_50526253	ZNF473	chr19	50526252	50526253	-2726	Drug_ASP_16_rs114425365
Drug_ASP_78_rs60536986	GO Biological Process	GO:0006139	nucleobase-containing compound metabolic process	28	2.95615e-10	3.88585e-06	1.3878e-07	2.57645	17.4659	45	0.160238	0.412844	1454	0.709558	1	1	0.910738	17.5682	16	4526	0.222222	0.00353513	chr19_50526278_50526279	ZNF473	chr19	50526278	50526279	-2700	Drug_ASP_78_rs60536986
Drug_ASP_4_rs10410420	GO Biological Process	GO:0006139	nucleobase-containing compound metabolic process	28	2.95615e-10	3.88585e-06	1.3878e-07	2.57645	17.4659	45	0.160238	0.412844	1454	0.709558	1	1	0.910738	17.5682	16	4526	0.222222	0.00353513	chr19_50528594_50528595	ZNF473	chr19	50528594	50528595	-384	Drug_ASP_4_rs10410420
Drug_ASP_7_rs10412158	GO Biological Process	GO:0006139	nucleobase-containing compound metabolic process	28	2.95615e-10	3.88585e-06	1.3878e-07	2.57645	17.4659	45	0.160238	0.412844	1454	0.709558	1	1	0.910738	17.5682	16	4526	0.222222	0.00353513	chr19_50528696_50528697	ZNF473	chr19	50528696	50528697	-282	Drug_ASP_7_rs10412158
Drug_ASP_92_rs73935150	GO Biological Process	GO:0006139	nucleobase-containing compound metabolic process	28	2.95615e-10	3.88585e-06	1.3878e-07	2.57645	17.4659	45	0.160238	0.412844	1454	0.709558	1	1	0.910738	17.5682	16	4526	0.222222	0.00353513	chr19_50528787_50528788	ZNF473	chr19	50528787	50528788	-191	Drug_ASP_92_rs73935150
Drug_ASP_77_rs6031867	GO Biological Process	GO:0006139	nucleobase-containing compound metabolic process	28	2.95615e-10	3.88585e-06	1.3878e-07	2.57645	17.4659	45	0.160238	0.412844	1454	0.709558	1	1	0.910738	17.5682	16	4526	0.222222	0.00353513	chr20_43540321_43540322	PABPC1L	chr20	43540321	43540322	1619	Drug_ASP_77_rs6031867
Drug_ASP_28_rs12489198	GO Biological Process	GO:0006139	nucleobase-containing compound metabolic process	28	2.95615e-10	3.88585e-06	1.3878e-07	2.57645	17.4659	45	0.160238	0.412844	1454	0.709558	1	1	0.910738	17.5682	16	4526	0.222222	0.00353513	chr3_193294307_193294308	OPA1	chr3	193294307	193294308	-16625	Drug_ASP_28_rs12489198
Drug_ASP_71_rs55985421	GO Biological Process	GO:0006139	nucleobase-containing compound metabolic process	28	2.95615e-10	3.88585e-06	1.3878e-07	2.57645	17.4659	45	0.160238	0.412844	1454	0.709558	1	1	0.910738	17.5682	16	4526	0.222222	0.00353513	chr5_137841263_137841264	EGR1	chr5	137841263	137841264	40085	Drug_ASP_71_rs55985421
Drug_ASP_71_rs55985421	GO Biological Process	GO:0006139	nucleobase-containing compound metabolic process	28	2.95615e-10	3.88585e-06	1.3878e-07	2.57645	17.4659	45	0.160238	0.412844	1454	0.709558	1	1	0.910738	17.5682	16	4526	0.222222	0.00353513	chr5_137841263_137841264	ETF1	chr5	137841263	137841264	37725	Drug_ASP_71_rs55985421
Drug_ASP_37_rs154076	GO Biological Process	GO:0006139	nucleobase-containing compound metabolic process	28	2.95615e-10	3.88585e-06	1.3878e-07	2.57645	17.4659	45	0.160238	0.412844	1454	0.709558	1	1	0.910738	17.5682	16	4526	0.222222	0.00353513	chr5_137863134_137863135	EGR1	chr5	137863134	137863135	61956	Drug_ASP_37_rs154076
Drug_ASP_37_rs154076	GO Biological Process	GO:0006139	nucleobase-containing compound metabolic process	28	2.95615e-10	3.88585e-06	1.3878e-07	2.57645	17.4659	45	0.160238	0.412844	1454	0.709558	1	1	0.910738	17.5682	16	4526	0.222222	0.00353513	chr5_137863134_137863135	ETF1	chr5	137863134	137863135	15854	Drug_ASP_37_rs154076
Drug_ASP_81_rs6151759	GO Biological Process	GO:0006139	nucleobase-containing compound metabolic process	28	2.95615e-10	3.88585e-06	1.3878e-07	2.57645	17.4659	45	0.160238	0.412844	1454	0.709558	1	1	0.910738	17.5682	16	4526	0.222222	0.00353513	chr5_80043404_80043405	DHFR	chr5	80043404	80043405	-92603	Drug_ASP_81_rs6151759
Drug_ASP_106_rs891159	GO Biological Process	GO:0006139	nucleobase-containing compound metabolic process	28	2.95615e-10	3.88585e-06	1.3878e-07	2.57645	17.4659	45	0.160238	0.412844	1454	0.709558	1	1	0.910738	17.5682	16	4526	0.222222	0.00353513	chr5_81491087_81491088	RPS23	chr5	81491087	81491088	83308	Drug_ASP_106_rs891159
Drug_PRED_62_rs891159	GO Biological Process	GO:0006139	nucleobase-containing compound metabolic process	28	2.95615e-10	3.88585e-06	1.3878e-07	2.57645	17.4659	45	0.160238	0.412844	1454	0.709558	1	1	0.910738	17.5682	16	4526	0.222222	0.00353513	chr5_81491087_81491088	RPS23	chr5	81491087	81491088	83308	Drug_PRED_62_rs891159
Drug_ASP_106_rs891159	GO Biological Process	GO:0006139	nucleobase-containing compound metabolic process	28	2.95615e-10	3.88585e-06	1.3878e-07	2.57645	17.4659	45	0.160238	0.412844	1454	0.709558	1	1	0.910738	17.5682	16	4526	0.222222	0.00353513	chr5_81491087_81491088	RPS23	chr5	81491087	81491088	83308	Drug_ASP_106_rs891159
Drug_PRED_62_rs891159	GO Biological Process	GO:0006139	nucleobase-containing compound metabolic process	28	2.95615e-10	3.88585e-06	1.3878e-07	2.57645	17.4659	45	0.160238	0.412844	1454	0.709558	1	1	0.910738	17.5682	16	4526	0.222222	0.00353513	chr5_81491087_81491088	RPS23	chr5	81491087	81491088	83308	Drug_PRED_62_rs891159
Drug_ASP_50_rs1864183	GO Biological Process	GO:0006139	nucleobase-containing compound metabolic process	28	2.95615e-10	3.88585e-06	1.3878e-07	2.57645	17.4659	45	0.160238	0.412844	1454	0.709558	1	1	0.910738	17.5682	16	4526	0.222222	0.00353513	chr5_81549216_81549217	RPS23	chr5	81549216	81549217	25179	Drug_ASP_50_rs1864183
Drug_ASP_49_rs1864182	GO Biological Process	GO:0006139	nucleobase-containing compound metabolic process	28	2.95615e-10	3.88585e-06	1.3878e-07	2.57645	17.4659	45	0.160238	0.412844	1454	0.709558	1	1	0.910738	17.5682	16	4526	0.222222	0.00353513	chr5_81549240_81549241	RPS23	chr5	81549240	81549241	25155	Drug_ASP_49_rs1864182
Drug_ASP_13_rs111772743	GO Biological Process	GO:0006139	nucleobase-containing compound metabolic process	28	2.95615e-10	3.88585e-06	1.3878e-07	2.57645	17.4659	45	0.160238	0.412844	1454	0.709558	1	1	0.910738	17.5682	16	4526	0.222222	0.00353513	chr5_81569088_81569089	RPS23	chr5	81569088	81569089	5307	Drug_ASP_13_rs111772743
Drug_ASP_65_rs3738	GO Biological Process	GO:0006139	nucleobase-containing compound metabolic process	28	2.95615e-10	3.88585e-06	1.3878e-07	2.57645	17.4659	45	0.160238	0.412844	1454	0.709558	1	1	0.910738	17.5682	16	4526	0.222222	0.00353513	chr5_81569293_81569294	RPS23	chr5	81569293	81569294	5102	Drug_ASP_65_rs3738
Drug_ASP_66_rs3739	GO Biological Process	GO:0006139	nucleobase-containing compound metabolic process	28	2.95615e-10	3.88585e-06	1.3878e-07	2.57645	17.4659	45	0.160238	0.412844	1454	0.709558	1	1	0.910738	17.5682	16	4526	0.222222	0.00353513	chr5_81569311_81569312	RPS23	chr5	81569311	81569312	5084	Drug_ASP_66_rs3739
Drug_ASP_84_rs6880209	GO Biological Process	GO:0006139	nucleobase-containing compound metabolic process	28	2.95615e-10	3.88585e-06	1.3878e-07	2.57645	17.4659	45	0.160238	0.412844	1454	0.709558	1	1	0.910738	17.5682	16	4526	0.222222	0.00353513	chr5_81574182_81574183	RPS23	chr5	81574182	81574183	213	Drug_ASP_84_rs6880209
Drug_ASP_67_rs4472444	GO Biological Process	GO:0006139	nucleobase-containing compound metabolic process	28	2.95615e-10	3.88585e-06	1.3878e-07	2.57645	17.4659	45	0.160238	0.412844	1454	0.709558	1	1	0.910738	17.5682	16	4526	0.222222	0.00353513	chr7_100070758_100070759	TSC22D4	chr7	100070758	100070759	6143	Drug_ASP_67_rs4472444
Drug_ASP_41_rs16917709	GO Biological Process	GO:0006139	nucleobase-containing compound metabolic process	28	2.95615e-10	3.88585e-06	1.3878e-07	2.57645	17.4659	45	0.160238	0.412844	1454	0.709558	1	1	0.910738	17.5682	16	4526	0.222222	0.00353513	chr8_53246088_53246089	ST18	chr8	53246088	53246089	76214	Drug_ASP_41_rs16917709
Drug_ASP_42_rs16917710	GO Biological Process	GO:0006139	nucleobase-containing compound metabolic process	28	2.95615e-10	3.88585e-06	1.3878e-07	2.57645	17.4659	45	0.160238	0.412844	1454	0.709558	1	1	0.910738	17.5682	16	4526	0.222222	0.00353513	chr8_53246206_53246207	ST18	chr8	53246206	53246207	76096	Drug_ASP_42_rs16917710
Drug_SixTG_35_rs3127486	GO Biological Process	GO:0006167	AMP biosynthetic process	25	1.80329e-06	0.0237043	0.000948171	133.169	0.0225278	3	0.000288818	0.0384615	55	0.0220575	1	1	44.9128	0.0222653	1	7	0.0169491	0.142857	chr1_244559271_244559272	ADSS	chr1	244559271	244559272	56164	Drug_SixTG_35_rs3127486
Drug_SixTG_33_rs3101470	GO Biological Process	GO:0006167	AMP biosynthetic process	25	1.80329e-06	0.0237043	0.000948171	133.169	0.0225278	3	0.000288818	0.0384615	55	0.0220575	1	1	44.9128	0.0222653	1	7	0.0169491	0.142857	chr1_244570510_244570511	ADSS	chr1	244570510	244570511	44925	Drug_SixTG_33_rs3101470
Drug_SixTG_34_rs3127457	GO Biological Process	GO:0006167	AMP biosynthetic process	25	1.80329e-06	0.0237043	0.000948171	133.169	0.0225278	3	0.000288818	0.0384615	55	0.0220575	1	1	44.9128	0.0222653	1	7	0.0169491	0.142857	chr1_244585659_244585660	ADSS	chr1	244585659	244585660	29776	Drug_SixTG_34_rs3127457
Relapse_rs61349439	GO Biological Process	GO:0006261	DNA-dependent DNA replication	136	5.15076e-05	0.677068	0.00497844	19.9138	0.200866	4	0.0041847	0.0833333	310	0.148192	1	1	6.2581	0.159793	1	114	0.0384615	0.00877193	chr8_67696587_67696588	MCMDC2	chr8	67696587	67696588	-86396	Relapse_rs61349439
Relapse_rs76300807	GO Biological Process	GO:0006261	DNA-dependent DNA replication	136	5.15076e-05	0.677068	0.00497844	19.9138	0.200866	4	0.0041847	0.0833333	310	0.148192	1	1	6.2581	0.159793	1	114	0.0384615	0.00877193	chr8_67733187_67733188	MCMDC2	chr8	67733187	67733188	-49796	Relapse_rs76300807
Relapse_rs113515513	GO Biological Process	GO:0006261	DNA-dependent DNA replication	136	5.15076e-05	0.677068	0.00497844	19.9138	0.200866	4	0.0041847	0.0833333	310	0.148192	1	1	6.2581	0.159793	1	114	0.0384615	0.00877193	chr8_67737607_67737608	MCMDC2	chr8	67737607	67737608	-45376	Relapse_rs113515513
Relapse_rs58411534	GO Biological Process	GO:0006261	DNA-dependent DNA replication	136	5.15076e-05	0.677068	0.00497844	19.9138	0.200866	4	0.0041847	0.0833333	310	0.148192	1	1	6.2581	0.159793	1	114	0.0384615	0.00877193	chr8_67741276_67741277	MCMDC2	chr8	67741276	67741277	-41707	Relapse_rs58411534
Relapse_rs61349439	GO Biological Process	GO:0006270	DNA replication initiation	63	8.08374e-07	0.0106261	0.000168668	57.6324	0.0694054	4	0.00144595	0.0833333	170	0.0506232	1	1	19.2817	0.0518626	1	37	0.0384615	0.027027	chr8_67696587_67696588	MCMDC2	chr8	67696587	67696588	-86396	Relapse_rs61349439
Relapse_rs76300807	GO Biological Process	GO:0006270	DNA replication initiation	63	8.08374e-07	0.0106261	0.000168668	57.6324	0.0694054	4	0.00144595	0.0833333	170	0.0506232	1	1	19.2817	0.0518626	1	37	0.0384615	0.027027	chr8_67733187_67733188	MCMDC2	chr8	67733187	67733188	-49796	Relapse_rs76300807
Relapse_rs113515513	GO Biological Process	GO:0006270	DNA replication initiation	63	8.08374e-07	0.0106261	0.000168668	57.6324	0.0694054	4	0.00144595	0.0833333	170	0.0506232	1	1	19.2817	0.0518626	1	37	0.0384615	0.027027	chr8_67737607_67737608	MCMDC2	chr8	67737607	67737608	-45376	Relapse_rs113515513
Relapse_rs58411534	GO Biological Process	GO:0006270	DNA replication initiation	63	8.08374e-07	0.0106261	0.000168668	57.6324	0.0694054	4	0.00144595	0.0833333	170	0.0506232	1	1	19.2817	0.0518626	1	37	0.0384615	0.027027	chr8_67741276_67741277	MCMDC2	chr8	67741276	67741277	-41707	Relapse_rs58411534
Drug_ASP_94_rs74162854	GO Biological Process	GO:0006351	transcription, DNA-templated	49	1.13767e-08	0.000149547	3.05197e-06	2.97177	10.768	32	0.0987891	0.293578	1424	0.687276	1	1	0.897996	10.0223	9	2582	0.125	0.00348567	chr10_127427762_127427763	EDRF1	chr10	127427762	127427763	19618	Drug_ASP_94_rs74162854
Drug_ASP_32_rs12831938	GO Biological Process	GO:0006351	transcription, DNA-templated	49	1.13767e-08	0.000149547	3.05197e-06	2.97177	10.768	32	0.0987891	0.293578	1424	0.687276	1	1	0.897996	10.0223	9	2582	0.125	0.00348567	chr12_132280509_132280510	SFSWAP	chr12	132280509	132280510	84828	Drug_ASP_32_rs12831938
Drug_ASP_70_rs55876959	GO Biological Process	GO:0006351	transcription, DNA-templated	49	1.13767e-08	0.000149547	3.05197e-06	2.97177	10.768	32	0.0987891	0.293578	1424	0.687276	1	1	0.897996	10.0223	9	2582	0.125	0.00348567	chr15_74826829_74826830	ARID3B	chr15	74826829	74826830	-6688	Drug_ASP_70_rs55876959
Drug_ASP_38_rs155249	GO Biological Process	GO:0006351	transcription, DNA-templated	49	1.13767e-08	0.000149547	3.05197e-06	2.97177	10.768	32	0.0987891	0.293578	1424	0.687276	1	1	0.897996	10.0223	9	2582	0.125	0.00348567	chr16_2312012_2312013	RNPS1	chr16	2312012	2312013	5591	Drug_ASP_38_rs155249
Drug_ASP_34_rs145976319	GO Biological Process	GO:0006351	transcription, DNA-templated	49	1.13767e-08	0.000149547	3.05197e-06	2.97177	10.768	32	0.0987891	0.293578	1424	0.687276	1	1	0.897996	10.0223	9	2582	0.125	0.00348567	chr17_61933103_61933104	SMARCD2	chr17	61933103	61933104	-12804	Drug_ASP_34_rs145976319
Drug_ASP_43_rs16947185	GO Biological Process	GO:0006351	transcription, DNA-templated	49	1.13767e-08	0.000149547	3.05197e-06	2.97177	10.768	32	0.0987891	0.293578	1424	0.687276	1	1	0.897996	10.0223	9	2582	0.125	0.00348567	chr17_61943487_61943488	SMARCD2	chr17	61943487	61943488	-23188	Drug_ASP_43_rs16947185
Drug_ASP_102_rs79125155	GO Biological Process	GO:0006351	transcription, DNA-templated	49	1.13767e-08	0.000149547	3.05197e-06	2.97177	10.768	32	0.0987891	0.293578	1424	0.687276	1	1	0.897996	10.0223	9	2582	0.125	0.00348567	chr19_50478852_50478853	ZNF473	chr19	50478852	50478853	-50126	Drug_ASP_102_rs79125155
Drug_ASP_23_rs11879659	GO Biological Process	GO:0006351	transcription, DNA-templated	49	1.13767e-08	0.000149547	3.05197e-06	2.97177	10.768	32	0.0987891	0.293578	1424	0.687276	1	1	0.897996	10.0223	9	2582	0.125	0.00348567	chr19_50490522_50490523	ZNF473	chr19	50490522	50490523	-38456	Drug_ASP_23_rs11879659
Drug_ASP_22_rs11879641	GO Biological Process	GO:0006351	transcription, DNA-templated	49	1.13767e-08	0.000149547	3.05197e-06	2.97177	10.768	32	0.0987891	0.293578	1424	0.687276	1	1	0.897996	10.0223	9	2582	0.125	0.00348567	chr19_50490570_50490571	ZNF473	chr19	50490570	50490571	-38408	Drug_ASP_22_rs11879641
Drug_ASP_24_rs11879713	GO Biological Process	GO:0006351	transcription, DNA-templated	49	1.13767e-08	0.000149547	3.05197e-06	2.97177	10.768	32	0.0987891	0.293578	1424	0.687276	1	1	0.897996	10.0223	9	2582	0.125	0.00348567	chr19_50490768_50490769	ZNF473	chr19	50490768	50490769	-38210	Drug_ASP_24_rs11879713
Drug_ASP_48_rs181644066	GO Biological Process	GO:0006351	transcription, DNA-templated	49	1.13767e-08	0.000149547	3.05197e-06	2.97177	10.768	32	0.0987891	0.293578	1424	0.687276	1	1	0.897996	10.0223	9	2582	0.125	0.00348567	chr19_50491047_50491048	ZNF473	chr19	50491047	50491048	-37931	Drug_ASP_48_rs181644066
Drug_ASP_107_rs9304696	GO Biological Process	GO:0006351	transcription, DNA-templated	49	1.13767e-08	0.000149547	3.05197e-06	2.97177	10.768	32	0.0987891	0.293578	1424	0.687276	1	1	0.897996	10.0223	9	2582	0.125	0.00348567	chr19_50498328_50498329	ZNF473	chr19	50498328	50498329	-30650	Drug_ASP_107_rs9304696
Drug_ASP_3_rs10407013	GO Biological Process	GO:0006351	transcription, DNA-templated	49	1.13767e-08	0.000149547	3.05197e-06	2.97177	10.768	32	0.0987891	0.293578	1424	0.687276	1	1	0.897996	10.0223	9	2582	0.125	0.00348567	chr19_50501054_50501055	ZNF473	chr19	50501054	50501055	-27924	Drug_ASP_3_rs10407013
Drug_ASP_75_rs56969688	GO Biological Process	GO:0006351	transcription, DNA-templated	49	1.13767e-08	0.000149547	3.05197e-06	2.97177	10.768	32	0.0987891	0.293578	1424	0.687276	1	1	0.897996	10.0223	9	2582	0.125	0.00348567	chr19_50501282_50501283	ZNF473	chr19	50501282	50501283	-27696	Drug_ASP_75_rs56969688
Drug_ASP_89_rs73935135	GO Biological Process	GO:0006351	transcription, DNA-templated	49	1.13767e-08	0.000149547	3.05197e-06	2.97177	10.768	32	0.0987891	0.293578	1424	0.687276	1	1	0.897996	10.0223	9	2582	0.125	0.00348567	chr19_50506872_50506873	ZNF473	chr19	50506872	50506873	-22106	Drug_ASP_89_rs73935135
Drug_ASP_90_rs73935136	GO Biological Process	GO:0006351	transcription, DNA-templated	49	1.13767e-08	0.000149547	3.05197e-06	2.97177	10.768	32	0.0987891	0.293578	1424	0.687276	1	1	0.897996	10.0223	9	2582	0.125	0.00348567	chr19_50507113_50507114	ZNF473	chr19	50507113	50507114	-21865	Drug_ASP_90_rs73935136
Drug_ASP_5_rs10411204	GO Biological Process	GO:0006351	transcription, DNA-templated	49	1.13767e-08	0.000149547	3.05197e-06	2.97177	10.768	32	0.0987891	0.293578	1424	0.687276	1	1	0.897996	10.0223	9	2582	0.125	0.00348567	chr19_50507336_50507337	ZNF473	chr19	50507336	50507337	-21642	Drug_ASP_5_rs10411204
Drug_ASP_8_rs10412963	GO Biological Process	GO:0006351	transcription, DNA-templated	49	1.13767e-08	0.000149547	3.05197e-06	2.97177	10.768	32	0.0987891	0.293578	1424	0.687276	1	1	0.897996	10.0223	9	2582	0.125	0.00348567	chr19_50507361_50507362	ZNF473	chr19	50507361	50507362	-21617	Drug_ASP_8_rs10412963
Drug_ASP_6_rs10411985	GO Biological Process	GO:0006351	transcription, DNA-templated	49	1.13767e-08	0.000149547	3.05197e-06	2.97177	10.768	32	0.0987891	0.293578	1424	0.687276	1	1	0.897996	10.0223	9	2582	0.125	0.00348567	chr19_50507495_50507496	ZNF473	chr19	50507495	50507496	-21483	Drug_ASP_6_rs10411985
Drug_ASP_74_rs56229440	GO Biological Process	GO:0006351	transcription, DNA-templated	49	1.13767e-08	0.000149547	3.05197e-06	2.97177	10.768	32	0.0987891	0.293578	1424	0.687276	1	1	0.897996	10.0223	9	2582	0.125	0.00348567	chr19_50507535_50507536	ZNF473	chr19	50507535	50507536	-21443	Drug_ASP_74_rs56229440
Drug_ASP_60_rs28594879	GO Biological Process	GO:0006351	transcription, DNA-templated	49	1.13767e-08	0.000149547	3.05197e-06	2.97177	10.768	32	0.0987891	0.293578	1424	0.687276	1	1	0.897996	10.0223	9	2582	0.125	0.00348567	chr19_50507584_50507585	ZNF473	chr19	50507584	50507585	-21394	Drug_ASP_60_rs28594879
Drug_ASP_91_rs73935147	GO Biological Process	GO:0006351	transcription, DNA-templated	49	1.13767e-08	0.000149547	3.05197e-06	2.97177	10.768	32	0.0987891	0.293578	1424	0.687276	1	1	0.897996	10.0223	9	2582	0.125	0.00348567	chr19_50521476_50521477	ZNF473	chr19	50521476	50521477	-7502	Drug_ASP_91_rs73935147
Drug_ASP_16_rs114425365	GO Biological Process	GO:0006351	transcription, DNA-templated	49	1.13767e-08	0.000149547	3.05197e-06	2.97177	10.768	32	0.0987891	0.293578	1424	0.687276	1	1	0.897996	10.0223	9	2582	0.125	0.00348567	chr19_50526252_50526253	ZNF473	chr19	50526252	50526253	-2726	Drug_ASP_16_rs114425365
Drug_ASP_78_rs60536986	GO Biological Process	GO:0006351	transcription, DNA-templated	49	1.13767e-08	0.000149547	3.05197e-06	2.97177	10.768	32	0.0987891	0.293578	1424	0.687276	1	1	0.897996	10.0223	9	2582	0.125	0.00348567	chr19_50526278_50526279	ZNF473	chr19	50526278	50526279	-2700	Drug_ASP_78_rs60536986
Drug_ASP_4_rs10410420	GO Biological Process	GO:0006351	transcription, DNA-templated	49	1.13767e-08	0.000149547	3.05197e-06	2.97177	10.768	32	0.0987891	0.293578	1424	0.687276	1	1	0.897996	10.0223	9	2582	0.125	0.00348567	chr19_50528594_50528595	ZNF473	chr19	50528594	50528595	-384	Drug_ASP_4_rs10410420
Drug_ASP_7_rs10412158	GO Biological Process	GO:0006351	transcription, DNA-templated	49	1.13767e-08	0.000149547	3.05197e-06	2.97177	10.768	32	0.0987891	0.293578	1424	0.687276	1	1	0.897996	10.0223	9	2582	0.125	0.00348567	chr19_50528696_50528697	ZNF473	chr19	50528696	50528697	-282	Drug_ASP_7_rs10412158
Drug_ASP_92_rs73935150	GO Biological Process	GO:0006351	transcription, DNA-templated	49	1.13767e-08	0.000149547	3.05197e-06	2.97177	10.768	32	0.0987891	0.293578	1424	0.687276	1	1	0.897996	10.0223	9	2582	0.125	0.00348567	chr19_50528787_50528788	ZNF473	chr19	50528787	50528788	-191	Drug_ASP_92_rs73935150
Drug_ASP_71_rs55985421	GO Biological Process	GO:0006351	transcription, DNA-templated	49	1.13767e-08	0.000149547	3.05197e-06	2.97177	10.768	32	0.0987891	0.293578	1424	0.687276	1	1	0.897996	10.0223	9	2582	0.125	0.00348567	chr5_137841263_137841264	EGR1	chr5	137841263	137841264	40085	Drug_ASP_71_rs55985421
Drug_ASP_37_rs154076	GO Biological Process	GO:0006351	transcription, DNA-templated	49	1.13767e-08	0.000149547	3.05197e-06	2.97177	10.768	32	0.0987891	0.293578	1424	0.687276	1	1	0.897996	10.0223	9	2582	0.125	0.00348567	chr5_137863134_137863135	EGR1	chr5	137863134	137863135	61956	Drug_ASP_37_rs154076
Drug_ASP_67_rs4472444	GO Biological Process	GO:0006351	transcription, DNA-templated	49	1.13767e-08	0.000149547	3.05197e-06	2.97177	10.768	32	0.0987891	0.293578	1424	0.687276	1	1	0.897996	10.0223	9	2582	0.125	0.00348567	chr7_100070758_100070759	TSC22D4	chr7	100070758	100070759	6143	Drug_ASP_67_rs4472444
Drug_ASP_41_rs16917709	GO Biological Process	GO:0006351	transcription, DNA-templated	49	1.13767e-08	0.000149547	3.05197e-06	2.97177	10.768	32	0.0987891	0.293578	1424	0.687276	1	1	0.897996	10.0223	9	2582	0.125	0.00348567	chr8_53246088_53246089	ST18	chr8	53246088	53246089	76214	Drug_ASP_41_rs16917709
Drug_ASP_42_rs16917710	GO Biological Process	GO:0006351	transcription, DNA-templated	49	1.13767e-08	0.000149547	3.05197e-06	2.97177	10.768	32	0.0987891	0.293578	1424	0.687276	1	1	0.897996	10.0223	9	2582	0.125	0.00348567	chr8_53246206_53246207	ST18	chr8	53246206	53246207	76096	Drug_ASP_42_rs16917710
Drug_ASP_38_rs155249	GO Biological Process	GO:0006353	DNA-templated transcription, termination	6	2.16734e-32	2.84897e-28	4.74829e-29	59.4798	0.369874	22	0.00339334	0.201835	270	0.0670621	1	1	4.72706	0.423096	2	109	0.0277778	0.0183486	chr16_2312012_2312013	RNPS1	chr16	2312012	2312013	5591	Drug_ASP_38_rs155249
Drug_ASP_102_rs79125155	GO Biological Process	GO:0006353	DNA-templated transcription, termination	6	2.16734e-32	2.84897e-28	4.74829e-29	59.4798	0.369874	22	0.00339334	0.201835	270	0.0670621	1	1	4.72706	0.423096	2	109	0.0277778	0.0183486	chr19_50478852_50478853	ZNF473	chr19	50478852	50478853	-50126	Drug_ASP_102_rs79125155
Drug_ASP_23_rs11879659	GO Biological Process	GO:0006353	DNA-templated transcription, termination	6	2.16734e-32	2.84897e-28	4.74829e-29	59.4798	0.369874	22	0.00339334	0.201835	270	0.0670621	1	1	4.72706	0.423096	2	109	0.0277778	0.0183486	chr19_50490522_50490523	ZNF473	chr19	50490522	50490523	-38456	Drug_ASP_23_rs11879659
Drug_ASP_22_rs11879641	GO Biological Process	GO:0006353	DNA-templated transcription, termination	6	2.16734e-32	2.84897e-28	4.74829e-29	59.4798	0.369874	22	0.00339334	0.201835	270	0.0670621	1	1	4.72706	0.423096	2	109	0.0277778	0.0183486	chr19_50490570_50490571	ZNF473	chr19	50490570	50490571	-38408	Drug_ASP_22_rs11879641
Drug_ASP_24_rs11879713	GO Biological Process	GO:0006353	DNA-templated transcription, termination	6	2.16734e-32	2.84897e-28	4.74829e-29	59.4798	0.369874	22	0.00339334	0.201835	270	0.0670621	1	1	4.72706	0.423096	2	109	0.0277778	0.0183486	chr19_50490768_50490769	ZNF473	chr19	50490768	50490769	-38210	Drug_ASP_24_rs11879713
Drug_ASP_48_rs181644066	GO Biological Process	GO:0006353	DNA-templated transcription, termination	6	2.16734e-32	2.84897e-28	4.74829e-29	59.4798	0.369874	22	0.00339334	0.201835	270	0.0670621	1	1	4.72706	0.423096	2	109	0.0277778	0.0183486	chr19_50491047_50491048	ZNF473	chr19	50491047	50491048	-37931	Drug_ASP_48_rs181644066
Drug_ASP_107_rs9304696	GO Biological Process	GO:0006353	DNA-templated transcription, termination	6	2.16734e-32	2.84897e-28	4.74829e-29	59.4798	0.369874	22	0.00339334	0.201835	270	0.0670621	1	1	4.72706	0.423096	2	109	0.0277778	0.0183486	chr19_50498328_50498329	ZNF473	chr19	50498328	50498329	-30650	Drug_ASP_107_rs9304696
Drug_ASP_3_rs10407013	GO Biological Process	GO:0006353	DNA-templated transcription, termination	6	2.16734e-32	2.84897e-28	4.74829e-29	59.4798	0.369874	22	0.00339334	0.201835	270	0.0670621	1	1	4.72706	0.423096	2	109	0.0277778	0.0183486	chr19_50501054_50501055	ZNF473	chr19	50501054	50501055	-27924	Drug_ASP_3_rs10407013
Drug_ASP_75_rs56969688	GO Biological Process	GO:0006353	DNA-templated transcription, termination	6	2.16734e-32	2.84897e-28	4.74829e-29	59.4798	0.369874	22	0.00339334	0.201835	270	0.0670621	1	1	4.72706	0.423096	2	109	0.0277778	0.0183486	chr19_50501282_50501283	ZNF473	chr19	50501282	50501283	-27696	Drug_ASP_75_rs56969688
Drug_ASP_89_rs73935135	GO Biological Process	GO:0006353	DNA-templated transcription, termination	6	2.16734e-32	2.84897e-28	4.74829e-29	59.4798	0.369874	22	0.00339334	0.201835	270	0.0670621	1	1	4.72706	0.423096	2	109	0.0277778	0.0183486	chr19_50506872_50506873	ZNF473	chr19	50506872	50506873	-22106	Drug_ASP_89_rs73935135
Drug_ASP_90_rs73935136	GO Biological Process	GO:0006353	DNA-templated transcription, termination	6	2.16734e-32	2.84897e-28	4.74829e-29	59.4798	0.369874	22	0.00339334	0.201835	270	0.0670621	1	1	4.72706	0.423096	2	109	0.0277778	0.0183486	chr19_50507113_50507114	ZNF473	chr19	50507113	50507114	-21865	Drug_ASP_90_rs73935136
Drug_ASP_5_rs10411204	GO Biological Process	GO:0006353	DNA-templated transcription, termination	6	2.16734e-32	2.84897e-28	4.74829e-29	59.4798	0.369874	22	0.00339334	0.201835	270	0.0670621	1	1	4.72706	0.423096	2	109	0.0277778	0.0183486	chr19_50507336_50507337	ZNF473	chr19	50507336	50507337	-21642	Drug_ASP_5_rs10411204
Drug_ASP_8_rs10412963	GO Biological Process	GO:0006353	DNA-templated transcription, termination	6	2.16734e-32	2.84897e-28	4.74829e-29	59.4798	0.369874	22	0.00339334	0.201835	270	0.0670621	1	1	4.72706	0.423096	2	109	0.0277778	0.0183486	chr19_50507361_50507362	ZNF473	chr19	50507361	50507362	-21617	Drug_ASP_8_rs10412963
Drug_ASP_6_rs10411985	GO Biological Process	GO:0006353	DNA-templated transcription, termination	6	2.16734e-32	2.84897e-28	4.74829e-29	59.4798	0.369874	22	0.00339334	0.201835	270	0.0670621	1	1	4.72706	0.423096	2	109	0.0277778	0.0183486	chr19_50507495_50507496	ZNF473	chr19	50507495	50507496	-21483	Drug_ASP_6_rs10411985
Drug_ASP_74_rs56229440	GO Biological Process	GO:0006353	DNA-templated transcription, termination	6	2.16734e-32	2.84897e-28	4.74829e-29	59.4798	0.369874	22	0.00339334	0.201835	270	0.0670621	1	1	4.72706	0.423096	2	109	0.0277778	0.0183486	chr19_50507535_50507536	ZNF473	chr19	50507535	50507536	-21443	Drug_ASP_74_rs56229440
Drug_ASP_60_rs28594879	GO Biological Process	GO:0006353	DNA-templated transcription, termination	6	2.16734e-32	2.84897e-28	4.74829e-29	59.4798	0.369874	22	0.00339334	0.201835	270	0.0670621	1	1	4.72706	0.423096	2	109	0.0277778	0.0183486	chr19_50507584_50507585	ZNF473	chr19	50507584	50507585	-21394	Drug_ASP_60_rs28594879
Drug_ASP_91_rs73935147	GO Biological Process	GO:0006353	DNA-templated transcription, termination	6	2.16734e-32	2.84897e-28	4.74829e-29	59.4798	0.369874	22	0.00339334	0.201835	270	0.0670621	1	1	4.72706	0.423096	2	109	0.0277778	0.0183486	chr19_50521476_50521477	ZNF473	chr19	50521476	50521477	-7502	Drug_ASP_91_rs73935147
Drug_ASP_16_rs114425365	GO Biological Process	GO:0006353	DNA-templated transcription, termination	6	2.16734e-32	2.84897e-28	4.74829e-29	59.4798	0.369874	22	0.00339334	0.201835	270	0.0670621	1	1	4.72706	0.423096	2	109	0.0277778	0.0183486	chr19_50526252_50526253	ZNF473	chr19	50526252	50526253	-2726	Drug_ASP_16_rs114425365
Drug_ASP_78_rs60536986	GO Biological Process	GO:0006353	DNA-templated transcription, termination	6	2.16734e-32	2.84897e-28	4.74829e-29	59.4798	0.369874	22	0.00339334	0.201835	270	0.0670621	1	1	4.72706	0.423096	2	109	0.0277778	0.0183486	chr19_50526278_50526279	ZNF473	chr19	50526278	50526279	-2700	Drug_ASP_78_rs60536986
Drug_ASP_4_rs10410420	GO Biological Process	GO:0006353	DNA-templated transcription, termination	6	2.16734e-32	2.84897e-28	4.74829e-29	59.4798	0.369874	22	0.00339334	0.201835	270	0.0670621	1	1	4.72706	0.423096	2	109	0.0277778	0.0183486	chr19_50528594_50528595	ZNF473	chr19	50528594	50528595	-384	Drug_ASP_4_rs10410420
Drug_ASP_7_rs10412158	GO Biological Process	GO:0006353	DNA-templated transcription, termination	6	2.16734e-32	2.84897e-28	4.74829e-29	59.4798	0.369874	22	0.00339334	0.201835	270	0.0670621	1	1	4.72706	0.423096	2	109	0.0277778	0.0183486	chr19_50528696_50528697	ZNF473	chr19	50528696	50528697	-282	Drug_ASP_7_rs10412158
Drug_ASP_92_rs73935150	GO Biological Process	GO:0006353	DNA-templated transcription, termination	6	2.16734e-32	2.84897e-28	4.74829e-29	59.4798	0.369874	22	0.00339334	0.201835	270	0.0670621	1	1	4.72706	0.423096	2	109	0.0277778	0.0183486	chr19_50528787_50528788	ZNF473	chr19	50528787	50528788	-191	Drug_ASP_92_rs73935150
Relapse_rs7546435	GO Biological Process	GO:0006354	DNA-templated transcription, elongation	120	2.56905e-05	0.337702	0.00281418	23.84	0.167785	4	0.00349553	0.0833333	302	0.145785	1	1	6.36985	0.15699	1	112	0.0384615	0.00892857	chr1_89384962_89384963	GTF2B	chr1	89384962	89384963	-27662	Relapse_rs7546435
Relapse_rs10436915	GO Biological Process	GO:0006354	DNA-templated transcription, elongation	120	2.56905e-05	0.337702	0.00281418	23.84	0.167785	4	0.00349553	0.0833333	302	0.145785	1	1	6.36985	0.15699	1	112	0.0384615	0.00892857	chr1_89413064_89413065	GTF2B	chr1	89413064	89413065	-55764	Relapse_rs10436915
Relapse_rs12092993	GO Biological Process	GO:0006354	DNA-templated transcription, elongation	120	2.56905e-05	0.337702	0.00281418	23.84	0.167785	4	0.00349553	0.0833333	302	0.145785	1	1	6.36985	0.15699	1	112	0.0384615	0.00892857	chr1_89415657_89415658	GTF2B	chr1	89415657	89415658	-58357	Relapse_rs12092993
Relapse_rs12090796	GO Biological Process	GO:0006354	DNA-templated transcription, elongation	120	2.56905e-05	0.337702	0.00281418	23.84	0.167785	4	0.00349553	0.0833333	302	0.145785	1	1	6.36985	0.15699	1	112	0.0384615	0.00892857	chr1_89427553_89427554	GTF2B	chr1	89427553	89427554	-70253	Relapse_rs12090796
Drug_ASP_94_rs74162854	GO Biological Process	GO:0006355	regulation of transcription, DNA-templated	87	2.6546e-06	0.0348947	0.000401088	2.2529	15.0917	34	0.138456	0.311927	1588	0.860256	1	1	0.779394	14.1135	11	3636	0.152778	0.0030253	chr10_127427762_127427763	EDRF1	chr10	127427762	127427763	19618	Drug_ASP_94_rs74162854
Drug_ASP_32_rs12831938	GO Biological Process	GO:0006355	regulation of transcription, DNA-templated	87	2.6546e-06	0.0348947	0.000401088	2.2529	15.0917	34	0.138456	0.311927	1588	0.860256	1	1	0.779394	14.1135	11	3636	0.152778	0.0030253	chr12_132280509_132280510	SFSWAP	chr12	132280509	132280510	84828	Drug_ASP_32_rs12831938
Drug_ASP_70_rs55876959	GO Biological Process	GO:0006355	regulation of transcription, DNA-templated	87	2.6546e-06	0.0348947	0.000401088	2.2529	15.0917	34	0.138456	0.311927	1588	0.860256	1	1	0.779394	14.1135	11	3636	0.152778	0.0030253	chr15_74826829_74826830	ARID3B	chr15	74826829	74826830	-6688	Drug_ASP_70_rs55876959
Drug_ASP_34_rs145976319	GO Biological Process	GO:0006355	regulation of transcription, DNA-templated	87	2.6546e-06	0.0348947	0.000401088	2.2529	15.0917	34	0.138456	0.311927	1588	0.860256	1	1	0.779394	14.1135	11	3636	0.152778	0.0030253	chr17_61933103_61933104	SMARCD2	chr17	61933103	61933104	-12804	Drug_ASP_34_rs145976319
Drug_ASP_43_rs16947185	GO Biological Process	GO:0006355	regulation of transcription, DNA-templated	87	2.6546e-06	0.0348947	0.000401088	2.2529	15.0917	34	0.138456	0.311927	1588	0.860256	1	1	0.779394	14.1135	11	3636	0.152778	0.0030253	chr17_61943487_61943488	SMARCD2	chr17	61943487	61943488	-23188	Drug_ASP_43_rs16947185
Drug_ASP_102_rs79125155	GO Biological Process	GO:0006355	regulation of transcription, DNA-templated	87	2.6546e-06	0.0348947	0.000401088	2.2529	15.0917	34	0.138456	0.311927	1588	0.860256	1	1	0.779394	14.1135	11	3636	0.152778	0.0030253	chr19_50478852_50478853	ZNF473	chr19	50478852	50478853	-50126	Drug_ASP_102_rs79125155
Drug_ASP_23_rs11879659	GO Biological Process	GO:0006355	regulation of transcription, DNA-templated	87	2.6546e-06	0.0348947	0.000401088	2.2529	15.0917	34	0.138456	0.311927	1588	0.860256	1	1	0.779394	14.1135	11	3636	0.152778	0.0030253	chr19_50490522_50490523	ZNF473	chr19	50490522	50490523	-38456	Drug_ASP_23_rs11879659
Drug_ASP_22_rs11879641	GO Biological Process	GO:0006355	regulation of transcription, DNA-templated	87	2.6546e-06	0.0348947	0.000401088	2.2529	15.0917	34	0.138456	0.311927	1588	0.860256	1	1	0.779394	14.1135	11	3636	0.152778	0.0030253	chr19_50490570_50490571	ZNF473	chr19	50490570	50490571	-38408	Drug_ASP_22_rs11879641
Drug_ASP_24_rs11879713	GO Biological Process	GO:0006355	regulation of transcription, DNA-templated	87	2.6546e-06	0.0348947	0.000401088	2.2529	15.0917	34	0.138456	0.311927	1588	0.860256	1	1	0.779394	14.1135	11	3636	0.152778	0.0030253	chr19_50490768_50490769	ZNF473	chr19	50490768	50490769	-38210	Drug_ASP_24_rs11879713
Drug_ASP_48_rs181644066	GO Biological Process	GO:0006355	regulation of transcription, DNA-templated	87	2.6546e-06	0.0348947	0.000401088	2.2529	15.0917	34	0.138456	0.311927	1588	0.860256	1	1	0.779394	14.1135	11	3636	0.152778	0.0030253	chr19_50491047_50491048	ZNF473	chr19	50491047	50491048	-37931	Drug_ASP_48_rs181644066
Drug_ASP_107_rs9304696	GO Biological Process	GO:0006355	regulation of transcription, DNA-templated	87	2.6546e-06	0.0348947	0.000401088	2.2529	15.0917	34	0.138456	0.311927	1588	0.860256	1	1	0.779394	14.1135	11	3636	0.152778	0.0030253	chr19_50498328_50498329	ZNF473	chr19	50498328	50498329	-30650	Drug_ASP_107_rs9304696
Drug_ASP_3_rs10407013	GO Biological Process	GO:0006355	regulation of transcription, DNA-templated	87	2.6546e-06	0.0348947	0.000401088	2.2529	15.0917	34	0.138456	0.311927	1588	0.860256	1	1	0.779394	14.1135	11	3636	0.152778	0.0030253	chr19_50501054_50501055	ZNF473	chr19	50501054	50501055	-27924	Drug_ASP_3_rs10407013
Drug_ASP_75_rs56969688	GO Biological Process	GO:0006355	regulation of transcription, DNA-templated	87	2.6546e-06	0.0348947	0.000401088	2.2529	15.0917	34	0.138456	0.311927	1588	0.860256	1	1	0.779394	14.1135	11	3636	0.152778	0.0030253	chr19_50501282_50501283	ZNF473	chr19	50501282	50501283	-27696	Drug_ASP_75_rs56969688
Drug_ASP_89_rs73935135	GO Biological Process	GO:0006355	regulation of transcription, DNA-templated	87	2.6546e-06	0.0348947	0.000401088	2.2529	15.0917	34	0.138456	0.311927	1588	0.860256	1	1	0.779394	14.1135	11	3636	0.152778	0.0030253	chr19_50506872_50506873	ZNF473	chr19	50506872	50506873	-22106	Drug_ASP_89_rs73935135
Drug_ASP_90_rs73935136	GO Biological Process	GO:0006355	regulation of transcription, DNA-templated	87	2.6546e-06	0.0348947	0.000401088	2.2529	15.0917	34	0.138456	0.311927	1588	0.860256	1	1	0.779394	14.1135	11	3636	0.152778	0.0030253	chr19_50507113_50507114	ZNF473	chr19	50507113	50507114	-21865	Drug_ASP_90_rs73935136
Drug_ASP_5_rs10411204	GO Biological Process	GO:0006355	regulation of transcription, DNA-templated	87	2.6546e-06	0.0348947	0.000401088	2.2529	15.0917	34	0.138456	0.311927	1588	0.860256	1	1	0.779394	14.1135	11	3636	0.152778	0.0030253	chr19_50507336_50507337	ZNF473	chr19	50507336	50507337	-21642	Drug_ASP_5_rs10411204
Drug_ASP_8_rs10412963	GO Biological Process	GO:0006355	regulation of transcription, DNA-templated	87	2.6546e-06	0.0348947	0.000401088	2.2529	15.0917	34	0.138456	0.311927	1588	0.860256	1	1	0.779394	14.1135	11	3636	0.152778	0.0030253	chr19_50507361_50507362	ZNF473	chr19	50507361	50507362	-21617	Drug_ASP_8_rs10412963
Drug_ASP_6_rs10411985	GO Biological Process	GO:0006355	regulation of transcription, DNA-templated	87	2.6546e-06	0.0348947	0.000401088	2.2529	15.0917	34	0.138456	0.311927	1588	0.860256	1	1	0.779394	14.1135	11	3636	0.152778	0.0030253	chr19_50507495_50507496	ZNF473	chr19	50507495	50507496	-21483	Drug_ASP_6_rs10411985
Drug_ASP_74_rs56229440	GO Biological Process	GO:0006355	regulation of transcription, DNA-templated	87	2.6546e-06	0.0348947	0.000401088	2.2529	15.0917	34	0.138456	0.311927	1588	0.860256	1	1	0.779394	14.1135	11	3636	0.152778	0.0030253	chr19_50507535_50507536	ZNF473	chr19	50507535	50507536	-21443	Drug_ASP_74_rs56229440
Drug_ASP_60_rs28594879	GO Biological Process	GO:0006355	regulation of transcription, DNA-templated	87	2.6546e-06	0.0348947	0.000401088	2.2529	15.0917	34	0.138456	0.311927	1588	0.860256	1	1	0.779394	14.1135	11	3636	0.152778	0.0030253	chr19_50507584_50507585	ZNF473	chr19	50507584	50507585	-21394	Drug_ASP_60_rs28594879
Drug_ASP_91_rs73935147	GO Biological Process	GO:0006355	regulation of transcription, DNA-templated	87	2.6546e-06	0.0348947	0.000401088	2.2529	15.0917	34	0.138456	0.311927	1588	0.860256	1	1	0.779394	14.1135	11	3636	0.152778	0.0030253	chr19_50521476_50521477	ZNF473	chr19	50521476	50521477	-7502	Drug_ASP_91_rs73935147
Drug_ASP_16_rs114425365	GO Biological Process	GO:0006355	regulation of transcription, DNA-templated	87	2.6546e-06	0.0348947	0.000401088	2.2529	15.0917	34	0.138456	0.311927	1588	0.860256	1	1	0.779394	14.1135	11	3636	0.152778	0.0030253	chr19_50526252_50526253	ZNF473	chr19	50526252	50526253	-2726	Drug_ASP_16_rs114425365
Drug_ASP_78_rs60536986	GO Biological Process	GO:0006355	regulation of transcription, DNA-templated	87	2.6546e-06	0.0348947	0.000401088	2.2529	15.0917	34	0.138456	0.311927	1588	0.860256	1	1	0.779394	14.1135	11	3636	0.152778	0.0030253	chr19_50526278_50526279	ZNF473	chr19	50526278	50526279	-2700	Drug_ASP_78_rs60536986
Drug_ASP_4_rs10410420	GO Biological Process	GO:0006355	regulation of transcription, DNA-templated	87	2.6546e-06	0.0348947	0.000401088	2.2529	15.0917	34	0.138456	0.311927	1588	0.860256	1	1	0.779394	14.1135	11	3636	0.152778	0.0030253	chr19_50528594_50528595	ZNF473	chr19	50528594	50528595	-384	Drug_ASP_4_rs10410420
Drug_ASP_7_rs10412158	GO Biological Process	GO:0006355	regulation of transcription, DNA-templated	87	2.6546e-06	0.0348947	0.000401088	2.2529	15.0917	34	0.138456	0.311927	1588	0.860256	1	1	0.779394	14.1135	11	3636	0.152778	0.0030253	chr19_50528696_50528697	ZNF473	chr19	50528696	50528697	-282	Drug_ASP_7_rs10412158
Drug_ASP_92_rs73935150	GO Biological Process	GO:0006355	regulation of transcription, DNA-templated	87	2.6546e-06	0.0348947	0.000401088	2.2529	15.0917	34	0.138456	0.311927	1588	0.860256	1	1	0.779394	14.1135	11	3636	0.152778	0.0030253	chr19_50528787_50528788	ZNF473	chr19	50528787	50528788	-191	Drug_ASP_92_rs73935150
Drug_ASP_77_rs6031867	GO Biological Process	GO:0006355	regulation of transcription, DNA-templated	87	2.6546e-06	0.0348947	0.000401088	2.2529	15.0917	34	0.138456	0.311927	1588	0.860256	1	1	0.779394	14.1135	11	3636	0.152778	0.0030253	chr20_43540321_43540322	PABPC1L	chr20	43540321	43540322	1619	Drug_ASP_77_rs6031867
Drug_ASP_71_rs55985421	GO Biological Process	GO:0006355	regulation of transcription, DNA-templated	87	2.6546e-06	0.0348947	0.000401088	2.2529	15.0917	34	0.138456	0.311927	1588	0.860256	1	1	0.779394	14.1135	11	3636	0.152778	0.0030253	chr5_137841263_137841264	EGR1	chr5	137841263	137841264	40085	Drug_ASP_71_rs55985421
Drug_ASP_37_rs154076	GO Biological Process	GO:0006355	regulation of transcription, DNA-templated	87	2.6546e-06	0.0348947	0.000401088	2.2529	15.0917	34	0.138456	0.311927	1588	0.860256	1	1	0.779394	14.1135	11	3636	0.152778	0.0030253	chr5_137863134_137863135	EGR1	chr5	137863134	137863135	61956	Drug_ASP_37_rs154076
Drug_ASP_81_rs6151759	GO Biological Process	GO:0006355	regulation of transcription, DNA-templated	87	2.6546e-06	0.0348947	0.000401088	2.2529	15.0917	34	0.138456	0.311927	1588	0.860256	1	1	0.779394	14.1135	11	3636	0.152778	0.0030253	chr5_80043404_80043405	DHFR	chr5	80043404	80043405	-92603	Drug_ASP_81_rs6151759
Drug_ASP_67_rs4472444	GO Biological Process	GO:0006355	regulation of transcription, DNA-templated	87	2.6546e-06	0.0348947	0.000401088	2.2529	15.0917	34	0.138456	0.311927	1588	0.860256	1	1	0.779394	14.1135	11	3636	0.152778	0.0030253	chr7_100070758_100070759	TSC22D4	chr7	100070758	100070759	6143	Drug_ASP_67_rs4472444
Drug_ASP_41_rs16917709	GO Biological Process	GO:0006355	regulation of transcription, DNA-templated	87	2.6546e-06	0.0348947	0.000401088	2.2529	15.0917	34	0.138456	0.311927	1588	0.860256	1	1	0.779394	14.1135	11	3636	0.152778	0.0030253	chr8_53246088_53246089	ST18	chr8	53246088	53246089	76214	Drug_ASP_41_rs16917709
Drug_ASP_42_rs16917710	GO Biological Process	GO:0006355	regulation of transcription, DNA-templated	87	2.6546e-06	0.0348947	0.000401088	2.2529	15.0917	34	0.138456	0.311927	1588	0.860256	1	1	0.779394	14.1135	11	3636	0.152778	0.0030253	chr8_53246206_53246207	ST18	chr8	53246206	53246207	76096	Drug_ASP_42_rs16917710
Drug_ASP_46_rs17289402	GO Biological Process	GO:0006355	regulation of transcription, DNA-templated	87	2.6546e-06	0.0348947	0.000401088	2.2529	15.0917	34	0.138456	0.311927	1588	0.860256	1	1	0.779394	14.1135	11	3636	0.152778	0.0030253	chr9_32468875_32468876	DDX58	chr9	32468875	32468876	57446	Drug_ASP_46_rs17289402
Drug_ASP_106_rs891159	GO Biological Process	GO:0006364	rRNA processing	118	2.29326e-05	0.301449	0.00255465	8.40552	0.832786	7	0.00764024	0.0642202	1363	0.627223	1	1	1.02232	0.978166	1	252	0.0138889	0.00396825	chr5_81491087_81491088	RPS23	chr5	81491087	81491088	83308	Drug_ASP_106_rs891159
Drug_PRED_62_rs891159	GO Biological Process	GO:0006364	rRNA processing	118	2.29326e-05	0.301449	0.00255465	8.40552	0.832786	7	0.00764024	0.0642202	1363	0.627223	1	1	1.02232	0.978166	1	252	0.0138889	0.00396825	chr5_81491087_81491088	RPS23	chr5	81491087	81491088	83308	Drug_PRED_62_rs891159
Drug_ASP_106_rs891159	GO Biological Process	GO:0006364	rRNA processing	118	2.29326e-05	0.301449	0.00255465	8.40552	0.832786	7	0.00764024	0.0642202	1363	0.627223	1	1	1.02232	0.978166	1	252	0.0138889	0.00396825	chr5_81491087_81491088	RPS23	chr5	81491087	81491088	83308	Drug_ASP_106_rs891159
Drug_PRED_62_rs891159	GO Biological Process	GO:0006364	rRNA processing	118	2.29326e-05	0.301449	0.00255465	8.40552	0.832786	7	0.00764024	0.0642202	1363	0.627223	1	1	1.02232	0.978166	1	252	0.0138889	0.00396825	chr5_81491087_81491088	RPS23	chr5	81491087	81491088	83308	Drug_PRED_62_rs891159
Drug_ASP_50_rs1864183	GO Biological Process	GO:0006364	rRNA processing	118	2.29326e-05	0.301449	0.00255465	8.40552	0.832786	7	0.00764024	0.0642202	1363	0.627223	1	1	1.02232	0.978166	1	252	0.0138889	0.00396825	chr5_81549216_81549217	RPS23	chr5	81549216	81549217	25179	Drug_ASP_50_rs1864183
Drug_ASP_49_rs1864182	GO Biological Process	GO:0006364	rRNA processing	118	2.29326e-05	0.301449	0.00255465	8.40552	0.832786	7	0.00764024	0.0642202	1363	0.627223	1	1	1.02232	0.978166	1	252	0.0138889	0.00396825	chr5_81549240_81549241	RPS23	chr5	81549240	81549241	25155	Drug_ASP_49_rs1864182
Drug_ASP_13_rs111772743	GO Biological Process	GO:0006364	rRNA processing	118	2.29326e-05	0.301449	0.00255465	8.40552	0.832786	7	0.00764024	0.0642202	1363	0.627223	1	1	1.02232	0.978166	1	252	0.0138889	0.00396825	chr5_81569088_81569089	RPS23	chr5	81569088	81569089	5307	Drug_ASP_13_rs111772743
Drug_ASP_65_rs3738	GO Biological Process	GO:0006364	rRNA processing	118	2.29326e-05	0.301449	0.00255465	8.40552	0.832786	7	0.00764024	0.0642202	1363	0.627223	1	1	1.02232	0.978166	1	252	0.0138889	0.00396825	chr5_81569293_81569294	RPS23	chr5	81569293	81569294	5102	Drug_ASP_65_rs3738
Drug_ASP_66_rs3739	GO Biological Process	GO:0006364	rRNA processing	118	2.29326e-05	0.301449	0.00255465	8.40552	0.832786	7	0.00764024	0.0642202	1363	0.627223	1	1	1.02232	0.978166	1	252	0.0138889	0.00396825	chr5_81569311_81569312	RPS23	chr5	81569311	81569312	5084	Drug_ASP_66_rs3739
Drug_ASP_84_rs6880209	GO Biological Process	GO:0006364	rRNA processing	118	2.29326e-05	0.301449	0.00255465	8.40552	0.832786	7	0.00764024	0.0642202	1363	0.627223	1	1	1.02232	0.978166	1	252	0.0138889	0.00396825	chr5_81574182_81574183	RPS23	chr5	81574182	81574183	213	Drug_ASP_84_rs6880209
Drug_ASP_70_rs55876959	GO Biological Process	GO:0006366	transcription from RNA polymerase II promoter	11	4.78884e-14	6.29493e-10	5.72267e-11	6.63828	3.76604	25	0.0345508	0.229358	1021	0.389307	1	1	1.26597	3.15963	4	814	0.0555556	0.004914	chr15_74826829_74826830	ARID3B	chr15	74826829	74826830	-6688	Drug_ASP_70_rs55876959
Drug_ASP_38_rs155249	GO Biological Process	GO:0006366	transcription from RNA polymerase II promoter	11	4.78884e-14	6.29493e-10	5.72267e-11	6.63828	3.76604	25	0.0345508	0.229358	1021	0.389307	1	1	1.26597	3.15963	4	814	0.0555556	0.004914	chr16_2312012_2312013	RNPS1	chr16	2312012	2312013	5591	Drug_ASP_38_rs155249
Drug_ASP_102_rs79125155	GO Biological Process	GO:0006366	transcription from RNA polymerase II promoter	11	4.78884e-14	6.29493e-10	5.72267e-11	6.63828	3.76604	25	0.0345508	0.229358	1021	0.389307	1	1	1.26597	3.15963	4	814	0.0555556	0.004914	chr19_50478852_50478853	ZNF473	chr19	50478852	50478853	-50126	Drug_ASP_102_rs79125155
Drug_ASP_23_rs11879659	GO Biological Process	GO:0006366	transcription from RNA polymerase II promoter	11	4.78884e-14	6.29493e-10	5.72267e-11	6.63828	3.76604	25	0.0345508	0.229358	1021	0.389307	1	1	1.26597	3.15963	4	814	0.0555556	0.004914	chr19_50490522_50490523	ZNF473	chr19	50490522	50490523	-38456	Drug_ASP_23_rs11879659
Drug_ASP_22_rs11879641	GO Biological Process	GO:0006366	transcription from RNA polymerase II promoter	11	4.78884e-14	6.29493e-10	5.72267e-11	6.63828	3.76604	25	0.0345508	0.229358	1021	0.389307	1	1	1.26597	3.15963	4	814	0.0555556	0.004914	chr19_50490570_50490571	ZNF473	chr19	50490570	50490571	-38408	Drug_ASP_22_rs11879641
Drug_ASP_24_rs11879713	GO Biological Process	GO:0006366	transcription from RNA polymerase II promoter	11	4.78884e-14	6.29493e-10	5.72267e-11	6.63828	3.76604	25	0.0345508	0.229358	1021	0.389307	1	1	1.26597	3.15963	4	814	0.0555556	0.004914	chr19_50490768_50490769	ZNF473	chr19	50490768	50490769	-38210	Drug_ASP_24_rs11879713
Drug_ASP_48_rs181644066	GO Biological Process	GO:0006366	transcription from RNA polymerase II promoter	11	4.78884e-14	6.29493e-10	5.72267e-11	6.63828	3.76604	25	0.0345508	0.229358	1021	0.389307	1	1	1.26597	3.15963	4	814	0.0555556	0.004914	chr19_50491047_50491048	ZNF473	chr19	50491047	50491048	-37931	Drug_ASP_48_rs181644066
Drug_ASP_107_rs9304696	GO Biological Process	GO:0006366	transcription from RNA polymerase II promoter	11	4.78884e-14	6.29493e-10	5.72267e-11	6.63828	3.76604	25	0.0345508	0.229358	1021	0.389307	1	1	1.26597	3.15963	4	814	0.0555556	0.004914	chr19_50498328_50498329	ZNF473	chr19	50498328	50498329	-30650	Drug_ASP_107_rs9304696
Drug_ASP_3_rs10407013	GO Biological Process	GO:0006366	transcription from RNA polymerase II promoter	11	4.78884e-14	6.29493e-10	5.72267e-11	6.63828	3.76604	25	0.0345508	0.229358	1021	0.389307	1	1	1.26597	3.15963	4	814	0.0555556	0.004914	chr19_50501054_50501055	ZNF473	chr19	50501054	50501055	-27924	Drug_ASP_3_rs10407013
Drug_ASP_75_rs56969688	GO Biological Process	GO:0006366	transcription from RNA polymerase II promoter	11	4.78884e-14	6.29493e-10	5.72267e-11	6.63828	3.76604	25	0.0345508	0.229358	1021	0.389307	1	1	1.26597	3.15963	4	814	0.0555556	0.004914	chr19_50501282_50501283	ZNF473	chr19	50501282	50501283	-27696	Drug_ASP_75_rs56969688
Drug_ASP_89_rs73935135	GO Biological Process	GO:0006366	transcription from RNA polymerase II promoter	11	4.78884e-14	6.29493e-10	5.72267e-11	6.63828	3.76604	25	0.0345508	0.229358	1021	0.389307	1	1	1.26597	3.15963	4	814	0.0555556	0.004914	chr19_50506872_50506873	ZNF473	chr19	50506872	50506873	-22106	Drug_ASP_89_rs73935135
Drug_ASP_90_rs73935136	GO Biological Process	GO:0006366	transcription from RNA polymerase II promoter	11	4.78884e-14	6.29493e-10	5.72267e-11	6.63828	3.76604	25	0.0345508	0.229358	1021	0.389307	1	1	1.26597	3.15963	4	814	0.0555556	0.004914	chr19_50507113_50507114	ZNF473	chr19	50507113	50507114	-21865	Drug_ASP_90_rs73935136
Drug_ASP_5_rs10411204	GO Biological Process	GO:0006366	transcription from RNA polymerase II promoter	11	4.78884e-14	6.29493e-10	5.72267e-11	6.63828	3.76604	25	0.0345508	0.229358	1021	0.389307	1	1	1.26597	3.15963	4	814	0.0555556	0.004914	chr19_50507336_50507337	ZNF473	chr19	50507336	50507337	-21642	Drug_ASP_5_rs10411204
Drug_ASP_8_rs10412963	GO Biological Process	GO:0006366	transcription from RNA polymerase II promoter	11	4.78884e-14	6.29493e-10	5.72267e-11	6.63828	3.76604	25	0.0345508	0.229358	1021	0.389307	1	1	1.26597	3.15963	4	814	0.0555556	0.004914	chr19_50507361_50507362	ZNF473	chr19	50507361	50507362	-21617	Drug_ASP_8_rs10412963
Drug_ASP_6_rs10411985	GO Biological Process	GO:0006366	transcription from RNA polymerase II promoter	11	4.78884e-14	6.29493e-10	5.72267e-11	6.63828	3.76604	25	0.0345508	0.229358	1021	0.389307	1	1	1.26597	3.15963	4	814	0.0555556	0.004914	chr19_50507495_50507496	ZNF473	chr19	50507495	50507496	-21483	Drug_ASP_6_rs10411985
Drug_ASP_74_rs56229440	GO Biological Process	GO:0006366	transcription from RNA polymerase II promoter	11	4.78884e-14	6.29493e-10	5.72267e-11	6.63828	3.76604	25	0.0345508	0.229358	1021	0.389307	1	1	1.26597	3.15963	4	814	0.0555556	0.004914	chr19_50507535_50507536	ZNF473	chr19	50507535	50507536	-21443	Drug_ASP_74_rs56229440
Drug_ASP_60_rs28594879	GO Biological Process	GO:0006366	transcription from RNA polymerase II promoter	11	4.78884e-14	6.29493e-10	5.72267e-11	6.63828	3.76604	25	0.0345508	0.229358	1021	0.389307	1	1	1.26597	3.15963	4	814	0.0555556	0.004914	chr19_50507584_50507585	ZNF473	chr19	50507584	50507585	-21394	Drug_ASP_60_rs28594879
Drug_ASP_91_rs73935147	GO Biological Process	GO:0006366	transcription from RNA polymerase II promoter	11	4.78884e-14	6.29493e-10	5.72267e-11	6.63828	3.76604	25	0.0345508	0.229358	1021	0.389307	1	1	1.26597	3.15963	4	814	0.0555556	0.004914	chr19_50521476_50521477	ZNF473	chr19	50521476	50521477	-7502	Drug_ASP_91_rs73935147
Drug_ASP_16_rs114425365	GO Biological Process	GO:0006366	transcription from RNA polymerase II promoter	11	4.78884e-14	6.29493e-10	5.72267e-11	6.63828	3.76604	25	0.0345508	0.229358	1021	0.389307	1	1	1.26597	3.15963	4	814	0.0555556	0.004914	chr19_50526252_50526253	ZNF473	chr19	50526252	50526253	-2726	Drug_ASP_16_rs114425365
Drug_ASP_78_rs60536986	GO Biological Process	GO:0006366	transcription from RNA polymerase II promoter	11	4.78884e-14	6.29493e-10	5.72267e-11	6.63828	3.76604	25	0.0345508	0.229358	1021	0.389307	1	1	1.26597	3.15963	4	814	0.0555556	0.004914	chr19_50526278_50526279	ZNF473	chr19	50526278	50526279	-2700	Drug_ASP_78_rs60536986
Drug_ASP_4_rs10410420	GO Biological Process	GO:0006366	transcription from RNA polymerase II promoter	11	4.78884e-14	6.29493e-10	5.72267e-11	6.63828	3.76604	25	0.0345508	0.229358	1021	0.389307	1	1	1.26597	3.15963	4	814	0.0555556	0.004914	chr19_50528594_50528595	ZNF473	chr19	50528594	50528595	-384	Drug_ASP_4_rs10410420
Drug_ASP_7_rs10412158	GO Biological Process	GO:0006366	transcription from RNA polymerase II promoter	11	4.78884e-14	6.29493e-10	5.72267e-11	6.63828	3.76604	25	0.0345508	0.229358	1021	0.389307	1	1	1.26597	3.15963	4	814	0.0555556	0.004914	chr19_50528696_50528697	ZNF473	chr19	50528696	50528697	-282	Drug_ASP_7_rs10412158
Drug_ASP_92_rs73935150	GO Biological Process	GO:0006366	transcription from RNA polymerase II promoter	11	4.78884e-14	6.29493e-10	5.72267e-11	6.63828	3.76604	25	0.0345508	0.229358	1021	0.389307	1	1	1.26597	3.15963	4	814	0.0555556	0.004914	chr19_50528787_50528788	ZNF473	chr19	50528787	50528788	-191	Drug_ASP_92_rs73935150
Drug_ASP_71_rs55985421	GO Biological Process	GO:0006366	transcription from RNA polymerase II promoter	11	4.78884e-14	6.29493e-10	5.72267e-11	6.63828	3.76604	25	0.0345508	0.229358	1021	0.389307	1	1	1.26597	3.15963	4	814	0.0555556	0.004914	chr5_137841263_137841264	EGR1	chr5	137841263	137841264	40085	Drug_ASP_71_rs55985421
Drug_ASP_37_rs154076	GO Biological Process	GO:0006366	transcription from RNA polymerase II promoter	11	4.78884e-14	6.29493e-10	5.72267e-11	6.63828	3.76604	25	0.0345508	0.229358	1021	0.389307	1	1	1.26597	3.15963	4	814	0.0555556	0.004914	chr5_137863134_137863135	EGR1	chr5	137863134	137863135	61956	Drug_ASP_37_rs154076
Relapse_rs7546435	GO Biological Process	GO:0006368	transcription elongation from RNA polymerase II promoter	110	1.43805e-05	0.189032	0.00171847	27.6793	0.144512	4	0.00301068	0.0833333	280	0.125054	1	1	7.50972	0.133161	1	95	0.0384615	0.0105263	chr1_89384962_89384963	GTF2B	chr1	89384962	89384963	-27662	Relapse_rs7546435
Relapse_rs10436915	GO Biological Process	GO:0006368	transcription elongation from RNA polymerase II promoter	110	1.43805e-05	0.189032	0.00171847	27.6793	0.144512	4	0.00301068	0.0833333	280	0.125054	1	1	7.50972	0.133161	1	95	0.0384615	0.0105263	chr1_89413064_89413065	GTF2B	chr1	89413064	89413065	-55764	Relapse_rs10436915
Relapse_rs12092993	GO Biological Process	GO:0006368	transcription elongation from RNA polymerase II promoter	110	1.43805e-05	0.189032	0.00171847	27.6793	0.144512	4	0.00301068	0.0833333	280	0.125054	1	1	7.50972	0.133161	1	95	0.0384615	0.0105263	chr1_89415657_89415658	GTF2B	chr1	89415657	89415658	-58357	Relapse_rs12092993
Relapse_rs12090796	GO Biological Process	GO:0006368	transcription elongation from RNA polymerase II promoter	110	1.43805e-05	0.189032	0.00171847	27.6793	0.144512	4	0.00301068	0.0833333	280	0.125054	1	1	7.50972	0.133161	1	95	0.0384615	0.0105263	chr1_89427553_89427554	GTF2B	chr1	89427553	89427554	-70253	Relapse_rs12090796
Drug_ASP_38_rs155249	GO Biological Process	GO:0006369	termination of RNA polymerase II transcription	4	1.45942e-36	1.91841e-32	4.79603e-33	92.4671	0.237923	22	0.00218278	0.201835	138	0.0294898	1	1	7.46739	0.267831	2	69	0.0277778	0.0289855	chr16_2312012_2312013	RNPS1	chr16	2312012	2312013	5591	Drug_ASP_38_rs155249
Drug_ASP_102_rs79125155	GO Biological Process	GO:0006369	termination of RNA polymerase II transcription	4	1.45942e-36	1.91841e-32	4.79603e-33	92.4671	0.237923	22	0.00218278	0.201835	138	0.0294898	1	1	7.46739	0.267831	2	69	0.0277778	0.0289855	chr19_50478852_50478853	ZNF473	chr19	50478852	50478853	-50126	Drug_ASP_102_rs79125155
Drug_ASP_23_rs11879659	GO Biological Process	GO:0006369	termination of RNA polymerase II transcription	4	1.45942e-36	1.91841e-32	4.79603e-33	92.4671	0.237923	22	0.00218278	0.201835	138	0.0294898	1	1	7.46739	0.267831	2	69	0.0277778	0.0289855	chr19_50490522_50490523	ZNF473	chr19	50490522	50490523	-38456	Drug_ASP_23_rs11879659
Drug_ASP_22_rs11879641	GO Biological Process	GO:0006369	termination of RNA polymerase II transcription	4	1.45942e-36	1.91841e-32	4.79603e-33	92.4671	0.237923	22	0.00218278	0.201835	138	0.0294898	1	1	7.46739	0.267831	2	69	0.0277778	0.0289855	chr19_50490570_50490571	ZNF473	chr19	50490570	50490571	-38408	Drug_ASP_22_rs11879641
Drug_ASP_24_rs11879713	GO Biological Process	GO:0006369	termination of RNA polymerase II transcription	4	1.45942e-36	1.91841e-32	4.79603e-33	92.4671	0.237923	22	0.00218278	0.201835	138	0.0294898	1	1	7.46739	0.267831	2	69	0.0277778	0.0289855	chr19_50490768_50490769	ZNF473	chr19	50490768	50490769	-38210	Drug_ASP_24_rs11879713
Drug_ASP_48_rs181644066	GO Biological Process	GO:0006369	termination of RNA polymerase II transcription	4	1.45942e-36	1.91841e-32	4.79603e-33	92.4671	0.237923	22	0.00218278	0.201835	138	0.0294898	1	1	7.46739	0.267831	2	69	0.0277778	0.0289855	chr19_50491047_50491048	ZNF473	chr19	50491047	50491048	-37931	Drug_ASP_48_rs181644066
Drug_ASP_107_rs9304696	GO Biological Process	GO:0006369	termination of RNA polymerase II transcription	4	1.45942e-36	1.91841e-32	4.79603e-33	92.4671	0.237923	22	0.00218278	0.201835	138	0.0294898	1	1	7.46739	0.267831	2	69	0.0277778	0.0289855	chr19_50498328_50498329	ZNF473	chr19	50498328	50498329	-30650	Drug_ASP_107_rs9304696
Drug_ASP_3_rs10407013	GO Biological Process	GO:0006369	termination of RNA polymerase II transcription	4	1.45942e-36	1.91841e-32	4.79603e-33	92.4671	0.237923	22	0.00218278	0.201835	138	0.0294898	1	1	7.46739	0.267831	2	69	0.0277778	0.0289855	chr19_50501054_50501055	ZNF473	chr19	50501054	50501055	-27924	Drug_ASP_3_rs10407013
Drug_ASP_75_rs56969688	GO Biological Process	GO:0006369	termination of RNA polymerase II transcription	4	1.45942e-36	1.91841e-32	4.79603e-33	92.4671	0.237923	22	0.00218278	0.201835	138	0.0294898	1	1	7.46739	0.267831	2	69	0.0277778	0.0289855	chr19_50501282_50501283	ZNF473	chr19	50501282	50501283	-27696	Drug_ASP_75_rs56969688
Drug_ASP_89_rs73935135	GO Biological Process	GO:0006369	termination of RNA polymerase II transcription	4	1.45942e-36	1.91841e-32	4.79603e-33	92.4671	0.237923	22	0.00218278	0.201835	138	0.0294898	1	1	7.46739	0.267831	2	69	0.0277778	0.0289855	chr19_50506872_50506873	ZNF473	chr19	50506872	50506873	-22106	Drug_ASP_89_rs73935135
Drug_ASP_90_rs73935136	GO Biological Process	GO:0006369	termination of RNA polymerase II transcription	4	1.45942e-36	1.91841e-32	4.79603e-33	92.4671	0.237923	22	0.00218278	0.201835	138	0.0294898	1	1	7.46739	0.267831	2	69	0.0277778	0.0289855	chr19_50507113_50507114	ZNF473	chr19	50507113	50507114	-21865	Drug_ASP_90_rs73935136
Drug_ASP_5_rs10411204	GO Biological Process	GO:0006369	termination of RNA polymerase II transcription	4	1.45942e-36	1.91841e-32	4.79603e-33	92.4671	0.237923	22	0.00218278	0.201835	138	0.0294898	1	1	7.46739	0.267831	2	69	0.0277778	0.0289855	chr19_50507336_50507337	ZNF473	chr19	50507336	50507337	-21642	Drug_ASP_5_rs10411204
Drug_ASP_8_rs10412963	GO Biological Process	GO:0006369	termination of RNA polymerase II transcription	4	1.45942e-36	1.91841e-32	4.79603e-33	92.4671	0.237923	22	0.00218278	0.201835	138	0.0294898	1	1	7.46739	0.267831	2	69	0.0277778	0.0289855	chr19_50507361_50507362	ZNF473	chr19	50507361	50507362	-21617	Drug_ASP_8_rs10412963
Drug_ASP_6_rs10411985	GO Biological Process	GO:0006369	termination of RNA polymerase II transcription	4	1.45942e-36	1.91841e-32	4.79603e-33	92.4671	0.237923	22	0.00218278	0.201835	138	0.0294898	1	1	7.46739	0.267831	2	69	0.0277778	0.0289855	chr19_50507495_50507496	ZNF473	chr19	50507495	50507496	-21483	Drug_ASP_6_rs10411985
Drug_ASP_74_rs56229440	GO Biological Process	GO:0006369	termination of RNA polymerase II transcription	4	1.45942e-36	1.91841e-32	4.79603e-33	92.4671	0.237923	22	0.00218278	0.201835	138	0.0294898	1	1	7.46739	0.267831	2	69	0.0277778	0.0289855	chr19_50507535_50507536	ZNF473	chr19	50507535	50507536	-21443	Drug_ASP_74_rs56229440
Drug_ASP_60_rs28594879	GO Biological Process	GO:0006369	termination of RNA polymerase II transcription	4	1.45942e-36	1.91841e-32	4.79603e-33	92.4671	0.237923	22	0.00218278	0.201835	138	0.0294898	1	1	7.46739	0.267831	2	69	0.0277778	0.0289855	chr19_50507584_50507585	ZNF473	chr19	50507584	50507585	-21394	Drug_ASP_60_rs28594879
Drug_ASP_91_rs73935147	GO Biological Process	GO:0006369	termination of RNA polymerase II transcription	4	1.45942e-36	1.91841e-32	4.79603e-33	92.4671	0.237923	22	0.00218278	0.201835	138	0.0294898	1	1	7.46739	0.267831	2	69	0.0277778	0.0289855	chr19_50521476_50521477	ZNF473	chr19	50521476	50521477	-7502	Drug_ASP_91_rs73935147
Drug_ASP_16_rs114425365	GO Biological Process	GO:0006369	termination of RNA polymerase II transcription	4	1.45942e-36	1.91841e-32	4.79603e-33	92.4671	0.237923	22	0.00218278	0.201835	138	0.0294898	1	1	7.46739	0.267831	2	69	0.0277778	0.0289855	chr19_50526252_50526253	ZNF473	chr19	50526252	50526253	-2726	Drug_ASP_16_rs114425365
Drug_ASP_78_rs60536986	GO Biological Process	GO:0006369	termination of RNA polymerase II transcription	4	1.45942e-36	1.91841e-32	4.79603e-33	92.4671	0.237923	22	0.00218278	0.201835	138	0.0294898	1	1	7.46739	0.267831	2	69	0.0277778	0.0289855	chr19_50526278_50526279	ZNF473	chr19	50526278	50526279	-2700	Drug_ASP_78_rs60536986
Drug_ASP_4_rs10410420	GO Biological Process	GO:0006369	termination of RNA polymerase II transcription	4	1.45942e-36	1.91841e-32	4.79603e-33	92.4671	0.237923	22	0.00218278	0.201835	138	0.0294898	1	1	7.46739	0.267831	2	69	0.0277778	0.0289855	chr19_50528594_50528595	ZNF473	chr19	50528594	50528595	-384	Drug_ASP_4_rs10410420
Drug_ASP_7_rs10412158	GO Biological Process	GO:0006369	termination of RNA polymerase II transcription	4	1.45942e-36	1.91841e-32	4.79603e-33	92.4671	0.237923	22	0.00218278	0.201835	138	0.0294898	1	1	7.46739	0.267831	2	69	0.0277778	0.0289855	chr19_50528696_50528697	ZNF473	chr19	50528696	50528697	-282	Drug_ASP_7_rs10412158
Drug_ASP_92_rs73935150	GO Biological Process	GO:0006369	termination of RNA polymerase II transcription	4	1.45942e-36	1.91841e-32	4.79603e-33	92.4671	0.237923	22	0.00218278	0.201835	138	0.0294898	1	1	7.46739	0.267831	2	69	0.0277778	0.0289855	chr19_50528787_50528788	ZNF473	chr19	50528787	50528788	-191	Drug_ASP_92_rs73935150
Drug_ASP_32_rs12831938	GO Biological Process	GO:0006396	RNA processing	8	6.9032e-22	9.07426e-18	1.13428e-18	9.59058	3.23234	31	0.0296545	0.284404	764	0.255809	1	1	1.46378	3.41582	5	880	0.0694444	0.00568182	chr12_132280509_132280510	SFSWAP	chr12	132280509	132280510	84828	Drug_ASP_32_rs12831938
Drug_ASP_38_rs155249	GO Biological Process	GO:0006396	RNA processing	8	6.9032e-22	9.07426e-18	1.13428e-18	9.59058	3.23234	31	0.0296545	0.284404	764	0.255809	1	1	1.46378	3.41582	5	880	0.0694444	0.00568182	chr16_2312012_2312013	RNPS1	chr16	2312012	2312013	5591	Drug_ASP_38_rs155249
Drug_ASP_102_rs79125155	GO Biological Process	GO:0006396	RNA processing	8	6.9032e-22	9.07426e-18	1.13428e-18	9.59058	3.23234	31	0.0296545	0.284404	764	0.255809	1	1	1.46378	3.41582	5	880	0.0694444	0.00568182	chr19_50478852_50478853	ZNF473	chr19	50478852	50478853	-50126	Drug_ASP_102_rs79125155
Drug_ASP_23_rs11879659	GO Biological Process	GO:0006396	RNA processing	8	6.9032e-22	9.07426e-18	1.13428e-18	9.59058	3.23234	31	0.0296545	0.284404	764	0.255809	1	1	1.46378	3.41582	5	880	0.0694444	0.00568182	chr19_50490522_50490523	ZNF473	chr19	50490522	50490523	-38456	Drug_ASP_23_rs11879659
Drug_ASP_22_rs11879641	GO Biological Process	GO:0006396	RNA processing	8	6.9032e-22	9.07426e-18	1.13428e-18	9.59058	3.23234	31	0.0296545	0.284404	764	0.255809	1	1	1.46378	3.41582	5	880	0.0694444	0.00568182	chr19_50490570_50490571	ZNF473	chr19	50490570	50490571	-38408	Drug_ASP_22_rs11879641
Drug_ASP_24_rs11879713	GO Biological Process	GO:0006396	RNA processing	8	6.9032e-22	9.07426e-18	1.13428e-18	9.59058	3.23234	31	0.0296545	0.284404	764	0.255809	1	1	1.46378	3.41582	5	880	0.0694444	0.00568182	chr19_50490768_50490769	ZNF473	chr19	50490768	50490769	-38210	Drug_ASP_24_rs11879713
Drug_ASP_48_rs181644066	GO Biological Process	GO:0006396	RNA processing	8	6.9032e-22	9.07426e-18	1.13428e-18	9.59058	3.23234	31	0.0296545	0.284404	764	0.255809	1	1	1.46378	3.41582	5	880	0.0694444	0.00568182	chr19_50491047_50491048	ZNF473	chr19	50491047	50491048	-37931	Drug_ASP_48_rs181644066
Drug_ASP_107_rs9304696	GO Biological Process	GO:0006396	RNA processing	8	6.9032e-22	9.07426e-18	1.13428e-18	9.59058	3.23234	31	0.0296545	0.284404	764	0.255809	1	1	1.46378	3.41582	5	880	0.0694444	0.00568182	chr19_50498328_50498329	ZNF473	chr19	50498328	50498329	-30650	Drug_ASP_107_rs9304696
Drug_ASP_3_rs10407013	GO Biological Process	GO:0006396	RNA processing	8	6.9032e-22	9.07426e-18	1.13428e-18	9.59058	3.23234	31	0.0296545	0.284404	764	0.255809	1	1	1.46378	3.41582	5	880	0.0694444	0.00568182	chr19_50501054_50501055	ZNF473	chr19	50501054	50501055	-27924	Drug_ASP_3_rs10407013
Drug_ASP_75_rs56969688	GO Biological Process	GO:0006396	RNA processing	8	6.9032e-22	9.07426e-18	1.13428e-18	9.59058	3.23234	31	0.0296545	0.284404	764	0.255809	1	1	1.46378	3.41582	5	880	0.0694444	0.00568182	chr19_50501282_50501283	ZNF473	chr19	50501282	50501283	-27696	Drug_ASP_75_rs56969688
Drug_ASP_89_rs73935135	GO Biological Process	GO:0006396	RNA processing	8	6.9032e-22	9.07426e-18	1.13428e-18	9.59058	3.23234	31	0.0296545	0.284404	764	0.255809	1	1	1.46378	3.41582	5	880	0.0694444	0.00568182	chr19_50506872_50506873	ZNF473	chr19	50506872	50506873	-22106	Drug_ASP_89_rs73935135
Drug_ASP_90_rs73935136	GO Biological Process	GO:0006396	RNA processing	8	6.9032e-22	9.07426e-18	1.13428e-18	9.59058	3.23234	31	0.0296545	0.284404	764	0.255809	1	1	1.46378	3.41582	5	880	0.0694444	0.00568182	chr19_50507113_50507114	ZNF473	chr19	50507113	50507114	-21865	Drug_ASP_90_rs73935136
Drug_ASP_5_rs10411204	GO Biological Process	GO:0006396	RNA processing	8	6.9032e-22	9.07426e-18	1.13428e-18	9.59058	3.23234	31	0.0296545	0.284404	764	0.255809	1	1	1.46378	3.41582	5	880	0.0694444	0.00568182	chr19_50507336_50507337	ZNF473	chr19	50507336	50507337	-21642	Drug_ASP_5_rs10411204
Drug_ASP_8_rs10412963	GO Biological Process	GO:0006396	RNA processing	8	6.9032e-22	9.07426e-18	1.13428e-18	9.59058	3.23234	31	0.0296545	0.284404	764	0.255809	1	1	1.46378	3.41582	5	880	0.0694444	0.00568182	chr19_50507361_50507362	ZNF473	chr19	50507361	50507362	-21617	Drug_ASP_8_rs10412963
Drug_ASP_6_rs10411985	GO Biological Process	GO:0006396	RNA processing	8	6.9032e-22	9.07426e-18	1.13428e-18	9.59058	3.23234	31	0.0296545	0.284404	764	0.255809	1	1	1.46378	3.41582	5	880	0.0694444	0.00568182	chr19_50507495_50507496	ZNF473	chr19	50507495	50507496	-21483	Drug_ASP_6_rs10411985
Drug_ASP_74_rs56229440	GO Biological Process	GO:0006396	RNA processing	8	6.9032e-22	9.07426e-18	1.13428e-18	9.59058	3.23234	31	0.0296545	0.284404	764	0.255809	1	1	1.46378	3.41582	5	880	0.0694444	0.00568182	chr19_50507535_50507536	ZNF473	chr19	50507535	50507536	-21443	Drug_ASP_74_rs56229440
Drug_ASP_60_rs28594879	GO Biological Process	GO:0006396	RNA processing	8	6.9032e-22	9.07426e-18	1.13428e-18	9.59058	3.23234	31	0.0296545	0.284404	764	0.255809	1	1	1.46378	3.41582	5	880	0.0694444	0.00568182	chr19_50507584_50507585	ZNF473	chr19	50507584	50507585	-21394	Drug_ASP_60_rs28594879
Drug_ASP_91_rs73935147	GO Biological Process	GO:0006396	RNA processing	8	6.9032e-22	9.07426e-18	1.13428e-18	9.59058	3.23234	31	0.0296545	0.284404	764	0.255809	1	1	1.46378	3.41582	5	880	0.0694444	0.00568182	chr19_50521476_50521477	ZNF473	chr19	50521476	50521477	-7502	Drug_ASP_91_rs73935147
Drug_ASP_16_rs114425365	GO Biological Process	GO:0006396	RNA processing	8	6.9032e-22	9.07426e-18	1.13428e-18	9.59058	3.23234	31	0.0296545	0.284404	764	0.255809	1	1	1.46378	3.41582	5	880	0.0694444	0.00568182	chr19_50526252_50526253	ZNF473	chr19	50526252	50526253	-2726	Drug_ASP_16_rs114425365
Drug_ASP_78_rs60536986	GO Biological Process	GO:0006396	RNA processing	8	6.9032e-22	9.07426e-18	1.13428e-18	9.59058	3.23234	31	0.0296545	0.284404	764	0.255809	1	1	1.46378	3.41582	5	880	0.0694444	0.00568182	chr19_50526278_50526279	ZNF473	chr19	50526278	50526279	-2700	Drug_ASP_78_rs60536986
Drug_ASP_4_rs10410420	GO Biological Process	GO:0006396	RNA processing	8	6.9032e-22	9.07426e-18	1.13428e-18	9.59058	3.23234	31	0.0296545	0.284404	764	0.255809	1	1	1.46378	3.41582	5	880	0.0694444	0.00568182	chr19_50528594_50528595	ZNF473	chr19	50528594	50528595	-384	Drug_ASP_4_rs10410420
Drug_ASP_7_rs10412158	GO Biological Process	GO:0006396	RNA processing	8	6.9032e-22	9.07426e-18	1.13428e-18	9.59058	3.23234	31	0.0296545	0.284404	764	0.255809	1	1	1.46378	3.41582	5	880	0.0694444	0.00568182	chr19_50528696_50528697	ZNF473	chr19	50528696	50528697	-282	Drug_ASP_7_rs10412158
Drug_ASP_92_rs73935150	GO Biological Process	GO:0006396	RNA processing	8	6.9032e-22	9.07426e-18	1.13428e-18	9.59058	3.23234	31	0.0296545	0.284404	764	0.255809	1	1	1.46378	3.41582	5	880	0.0694444	0.00568182	chr19_50528787_50528788	ZNF473	chr19	50528787	50528788	-191	Drug_ASP_92_rs73935150
Drug_ASP_77_rs6031867	GO Biological Process	GO:0006396	RNA processing	8	6.9032e-22	9.07426e-18	1.13428e-18	9.59058	3.23234	31	0.0296545	0.284404	764	0.255809	1	1	1.46378	3.41582	5	880	0.0694444	0.00568182	chr20_43540321_43540322	PABPC1L	chr20	43540321	43540322	1619	Drug_ASP_77_rs6031867
Drug_ASP_106_rs891159	GO Biological Process	GO:0006396	RNA processing	8	6.9032e-22	9.07426e-18	1.13428e-18	9.59058	3.23234	31	0.0296545	0.284404	764	0.255809	1	1	1.46378	3.41582	5	880	0.0694444	0.00568182	chr5_81491087_81491088	RPS23	chr5	81491087	81491088	83308	Drug_ASP_106_rs891159
Drug_PRED_62_rs891159	GO Biological Process	GO:0006396	RNA processing	8	6.9032e-22	9.07426e-18	1.13428e-18	9.59058	3.23234	31	0.0296545	0.284404	764	0.255809	1	1	1.46378	3.41582	5	880	0.0694444	0.00568182	chr5_81491087_81491088	RPS23	chr5	81491087	81491088	83308	Drug_PRED_62_rs891159
Drug_ASP_106_rs891159	GO Biological Process	GO:0006396	RNA processing	8	6.9032e-22	9.07426e-18	1.13428e-18	9.59058	3.23234	31	0.0296545	0.284404	764	0.255809	1	1	1.46378	3.41582	5	880	0.0694444	0.00568182	chr5_81491087_81491088	RPS23	chr5	81491087	81491088	83308	Drug_ASP_106_rs891159
Drug_PRED_62_rs891159	GO Biological Process	GO:0006396	RNA processing	8	6.9032e-22	9.07426e-18	1.13428e-18	9.59058	3.23234	31	0.0296545	0.284404	764	0.255809	1	1	1.46378	3.41582	5	880	0.0694444	0.00568182	chr5_81491087_81491088	RPS23	chr5	81491087	81491088	83308	Drug_PRED_62_rs891159
Drug_ASP_50_rs1864183	GO Biological Process	GO:0006396	RNA processing	8	6.9032e-22	9.07426e-18	1.13428e-18	9.59058	3.23234	31	0.0296545	0.284404	764	0.255809	1	1	1.46378	3.41582	5	880	0.0694444	0.00568182	chr5_81549216_81549217	RPS23	chr5	81549216	81549217	25179	Drug_ASP_50_rs1864183
Drug_ASP_49_rs1864182	GO Biological Process	GO:0006396	RNA processing	8	6.9032e-22	9.07426e-18	1.13428e-18	9.59058	3.23234	31	0.0296545	0.284404	764	0.255809	1	1	1.46378	3.41582	5	880	0.0694444	0.00568182	chr5_81549240_81549241	RPS23	chr5	81549240	81549241	25155	Drug_ASP_49_rs1864182
Drug_ASP_13_rs111772743	GO Biological Process	GO:0006396	RNA processing	8	6.9032e-22	9.07426e-18	1.13428e-18	9.59058	3.23234	31	0.0296545	0.284404	764	0.255809	1	1	1.46378	3.41582	5	880	0.0694444	0.00568182	chr5_81569088_81569089	RPS23	chr5	81569088	81569089	5307	Drug_ASP_13_rs111772743
Drug_ASP_65_rs3738	GO Biological Process	GO:0006396	RNA processing	8	6.9032e-22	9.07426e-18	1.13428e-18	9.59058	3.23234	31	0.0296545	0.284404	764	0.255809	1	1	1.46378	3.41582	5	880	0.0694444	0.00568182	chr5_81569293_81569294	RPS23	chr5	81569293	81569294	5102	Drug_ASP_65_rs3738
Drug_ASP_66_rs3739	GO Biological Process	GO:0006396	RNA processing	8	6.9032e-22	9.07426e-18	1.13428e-18	9.59058	3.23234	31	0.0296545	0.284404	764	0.255809	1	1	1.46378	3.41582	5	880	0.0694444	0.00568182	chr5_81569311_81569312	RPS23	chr5	81569311	81569312	5084	Drug_ASP_66_rs3739
Drug_ASP_84_rs6880209	GO Biological Process	GO:0006396	RNA processing	8	6.9032e-22	9.07426e-18	1.13428e-18	9.59058	3.23234	31	0.0296545	0.284404	764	0.255809	1	1	1.46378	3.41582	5	880	0.0694444	0.00568182	chr5_81574182_81574183	RPS23	chr5	81574182	81574183	213	Drug_ASP_84_rs6880209
Drug_ASP_32_rs12831938	GO Biological Process	GO:0006397	mRNA processing	9	2.98732e-20	3.92683e-16	4.36314e-17	13.4434	1.78527	24	0.0163786	0.220184	388	0.102956	1	1	2.2451	1.78166	4	459	0.0555556	0.0087146	chr12_132280509_132280510	SFSWAP	chr12	132280509	132280510	84828	Drug_ASP_32_rs12831938
Drug_ASP_38_rs155249	GO Biological Process	GO:0006397	mRNA processing	9	2.98732e-20	3.92683e-16	4.36314e-17	13.4434	1.78527	24	0.0163786	0.220184	388	0.102956	1	1	2.2451	1.78166	4	459	0.0555556	0.0087146	chr16_2312012_2312013	RNPS1	chr16	2312012	2312013	5591	Drug_ASP_38_rs155249
Drug_ASP_102_rs79125155	GO Biological Process	GO:0006397	mRNA processing	9	2.98732e-20	3.92683e-16	4.36314e-17	13.4434	1.78527	24	0.0163786	0.220184	388	0.102956	1	1	2.2451	1.78166	4	459	0.0555556	0.0087146	chr19_50478852_50478853	ZNF473	chr19	50478852	50478853	-50126	Drug_ASP_102_rs79125155
Drug_ASP_23_rs11879659	GO Biological Process	GO:0006397	mRNA processing	9	2.98732e-20	3.92683e-16	4.36314e-17	13.4434	1.78527	24	0.0163786	0.220184	388	0.102956	1	1	2.2451	1.78166	4	459	0.0555556	0.0087146	chr19_50490522_50490523	ZNF473	chr19	50490522	50490523	-38456	Drug_ASP_23_rs11879659
Drug_ASP_22_rs11879641	GO Biological Process	GO:0006397	mRNA processing	9	2.98732e-20	3.92683e-16	4.36314e-17	13.4434	1.78527	24	0.0163786	0.220184	388	0.102956	1	1	2.2451	1.78166	4	459	0.0555556	0.0087146	chr19_50490570_50490571	ZNF473	chr19	50490570	50490571	-38408	Drug_ASP_22_rs11879641
Drug_ASP_24_rs11879713	GO Biological Process	GO:0006397	mRNA processing	9	2.98732e-20	3.92683e-16	4.36314e-17	13.4434	1.78527	24	0.0163786	0.220184	388	0.102956	1	1	2.2451	1.78166	4	459	0.0555556	0.0087146	chr19_50490768_50490769	ZNF473	chr19	50490768	50490769	-38210	Drug_ASP_24_rs11879713
Drug_ASP_48_rs181644066	GO Biological Process	GO:0006397	mRNA processing	9	2.98732e-20	3.92683e-16	4.36314e-17	13.4434	1.78527	24	0.0163786	0.220184	388	0.102956	1	1	2.2451	1.78166	4	459	0.0555556	0.0087146	chr19_50491047_50491048	ZNF473	chr19	50491047	50491048	-37931	Drug_ASP_48_rs181644066
Drug_ASP_107_rs9304696	GO Biological Process	GO:0006397	mRNA processing	9	2.98732e-20	3.92683e-16	4.36314e-17	13.4434	1.78527	24	0.0163786	0.220184	388	0.102956	1	1	2.2451	1.78166	4	459	0.0555556	0.0087146	chr19_50498328_50498329	ZNF473	chr19	50498328	50498329	-30650	Drug_ASP_107_rs9304696
Drug_ASP_3_rs10407013	GO Biological Process	GO:0006397	mRNA processing	9	2.98732e-20	3.92683e-16	4.36314e-17	13.4434	1.78527	24	0.0163786	0.220184	388	0.102956	1	1	2.2451	1.78166	4	459	0.0555556	0.0087146	chr19_50501054_50501055	ZNF473	chr19	50501054	50501055	-27924	Drug_ASP_3_rs10407013
Drug_ASP_75_rs56969688	GO Biological Process	GO:0006397	mRNA processing	9	2.98732e-20	3.92683e-16	4.36314e-17	13.4434	1.78527	24	0.0163786	0.220184	388	0.102956	1	1	2.2451	1.78166	4	459	0.0555556	0.0087146	chr19_50501282_50501283	ZNF473	chr19	50501282	50501283	-27696	Drug_ASP_75_rs56969688
Drug_ASP_89_rs73935135	GO Biological Process	GO:0006397	mRNA processing	9	2.98732e-20	3.92683e-16	4.36314e-17	13.4434	1.78527	24	0.0163786	0.220184	388	0.102956	1	1	2.2451	1.78166	4	459	0.0555556	0.0087146	chr19_50506872_50506873	ZNF473	chr19	50506872	50506873	-22106	Drug_ASP_89_rs73935135
Drug_ASP_90_rs73935136	GO Biological Process	GO:0006397	mRNA processing	9	2.98732e-20	3.92683e-16	4.36314e-17	13.4434	1.78527	24	0.0163786	0.220184	388	0.102956	1	1	2.2451	1.78166	4	459	0.0555556	0.0087146	chr19_50507113_50507114	ZNF473	chr19	50507113	50507114	-21865	Drug_ASP_90_rs73935136
Drug_ASP_5_rs10411204	GO Biological Process	GO:0006397	mRNA processing	9	2.98732e-20	3.92683e-16	4.36314e-17	13.4434	1.78527	24	0.0163786	0.220184	388	0.102956	1	1	2.2451	1.78166	4	459	0.0555556	0.0087146	chr19_50507336_50507337	ZNF473	chr19	50507336	50507337	-21642	Drug_ASP_5_rs10411204
Drug_ASP_8_rs10412963	GO Biological Process	GO:0006397	mRNA processing	9	2.98732e-20	3.92683e-16	4.36314e-17	13.4434	1.78527	24	0.0163786	0.220184	388	0.102956	1	1	2.2451	1.78166	4	459	0.0555556	0.0087146	chr19_50507361_50507362	ZNF473	chr19	50507361	50507362	-21617	Drug_ASP_8_rs10412963
Drug_ASP_6_rs10411985	GO Biological Process	GO:0006397	mRNA processing	9	2.98732e-20	3.92683e-16	4.36314e-17	13.4434	1.78527	24	0.0163786	0.220184	388	0.102956	1	1	2.2451	1.78166	4	459	0.0555556	0.0087146	chr19_50507495_50507496	ZNF473	chr19	50507495	50507496	-21483	Drug_ASP_6_rs10411985
Drug_ASP_74_rs56229440	GO Biological Process	GO:0006397	mRNA processing	9	2.98732e-20	3.92683e-16	4.36314e-17	13.4434	1.78527	24	0.0163786	0.220184	388	0.102956	1	1	2.2451	1.78166	4	459	0.0555556	0.0087146	chr19_50507535_50507536	ZNF473	chr19	50507535	50507536	-21443	Drug_ASP_74_rs56229440
Drug_ASP_60_rs28594879	GO Biological Process	GO:0006397	mRNA processing	9	2.98732e-20	3.92683e-16	4.36314e-17	13.4434	1.78527	24	0.0163786	0.220184	388	0.102956	1	1	2.2451	1.78166	4	459	0.0555556	0.0087146	chr19_50507584_50507585	ZNF473	chr19	50507584	50507585	-21394	Drug_ASP_60_rs28594879
Drug_ASP_91_rs73935147	GO Biological Process	GO:0006397	mRNA processing	9	2.98732e-20	3.92683e-16	4.36314e-17	13.4434	1.78527	24	0.0163786	0.220184	388	0.102956	1	1	2.2451	1.78166	4	459	0.0555556	0.0087146	chr19_50521476_50521477	ZNF473	chr19	50521476	50521477	-7502	Drug_ASP_91_rs73935147
Drug_ASP_16_rs114425365	GO Biological Process	GO:0006397	mRNA processing	9	2.98732e-20	3.92683e-16	4.36314e-17	13.4434	1.78527	24	0.0163786	0.220184	388	0.102956	1	1	2.2451	1.78166	4	459	0.0555556	0.0087146	chr19_50526252_50526253	ZNF473	chr19	50526252	50526253	-2726	Drug_ASP_16_rs114425365
Drug_ASP_78_rs60536986	GO Biological Process	GO:0006397	mRNA processing	9	2.98732e-20	3.92683e-16	4.36314e-17	13.4434	1.78527	24	0.0163786	0.220184	388	0.102956	1	1	2.2451	1.78166	4	459	0.0555556	0.0087146	chr19_50526278_50526279	ZNF473	chr19	50526278	50526279	-2700	Drug_ASP_78_rs60536986
Drug_ASP_4_rs10410420	GO Biological Process	GO:0006397	mRNA processing	9	2.98732e-20	3.92683e-16	4.36314e-17	13.4434	1.78527	24	0.0163786	0.220184	388	0.102956	1	1	2.2451	1.78166	4	459	0.0555556	0.0087146	chr19_50528594_50528595	ZNF473	chr19	50528594	50528595	-384	Drug_ASP_4_rs10410420
Drug_ASP_7_rs10412158	GO Biological Process	GO:0006397	mRNA processing	9	2.98732e-20	3.92683e-16	4.36314e-17	13.4434	1.78527	24	0.0163786	0.220184	388	0.102956	1	1	2.2451	1.78166	4	459	0.0555556	0.0087146	chr19_50528696_50528697	ZNF473	chr19	50528696	50528697	-282	Drug_ASP_7_rs10412158
Drug_ASP_92_rs73935150	GO Biological Process	GO:0006397	mRNA processing	9	2.98732e-20	3.92683e-16	4.36314e-17	13.4434	1.78527	24	0.0163786	0.220184	388	0.102956	1	1	2.2451	1.78166	4	459	0.0555556	0.0087146	chr19_50528787_50528788	ZNF473	chr19	50528787	50528788	-191	Drug_ASP_92_rs73935150
Drug_ASP_77_rs6031867	GO Biological Process	GO:0006397	mRNA processing	9	2.98732e-20	3.92683e-16	4.36314e-17	13.4434	1.78527	24	0.0163786	0.220184	388	0.102956	1	1	2.2451	1.78166	4	459	0.0555556	0.0087146	chr20_43540321_43540322	PABPC1L	chr20	43540321	43540322	1619	Drug_ASP_77_rs6031867
Drug_ASP_102_rs79125155	GO Biological Process	GO:0006398	mRNA 3'-end processing by stem-loop binding and cleavage	1	2.59943e-60	3.41696e-56	3.41696e-56	1507.6	0.0139295	21	0.000127793	0.192661	81	0.01926	1	1	51.525	0.019408	1	5	0.0138889	0.2	chr19_50478852_50478853	ZNF473	chr19	50478852	50478853	-50126	Drug_ASP_102_rs79125155
Drug_ASP_23_rs11879659	GO Biological Process	GO:0006398	mRNA 3'-end processing by stem-loop binding and cleavage	1	2.59943e-60	3.41696e-56	3.41696e-56	1507.6	0.0139295	21	0.000127793	0.192661	81	0.01926	1	1	51.525	0.019408	1	5	0.0138889	0.2	chr19_50490522_50490523	ZNF473	chr19	50490522	50490523	-38456	Drug_ASP_23_rs11879659
Drug_ASP_22_rs11879641	GO Biological Process	GO:0006398	mRNA 3'-end processing by stem-loop binding and cleavage	1	2.59943e-60	3.41696e-56	3.41696e-56	1507.6	0.0139295	21	0.000127793	0.192661	81	0.01926	1	1	51.525	0.019408	1	5	0.0138889	0.2	chr19_50490570_50490571	ZNF473	chr19	50490570	50490571	-38408	Drug_ASP_22_rs11879641
Drug_ASP_24_rs11879713	GO Biological Process	GO:0006398	mRNA 3'-end processing by stem-loop binding and cleavage	1	2.59943e-60	3.41696e-56	3.41696e-56	1507.6	0.0139295	21	0.000127793	0.192661	81	0.01926	1	1	51.525	0.019408	1	5	0.0138889	0.2	chr19_50490768_50490769	ZNF473	chr19	50490768	50490769	-38210	Drug_ASP_24_rs11879713
Drug_ASP_48_rs181644066	GO Biological Process	GO:0006398	mRNA 3'-end processing by stem-loop binding and cleavage	1	2.59943e-60	3.41696e-56	3.41696e-56	1507.6	0.0139295	21	0.000127793	0.192661	81	0.01926	1	1	51.525	0.019408	1	5	0.0138889	0.2	chr19_50491047_50491048	ZNF473	chr19	50491047	50491048	-37931	Drug_ASP_48_rs181644066
Drug_ASP_107_rs9304696	GO Biological Process	GO:0006398	mRNA 3'-end processing by stem-loop binding and cleavage	1	2.59943e-60	3.41696e-56	3.41696e-56	1507.6	0.0139295	21	0.000127793	0.192661	81	0.01926	1	1	51.525	0.019408	1	5	0.0138889	0.2	chr19_50498328_50498329	ZNF473	chr19	50498328	50498329	-30650	Drug_ASP_107_rs9304696
Drug_ASP_3_rs10407013	GO Biological Process	GO:0006398	mRNA 3'-end processing by stem-loop binding and cleavage	1	2.59943e-60	3.41696e-56	3.41696e-56	1507.6	0.0139295	21	0.000127793	0.192661	81	0.01926	1	1	51.525	0.019408	1	5	0.0138889	0.2	chr19_50501054_50501055	ZNF473	chr19	50501054	50501055	-27924	Drug_ASP_3_rs10407013
Drug_ASP_75_rs56969688	GO Biological Process	GO:0006398	mRNA 3'-end processing by stem-loop binding and cleavage	1	2.59943e-60	3.41696e-56	3.41696e-56	1507.6	0.0139295	21	0.000127793	0.192661	81	0.01926	1	1	51.525	0.019408	1	5	0.0138889	0.2	chr19_50501282_50501283	ZNF473	chr19	50501282	50501283	-27696	Drug_ASP_75_rs56969688
Drug_ASP_89_rs73935135	GO Biological Process	GO:0006398	mRNA 3'-end processing by stem-loop binding and cleavage	1	2.59943e-60	3.41696e-56	3.41696e-56	1507.6	0.0139295	21	0.000127793	0.192661	81	0.01926	1	1	51.525	0.019408	1	5	0.0138889	0.2	chr19_50506872_50506873	ZNF473	chr19	50506872	50506873	-22106	Drug_ASP_89_rs73935135
Drug_ASP_90_rs73935136	GO Biological Process	GO:0006398	mRNA 3'-end processing by stem-loop binding and cleavage	1	2.59943e-60	3.41696e-56	3.41696e-56	1507.6	0.0139295	21	0.000127793	0.192661	81	0.01926	1	1	51.525	0.019408	1	5	0.0138889	0.2	chr19_50507113_50507114	ZNF473	chr19	50507113	50507114	-21865	Drug_ASP_90_rs73935136
Drug_ASP_5_rs10411204	GO Biological Process	GO:0006398	mRNA 3'-end processing by stem-loop binding and cleavage	1	2.59943e-60	3.41696e-56	3.41696e-56	1507.6	0.0139295	21	0.000127793	0.192661	81	0.01926	1	1	51.525	0.019408	1	5	0.0138889	0.2	chr19_50507336_50507337	ZNF473	chr19	50507336	50507337	-21642	Drug_ASP_5_rs10411204
Drug_ASP_8_rs10412963	GO Biological Process	GO:0006398	mRNA 3'-end processing by stem-loop binding and cleavage	1	2.59943e-60	3.41696e-56	3.41696e-56	1507.6	0.0139295	21	0.000127793	0.192661	81	0.01926	1	1	51.525	0.019408	1	5	0.0138889	0.2	chr19_50507361_50507362	ZNF473	chr19	50507361	50507362	-21617	Drug_ASP_8_rs10412963
Drug_ASP_6_rs10411985	GO Biological Process	GO:0006398	mRNA 3'-end processing by stem-loop binding and cleavage	1	2.59943e-60	3.41696e-56	3.41696e-56	1507.6	0.0139295	21	0.000127793	0.192661	81	0.01926	1	1	51.525	0.019408	1	5	0.0138889	0.2	chr19_50507495_50507496	ZNF473	chr19	50507495	50507496	-21483	Drug_ASP_6_rs10411985
Drug_ASP_74_rs56229440	GO Biological Process	GO:0006398	mRNA 3'-end processing by stem-loop binding and cleavage	1	2.59943e-60	3.41696e-56	3.41696e-56	1507.6	0.0139295	21	0.000127793	0.192661	81	0.01926	1	1	51.525	0.019408	1	5	0.0138889	0.2	chr19_50507535_50507536	ZNF473	chr19	50507535	50507536	-21443	Drug_ASP_74_rs56229440
Drug_ASP_60_rs28594879	GO Biological Process	GO:0006398	mRNA 3'-end processing by stem-loop binding and cleavage	1	2.59943e-60	3.41696e-56	3.41696e-56	1507.6	0.0139295	21	0.000127793	0.192661	81	0.01926	1	1	51.525	0.019408	1	5	0.0138889	0.2	chr19_50507584_50507585	ZNF473	chr19	50507584	50507585	-21394	Drug_ASP_60_rs28594879
Drug_ASP_91_rs73935147	GO Biological Process	GO:0006398	mRNA 3'-end processing by stem-loop binding and cleavage	1	2.59943e-60	3.41696e-56	3.41696e-56	1507.6	0.0139295	21	0.000127793	0.192661	81	0.01926	1	1	51.525	0.019408	1	5	0.0138889	0.2	chr19_50521476_50521477	ZNF473	chr19	50521476	50521477	-7502	Drug_ASP_91_rs73935147
Drug_ASP_16_rs114425365	GO Biological Process	GO:0006398	mRNA 3'-end processing by stem-loop binding and cleavage	1	2.59943e-60	3.41696e-56	3.41696e-56	1507.6	0.0139295	21	0.000127793	0.192661	81	0.01926	1	1	51.525	0.019408	1	5	0.0138889	0.2	chr19_50526252_50526253	ZNF473	chr19	50526252	50526253	-2726	Drug_ASP_16_rs114425365
Drug_ASP_78_rs60536986	GO Biological Process	GO:0006398	mRNA 3'-end processing by stem-loop binding and cleavage	1	2.59943e-60	3.41696e-56	3.41696e-56	1507.6	0.0139295	21	0.000127793	0.192661	81	0.01926	1	1	51.525	0.019408	1	5	0.0138889	0.2	chr19_50526278_50526279	ZNF473	chr19	50526278	50526279	-2700	Drug_ASP_78_rs60536986
Drug_ASP_4_rs10410420	GO Biological Process	GO:0006398	mRNA 3'-end processing by stem-loop binding and cleavage	1	2.59943e-60	3.41696e-56	3.41696e-56	1507.6	0.0139295	21	0.000127793	0.192661	81	0.01926	1	1	51.525	0.019408	1	5	0.0138889	0.2	chr19_50528594_50528595	ZNF473	chr19	50528594	50528595	-384	Drug_ASP_4_rs10410420
Drug_ASP_7_rs10412158	GO Biological Process	GO:0006398	mRNA 3'-end processing by stem-loop binding and cleavage	1	2.59943e-60	3.41696e-56	3.41696e-56	1507.6	0.0139295	21	0.000127793	0.192661	81	0.01926	1	1	51.525	0.019408	1	5	0.0138889	0.2	chr19_50528696_50528697	ZNF473	chr19	50528696	50528697	-282	Drug_ASP_7_rs10412158
Drug_ASP_92_rs73935150	GO Biological Process	GO:0006398	mRNA 3'-end processing by stem-loop binding and cleavage	1	2.59943e-60	3.41696e-56	3.41696e-56	1507.6	0.0139295	21	0.000127793	0.192661	81	0.01926	1	1	51.525	0.019408	1	5	0.0138889	0.2	chr19_50528787_50528788	ZNF473	chr19	50528787	50528788	-191	Drug_ASP_92_rs73935150
Drug_ASP_38_rs155249	GO Biological Process	GO:0006401	RNA catabolic process	53	1.94989e-08	0.000256312	4.83608e-06	11.6334	0.859592	10	0.00788616	0.0917431	269	0.0666059	1	1	3.22031	0.931587	3	240	0.0416667	0.0125	chr16_2312012_2312013	RNPS1	chr16	2312012	2312013	5591	Drug_ASP_38_rs155249
Drug_ASP_71_rs55985421	GO Biological Process	GO:0006401	RNA catabolic process	53	1.94989e-08	0.000256312	4.83608e-06	11.6334	0.859592	10	0.00788616	0.0917431	269	0.0666059	1	1	3.22031	0.931587	3	240	0.0416667	0.0125	chr5_137841263_137841264	ETF1	chr5	137841263	137841264	37725	Drug_ASP_71_rs55985421
Drug_ASP_37_rs154076	GO Biological Process	GO:0006401	RNA catabolic process	53	1.94989e-08	0.000256312	4.83608e-06	11.6334	0.859592	10	0.00788616	0.0917431	269	0.0666059	1	1	3.22031	0.931587	3	240	0.0416667	0.0125	chr5_137863134_137863135	ETF1	chr5	137863134	137863135	15854	Drug_ASP_37_rs154076
Drug_ASP_106_rs891159	GO Biological Process	GO:0006401	RNA catabolic process	53	1.94989e-08	0.000256312	4.83608e-06	11.6334	0.859592	10	0.00788616	0.0917431	269	0.0666059	1	1	3.22031	0.931587	3	240	0.0416667	0.0125	chr5_81491087_81491088	RPS23	chr5	81491087	81491088	83308	Drug_ASP_106_rs891159
Drug_PRED_62_rs891159	GO Biological Process	GO:0006401	RNA catabolic process	53	1.94989e-08	0.000256312	4.83608e-06	11.6334	0.859592	10	0.00788616	0.0917431	269	0.0666059	1	1	3.22031	0.931587	3	240	0.0416667	0.0125	chr5_81491087_81491088	RPS23	chr5	81491087	81491088	83308	Drug_PRED_62_rs891159
Drug_ASP_106_rs891159	GO Biological Process	GO:0006401	RNA catabolic process	53	1.94989e-08	0.000256312	4.83608e-06	11.6334	0.859592	10	0.00788616	0.0917431	269	0.0666059	1	1	3.22031	0.931587	3	240	0.0416667	0.0125	chr5_81491087_81491088	RPS23	chr5	81491087	81491088	83308	Drug_ASP_106_rs891159
Drug_PRED_62_rs891159	GO Biological Process	GO:0006401	RNA catabolic process	53	1.94989e-08	0.000256312	4.83608e-06	11.6334	0.859592	10	0.00788616	0.0917431	269	0.0666059	1	1	3.22031	0.931587	3	240	0.0416667	0.0125	chr5_81491087_81491088	RPS23	chr5	81491087	81491088	83308	Drug_PRED_62_rs891159
Drug_ASP_50_rs1864183	GO Biological Process	GO:0006401	RNA catabolic process	53	1.94989e-08	0.000256312	4.83608e-06	11.6334	0.859592	10	0.00788616	0.0917431	269	0.0666059	1	1	3.22031	0.931587	3	240	0.0416667	0.0125	chr5_81549216_81549217	RPS23	chr5	81549216	81549217	25179	Drug_ASP_50_rs1864183
Drug_ASP_49_rs1864182	GO Biological Process	GO:0006401	RNA catabolic process	53	1.94989e-08	0.000256312	4.83608e-06	11.6334	0.859592	10	0.00788616	0.0917431	269	0.0666059	1	1	3.22031	0.931587	3	240	0.0416667	0.0125	chr5_81549240_81549241	RPS23	chr5	81549240	81549241	25155	Drug_ASP_49_rs1864182
Drug_ASP_13_rs111772743	GO Biological Process	GO:0006401	RNA catabolic process	53	1.94989e-08	0.000256312	4.83608e-06	11.6334	0.859592	10	0.00788616	0.0917431	269	0.0666059	1	1	3.22031	0.931587	3	240	0.0416667	0.0125	chr5_81569088_81569089	RPS23	chr5	81569088	81569089	5307	Drug_ASP_13_rs111772743
Drug_ASP_65_rs3738	GO Biological Process	GO:0006401	RNA catabolic process	53	1.94989e-08	0.000256312	4.83608e-06	11.6334	0.859592	10	0.00788616	0.0917431	269	0.0666059	1	1	3.22031	0.931587	3	240	0.0416667	0.0125	chr5_81569293_81569294	RPS23	chr5	81569293	81569294	5102	Drug_ASP_65_rs3738
Drug_ASP_66_rs3739	GO Biological Process	GO:0006401	RNA catabolic process	53	1.94989e-08	0.000256312	4.83608e-06	11.6334	0.859592	10	0.00788616	0.0917431	269	0.0666059	1	1	3.22031	0.931587	3	240	0.0416667	0.0125	chr5_81569311_81569312	RPS23	chr5	81569311	81569312	5084	Drug_ASP_66_rs3739
Drug_ASP_84_rs6880209	GO Biological Process	GO:0006401	RNA catabolic process	53	1.94989e-08	0.000256312	4.83608e-06	11.6334	0.859592	10	0.00788616	0.0917431	269	0.0666059	1	1	3.22031	0.931587	3	240	0.0416667	0.0125	chr5_81574182_81574183	RPS23	chr5	81574182	81574183	213	Drug_ASP_84_rs6880209
Drug_ASP_38_rs155249	GO Biological Process	GO:0006402	mRNA catabolic process	44	5.42855e-09	7.13583e-05	1.62178e-06	13.341	0.749568	10	0.00687677	0.0917431	224	0.0494227	1	1	3.64564	0.822901	3	212	0.0416667	0.0141509	chr16_2312012_2312013	RNPS1	chr16	2312012	2312013	5591	Drug_ASP_38_rs155249
Drug_ASP_71_rs55985421	GO Biological Process	GO:0006402	mRNA catabolic process	44	5.42855e-09	7.13583e-05	1.62178e-06	13.341	0.749568	10	0.00687677	0.0917431	224	0.0494227	1	1	3.64564	0.822901	3	212	0.0416667	0.0141509	chr5_137841263_137841264	ETF1	chr5	137841263	137841264	37725	Drug_ASP_71_rs55985421
Drug_ASP_37_rs154076	GO Biological Process	GO:0006402	mRNA catabolic process	44	5.42855e-09	7.13583e-05	1.62178e-06	13.341	0.749568	10	0.00687677	0.0917431	224	0.0494227	1	1	3.64564	0.822901	3	212	0.0416667	0.0141509	chr5_137863134_137863135	ETF1	chr5	137863134	137863135	15854	Drug_ASP_37_rs154076
Drug_ASP_106_rs891159	GO Biological Process	GO:0006402	mRNA catabolic process	44	5.42855e-09	7.13583e-05	1.62178e-06	13.341	0.749568	10	0.00687677	0.0917431	224	0.0494227	1	1	3.64564	0.822901	3	212	0.0416667	0.0141509	chr5_81491087_81491088	RPS23	chr5	81491087	81491088	83308	Drug_ASP_106_rs891159
Drug_PRED_62_rs891159	GO Biological Process	GO:0006402	mRNA catabolic process	44	5.42855e-09	7.13583e-05	1.62178e-06	13.341	0.749568	10	0.00687677	0.0917431	224	0.0494227	1	1	3.64564	0.822901	3	212	0.0416667	0.0141509	chr5_81491087_81491088	RPS23	chr5	81491087	81491088	83308	Drug_PRED_62_rs891159
Drug_ASP_106_rs891159	GO Biological Process	GO:0006402	mRNA catabolic process	44	5.42855e-09	7.13583e-05	1.62178e-06	13.341	0.749568	10	0.00687677	0.0917431	224	0.0494227	1	1	3.64564	0.822901	3	212	0.0416667	0.0141509	chr5_81491087_81491088	RPS23	chr5	81491087	81491088	83308	Drug_ASP_106_rs891159
Drug_PRED_62_rs891159	GO Biological Process	GO:0006402	mRNA catabolic process	44	5.42855e-09	7.13583e-05	1.62178e-06	13.341	0.749568	10	0.00687677	0.0917431	224	0.0494227	1	1	3.64564	0.822901	3	212	0.0416667	0.0141509	chr5_81491087_81491088	RPS23	chr5	81491087	81491088	83308	Drug_PRED_62_rs891159
Drug_ASP_50_rs1864183	GO Biological Process	GO:0006402	mRNA catabolic process	44	5.42855e-09	7.13583e-05	1.62178e-06	13.341	0.749568	10	0.00687677	0.0917431	224	0.0494227	1	1	3.64564	0.822901	3	212	0.0416667	0.0141509	chr5_81549216_81549217	RPS23	chr5	81549216	81549217	25179	Drug_ASP_50_rs1864183
Drug_ASP_49_rs1864182	GO Biological Process	GO:0006402	mRNA catabolic process	44	5.42855e-09	7.13583e-05	1.62178e-06	13.341	0.749568	10	0.00687677	0.0917431	224	0.0494227	1	1	3.64564	0.822901	3	212	0.0416667	0.0141509	chr5_81549240_81549241	RPS23	chr5	81549240	81549241	25155	Drug_ASP_49_rs1864182
Drug_ASP_13_rs111772743	GO Biological Process	GO:0006402	mRNA catabolic process	44	5.42855e-09	7.13583e-05	1.62178e-06	13.341	0.749568	10	0.00687677	0.0917431	224	0.0494227	1	1	3.64564	0.822901	3	212	0.0416667	0.0141509	chr5_81569088_81569089	RPS23	chr5	81569088	81569089	5307	Drug_ASP_13_rs111772743
Drug_ASP_65_rs3738	GO Biological Process	GO:0006402	mRNA catabolic process	44	5.42855e-09	7.13583e-05	1.62178e-06	13.341	0.749568	10	0.00687677	0.0917431	224	0.0494227	1	1	3.64564	0.822901	3	212	0.0416667	0.0141509	chr5_81569293_81569294	RPS23	chr5	81569293	81569294	5102	Drug_ASP_65_rs3738
Drug_ASP_66_rs3739	GO Biological Process	GO:0006402	mRNA catabolic process	44	5.42855e-09	7.13583e-05	1.62178e-06	13.341	0.749568	10	0.00687677	0.0917431	224	0.0494227	1	1	3.64564	0.822901	3	212	0.0416667	0.0141509	chr5_81569311_81569312	RPS23	chr5	81569311	81569312	5084	Drug_ASP_66_rs3739
Drug_ASP_84_rs6880209	GO Biological Process	GO:0006402	mRNA catabolic process	44	5.42855e-09	7.13583e-05	1.62178e-06	13.341	0.749568	10	0.00687677	0.0917431	224	0.0494227	1	1	3.64564	0.822901	3	212	0.0416667	0.0141509	chr5_81574182_81574183	RPS23	chr5	81574182	81574183	213	Drug_ASP_84_rs6880209
Drug_ASP_71_rs55985421	GO Biological Process	GO:0006412	translation	97	5.32671e-06	0.0700196	0.000721851	7.1804	1.25341	9	0.0114992	0.0825688	1078	0.426401	1	1	1.38137	1.44784	2	373	0.0277778	0.00536193	chr5_137841263_137841264	ETF1	chr5	137841263	137841264	37725	Drug_ASP_71_rs55985421
Drug_ASP_37_rs154076	GO Biological Process	GO:0006412	translation	97	5.32671e-06	0.0700196	0.000721851	7.1804	1.25341	9	0.0114992	0.0825688	1078	0.426401	1	1	1.38137	1.44784	2	373	0.0277778	0.00536193	chr5_137863134_137863135	ETF1	chr5	137863134	137863135	15854	Drug_ASP_37_rs154076
Drug_ASP_106_rs891159	GO Biological Process	GO:0006412	translation	97	5.32671e-06	0.0700196	0.000721851	7.1804	1.25341	9	0.0114992	0.0825688	1078	0.426401	1	1	1.38137	1.44784	2	373	0.0277778	0.00536193	chr5_81491087_81491088	RPS23	chr5	81491087	81491088	83308	Drug_ASP_106_rs891159
Drug_PRED_62_rs891159	GO Biological Process	GO:0006412	translation	97	5.32671e-06	0.0700196	0.000721851	7.1804	1.25341	9	0.0114992	0.0825688	1078	0.426401	1	1	1.38137	1.44784	2	373	0.0277778	0.00536193	chr5_81491087_81491088	RPS23	chr5	81491087	81491088	83308	Drug_PRED_62_rs891159
Drug_ASP_106_rs891159	GO Biological Process	GO:0006412	translation	97	5.32671e-06	0.0700196	0.000721851	7.1804	1.25341	9	0.0114992	0.0825688	1078	0.426401	1	1	1.38137	1.44784	2	373	0.0277778	0.00536193	chr5_81491087_81491088	RPS23	chr5	81491087	81491088	83308	Drug_ASP_106_rs891159
Drug_PRED_62_rs891159	GO Biological Process	GO:0006412	translation	97	5.32671e-06	0.0700196	0.000721851	7.1804	1.25341	9	0.0114992	0.0825688	1078	0.426401	1	1	1.38137	1.44784	2	373	0.0277778	0.00536193	chr5_81491087_81491088	RPS23	chr5	81491087	81491088	83308	Drug_PRED_62_rs891159
Drug_ASP_50_rs1864183	GO Biological Process	GO:0006412	translation	97	5.32671e-06	0.0700196	0.000721851	7.1804	1.25341	9	0.0114992	0.0825688	1078	0.426401	1	1	1.38137	1.44784	2	373	0.0277778	0.00536193	chr5_81549216_81549217	RPS23	chr5	81549216	81549217	25179	Drug_ASP_50_rs1864183
Drug_ASP_49_rs1864182	GO Biological Process	GO:0006412	translation	97	5.32671e-06	0.0700196	0.000721851	7.1804	1.25341	9	0.0114992	0.0825688	1078	0.426401	1	1	1.38137	1.44784	2	373	0.0277778	0.00536193	chr5_81549240_81549241	RPS23	chr5	81549240	81549241	25155	Drug_ASP_49_rs1864182
Drug_ASP_13_rs111772743	GO Biological Process	GO:0006412	translation	97	5.32671e-06	0.0700196	0.000721851	7.1804	1.25341	9	0.0114992	0.0825688	1078	0.426401	1	1	1.38137	1.44784	2	373	0.0277778	0.00536193	chr5_81569088_81569089	RPS23	chr5	81569088	81569089	5307	Drug_ASP_13_rs111772743
Drug_ASP_65_rs3738	GO Biological Process	GO:0006412	translation	97	5.32671e-06	0.0700196	0.000721851	7.1804	1.25341	9	0.0114992	0.0825688	1078	0.426401	1	1	1.38137	1.44784	2	373	0.0277778	0.00536193	chr5_81569293_81569294	RPS23	chr5	81569293	81569294	5102	Drug_ASP_65_rs3738
Drug_ASP_66_rs3739	GO Biological Process	GO:0006412	translation	97	5.32671e-06	0.0700196	0.000721851	7.1804	1.25341	9	0.0114992	0.0825688	1078	0.426401	1	1	1.38137	1.44784	2	373	0.0277778	0.00536193	chr5_81569311_81569312	RPS23	chr5	81569311	81569312	5084	Drug_ASP_66_rs3739
Drug_ASP_84_rs6880209	GO Biological Process	GO:0006412	translation	97	5.32671e-06	0.0700196	0.000721851	7.1804	1.25341	9	0.0114992	0.0825688	1078	0.426401	1	1	1.38137	1.44784	2	373	0.0277778	0.00536193	chr5_81574182_81574183	RPS23	chr5	81574182	81574183	213	Drug_ASP_84_rs6880209
Drug_ASP_106_rs891159	GO Biological Process	GO:0006413	translational initiation	75	6.94116e-07	0.00912415	0.000121655	14.4264	0.485221	7	0.00445157	0.0642202	1089	0.430054	1	1	1.78906	0.558952	1	144	0.0138889	0.00694444	chr5_81491087_81491088	RPS23	chr5	81491087	81491088	83308	Drug_ASP_106_rs891159
Drug_PRED_62_rs891159	GO Biological Process	GO:0006413	translational initiation	75	6.94116e-07	0.00912415	0.000121655	14.4264	0.485221	7	0.00445157	0.0642202	1089	0.430054	1	1	1.78906	0.558952	1	144	0.0138889	0.00694444	chr5_81491087_81491088	RPS23	chr5	81491087	81491088	83308	Drug_PRED_62_rs891159
Drug_ASP_106_rs891159	GO Biological Process	GO:0006413	translational initiation	75	6.94116e-07	0.00912415	0.000121655	14.4264	0.485221	7	0.00445157	0.0642202	1089	0.430054	1	1	1.78906	0.558952	1	144	0.0138889	0.00694444	chr5_81491087_81491088	RPS23	chr5	81491087	81491088	83308	Drug_ASP_106_rs891159
Drug_PRED_62_rs891159	GO Biological Process	GO:0006413	translational initiation	75	6.94116e-07	0.00912415	0.000121655	14.4264	0.485221	7	0.00445157	0.0642202	1089	0.430054	1	1	1.78906	0.558952	1	144	0.0138889	0.00694444	chr5_81491087_81491088	RPS23	chr5	81491087	81491088	83308	Drug_PRED_62_rs891159
Drug_ASP_50_rs1864183	GO Biological Process	GO:0006413	translational initiation	75	6.94116e-07	0.00912415	0.000121655	14.4264	0.485221	7	0.00445157	0.0642202	1089	0.430054	1	1	1.78906	0.558952	1	144	0.0138889	0.00694444	chr5_81549216_81549217	RPS23	chr5	81549216	81549217	25179	Drug_ASP_50_rs1864183
Drug_ASP_49_rs1864182	GO Biological Process	GO:0006413	translational initiation	75	6.94116e-07	0.00912415	0.000121655	14.4264	0.485221	7	0.00445157	0.0642202	1089	0.430054	1	1	1.78906	0.558952	1	144	0.0138889	0.00694444	chr5_81549240_81549241	RPS23	chr5	81549240	81549241	25155	Drug_ASP_49_rs1864182
Drug_ASP_13_rs111772743	GO Biological Process	GO:0006413	translational initiation	75	6.94116e-07	0.00912415	0.000121655	14.4264	0.485221	7	0.00445157	0.0642202	1089	0.430054	1	1	1.78906	0.558952	1	144	0.0138889	0.00694444	chr5_81569088_81569089	RPS23	chr5	81569088	81569089	5307	Drug_ASP_13_rs111772743
Drug_ASP_65_rs3738	GO Biological Process	GO:0006413	translational initiation	75	6.94116e-07	0.00912415	0.000121655	14.4264	0.485221	7	0.00445157	0.0642202	1089	0.430054	1	1	1.78906	0.558952	1	144	0.0138889	0.00694444	chr5_81569293_81569294	RPS23	chr5	81569293	81569294	5102	Drug_ASP_65_rs3738
Drug_ASP_66_rs3739	GO Biological Process	GO:0006413	translational initiation	75	6.94116e-07	0.00912415	0.000121655	14.4264	0.485221	7	0.00445157	0.0642202	1089	0.430054	1	1	1.78906	0.558952	1	144	0.0138889	0.00694444	chr5_81569311_81569312	RPS23	chr5	81569311	81569312	5084	Drug_ASP_66_rs3739
Drug_ASP_84_rs6880209	GO Biological Process	GO:0006413	translational initiation	75	6.94116e-07	0.00912415	0.000121655	14.4264	0.485221	7	0.00445157	0.0642202	1089	0.430054	1	1	1.78906	0.558952	1	144	0.0138889	0.00694444	chr5_81574182_81574183	RPS23	chr5	81574182	81574183	213	Drug_ASP_84_rs6880209
Drug_SixMP_20_rs1264300	GO Biological Process	GO:0006438	valyl-tRNA aminoacylation	47	1.23284e-05	0.162057	0.00344802	399.66	0.00500425	2	6.10275e-05	0.0243902	54	0.0114398	1	1	87.0845	0.0114831	1	3	0.0140845	0.333333	chr6_30882856_30882857	VARS2	chr6	30882856	30882857	749	Drug_SixMP_20_rs1264300
Drug_SixMP_37_rs2532936	GO Biological Process	GO:0006438	valyl-tRNA aminoacylation	47	1.23284e-05	0.162057	0.00344802	399.66	0.00500425	2	6.10275e-05	0.0243902	54	0.0114398	1	1	87.0845	0.0114831	1	3	0.0140845	0.333333	chr6_30894408_30894409	VARS2	chr6	30894408	30894409	12301	Drug_SixMP_37_rs2532936
Drug_PRED_14_rs12356375	GO Biological Process	GO:0006461	protein complex assembly	144	3.1012e-05	0.407653	0.00283092	4.09891	2.92761	12	0.043053	0.176471	284	0.064559	1	1	1.96019	3.57108	7	1104	0.116667	0.00634058	chr10_79594514_79594515	DLG5	chr10	79594514	79594515	91769	Drug_PRED_14_rs12356375
Drug_PRED_4_rs11002308	GO Biological Process	GO:0006461	protein complex assembly	144	3.1012e-05	0.407653	0.00283092	4.09891	2.92761	12	0.043053	0.176471	284	0.064559	1	1	1.96019	3.57108	7	1104	0.116667	0.00634058	chr10_79594796_79594797	DLG5	chr10	79594796	79594797	91487	Drug_PRED_4_rs11002308
Drug_PRED_5_rs11002309	GO Biological Process	GO:0006461	protein complex assembly	144	3.1012e-05	0.407653	0.00283092	4.09891	2.92761	12	0.043053	0.176471	284	0.064559	1	1	1.96019	3.57108	7	1104	0.116667	0.00634058	chr10_79594931_79594932	DLG5	chr10	79594931	79594932	91352	Drug_PRED_5_rs11002309
Drug_PRED_6_rs11002310	GO Biological Process	GO:0006461	protein complex assembly	144	3.1012e-05	0.407653	0.00283092	4.09891	2.92761	12	0.043053	0.176471	284	0.064559	1	1	1.96019	3.57108	7	1104	0.116667	0.00634058	chr10_79596030_79596031	DLG5	chr10	79596030	79596031	90253	Drug_PRED_6_rs11002310
Drug_PRED_37_rs3730533	GO Biological Process	GO:0006461	protein complex assembly	144	3.1012e-05	0.407653	0.00283092	4.09891	2.92761	12	0.043053	0.176471	284	0.064559	1	1	1.96019	3.57108	7	1104	0.116667	0.00634058	chr12_69211660_69211661	MDM2	chr12	69211660	69211661	9705	Drug_PRED_37_rs3730533
Drug_PRED_35_rs302863	GO Biological Process	GO:0006461	protein complex assembly	144	3.1012e-05	0.407653	0.00283092	4.09891	2.92761	12	0.043053	0.176471	284	0.064559	1	1	1.96019	3.57108	7	1104	0.116667	0.00634058	chr17_56698827_56698828	2024-09-04	chr17	56698827	56698828	-80649	Drug_PRED_35_rs302863
Drug_PRED_2_rs10174551	GO Biological Process	GO:0006461	protein complex assembly	144	3.1012e-05	0.407653	0.00283092	4.09891	2.92761	12	0.043053	0.176471	284	0.064559	1	1	1.96019	3.57108	7	1104	0.116667	0.00634058	chr2_85743336_85743337	MAT2A	chr2	85743336	85743337	-22951	Drug_PRED_2_rs10174551
Drug_DEX_7_rs114586402	GO Biological Process	GO:0006461	protein complex assembly	144	3.1012e-05	0.407653	0.00283092	4.09891	2.92761	12	0.043053	0.176471	284	0.064559	1	1	1.96019	3.57108	7	1104	0.116667	0.00634058	chr5_146858485_146858486	DPYSL3	chr5	146858485	146858486	31133	Drug_DEX_7_rs114586402
Drug_PRED_8_rs114586402	GO Biological Process	GO:0006461	protein complex assembly	144	3.1012e-05	0.407653	0.00283092	4.09891	2.92761	12	0.043053	0.176471	284	0.064559	1	1	1.96019	3.57108	7	1104	0.116667	0.00634058	chr5_146858485_146858486	DPYSL3	chr5	146858485	146858486	31133	Drug_PRED_8_rs114586402
Drug_SixTG_4_rs114586402	GO Biological Process	GO:0006461	protein complex assembly	144	3.1012e-05	0.407653	0.00283092	4.09891	2.92761	12	0.043053	0.176471	284	0.064559	1	1	1.96019	3.57108	7	1104	0.116667	0.00634058	chr5_146858485_146858486	DPYSL3	chr5	146858485	146858486	31133	Drug_SixTG_4_rs114586402
Drug_DEX_7_rs114586402	GO Biological Process	GO:0006461	protein complex assembly	144	3.1012e-05	0.407653	0.00283092	4.09891	2.92761	12	0.043053	0.176471	284	0.064559	1	1	1.96019	3.57108	7	1104	0.116667	0.00634058	chr5_146858485_146858486	DPYSL3	chr5	146858485	146858486	31133	Drug_DEX_7_rs114586402
Drug_PRED_8_rs114586402	GO Biological Process	GO:0006461	protein complex assembly	144	3.1012e-05	0.407653	0.00283092	4.09891	2.92761	12	0.043053	0.176471	284	0.064559	1	1	1.96019	3.57108	7	1104	0.116667	0.00634058	chr5_146858485_146858486	DPYSL3	chr5	146858485	146858486	31133	Drug_PRED_8_rs114586402
Drug_SixTG_4_rs114586402	GO Biological Process	GO:0006461	protein complex assembly	144	3.1012e-05	0.407653	0.00283092	4.09891	2.92761	12	0.043053	0.176471	284	0.064559	1	1	1.96019	3.57108	7	1104	0.116667	0.00634058	chr5_146858485_146858486	DPYSL3	chr5	146858485	146858486	31133	Drug_SixTG_4_rs114586402
Drug_DEX_7_rs114586402	GO Biological Process	GO:0006461	protein complex assembly	144	3.1012e-05	0.407653	0.00283092	4.09891	2.92761	12	0.043053	0.176471	284	0.064559	1	1	1.96019	3.57108	7	1104	0.116667	0.00634058	chr5_146858485_146858486	DPYSL3	chr5	146858485	146858486	31133	Drug_DEX_7_rs114586402
Drug_PRED_8_rs114586402	GO Biological Process	GO:0006461	protein complex assembly	144	3.1012e-05	0.407653	0.00283092	4.09891	2.92761	12	0.043053	0.176471	284	0.064559	1	1	1.96019	3.57108	7	1104	0.116667	0.00634058	chr5_146858485_146858486	DPYSL3	chr5	146858485	146858486	31133	Drug_PRED_8_rs114586402
Drug_SixTG_4_rs114586402	GO Biological Process	GO:0006461	protein complex assembly	144	3.1012e-05	0.407653	0.00283092	4.09891	2.92761	12	0.043053	0.176471	284	0.064559	1	1	1.96019	3.57108	7	1104	0.116667	0.00634058	chr5_146858485_146858486	DPYSL3	chr5	146858485	146858486	31133	Drug_SixTG_4_rs114586402
Drug_PRED_65_rs9393704	GO Biological Process	GO:0006461	protein complex assembly	144	3.1012e-05	0.407653	0.00283092	4.09891	2.92761	12	0.043053	0.176471	284	0.064559	1	1	1.96019	3.57108	7	1104	0.116667	0.00634058	chr6_26358775_26358776	HIST1H4H	chr6	26358775	26358776	-73014	Drug_PRED_65_rs9393704
Drug_PRED_66_rs9393706	GO Biological Process	GO:0006461	protein complex assembly	144	3.1012e-05	0.407653	0.00283092	4.09891	2.92761	12	0.043053	0.176471	284	0.064559	1	1	1.96019	3.57108	7	1104	0.116667	0.00634058	chr6_26361500_26361501	HIST1H4H	chr6	26361500	26361501	-75739	Drug_PRED_66_rs9393706
Drug_DEX_37_rs2397	GO Biological Process	GO:0006461	protein complex assembly	144	3.1012e-05	0.407653	0.00283092	4.09891	2.92761	12	0.043053	0.176471	284	0.064559	1	1	1.96019	3.57108	7	1104	0.116667	0.00634058	chr7_1004523_1004524	COX19	chr7	1004523	1004524	10711	Drug_DEX_37_rs2397
Drug_PRED_27_rs2397	GO Biological Process	GO:0006461	protein complex assembly	144	3.1012e-05	0.407653	0.00283092	4.09891	2.92761	12	0.043053	0.176471	284	0.064559	1	1	1.96019	3.57108	7	1104	0.116667	0.00634058	chr7_1004523_1004524	COX19	chr7	1004523	1004524	10711	Drug_PRED_27_rs2397
Drug_DEX_37_rs2397	GO Biological Process	GO:0006461	protein complex assembly	144	3.1012e-05	0.407653	0.00283092	4.09891	2.92761	12	0.043053	0.176471	284	0.064559	1	1	1.96019	3.57108	7	1104	0.116667	0.00634058	chr7_1004523_1004524	COX19	chr7	1004523	1004524	10711	Drug_DEX_37_rs2397
Drug_PRED_27_rs2397	GO Biological Process	GO:0006461	protein complex assembly	144	3.1012e-05	0.407653	0.00283092	4.09891	2.92761	12	0.043053	0.176471	284	0.064559	1	1	1.96019	3.57108	7	1104	0.116667	0.00634058	chr7_1004523_1004524	COX19	chr7	1004523	1004524	10711	Drug_PRED_27_rs2397
Drug_DEX_39_rs28448690	GO Biological Process	GO:0006461	protein complex assembly	144	3.1012e-05	0.407653	0.00283092	4.09891	2.92761	12	0.043053	0.176471	284	0.064559	1	1	1.96019	3.57108	7	1104	0.116667	0.00634058	chr7_1005950_1005951	COX19	chr7	1005950	1005951	9284	Drug_DEX_39_rs28448690
Drug_PRED_34_rs28448690	GO Biological Process	GO:0006461	protein complex assembly	144	3.1012e-05	0.407653	0.00283092	4.09891	2.92761	12	0.043053	0.176471	284	0.064559	1	1	1.96019	3.57108	7	1104	0.116667	0.00634058	chr7_1005950_1005951	COX19	chr7	1005950	1005951	9284	Drug_PRED_34_rs28448690
Drug_DEX_39_rs28448690	GO Biological Process	GO:0006461	protein complex assembly	144	3.1012e-05	0.407653	0.00283092	4.09891	2.92761	12	0.043053	0.176471	284	0.064559	1	1	1.96019	3.57108	7	1104	0.116667	0.00634058	chr7_1005950_1005951	COX19	chr7	1005950	1005951	9284	Drug_DEX_39_rs28448690
Drug_PRED_34_rs28448690	GO Biological Process	GO:0006461	protein complex assembly	144	3.1012e-05	0.407653	0.00283092	4.09891	2.92761	12	0.043053	0.176471	284	0.064559	1	1	1.96019	3.57108	7	1104	0.116667	0.00634058	chr7_1005950_1005951	COX19	chr7	1005950	1005951	9284	Drug_PRED_34_rs28448690
Drug_SixMP_9_rs112602052	GO Biological Process	GO:0006464	cellular protein modification process	28	2.393e-07	0.00314559	0.000112343	2.7819	10.065	28	0.122745	0.341463	258	0.0760112	1	1	1.42853	11.9003	17	3109	0.239437	0.005468	chr10_15273983_15273984	NMT2	chr10	15273983	15273984	-63292	Drug_SixMP_9_rs112602052
Drug_SixMP_17_rs12221087	GO Biological Process	GO:0006464	cellular protein modification process	28	2.393e-07	0.00314559	0.000112343	2.7819	10.065	28	0.122745	0.341463	258	0.0760112	1	1	1.42853	11.9003	17	3109	0.239437	0.005468	chr10_93573367_93573368	TNKS2	chr10	93573367	93573368	15299	Drug_SixMP_17_rs12221087
Drug_SixMP_18_rs12413256	GO Biological Process	GO:0006464	cellular protein modification process	28	2.393e-07	0.00314559	0.000112343	2.7819	10.065	28	0.122745	0.341463	258	0.0760112	1	1	1.42853	11.9003	17	3109	0.239437	0.005468	chr10_93597325_93597326	TNKS2	chr10	93597325	93597326	39257	Drug_SixMP_18_rs12413256
Drug_SixMP_64_rs7082350	GO Biological Process	GO:0006464	cellular protein modification process	28	2.393e-07	0.00314559	0.000112343	2.7819	10.065	28	0.122745	0.341463	258	0.0760112	1	1	1.42853	11.9003	17	3109	0.239437	0.005468	chr10_93628164_93628165	TNKS2	chr10	93628164	93628165	70096	Drug_SixMP_64_rs7082350
Drug_SixMP_25_rs144099284	GO Biological Process	GO:0006464	cellular protein modification process	28	2.393e-07	0.00314559	0.000112343	2.7819	10.065	28	0.122745	0.341463	258	0.0760112	1	1	1.42853	11.9003	17	3109	0.239437	0.005468	chr12_77148446_77148447	ZDHHC17	chr12	77148446	77148447	-8921	Drug_SixMP_25_rs144099284
Drug_SixMP_13_rs117426622	GO Biological Process	GO:0006464	cellular protein modification process	28	2.393e-07	0.00314559	0.000112343	2.7819	10.065	28	0.122745	0.341463	258	0.0760112	1	1	1.42853	11.9003	17	3109	0.239437	0.005468	chr12_77165865_77165866	ZDHHC17	chr12	77165865	77165866	8498	Drug_SixMP_13_rs117426622
Drug_SixMP_3_rs11115366	GO Biological Process	GO:0006464	cellular protein modification process	28	2.393e-07	0.00314559	0.000112343	2.7819	10.065	28	0.122745	0.341463	258	0.0760112	1	1	1.42853	11.9003	17	3109	0.239437	0.005468	chr12_77178887_77178888	ZDHHC17	chr12	77178887	77178888	21520	Drug_SixMP_3_rs11115366
Drug_SixMP_4_rs11115370	GO Biological Process	GO:0006464	cellular protein modification process	28	2.393e-07	0.00314559	0.000112343	2.7819	10.065	28	0.122745	0.341463	258	0.0760112	1	1	1.42853	11.9003	17	3109	0.239437	0.005468	chr12_77179047_77179048	ZDHHC17	chr12	77179047	77179048	21680	Drug_SixMP_4_rs11115370
Drug_SixMP_15_rs117862862	GO Biological Process	GO:0006464	cellular protein modification process	28	2.393e-07	0.00314559	0.000112343	2.7819	10.065	28	0.122745	0.341463	258	0.0760112	1	1	1.42853	11.9003	17	3109	0.239437	0.005468	chr12_77179366_77179367	ZDHHC17	chr12	77179366	77179367	21999	Drug_SixMP_15_rs117862862
Drug_SixMP_5_rs11115380	GO Biological Process	GO:0006464	cellular protein modification process	28	2.393e-07	0.00314559	0.000112343	2.7819	10.065	28	0.122745	0.341463	258	0.0760112	1	1	1.42853	11.9003	17	3109	0.239437	0.005468	chr12_77180533_77180534	ZDHHC17	chr12	77180533	77180534	23166	Drug_SixMP_5_rs11115380
Drug_SixMP_6_rs11115426	GO Biological Process	GO:0006464	cellular protein modification process	28	2.393e-07	0.00314559	0.000112343	2.7819	10.065	28	0.122745	0.341463	258	0.0760112	1	1	1.42853	11.9003	17	3109	0.239437	0.005468	chr12_77184427_77184428	ZDHHC17	chr12	77184427	77184428	27060	Drug_SixMP_6_rs11115426
Drug_SixMP_7_rs11115440	GO Biological Process	GO:0006464	cellular protein modification process	28	2.393e-07	0.00314559	0.000112343	2.7819	10.065	28	0.122745	0.341463	258	0.0760112	1	1	1.42853	11.9003	17	3109	0.239437	0.005468	chr12_77187010_77187011	ZDHHC17	chr12	77187010	77187011	29643	Drug_SixMP_7_rs11115440
Drug_SixMP_14_rs117761491	GO Biological Process	GO:0006464	cellular protein modification process	28	2.393e-07	0.00314559	0.000112343	2.7819	10.065	28	0.122745	0.341463	258	0.0760112	1	1	1.42853	11.9003	17	3109	0.239437	0.005468	chr12_77253513_77253514	ZDHHC17	chr12	77253513	77253514	96146	Drug_SixMP_14_rs117761491
Drug_DEX_64_rs68087715	GO Biological Process	GO:0006464	cellular protein modification process	28	2.393e-07	0.00314559	0.000112343	2.7819	10.065	28	0.122745	0.341463	258	0.0760112	1	1	1.42853	11.9003	17	3109	0.239437	0.005468	chr14_94419665_94419666	ASB2	chr14	94419665	94419666	23471	Drug_DEX_64_rs68087715
Drug_SixMP_63_rs68087715	GO Biological Process	GO:0006464	cellular protein modification process	28	2.393e-07	0.00314559	0.000112343	2.7819	10.065	28	0.122745	0.341463	258	0.0760112	1	1	1.42853	11.9003	17	3109	0.239437	0.005468	chr14_94419665_94419666	ASB2	chr14	94419665	94419666	23471	Drug_SixMP_63_rs68087715
Drug_DEX_64_rs68087715	GO Biological Process	GO:0006464	cellular protein modification process	28	2.393e-07	0.00314559	0.000112343	2.7819	10.065	28	0.122745	0.341463	258	0.0760112	1	1	1.42853	11.9003	17	3109	0.239437	0.005468	chr14_94419665_94419666	ASB2	chr14	94419665	94419666	23471	Drug_DEX_64_rs68087715
Drug_SixMP_63_rs68087715	GO Biological Process	GO:0006464	cellular protein modification process	28	2.393e-07	0.00314559	0.000112343	2.7819	10.065	28	0.122745	0.341463	258	0.0760112	1	1	1.42853	11.9003	17	3109	0.239437	0.005468	chr14_94419665_94419666	ASB2	chr14	94419665	94419666	23471	Drug_SixMP_63_rs68087715
Drug_SixMP_49_rs403021	GO Biological Process	GO:0006464	cellular protein modification process	28	2.393e-07	0.00314559	0.000112343	2.7819	10.065	28	0.122745	0.341463	258	0.0760112	1	1	1.42853	11.9003	17	3109	0.239437	0.005468	chr17_19806829_19806830	ULK2	chr17	19806829	19806830	-35600	Drug_SixMP_49_rs403021
Drug_SixMP_72_rs75315897	GO Biological Process	GO:0006464	cellular protein modification process	28	2.393e-07	0.00314559	0.000112343	2.7819	10.065	28	0.122745	0.341463	258	0.0760112	1	1	1.42853	11.9003	17	3109	0.239437	0.005468	chr19_12792670_12792671	DHPS	chr19	12792670	12792671	45	Drug_SixMP_72_rs75315897
Drug_SixMP_24_rs142186733	GO Biological Process	GO:0006464	cellular protein modification process	28	2.393e-07	0.00314559	0.000112343	2.7819	10.065	28	0.122745	0.341463	258	0.0760112	1	1	1.42853	11.9003	17	3109	0.239437	0.005468	chr1_145548981_145548982	PIAS3	chr1	145548981	145548982	-27007	Drug_SixMP_24_rs142186733
Drug_SixMP_42_rs2992058	GO Biological Process	GO:0006464	cellular protein modification process	28	2.393e-07	0.00314559	0.000112343	2.7819	10.065	28	0.122745	0.341463	258	0.0760112	1	1	1.42853	11.9003	17	3109	0.239437	0.005468	chr1_26330924_26330925	EXTL1	chr1	26330924	26330925	-17346	Drug_SixMP_42_rs2992058
Drug_SixMP_22_rs13043266	GO Biological Process	GO:0006464	cellular protein modification process	28	2.393e-07	0.00314559	0.000112343	2.7819	10.065	28	0.122745	0.341463	258	0.0760112	1	1	1.42853	11.9003	17	3109	0.239437	0.005468	chr20_23588127_23588128	CST3	chr20	23588127	23588128	30454	Drug_SixMP_22_rs13043266
Drug_SixMP_19_rs12624424	GO Biological Process	GO:0006464	cellular protein modification process	28	2.393e-07	0.00314559	0.000112343	2.7819	10.065	28	0.122745	0.341463	258	0.0760112	1	1	1.42853	11.9003	17	3109	0.239437	0.005468	chr20_23601878_23601879	CST3	chr20	23601878	23601879	16703	Drug_SixMP_19_rs12624424
Drug_SixMP_73_rs7612868	GO Biological Process	GO:0006464	cellular protein modification process	28	2.393e-07	0.00314559	0.000112343	2.7819	10.065	28	0.122745	0.341463	258	0.0760112	1	1	1.42853	11.9003	17	3109	0.239437	0.005468	chr3_4441735_4441736	SETMAR	chr3	4441735	4441736	96748	Drug_SixMP_73_rs7612868
Drug_SixMP_73_rs7612868	GO Biological Process	GO:0006464	cellular protein modification process	28	2.393e-07	0.00314559	0.000112343	2.7819	10.065	28	0.122745	0.341463	258	0.0760112	1	1	1.42853	11.9003	17	3109	0.239437	0.005468	chr3_4441735_4441736	SUMF1	chr3	4441735	4441736	67229	Drug_SixMP_73_rs7612868
Drug_SixMP_47_rs35948426	GO Biological Process	GO:0006464	cellular protein modification process	28	2.393e-07	0.00314559	0.000112343	2.7819	10.065	28	0.122745	0.341463	258	0.0760112	1	1	1.42853	11.9003	17	3109	0.239437	0.005468	chr5_60185425_60185426	ERCC8	chr5	60185425	60185426	55452	Drug_SixMP_47_rs35948426
Drug_SixMP_79_rs9400081	GO Biological Process	GO:0006464	cellular protein modification process	28	2.393e-07	0.00314559	0.000112343	2.7819	10.065	28	0.122745	0.341463	258	0.0760112	1	1	1.42853	11.9003	17	3109	0.239437	0.005468	chr6_107370460_107370461	BEND3	chr6	107370460	107370461	65175	Drug_SixMP_79_rs9400081
Drug_SixMP_75_rs77241275	GO Biological Process	GO:0006464	cellular protein modification process	28	2.393e-07	0.00314559	0.000112343	2.7819	10.065	28	0.122745	0.341463	258	0.0760112	1	1	1.42853	11.9003	17	3109	0.239437	0.005468	chr6_167368893_167368894	RPS6KA2	chr6	167368893	167368894	-92855	Drug_SixMP_75_rs77241275
Drug_SixMP_38_rs2757039	GO Biological Process	GO:0006464	cellular protein modification process	28	2.393e-07	0.00314559	0.000112343	2.7819	10.065	28	0.122745	0.341463	258	0.0760112	1	1	1.42853	11.9003	17	3109	0.239437	0.005468	chr6_167370353_167370354	FGFR1OP	chr6	167370353	167370354	-42316	Drug_SixMP_38_rs2757039
Drug_SixMP_21_rs1264332	GO Biological Process	GO:0006464	cellular protein modification process	28	2.393e-07	0.00314559	0.000112343	2.7819	10.065	28	0.122745	0.341463	258	0.0760112	1	1	1.42853	11.9003	17	3109	0.239437	0.005468	chr6_30845563_30845564	DDR1	chr6	30845563	30845564	-6297	Drug_SixMP_21_rs1264332
Drug_SixMP_23_rs1411609	GO Biological Process	GO:0006464	cellular protein modification process	28	2.393e-07	0.00314559	0.000112343	2.7819	10.065	28	0.122745	0.341463	258	0.0760112	1	1	1.42853	11.9003	17	3109	0.239437	0.005468	chr9_33137303_33137304	B4GALT1	chr9	33137303	33137304	30050	Drug_SixMP_23_rs1411609
Drug_SixMP_1_rs10217267	GO Biological Process	GO:0006464	cellular protein modification process	28	2.393e-07	0.00314559	0.000112343	2.7819	10.065	28	0.122745	0.341463	258	0.0760112	1	1	1.42853	11.9003	17	3109	0.239437	0.005468	chr9_33146528_33146529	B4GALT1	chr9	33146528	33146529	20825	Drug_SixMP_1_rs10217267
MRD4_rs1247118	GO Biological Process	GO:0006464	cellular protein modification process	53	2.14207e-05	0.281575	0.00531273	6.98314	0.859212	6	0.122745	0.857143	68	0.307135	1	1	2.98311	0.33522	1	3109	0.5	0.000321647	chr10_120428759_120428760	CACUL1	chr10	120428759	120428760	85998	MRD4_rs1247118
MRD3_rs1247117	GO Biological Process	GO:0006464	cellular protein modification process	53	2.14207e-05	0.281575	0.00531273	6.98314	0.859212	6	0.122745	0.857143	68	0.307135	1	1	2.98311	0.33522	1	3109	0.5	0.000321647	chr10_120428802_120428803	CACUL1	chr10	120428802	120428803	85955	MRD3_rs1247117
MRD5_rs3824821	GO Biological Process	GO:0006464	cellular protein modification process	53	2.14207e-05	0.281575	0.00531273	6.98314	0.859212	6	0.122745	0.857143	68	0.307135	1	1	2.98311	0.33522	1	3109	0.5	0.000321647	chr10_120448570_120448571	CACUL1	chr10	120448570	120448571	66187	MRD5_rs3824821
MRD2_rs11819341	GO Biological Process	GO:0006464	cellular protein modification process	53	2.14207e-05	0.281575	0.00531273	6.98314	0.859212	6	0.122745	0.857143	68	0.307135	1	1	2.98311	0.33522	1	3109	0.5	0.000321647	chr10_120458635_120458636	CACUL1	chr10	120458635	120458636	56122	MRD2_rs11819341
MRD7_rs9787632	GO Biological Process	GO:0006464	cellular protein modification process	53	2.14207e-05	0.281575	0.00531273	6.98314	0.859212	6	0.122745	0.857143	68	0.307135	1	1	2.98311	0.33522	1	3109	0.5	0.000321647	chr10_120486024_120486025	CACUL1	chr10	120486024	120486025	28733	MRD7_rs9787632
MRD1_rs111434562	GO Biological Process	GO:0006464	cellular protein modification process	53	2.14207e-05	0.281575	0.00531273	6.98314	0.859212	6	0.122745	0.857143	68	0.307135	1	1	2.98311	0.33522	1	3109	0.5	0.000321647	chr10_120505596_120505597	CACUL1	chr10	120505596	120505597	9161	MRD1_rs111434562
Drug_SixMP_17_rs12221087	GO Biological Process	GO:0006471	protein ADP-ribosylation	61	4.54214e-05	0.597064	0.00978793	44.9778	0.0666995	3	0.000813409	0.0365854	260	0.0774184	1	1	12.4406	0.0803817	1	21	0.0140845	0.0476191	chr10_93573367_93573368	TNKS2	chr10	93573367	93573368	15299	Drug_SixMP_17_rs12221087
Drug_SixMP_18_rs12413256	GO Biological Process	GO:0006471	protein ADP-ribosylation	61	4.54214e-05	0.597064	0.00978793	44.9778	0.0666995	3	0.000813409	0.0365854	260	0.0774184	1	1	12.4406	0.0803817	1	21	0.0140845	0.0476191	chr10_93597325_93597326	TNKS2	chr10	93597325	93597326	39257	Drug_SixMP_18_rs12413256
Drug_SixMP_64_rs7082350	GO Biological Process	GO:0006471	protein ADP-ribosylation	61	4.54214e-05	0.597064	0.00978793	44.9778	0.0666995	3	0.000813409	0.0365854	260	0.0774184	1	1	12.4406	0.0803817	1	21	0.0140845	0.0476191	chr10_93628164_93628165	TNKS2	chr10	93628164	93628165	70096	Drug_SixMP_64_rs7082350
Drug_SixMP_9_rs112602052	GO Biological Process	GO:0006497	protein lipidation	6	7.18731e-11	9.44771e-07	1.57462e-07	20.7407	0.482143	10	0.00587979	0.121951	352	0.112633	1	1	3.48338	0.574155	2	150	0.028169	0.0133333	chr10_15273983_15273984	NMT2	chr10	15273983	15273984	-63292	Drug_SixMP_9_rs112602052
Drug_SixMP_25_rs144099284	GO Biological Process	GO:0006497	protein lipidation	6	7.18731e-11	9.44771e-07	1.57462e-07	20.7407	0.482143	10	0.00587979	0.121951	352	0.112633	1	1	3.48338	0.574155	2	150	0.028169	0.0133333	chr12_77148446_77148447	ZDHHC17	chr12	77148446	77148447	-8921	Drug_SixMP_25_rs144099284
Drug_SixMP_13_rs117426622	GO Biological Process	GO:0006497	protein lipidation	6	7.18731e-11	9.44771e-07	1.57462e-07	20.7407	0.482143	10	0.00587979	0.121951	352	0.112633	1	1	3.48338	0.574155	2	150	0.028169	0.0133333	chr12_77165865_77165866	ZDHHC17	chr12	77165865	77165866	8498	Drug_SixMP_13_rs117426622
Drug_SixMP_3_rs11115366	GO Biological Process	GO:0006497	protein lipidation	6	7.18731e-11	9.44771e-07	1.57462e-07	20.7407	0.482143	10	0.00587979	0.121951	352	0.112633	1	1	3.48338	0.574155	2	150	0.028169	0.0133333	chr12_77178887_77178888	ZDHHC17	chr12	77178887	77178888	21520	Drug_SixMP_3_rs11115366
Drug_SixMP_4_rs11115370	GO Biological Process	GO:0006497	protein lipidation	6	7.18731e-11	9.44771e-07	1.57462e-07	20.7407	0.482143	10	0.00587979	0.121951	352	0.112633	1	1	3.48338	0.574155	2	150	0.028169	0.0133333	chr12_77179047_77179048	ZDHHC17	chr12	77179047	77179048	21680	Drug_SixMP_4_rs11115370
Drug_SixMP_15_rs117862862	GO Biological Process	GO:0006497	protein lipidation	6	7.18731e-11	9.44771e-07	1.57462e-07	20.7407	0.482143	10	0.00587979	0.121951	352	0.112633	1	1	3.48338	0.574155	2	150	0.028169	0.0133333	chr12_77179366_77179367	ZDHHC17	chr12	77179366	77179367	21999	Drug_SixMP_15_rs117862862
Drug_SixMP_5_rs11115380	GO Biological Process	GO:0006497	protein lipidation	6	7.18731e-11	9.44771e-07	1.57462e-07	20.7407	0.482143	10	0.00587979	0.121951	352	0.112633	1	1	3.48338	0.574155	2	150	0.028169	0.0133333	chr12_77180533_77180534	ZDHHC17	chr12	77180533	77180534	23166	Drug_SixMP_5_rs11115380
Drug_SixMP_6_rs11115426	GO Biological Process	GO:0006497	protein lipidation	6	7.18731e-11	9.44771e-07	1.57462e-07	20.7407	0.482143	10	0.00587979	0.121951	352	0.112633	1	1	3.48338	0.574155	2	150	0.028169	0.0133333	chr12_77184427_77184428	ZDHHC17	chr12	77184427	77184428	27060	Drug_SixMP_6_rs11115426
Drug_SixMP_7_rs11115440	GO Biological Process	GO:0006497	protein lipidation	6	7.18731e-11	9.44771e-07	1.57462e-07	20.7407	0.482143	10	0.00587979	0.121951	352	0.112633	1	1	3.48338	0.574155	2	150	0.028169	0.0133333	chr12_77187010_77187011	ZDHHC17	chr12	77187010	77187011	29643	Drug_SixMP_7_rs11115440
Drug_SixMP_14_rs117761491	GO Biological Process	GO:0006497	protein lipidation	6	7.18731e-11	9.44771e-07	1.57462e-07	20.7407	0.482143	10	0.00587979	0.121951	352	0.112633	1	1	3.48338	0.574155	2	150	0.028169	0.0133333	chr12_77253513_77253514	ZDHHC17	chr12	77253513	77253514	96146	Drug_SixMP_14_rs117761491
MRD4_rs1247118	GO Biological Process	GO:0006508	proteolysis	29	6.84696e-08	0.000900032	3.10356e-05	18.4094	0.325921	6	0.0465602	0.857143	42	0.12712	1	1	7.60829	0.131436	1	1219	0.5	0.000820345	chr10_120428759_120428760	CACUL1	chr10	120428759	120428760	85998	MRD4_rs1247118
MRD3_rs1247117	GO Biological Process	GO:0006508	proteolysis	29	6.84696e-08	0.000900032	3.10356e-05	18.4094	0.325921	6	0.0465602	0.857143	42	0.12712	1	1	7.60829	0.131436	1	1219	0.5	0.000820345	chr10_120428802_120428803	CACUL1	chr10	120428802	120428803	85955	MRD3_rs1247117
MRD5_rs3824821	GO Biological Process	GO:0006508	proteolysis	29	6.84696e-08	0.000900032	3.10356e-05	18.4094	0.325921	6	0.0465602	0.857143	42	0.12712	1	1	7.60829	0.131436	1	1219	0.5	0.000820345	chr10_120448570_120448571	CACUL1	chr10	120448570	120448571	66187	MRD5_rs3824821
MRD2_rs11819341	GO Biological Process	GO:0006508	proteolysis	29	6.84696e-08	0.000900032	3.10356e-05	18.4094	0.325921	6	0.0465602	0.857143	42	0.12712	1	1	7.60829	0.131436	1	1219	0.5	0.000820345	chr10_120458635_120458636	CACUL1	chr10	120458635	120458636	56122	MRD2_rs11819341
MRD7_rs9787632	GO Biological Process	GO:0006508	proteolysis	29	6.84696e-08	0.000900032	3.10356e-05	18.4094	0.325921	6	0.0465602	0.857143	42	0.12712	1	1	7.60829	0.131436	1	1219	0.5	0.000820345	chr10_120486024_120486025	CACUL1	chr10	120486024	120486025	28733	MRD7_rs9787632
MRD1_rs111434562	GO Biological Process	GO:0006508	proteolysis	29	6.84696e-08	0.000900032	3.10356e-05	18.4094	0.325921	6	0.0465602	0.857143	42	0.12712	1	1	7.60829	0.131436	1	1219	0.5	0.000820345	chr10_120505596_120505597	CACUL1	chr10	120505596	120505597	9161	MRD1_rs111434562
MRD4_rs1247118	GO Biological Process	GO:0006511	ubiquitin-dependent protein catabolic process	6	3.26004e-10	4.28532e-06	7.1422e-07	45.0653	0.13314	6	0.01902	0.857143	14	0.0526614	1	1	18.7364	0.0533722	1	495	0.5	0.0020202	chr10_120428759_120428760	CACUL1	chr10	120428759	120428760	85998	MRD4_rs1247118
MRD3_rs1247117	GO Biological Process	GO:0006511	ubiquitin-dependent protein catabolic process	6	3.26004e-10	4.28532e-06	7.1422e-07	45.0653	0.13314	6	0.01902	0.857143	14	0.0526614	1	1	18.7364	0.0533722	1	495	0.5	0.0020202	chr10_120428802_120428803	CACUL1	chr10	120428802	120428803	85955	MRD3_rs1247117
MRD5_rs3824821	GO Biological Process	GO:0006511	ubiquitin-dependent protein catabolic process	6	3.26004e-10	4.28532e-06	7.1422e-07	45.0653	0.13314	6	0.01902	0.857143	14	0.0526614	1	1	18.7364	0.0533722	1	495	0.5	0.0020202	chr10_120448570_120448571	CACUL1	chr10	120448570	120448571	66187	MRD5_rs3824821
MRD2_rs11819341	GO Biological Process	GO:0006511	ubiquitin-dependent protein catabolic process	6	3.26004e-10	4.28532e-06	7.1422e-07	45.0653	0.13314	6	0.01902	0.857143	14	0.0526614	1	1	18.7364	0.0533722	1	495	0.5	0.0020202	chr10_120458635_120458636	CACUL1	chr10	120458635	120458636	56122	MRD2_rs11819341
MRD7_rs9787632	GO Biological Process	GO:0006511	ubiquitin-dependent protein catabolic process	6	3.26004e-10	4.28532e-06	7.1422e-07	45.0653	0.13314	6	0.01902	0.857143	14	0.0526614	1	1	18.7364	0.0533722	1	495	0.5	0.0020202	chr10_120486024_120486025	CACUL1	chr10	120486024	120486025	28733	MRD7_rs9787632
MRD1_rs111434562	GO Biological Process	GO:0006511	ubiquitin-dependent protein catabolic process	6	3.26004e-10	4.28532e-06	7.1422e-07	45.0653	0.13314	6	0.01902	0.857143	14	0.0526614	1	1	18.7364	0.0533722	1	495	0.5	0.0020202	chr10_120505596_120505597	CACUL1	chr10	120505596	120505597	9161	MRD1_rs111434562
Drug_VCR_16_rs13331718	GO Biological Process	GO:0006511	ubiquitin-dependent protein catabolic process	66	1.18805e-05	0.15617	0.00236621	5.65336	1.76886	10	0.01902	0.107527	1023	0.478375	1	1	1.24909	1.60116	2	495	0.0333333	0.0040404	chr16_56457704_56457705	AMFR	chr16	56457704	56457705	1745	Drug_VCR_16_rs13331718
Drug_VCR_55_rs57733106	GO Biological Process	GO:0006511	ubiquitin-dependent protein catabolic process	66	1.18805e-05	0.15617	0.00236621	5.65336	1.76886	10	0.01902	0.107527	1023	0.478375	1	1	1.24909	1.60116	2	495	0.0333333	0.0040404	chr21_17121480_17121481	USP25	chr21	17121480	17121481	19137	Drug_VCR_55_rs57733106
Drug_VCR_82_rs78128881	GO Biological Process	GO:0006511	ubiquitin-dependent protein catabolic process	66	1.18805e-05	0.15617	0.00236621	5.65336	1.76886	10	0.01902	0.107527	1023	0.478375	1	1	1.24909	1.60116	2	495	0.0333333	0.0040404	chr21_17127161_17127162	USP25	chr21	17127161	17127162	24818	Drug_VCR_82_rs78128881
Drug_VCR_80_rs77644136	GO Biological Process	GO:0006511	ubiquitin-dependent protein catabolic process	66	1.18805e-05	0.15617	0.00236621	5.65336	1.76886	10	0.01902	0.107527	1023	0.478375	1	1	1.24909	1.60116	2	495	0.0333333	0.0040404	chr21_17142252_17142253	USP25	chr21	17142252	17142253	39909	Drug_VCR_80_rs77644136
Drug_VCR_79_rs77585530	GO Biological Process	GO:0006511	ubiquitin-dependent protein catabolic process	66	1.18805e-05	0.15617	0.00236621	5.65336	1.76886	10	0.01902	0.107527	1023	0.478375	1	1	1.24909	1.60116	2	495	0.0333333	0.0040404	chr21_17157211_17157212	USP25	chr21	17157211	17157212	54868	Drug_VCR_79_rs77585530
Drug_VCR_44_rs3787577	GO Biological Process	GO:0006511	ubiquitin-dependent protein catabolic process	66	1.18805e-05	0.15617	0.00236621	5.65336	1.76886	10	0.01902	0.107527	1023	0.478375	1	1	1.24909	1.60116	2	495	0.0333333	0.0040404	chr21_17168379_17168380	USP25	chr21	17168379	17168380	66036	Drug_VCR_44_rs3787577
Drug_VCR_92_rs9981766	GO Biological Process	GO:0006511	ubiquitin-dependent protein catabolic process	66	1.18805e-05	0.15617	0.00236621	5.65336	1.76886	10	0.01902	0.107527	1023	0.478375	1	1	1.24909	1.60116	2	495	0.0333333	0.0040404	chr21_17170305_17170306	USP25	chr21	17170305	17170306	67962	Drug_VCR_92_rs9981766
Drug_VCR_78_rs77071942	GO Biological Process	GO:0006511	ubiquitin-dependent protein catabolic process	66	1.18805e-05	0.15617	0.00236621	5.65336	1.76886	10	0.01902	0.107527	1023	0.478375	1	1	1.24909	1.60116	2	495	0.0333333	0.0040404	chr21_17192083_17192084	USP25	chr21	17192083	17192084	89740	Drug_VCR_78_rs77071942
Drug_VCR_84_rs78988517	GO Biological Process	GO:0006511	ubiquitin-dependent protein catabolic process	66	1.18805e-05	0.15617	0.00236621	5.65336	1.76886	10	0.01902	0.107527	1023	0.478375	1	1	1.24909	1.60116	2	495	0.0333333	0.0040404	chr21_17198919_17198920	USP25	chr21	17198919	17198920	96576	Drug_VCR_84_rs78988517
Drug_VCR_31_rs2026853	GO Biological Process	GO:0006511	ubiquitin-dependent protein catabolic process	66	1.18805e-05	0.15617	0.00236621	5.65336	1.76886	10	0.01902	0.107527	1023	0.478375	1	1	1.24909	1.60116	2	495	0.0333333	0.0040404	chr21_17199289_17199290	USP25	chr21	17199289	17199290	96946	Drug_VCR_31_rs2026853
Drug_ASP_29_rs12743495	GO Biological Process	GO:0006518	peptide metabolic process	88	2.70378e-06	0.0355412	0.000403878	5.9687	1.84295	11	0.0169078	0.100917	902	0.327294	1	1	1.48916	2.01456	3	519	0.0416667	0.00578035	chr1_115618888_115618889	TSHB	chr1	115618888	115618889	46474	Drug_ASP_29_rs12743495
Drug_ASP_30_rs12743506	GO Biological Process	GO:0006518	peptide metabolic process	88	2.70378e-06	0.0355412	0.000403878	5.9687	1.84295	11	0.0169078	0.100917	902	0.327294	1	1	1.48916	2.01456	3	519	0.0416667	0.00578035	chr1_115618902_115618903	TSHB	chr1	115618902	115618903	46488	Drug_ASP_30_rs12743506
Drug_ASP_71_rs55985421	GO Biological Process	GO:0006518	peptide metabolic process	88	2.70378e-06	0.0355412	0.000403878	5.9687	1.84295	11	0.0169078	0.100917	902	0.327294	1	1	1.48916	2.01456	3	519	0.0416667	0.00578035	chr5_137841263_137841264	ETF1	chr5	137841263	137841264	37725	Drug_ASP_71_rs55985421
Drug_ASP_37_rs154076	GO Biological Process	GO:0006518	peptide metabolic process	88	2.70378e-06	0.0355412	0.000403878	5.9687	1.84295	11	0.0169078	0.100917	902	0.327294	1	1	1.48916	2.01456	3	519	0.0416667	0.00578035	chr5_137863134_137863135	ETF1	chr5	137863134	137863135	15854	Drug_ASP_37_rs154076
Drug_ASP_106_rs891159	GO Biological Process	GO:0006518	peptide metabolic process	88	2.70378e-06	0.0355412	0.000403878	5.9687	1.84295	11	0.0169078	0.100917	902	0.327294	1	1	1.48916	2.01456	3	519	0.0416667	0.00578035	chr5_81491087_81491088	RPS23	chr5	81491087	81491088	83308	Drug_ASP_106_rs891159
Drug_PRED_62_rs891159	GO Biological Process	GO:0006518	peptide metabolic process	88	2.70378e-06	0.0355412	0.000403878	5.9687	1.84295	11	0.0169078	0.100917	902	0.327294	1	1	1.48916	2.01456	3	519	0.0416667	0.00578035	chr5_81491087_81491088	RPS23	chr5	81491087	81491088	83308	Drug_PRED_62_rs891159
Drug_ASP_106_rs891159	GO Biological Process	GO:0006518	peptide metabolic process	88	2.70378e-06	0.0355412	0.000403878	5.9687	1.84295	11	0.0169078	0.100917	902	0.327294	1	1	1.48916	2.01456	3	519	0.0416667	0.00578035	chr5_81491087_81491088	RPS23	chr5	81491087	81491088	83308	Drug_ASP_106_rs891159
Drug_PRED_62_rs891159	GO Biological Process	GO:0006518	peptide metabolic process	88	2.70378e-06	0.0355412	0.000403878	5.9687	1.84295	11	0.0169078	0.100917	902	0.327294	1	1	1.48916	2.01456	3	519	0.0416667	0.00578035	chr5_81491087_81491088	RPS23	chr5	81491087	81491088	83308	Drug_PRED_62_rs891159
Drug_ASP_50_rs1864183	GO Biological Process	GO:0006518	peptide metabolic process	88	2.70378e-06	0.0355412	0.000403878	5.9687	1.84295	11	0.0169078	0.100917	902	0.327294	1	1	1.48916	2.01456	3	519	0.0416667	0.00578035	chr5_81549216_81549217	RPS23	chr5	81549216	81549217	25179	Drug_ASP_50_rs1864183
Drug_ASP_49_rs1864182	GO Biological Process	GO:0006518	peptide metabolic process	88	2.70378e-06	0.0355412	0.000403878	5.9687	1.84295	11	0.0169078	0.100917	902	0.327294	1	1	1.48916	2.01456	3	519	0.0416667	0.00578035	chr5_81549240_81549241	RPS23	chr5	81549240	81549241	25155	Drug_ASP_49_rs1864182
Drug_ASP_13_rs111772743	GO Biological Process	GO:0006518	peptide metabolic process	88	2.70378e-06	0.0355412	0.000403878	5.9687	1.84295	11	0.0169078	0.100917	902	0.327294	1	1	1.48916	2.01456	3	519	0.0416667	0.00578035	chr5_81569088_81569089	RPS23	chr5	81569088	81569089	5307	Drug_ASP_13_rs111772743
Drug_ASP_65_rs3738	GO Biological Process	GO:0006518	peptide metabolic process	88	2.70378e-06	0.0355412	0.000403878	5.9687	1.84295	11	0.0169078	0.100917	902	0.327294	1	1	1.48916	2.01456	3	519	0.0416667	0.00578035	chr5_81569293_81569294	RPS23	chr5	81569293	81569294	5102	Drug_ASP_65_rs3738
Drug_ASP_66_rs3739	GO Biological Process	GO:0006518	peptide metabolic process	88	2.70378e-06	0.0355412	0.000403878	5.9687	1.84295	11	0.0169078	0.100917	902	0.327294	1	1	1.48916	2.01456	3	519	0.0416667	0.00578035	chr5_81569311_81569312	RPS23	chr5	81569311	81569312	5084	Drug_ASP_66_rs3739
Drug_ASP_84_rs6880209	GO Biological Process	GO:0006518	peptide metabolic process	88	2.70378e-06	0.0355412	0.000403878	5.9687	1.84295	11	0.0169078	0.100917	902	0.327294	1	1	1.48916	2.01456	3	519	0.0416667	0.00578035	chr5_81574182_81574183	RPS23	chr5	81574182	81574183	213	Drug_ASP_84_rs6880209
Relapse_rs9926200	GO Biological Process	GO:0006520	cellular amino acid metabolic process	26	7.24523e-09	9.52386e-05	3.66302e-06	15.1847	0.592702	9	0.0123479	0.1875	2	0.000886796	1	1	9.11723	0.43873	4	313	0.153846	0.0127796	chr16_8847117_8847118	ABAT	chr16	8847117	8847118	40292	Relapse_rs9926200
Relapse_rs12448478	GO Biological Process	GO:0006520	cellular amino acid metabolic process	26	7.24523e-09	9.52386e-05	3.66302e-06	15.1847	0.592702	9	0.0123479	0.1875	2	0.000886796	1	1	9.11723	0.43873	4	313	0.153846	0.0127796	chr16_8847143_8847144	ABAT	chr16	8847143	8847144	40318	Relapse_rs12448478
Relapse_rs10852271	GO Biological Process	GO:0006520	cellular amino acid metabolic process	26	7.24523e-09	9.52386e-05	3.66302e-06	15.1847	0.592702	9	0.0123479	0.1875	2	0.000886796	1	1	9.11723	0.43873	4	313	0.153846	0.0127796	chr16_8847672_8847673	ABAT	chr16	8847672	8847673	40847	Relapse_rs10852271
Relapse_rs7546435	GO Biological Process	GO:0006520	cellular amino acid metabolic process	26	7.24523e-09	9.52386e-05	3.66302e-06	15.1847	0.592702	9	0.0123479	0.1875	2	0.000886796	1	1	9.11723	0.43873	4	313	0.153846	0.0127796	chr1_89384962_89384963	CCBL2	chr1	89384962	89384963	73641	Relapse_rs7546435
Relapse_rs10436915	GO Biological Process	GO:0006520	cellular amino acid metabolic process	26	7.24523e-09	9.52386e-05	3.66302e-06	15.1847	0.592702	9	0.0123479	0.1875	2	0.000886796	1	1	9.11723	0.43873	4	313	0.153846	0.0127796	chr1_89413064_89413065	CCBL2	chr1	89413064	89413065	45539	Relapse_rs10436915
Relapse_rs12092993	GO Biological Process	GO:0006520	cellular amino acid metabolic process	26	7.24523e-09	9.52386e-05	3.66302e-06	15.1847	0.592702	9	0.0123479	0.1875	2	0.000886796	1	1	9.11723	0.43873	4	313	0.153846	0.0127796	chr1_89415657_89415658	CCBL2	chr1	89415657	89415658	42946	Relapse_rs12092993
Relapse_rs12090796	GO Biological Process	GO:0006520	cellular amino acid metabolic process	26	7.24523e-09	9.52386e-05	3.66302e-06	15.1847	0.592702	9	0.0123479	0.1875	2	0.000886796	1	1	9.11723	0.43873	4	313	0.153846	0.0127796	chr1_89427553_89427554	CCBL2	chr1	89427553	89427554	31050	Relapse_rs12090796
Relapse_rs59411952	GO Biological Process	GO:0006520	cellular amino acid metabolic process	26	7.24523e-09	9.52386e-05	3.66302e-06	15.1847	0.592702	9	0.0123479	0.1875	2	0.000886796	1	1	9.11723	0.43873	4	313	0.153846	0.0127796	chr5_79501556_79501557	SERINC5	chr5	79501556	79501557	50341	Relapse_rs59411952
Relapse_rs1817073	GO Biological Process	GO:0006520	cellular amino acid metabolic process	26	7.24523e-09	9.52386e-05	3.66302e-06	15.1847	0.592702	9	0.0123479	0.1875	2	0.000886796	1	1	9.11723	0.43873	4	313	0.153846	0.0127796	chr7_50574226_50574227	DDC	chr7	50574226	50574227	58927	Relapse_rs1817073
Drug_SixTG_35_rs3127486	GO Biological Process	GO:0006531	aspartate metabolic process	36	7.54449e-06	0.0991723	0.00275479	82.3695	0.0364213	3	0.000466939	0.0384615	90	0.0344464	1	1	28.5809	0.0349884	1	11	0.0169491	0.0909091	chr1_244559271_244559272	ADSS	chr1	244559271	244559272	56164	Drug_SixTG_35_rs3127486
Drug_SixTG_33_rs3101470	GO Biological Process	GO:0006531	aspartate metabolic process	36	7.54449e-06	0.0991723	0.00275479	82.3695	0.0364213	3	0.000466939	0.0384615	90	0.0344464	1	1	28.5809	0.0349884	1	11	0.0169491	0.0909091	chr1_244570510_244570511	ADSS	chr1	244570510	244570511	44925	Drug_SixTG_33_rs3101470
Drug_SixTG_34_rs3127457	GO Biological Process	GO:0006531	aspartate metabolic process	36	7.54449e-06	0.0991723	0.00275479	82.3695	0.0364213	3	0.000466939	0.0384615	90	0.0344464	1	1	28.5809	0.0349884	1	11	0.0169491	0.0909091	chr1_244585659_244585660	ADSS	chr1	244585659	244585660	29776	Drug_SixTG_34_rs3127457
Drug_ASP_77_rs6031867	GO Biological Process	GO:0006605	protein targeting	74	6.84569e-07	0.00899866	0.000121604	6.88889	1.59677	11	0.0146493	0.100917	635	0.195034	1	1	1.97162	1.52159	3	392	0.0416667	0.00765306	chr20_43540321_43540322	TOMM34	chr20	43540321	43540322	48805	Drug_ASP_77_rs6031867
Drug_ASP_95_rs74464627	GO Biological Process	GO:0006605	protein targeting	74	6.84569e-07	0.00899866	0.000121604	6.88889	1.59677	11	0.0146493	0.100917	635	0.195034	1	1	1.97162	1.52159	3	392	0.0416667	0.00765306	chr3_130431425_130431426	PIK3R4	chr3	130431425	130431426	34247	Drug_ASP_95_rs74464627
Drug_ASP_96_rs75219664	GO Biological Process	GO:0006605	protein targeting	74	6.84569e-07	0.00899866	0.000121604	6.88889	1.59677	11	0.0146493	0.100917	635	0.195034	1	1	1.97162	1.52159	3	392	0.0416667	0.00765306	chr3_130431481_130431482	PIK3R4	chr3	130431481	130431482	34191	Drug_ASP_96_rs75219664
Drug_ASP_79_rs60653573	GO Biological Process	GO:0006605	protein targeting	74	6.84569e-07	0.00899866	0.000121604	6.88889	1.59677	11	0.0146493	0.100917	635	0.195034	1	1	1.97162	1.52159	3	392	0.0416667	0.00765306	chr3_130434202_130434203	PIK3R4	chr3	130434202	130434203	31470	Drug_ASP_79_rs60653573
Drug_ASP_106_rs891159	GO Biological Process	GO:0006605	protein targeting	74	6.84569e-07	0.00899866	0.000121604	6.88889	1.59677	11	0.0146493	0.100917	635	0.195034	1	1	1.97162	1.52159	3	392	0.0416667	0.00765306	chr5_81491087_81491088	RPS23	chr5	81491087	81491088	83308	Drug_ASP_106_rs891159
Drug_PRED_62_rs891159	GO Biological Process	GO:0006605	protein targeting	74	6.84569e-07	0.00899866	0.000121604	6.88889	1.59677	11	0.0146493	0.100917	635	0.195034	1	1	1.97162	1.52159	3	392	0.0416667	0.00765306	chr5_81491087_81491088	RPS23	chr5	81491087	81491088	83308	Drug_PRED_62_rs891159
Drug_ASP_106_rs891159	GO Biological Process	GO:0006605	protein targeting	74	6.84569e-07	0.00899866	0.000121604	6.88889	1.59677	11	0.0146493	0.100917	635	0.195034	1	1	1.97162	1.52159	3	392	0.0416667	0.00765306	chr5_81491087_81491088	RPS23	chr5	81491087	81491088	83308	Drug_ASP_106_rs891159
Drug_PRED_62_rs891159	GO Biological Process	GO:0006605	protein targeting	74	6.84569e-07	0.00899866	0.000121604	6.88889	1.59677	11	0.0146493	0.100917	635	0.195034	1	1	1.97162	1.52159	3	392	0.0416667	0.00765306	chr5_81491087_81491088	RPS23	chr5	81491087	81491088	83308	Drug_PRED_62_rs891159
Drug_ASP_50_rs1864183	GO Biological Process	GO:0006605	protein targeting	74	6.84569e-07	0.00899866	0.000121604	6.88889	1.59677	11	0.0146493	0.100917	635	0.195034	1	1	1.97162	1.52159	3	392	0.0416667	0.00765306	chr5_81549216_81549217	RPS23	chr5	81549216	81549217	25179	Drug_ASP_50_rs1864183
Drug_ASP_49_rs1864182	GO Biological Process	GO:0006605	protein targeting	74	6.84569e-07	0.00899866	0.000121604	6.88889	1.59677	11	0.0146493	0.100917	635	0.195034	1	1	1.97162	1.52159	3	392	0.0416667	0.00765306	chr5_81549240_81549241	RPS23	chr5	81549240	81549241	25155	Drug_ASP_49_rs1864182
Drug_ASP_13_rs111772743	GO Biological Process	GO:0006605	protein targeting	74	6.84569e-07	0.00899866	0.000121604	6.88889	1.59677	11	0.0146493	0.100917	635	0.195034	1	1	1.97162	1.52159	3	392	0.0416667	0.00765306	chr5_81569088_81569089	RPS23	chr5	81569088	81569089	5307	Drug_ASP_13_rs111772743
Drug_ASP_65_rs3738	GO Biological Process	GO:0006605	protein targeting	74	6.84569e-07	0.00899866	0.000121604	6.88889	1.59677	11	0.0146493	0.100917	635	0.195034	1	1	1.97162	1.52159	3	392	0.0416667	0.00765306	chr5_81569293_81569294	RPS23	chr5	81569293	81569294	5102	Drug_ASP_65_rs3738
Drug_ASP_66_rs3739	GO Biological Process	GO:0006605	protein targeting	74	6.84569e-07	0.00899866	0.000121604	6.88889	1.59677	11	0.0146493	0.100917	635	0.195034	1	1	1.97162	1.52159	3	392	0.0416667	0.00765306	chr5_81569311_81569312	RPS23	chr5	81569311	81569312	5084	Drug_ASP_66_rs3739
Drug_ASP_84_rs6880209	GO Biological Process	GO:0006605	protein targeting	74	6.84569e-07	0.00899866	0.000121604	6.88889	1.59677	11	0.0146493	0.100917	635	0.195034	1	1	1.97162	1.52159	3	392	0.0416667	0.00765306	chr5_81574182_81574183	RPS23	chr5	81574182	81574183	213	Drug_ASP_84_rs6880209
Drug_VCR_23_rs16978630	GO Biological Process	GO:0006610	ribosomal protein import into nucleus	48	4.89157e-06	0.0642997	0.00133958	95.4794	0.0314204	3	0.000337854	0.0322581	118	0.0255911	1	1	38.6437	0.0258774	1	8	0.0166667	0.125	chr19_12813683_12813684	TNPO2	chr19	12813683	12813684	21126	Drug_VCR_23_rs16978630
Drug_VCR_2_rs10409749	GO Biological Process	GO:0006610	ribosomal protein import into nucleus	48	4.89157e-06	0.0642997	0.00133958	95.4794	0.0314204	3	0.000337854	0.0322581	118	0.0255911	1	1	38.6437	0.0258774	1	8	0.0166667	0.125	chr19_12816794_12816795	TNPO2	chr19	12816794	12816795	18015	Drug_VCR_2_rs10409749
Drug_VCR_40_rs28698395	GO Biological Process	GO:0006610	ribosomal protein import into nucleus	48	4.89157e-06	0.0642997	0.00133958	95.4794	0.0314204	3	0.000337854	0.0322581	118	0.0255911	1	1	38.6437	0.0258774	1	8	0.0166667	0.125	chr19_12823039_12823040	TNPO2	chr19	12823039	12823040	11770	Drug_VCR_40_rs28698395
Drug_ASP_106_rs891159	GO Biological Process	GO:0006612	protein targeting to membrane	73	5.19148e-07	0.0068242	9.34821e-05	15.0742	0.464368	7	0.00426026	0.0642202	1049	0.409595	1	1	1.90833	0.524018	1	135	0.0138889	0.00740741	chr5_81491087_81491088	RPS23	chr5	81491087	81491088	83308	Drug_ASP_106_rs891159
Drug_PRED_62_rs891159	GO Biological Process	GO:0006612	protein targeting to membrane	73	5.19148e-07	0.0068242	9.34821e-05	15.0742	0.464368	7	0.00426026	0.0642202	1049	0.409595	1	1	1.90833	0.524018	1	135	0.0138889	0.00740741	chr5_81491087_81491088	RPS23	chr5	81491087	81491088	83308	Drug_PRED_62_rs891159
Drug_ASP_106_rs891159	GO Biological Process	GO:0006612	protein targeting to membrane	73	5.19148e-07	0.0068242	9.34821e-05	15.0742	0.464368	7	0.00426026	0.0642202	1049	0.409595	1	1	1.90833	0.524018	1	135	0.0138889	0.00740741	chr5_81491087_81491088	RPS23	chr5	81491087	81491088	83308	Drug_ASP_106_rs891159
Drug_PRED_62_rs891159	GO Biological Process	GO:0006612	protein targeting to membrane	73	5.19148e-07	0.0068242	9.34821e-05	15.0742	0.464368	7	0.00426026	0.0642202	1049	0.409595	1	1	1.90833	0.524018	1	135	0.0138889	0.00740741	chr5_81491087_81491088	RPS23	chr5	81491087	81491088	83308	Drug_PRED_62_rs891159
Drug_ASP_50_rs1864183	GO Biological Process	GO:0006612	protein targeting to membrane	73	5.19148e-07	0.0068242	9.34821e-05	15.0742	0.464368	7	0.00426026	0.0642202	1049	0.409595	1	1	1.90833	0.524018	1	135	0.0138889	0.00740741	chr5_81549216_81549217	RPS23	chr5	81549216	81549217	25179	Drug_ASP_50_rs1864183
Drug_ASP_49_rs1864182	GO Biological Process	GO:0006612	protein targeting to membrane	73	5.19148e-07	0.0068242	9.34821e-05	15.0742	0.464368	7	0.00426026	0.0642202	1049	0.409595	1	1	1.90833	0.524018	1	135	0.0138889	0.00740741	chr5_81549240_81549241	RPS23	chr5	81549240	81549241	25155	Drug_ASP_49_rs1864182
Drug_ASP_13_rs111772743	GO Biological Process	GO:0006612	protein targeting to membrane	73	5.19148e-07	0.0068242	9.34821e-05	15.0742	0.464368	7	0.00426026	0.0642202	1049	0.409595	1	1	1.90833	0.524018	1	135	0.0138889	0.00740741	chr5_81569088_81569089	RPS23	chr5	81569088	81569089	5307	Drug_ASP_13_rs111772743
Drug_ASP_65_rs3738	GO Biological Process	GO:0006612	protein targeting to membrane	73	5.19148e-07	0.0068242	9.34821e-05	15.0742	0.464368	7	0.00426026	0.0642202	1049	0.409595	1	1	1.90833	0.524018	1	135	0.0138889	0.00740741	chr5_81569293_81569294	RPS23	chr5	81569293	81569294	5102	Drug_ASP_65_rs3738
Drug_ASP_66_rs3739	GO Biological Process	GO:0006612	protein targeting to membrane	73	5.19148e-07	0.0068242	9.34821e-05	15.0742	0.464368	7	0.00426026	0.0642202	1049	0.409595	1	1	1.90833	0.524018	1	135	0.0138889	0.00740741	chr5_81569311_81569312	RPS23	chr5	81569311	81569312	5084	Drug_ASP_66_rs3739
Drug_ASP_84_rs6880209	GO Biological Process	GO:0006612	protein targeting to membrane	73	5.19148e-07	0.0068242	9.34821e-05	15.0742	0.464368	7	0.00426026	0.0642202	1049	0.409595	1	1	1.90833	0.524018	1	135	0.0138889	0.00740741	chr5_81574182_81574183	RPS23	chr5	81574182	81574183	213	Drug_ASP_84_rs6880209
Drug_ASP_106_rs891159	GO Biological Process	GO:0006613	cotranslational protein targeting to membrane	57	3.27626e-08	0.000430664	7.55552e-06	22.7833	0.307242	7	0.00281874	0.0642202	889	0.320263	1	1	2.60227	0.384279	1	99	0.0138889	0.010101	chr5_81491087_81491088	RPS23	chr5	81491087	81491088	83308	Drug_ASP_106_rs891159
Drug_PRED_62_rs891159	GO Biological Process	GO:0006613	cotranslational protein targeting to membrane	57	3.27626e-08	0.000430664	7.55552e-06	22.7833	0.307242	7	0.00281874	0.0642202	889	0.320263	1	1	2.60227	0.384279	1	99	0.0138889	0.010101	chr5_81491087_81491088	RPS23	chr5	81491087	81491088	83308	Drug_PRED_62_rs891159
Drug_ASP_106_rs891159	GO Biological Process	GO:0006613	cotranslational protein targeting to membrane	57	3.27626e-08	0.000430664	7.55552e-06	22.7833	0.307242	7	0.00281874	0.0642202	889	0.320263	1	1	2.60227	0.384279	1	99	0.0138889	0.010101	chr5_81491087_81491088	RPS23	chr5	81491087	81491088	83308	Drug_ASP_106_rs891159
Drug_PRED_62_rs891159	GO Biological Process	GO:0006613	cotranslational protein targeting to membrane	57	3.27626e-08	0.000430664	7.55552e-06	22.7833	0.307242	7	0.00281874	0.0642202	889	0.320263	1	1	2.60227	0.384279	1	99	0.0138889	0.010101	chr5_81491087_81491088	RPS23	chr5	81491087	81491088	83308	Drug_PRED_62_rs891159
Drug_ASP_50_rs1864183	GO Biological Process	GO:0006613	cotranslational protein targeting to membrane	57	3.27626e-08	0.000430664	7.55552e-06	22.7833	0.307242	7	0.00281874	0.0642202	889	0.320263	1	1	2.60227	0.384279	1	99	0.0138889	0.010101	chr5_81549216_81549217	RPS23	chr5	81549216	81549217	25179	Drug_ASP_50_rs1864183
Drug_ASP_49_rs1864182	GO Biological Process	GO:0006613	cotranslational protein targeting to membrane	57	3.27626e-08	0.000430664	7.55552e-06	22.7833	0.307242	7	0.00281874	0.0642202	889	0.320263	1	1	2.60227	0.384279	1	99	0.0138889	0.010101	chr5_81549240_81549241	RPS23	chr5	81549240	81549241	25155	Drug_ASP_49_rs1864182
Drug_ASP_13_rs111772743	GO Biological Process	GO:0006613	cotranslational protein targeting to membrane	57	3.27626e-08	0.000430664	7.55552e-06	22.7833	0.307242	7	0.00281874	0.0642202	889	0.320263	1	1	2.60227	0.384279	1	99	0.0138889	0.010101	chr5_81569088_81569089	RPS23	chr5	81569088	81569089	5307	Drug_ASP_13_rs111772743
Drug_ASP_65_rs3738	GO Biological Process	GO:0006613	cotranslational protein targeting to membrane	57	3.27626e-08	0.000430664	7.55552e-06	22.7833	0.307242	7	0.00281874	0.0642202	889	0.320263	1	1	2.60227	0.384279	1	99	0.0138889	0.010101	chr5_81569293_81569294	RPS23	chr5	81569293	81569294	5102	Drug_ASP_65_rs3738
Drug_ASP_66_rs3739	GO Biological Process	GO:0006613	cotranslational protein targeting to membrane	57	3.27626e-08	0.000430664	7.55552e-06	22.7833	0.307242	7	0.00281874	0.0642202	889	0.320263	1	1	2.60227	0.384279	1	99	0.0138889	0.010101	chr5_81569311_81569312	RPS23	chr5	81569311	81569312	5084	Drug_ASP_66_rs3739
Drug_ASP_84_rs6880209	GO Biological Process	GO:0006613	cotranslational protein targeting to membrane	57	3.27626e-08	0.000430664	7.55552e-06	22.7833	0.307242	7	0.00281874	0.0642202	889	0.320263	1	1	2.60227	0.384279	1	99	0.0138889	0.010101	chr5_81574182_81574183	RPS23	chr5	81574182	81574183	213	Drug_ASP_84_rs6880209
Drug_ASP_106_rs891159	GO Biological Process	GO:0006614	SRP-dependent cotranslational protein targeting to membrane	52	1.87562e-08	0.00024655	4.74134e-06	24.7432	0.282905	7	0.00259546	0.0642202	859	0.304131	1	1	2.77016	0.36099	1	93	0.0138889	0.0107527	chr5_81491087_81491088	RPS23	chr5	81491087	81491088	83308	Drug_ASP_106_rs891159
Drug_PRED_62_rs891159	GO Biological Process	GO:0006614	SRP-dependent cotranslational protein targeting to membrane	52	1.87562e-08	0.00024655	4.74134e-06	24.7432	0.282905	7	0.00259546	0.0642202	859	0.304131	1	1	2.77016	0.36099	1	93	0.0138889	0.0107527	chr5_81491087_81491088	RPS23	chr5	81491087	81491088	83308	Drug_PRED_62_rs891159
Drug_ASP_106_rs891159	GO Biological Process	GO:0006614	SRP-dependent cotranslational protein targeting to membrane	52	1.87562e-08	0.00024655	4.74134e-06	24.7432	0.282905	7	0.00259546	0.0642202	859	0.304131	1	1	2.77016	0.36099	1	93	0.0138889	0.0107527	chr5_81491087_81491088	RPS23	chr5	81491087	81491088	83308	Drug_ASP_106_rs891159
Drug_PRED_62_rs891159	GO Biological Process	GO:0006614	SRP-dependent cotranslational protein targeting to membrane	52	1.87562e-08	0.00024655	4.74134e-06	24.7432	0.282905	7	0.00259546	0.0642202	859	0.304131	1	1	2.77016	0.36099	1	93	0.0138889	0.0107527	chr5_81491087_81491088	RPS23	chr5	81491087	81491088	83308	Drug_PRED_62_rs891159
Drug_ASP_50_rs1864183	GO Biological Process	GO:0006614	SRP-dependent cotranslational protein targeting to membrane	52	1.87562e-08	0.00024655	4.74134e-06	24.7432	0.282905	7	0.00259546	0.0642202	859	0.304131	1	1	2.77016	0.36099	1	93	0.0138889	0.0107527	chr5_81549216_81549217	RPS23	chr5	81549216	81549217	25179	Drug_ASP_50_rs1864183
Drug_ASP_49_rs1864182	GO Biological Process	GO:0006614	SRP-dependent cotranslational protein targeting to membrane	52	1.87562e-08	0.00024655	4.74134e-06	24.7432	0.282905	7	0.00259546	0.0642202	859	0.304131	1	1	2.77016	0.36099	1	93	0.0138889	0.0107527	chr5_81549240_81549241	RPS23	chr5	81549240	81549241	25155	Drug_ASP_49_rs1864182
Drug_ASP_13_rs111772743	GO Biological Process	GO:0006614	SRP-dependent cotranslational protein targeting to membrane	52	1.87562e-08	0.00024655	4.74134e-06	24.7432	0.282905	7	0.00259546	0.0642202	859	0.304131	1	1	2.77016	0.36099	1	93	0.0138889	0.0107527	chr5_81569088_81569089	RPS23	chr5	81569088	81569089	5307	Drug_ASP_13_rs111772743
Drug_ASP_65_rs3738	GO Biological Process	GO:0006614	SRP-dependent cotranslational protein targeting to membrane	52	1.87562e-08	0.00024655	4.74134e-06	24.7432	0.282905	7	0.00259546	0.0642202	859	0.304131	1	1	2.77016	0.36099	1	93	0.0138889	0.0107527	chr5_81569293_81569294	RPS23	chr5	81569293	81569294	5102	Drug_ASP_65_rs3738
Drug_ASP_66_rs3739	GO Biological Process	GO:0006614	SRP-dependent cotranslational protein targeting to membrane	52	1.87562e-08	0.00024655	4.74134e-06	24.7432	0.282905	7	0.00259546	0.0642202	859	0.304131	1	1	2.77016	0.36099	1	93	0.0138889	0.0107527	chr5_81569311_81569312	RPS23	chr5	81569311	81569312	5084	Drug_ASP_66_rs3739
Drug_ASP_84_rs6880209	GO Biological Process	GO:0006614	SRP-dependent cotranslational protein targeting to membrane	52	1.87562e-08	0.00024655	4.74134e-06	24.7432	0.282905	7	0.00259546	0.0642202	859	0.304131	1	1	2.77016	0.36099	1	93	0.0138889	0.0107527	chr5_81574182_81574183	RPS23	chr5	81574182	81574183	213	Drug_ASP_84_rs6880209
Drug_DEX_15_rs11941178	GO Biological Process	GO:0006636	unsaturated fatty acid biosynthetic process	14	2.7719e-06	0.0364367	0.00260262	23.4855	0.212897	5	0.00221768	0.0520833	215	0.15762	1	1	5.84773	0.171007	1	52	0.0163934	0.0192308	chr4_95229431_95229432	HPGDS	chr4	95229431	95229432	34595	Drug_DEX_15_rs11941178
Drug_DEX_16_rs11946095	GO Biological Process	GO:0006636	unsaturated fatty acid biosynthetic process	14	2.7719e-06	0.0364367	0.00260262	23.4855	0.212897	5	0.00221768	0.0520833	215	0.15762	1	1	5.84773	0.171007	1	52	0.0163934	0.0192308	chr4_95229524_95229525	HPGDS	chr4	95229524	95229525	34502	Drug_DEX_16_rs11946095
Drug_DEX_30_rs181410582	GO Biological Process	GO:0006636	unsaturated fatty acid biosynthetic process	14	2.7719e-06	0.0364367	0.00260262	23.4855	0.212897	5	0.00221768	0.0520833	215	0.15762	1	1	5.84773	0.171007	1	52	0.0163934	0.0192308	chr4_95235927_95235928	HPGDS	chr4	95235927	95235928	28099	Drug_DEX_30_rs181410582
Drug_DEX_31_rs191230191	GO Biological Process	GO:0006636	unsaturated fatty acid biosynthetic process	14	2.7719e-06	0.0364367	0.00260262	23.4855	0.212897	5	0.00221768	0.0520833	215	0.15762	1	1	5.84773	0.171007	1	52	0.0163934	0.0192308	chr4_95235941_95235942	HPGDS	chr4	95235941	95235942	28085	Drug_DEX_31_rs191230191
Drug_DEX_11_rs116111998	GO Biological Process	GO:0006636	unsaturated fatty acid biosynthetic process	14	2.7719e-06	0.0364367	0.00260262	23.4855	0.212897	5	0.00221768	0.0520833	215	0.15762	1	1	5.84773	0.171007	1	52	0.0163934	0.0192308	chr4_95247358_95247359	HPGDS	chr4	95247358	95247359	16668	Drug_DEX_11_rs116111998
Drug_DEX_15_rs11941178	GO Biological Process	GO:0006693	prostaglandin metabolic process	8	1.05813e-07	0.00139092	0.000173865	45.8733	0.108996	5	0.00113537	0.0520833	141	0.088168	1	1	10.8601	0.0920804	1	28	0.0163934	0.0357143	chr4_95229431_95229432	HPGDS	chr4	95229431	95229432	34595	Drug_DEX_15_rs11941178
Drug_DEX_16_rs11946095	GO Biological Process	GO:0006693	prostaglandin metabolic process	8	1.05813e-07	0.00139092	0.000173865	45.8733	0.108996	5	0.00113537	0.0520833	141	0.088168	1	1	10.8601	0.0920804	1	28	0.0163934	0.0357143	chr4_95229524_95229525	HPGDS	chr4	95229524	95229525	34502	Drug_DEX_16_rs11946095
Drug_DEX_30_rs181410582	GO Biological Process	GO:0006693	prostaglandin metabolic process	8	1.05813e-07	0.00139092	0.000173865	45.8733	0.108996	5	0.00113537	0.0520833	141	0.088168	1	1	10.8601	0.0920804	1	28	0.0163934	0.0357143	chr4_95235927_95235928	HPGDS	chr4	95235927	95235928	28099	Drug_DEX_30_rs181410582
Drug_DEX_31_rs191230191	GO Biological Process	GO:0006693	prostaglandin metabolic process	8	1.05813e-07	0.00139092	0.000173865	45.8733	0.108996	5	0.00113537	0.0520833	141	0.088168	1	1	10.8601	0.0920804	1	28	0.0163934	0.0357143	chr4_95235941_95235942	HPGDS	chr4	95235941	95235942	28085	Drug_DEX_31_rs191230191
Drug_DEX_11_rs116111998	GO Biological Process	GO:0006693	prostaglandin metabolic process	8	1.05813e-07	0.00139092	0.000173865	45.8733	0.108996	5	0.00113537	0.0520833	141	0.088168	1	1	10.8601	0.0920804	1	28	0.0163934	0.0357143	chr4_95247358_95247359	HPGDS	chr4	95247358	95247359	16668	Drug_DEX_11_rs116111998
Drug_ASP_94_rs74162854	GO Biological Process	GO:0006725	cellular aromatic compound metabolic process	33	1.2643e-09	1.66192e-05	5.03612e-07	2.4651	18.2548	45	0.167476	0.412844	1516	0.779293	1	1	0.870722	18.3756	16	4734	0.222222	0.00337981	chr10_127427762_127427763	EDRF1	chr10	127427762	127427763	19618	Drug_ASP_94_rs74162854
Drug_ASP_85_rs7094651	GO Biological Process	GO:0006725	cellular aromatic compound metabolic process	33	1.2643e-09	1.66192e-05	5.03612e-07	2.4651	18.2548	45	0.167476	0.412844	1516	0.779293	1	1	0.870722	18.3756	16	4734	0.222222	0.00337981	chr10_71119003_71119004	HK1	chr10	71119003	71119004	70504	Drug_ASP_85_rs7094651
Drug_ASP_56_rs2305198	GO Biological Process	GO:0006725	cellular aromatic compound metabolic process	33	1.2643e-09	1.66192e-05	5.03612e-07	2.4651	18.2548	45	0.167476	0.412844	1516	0.779293	1	1	0.870722	18.3756	16	4734	0.222222	0.00337981	chr10_71128875_71128876	HK1	chr10	71128875	71128876	80376	Drug_ASP_56_rs2305198
Drug_ASP_32_rs12831938	GO Biological Process	GO:0006725	cellular aromatic compound metabolic process	33	1.2643e-09	1.66192e-05	5.03612e-07	2.4651	18.2548	45	0.167476	0.412844	1516	0.779293	1	1	0.870722	18.3756	16	4734	0.222222	0.00337981	chr12_132280509_132280510	SFSWAP	chr12	132280509	132280510	84828	Drug_ASP_32_rs12831938
Drug_ASP_39_rs1555902	GO Biological Process	GO:0006725	cellular aromatic compound metabolic process	33	1.2643e-09	1.66192e-05	5.03612e-07	2.4651	18.2548	45	0.167476	0.412844	1516	0.779293	1	1	0.870722	18.3756	16	4734	0.222222	0.00337981	chr13_108856783_108856784	LIG4	chr13	108856783	108856784	10346	Drug_ASP_39_rs1555902
Drug_ASP_70_rs55876959	GO Biological Process	GO:0006725	cellular aromatic compound metabolic process	33	1.2643e-09	1.66192e-05	5.03612e-07	2.4651	18.2548	45	0.167476	0.412844	1516	0.779293	1	1	0.870722	18.3756	16	4734	0.222222	0.00337981	chr15_74826829_74826830	ARID3B	chr15	74826829	74826830	-6688	Drug_ASP_70_rs55876959
Drug_ASP_38_rs155249	GO Biological Process	GO:0006725	cellular aromatic compound metabolic process	33	1.2643e-09	1.66192e-05	5.03612e-07	2.4651	18.2548	45	0.167476	0.412844	1516	0.779293	1	1	0.870722	18.3756	16	4734	0.222222	0.00337981	chr16_2312012_2312013	RNPS1	chr16	2312012	2312013	5591	Drug_ASP_38_rs155249
Drug_ASP_34_rs145976319	GO Biological Process	GO:0006725	cellular aromatic compound metabolic process	33	1.2643e-09	1.66192e-05	5.03612e-07	2.4651	18.2548	45	0.167476	0.412844	1516	0.779293	1	1	0.870722	18.3756	16	4734	0.222222	0.00337981	chr17_61933103_61933104	SMARCD2	chr17	61933103	61933104	-12804	Drug_ASP_34_rs145976319
Drug_ASP_43_rs16947185	GO Biological Process	GO:0006725	cellular aromatic compound metabolic process	33	1.2643e-09	1.66192e-05	5.03612e-07	2.4651	18.2548	45	0.167476	0.412844	1516	0.779293	1	1	0.870722	18.3756	16	4734	0.222222	0.00337981	chr17_61943487_61943488	SMARCD2	chr17	61943487	61943488	-23188	Drug_ASP_43_rs16947185
Drug_ASP_102_rs79125155	GO Biological Process	GO:0006725	cellular aromatic compound metabolic process	33	1.2643e-09	1.66192e-05	5.03612e-07	2.4651	18.2548	45	0.167476	0.412844	1516	0.779293	1	1	0.870722	18.3756	16	4734	0.222222	0.00337981	chr19_50478852_50478853	ZNF473	chr19	50478852	50478853	-50126	Drug_ASP_102_rs79125155
Drug_ASP_23_rs11879659	GO Biological Process	GO:0006725	cellular aromatic compound metabolic process	33	1.2643e-09	1.66192e-05	5.03612e-07	2.4651	18.2548	45	0.167476	0.412844	1516	0.779293	1	1	0.870722	18.3756	16	4734	0.222222	0.00337981	chr19_50490522_50490523	ZNF473	chr19	50490522	50490523	-38456	Drug_ASP_23_rs11879659
Drug_ASP_22_rs11879641	GO Biological Process	GO:0006725	cellular aromatic compound metabolic process	33	1.2643e-09	1.66192e-05	5.03612e-07	2.4651	18.2548	45	0.167476	0.412844	1516	0.779293	1	1	0.870722	18.3756	16	4734	0.222222	0.00337981	chr19_50490570_50490571	ZNF473	chr19	50490570	50490571	-38408	Drug_ASP_22_rs11879641
Drug_ASP_24_rs11879713	GO Biological Process	GO:0006725	cellular aromatic compound metabolic process	33	1.2643e-09	1.66192e-05	5.03612e-07	2.4651	18.2548	45	0.167476	0.412844	1516	0.779293	1	1	0.870722	18.3756	16	4734	0.222222	0.00337981	chr19_50490768_50490769	ZNF473	chr19	50490768	50490769	-38210	Drug_ASP_24_rs11879713
Drug_ASP_48_rs181644066	GO Biological Process	GO:0006725	cellular aromatic compound metabolic process	33	1.2643e-09	1.66192e-05	5.03612e-07	2.4651	18.2548	45	0.167476	0.412844	1516	0.779293	1	1	0.870722	18.3756	16	4734	0.222222	0.00337981	chr19_50491047_50491048	ZNF473	chr19	50491047	50491048	-37931	Drug_ASP_48_rs181644066
Drug_ASP_107_rs9304696	GO Biological Process	GO:0006725	cellular aromatic compound metabolic process	33	1.2643e-09	1.66192e-05	5.03612e-07	2.4651	18.2548	45	0.167476	0.412844	1516	0.779293	1	1	0.870722	18.3756	16	4734	0.222222	0.00337981	chr19_50498328_50498329	ZNF473	chr19	50498328	50498329	-30650	Drug_ASP_107_rs9304696
Drug_ASP_3_rs10407013	GO Biological Process	GO:0006725	cellular aromatic compound metabolic process	33	1.2643e-09	1.66192e-05	5.03612e-07	2.4651	18.2548	45	0.167476	0.412844	1516	0.779293	1	1	0.870722	18.3756	16	4734	0.222222	0.00337981	chr19_50501054_50501055	ZNF473	chr19	50501054	50501055	-27924	Drug_ASP_3_rs10407013
Drug_ASP_75_rs56969688	GO Biological Process	GO:0006725	cellular aromatic compound metabolic process	33	1.2643e-09	1.66192e-05	5.03612e-07	2.4651	18.2548	45	0.167476	0.412844	1516	0.779293	1	1	0.870722	18.3756	16	4734	0.222222	0.00337981	chr19_50501282_50501283	ZNF473	chr19	50501282	50501283	-27696	Drug_ASP_75_rs56969688
Drug_ASP_89_rs73935135	GO Biological Process	GO:0006725	cellular aromatic compound metabolic process	33	1.2643e-09	1.66192e-05	5.03612e-07	2.4651	18.2548	45	0.167476	0.412844	1516	0.779293	1	1	0.870722	18.3756	16	4734	0.222222	0.00337981	chr19_50506872_50506873	ZNF473	chr19	50506872	50506873	-22106	Drug_ASP_89_rs73935135
Drug_ASP_90_rs73935136	GO Biological Process	GO:0006725	cellular aromatic compound metabolic process	33	1.2643e-09	1.66192e-05	5.03612e-07	2.4651	18.2548	45	0.167476	0.412844	1516	0.779293	1	1	0.870722	18.3756	16	4734	0.222222	0.00337981	chr19_50507113_50507114	ZNF473	chr19	50507113	50507114	-21865	Drug_ASP_90_rs73935136
Drug_ASP_5_rs10411204	GO Biological Process	GO:0006725	cellular aromatic compound metabolic process	33	1.2643e-09	1.66192e-05	5.03612e-07	2.4651	18.2548	45	0.167476	0.412844	1516	0.779293	1	1	0.870722	18.3756	16	4734	0.222222	0.00337981	chr19_50507336_50507337	ZNF473	chr19	50507336	50507337	-21642	Drug_ASP_5_rs10411204
Drug_ASP_8_rs10412963	GO Biological Process	GO:0006725	cellular aromatic compound metabolic process	33	1.2643e-09	1.66192e-05	5.03612e-07	2.4651	18.2548	45	0.167476	0.412844	1516	0.779293	1	1	0.870722	18.3756	16	4734	0.222222	0.00337981	chr19_50507361_50507362	ZNF473	chr19	50507361	50507362	-21617	Drug_ASP_8_rs10412963
Drug_ASP_6_rs10411985	GO Biological Process	GO:0006725	cellular aromatic compound metabolic process	33	1.2643e-09	1.66192e-05	5.03612e-07	2.4651	18.2548	45	0.167476	0.412844	1516	0.779293	1	1	0.870722	18.3756	16	4734	0.222222	0.00337981	chr19_50507495_50507496	ZNF473	chr19	50507495	50507496	-21483	Drug_ASP_6_rs10411985
Drug_ASP_74_rs56229440	GO Biological Process	GO:0006725	cellular aromatic compound metabolic process	33	1.2643e-09	1.66192e-05	5.03612e-07	2.4651	18.2548	45	0.167476	0.412844	1516	0.779293	1	1	0.870722	18.3756	16	4734	0.222222	0.00337981	chr19_50507535_50507536	ZNF473	chr19	50507535	50507536	-21443	Drug_ASP_74_rs56229440
Drug_ASP_60_rs28594879	GO Biological Process	GO:0006725	cellular aromatic compound metabolic process	33	1.2643e-09	1.66192e-05	5.03612e-07	2.4651	18.2548	45	0.167476	0.412844	1516	0.779293	1	1	0.870722	18.3756	16	4734	0.222222	0.00337981	chr19_50507584_50507585	ZNF473	chr19	50507584	50507585	-21394	Drug_ASP_60_rs28594879
Drug_ASP_91_rs73935147	GO Biological Process	GO:0006725	cellular aromatic compound metabolic process	33	1.2643e-09	1.66192e-05	5.03612e-07	2.4651	18.2548	45	0.167476	0.412844	1516	0.779293	1	1	0.870722	18.3756	16	4734	0.222222	0.00337981	chr19_50521476_50521477	ZNF473	chr19	50521476	50521477	-7502	Drug_ASP_91_rs73935147
Drug_ASP_16_rs114425365	GO Biological Process	GO:0006725	cellular aromatic compound metabolic process	33	1.2643e-09	1.66192e-05	5.03612e-07	2.4651	18.2548	45	0.167476	0.412844	1516	0.779293	1	1	0.870722	18.3756	16	4734	0.222222	0.00337981	chr19_50526252_50526253	ZNF473	chr19	50526252	50526253	-2726	Drug_ASP_16_rs114425365
Drug_ASP_78_rs60536986	GO Biological Process	GO:0006725	cellular aromatic compound metabolic process	33	1.2643e-09	1.66192e-05	5.03612e-07	2.4651	18.2548	45	0.167476	0.412844	1516	0.779293	1	1	0.870722	18.3756	16	4734	0.222222	0.00337981	chr19_50526278_50526279	ZNF473	chr19	50526278	50526279	-2700	Drug_ASP_78_rs60536986
Drug_ASP_4_rs10410420	GO Biological Process	GO:0006725	cellular aromatic compound metabolic process	33	1.2643e-09	1.66192e-05	5.03612e-07	2.4651	18.2548	45	0.167476	0.412844	1516	0.779293	1	1	0.870722	18.3756	16	4734	0.222222	0.00337981	chr19_50528594_50528595	ZNF473	chr19	50528594	50528595	-384	Drug_ASP_4_rs10410420
Drug_ASP_7_rs10412158	GO Biological Process	GO:0006725	cellular aromatic compound metabolic process	33	1.2643e-09	1.66192e-05	5.03612e-07	2.4651	18.2548	45	0.167476	0.412844	1516	0.779293	1	1	0.870722	18.3756	16	4734	0.222222	0.00337981	chr19_50528696_50528697	ZNF473	chr19	50528696	50528697	-282	Drug_ASP_7_rs10412158
Drug_ASP_92_rs73935150	GO Biological Process	GO:0006725	cellular aromatic compound metabolic process	33	1.2643e-09	1.66192e-05	5.03612e-07	2.4651	18.2548	45	0.167476	0.412844	1516	0.779293	1	1	0.870722	18.3756	16	4734	0.222222	0.00337981	chr19_50528787_50528788	ZNF473	chr19	50528787	50528788	-191	Drug_ASP_92_rs73935150
Drug_ASP_77_rs6031867	GO Biological Process	GO:0006725	cellular aromatic compound metabolic process	33	1.2643e-09	1.66192e-05	5.03612e-07	2.4651	18.2548	45	0.167476	0.412844	1516	0.779293	1	1	0.870722	18.3756	16	4734	0.222222	0.00337981	chr20_43540321_43540322	PABPC1L	chr20	43540321	43540322	1619	Drug_ASP_77_rs6031867
Drug_ASP_28_rs12489198	GO Biological Process	GO:0006725	cellular aromatic compound metabolic process	33	1.2643e-09	1.66192e-05	5.03612e-07	2.4651	18.2548	45	0.167476	0.412844	1516	0.779293	1	1	0.870722	18.3756	16	4734	0.222222	0.00337981	chr3_193294307_193294308	OPA1	chr3	193294307	193294308	-16625	Drug_ASP_28_rs12489198
Drug_ASP_71_rs55985421	GO Biological Process	GO:0006725	cellular aromatic compound metabolic process	33	1.2643e-09	1.66192e-05	5.03612e-07	2.4651	18.2548	45	0.167476	0.412844	1516	0.779293	1	1	0.870722	18.3756	16	4734	0.222222	0.00337981	chr5_137841263_137841264	EGR1	chr5	137841263	137841264	40085	Drug_ASP_71_rs55985421
Drug_ASP_71_rs55985421	GO Biological Process	GO:0006725	cellular aromatic compound metabolic process	33	1.2643e-09	1.66192e-05	5.03612e-07	2.4651	18.2548	45	0.167476	0.412844	1516	0.779293	1	1	0.870722	18.3756	16	4734	0.222222	0.00337981	chr5_137841263_137841264	ETF1	chr5	137841263	137841264	37725	Drug_ASP_71_rs55985421
Drug_ASP_37_rs154076	GO Biological Process	GO:0006725	cellular aromatic compound metabolic process	33	1.2643e-09	1.66192e-05	5.03612e-07	2.4651	18.2548	45	0.167476	0.412844	1516	0.779293	1	1	0.870722	18.3756	16	4734	0.222222	0.00337981	chr5_137863134_137863135	EGR1	chr5	137863134	137863135	61956	Drug_ASP_37_rs154076
Drug_ASP_37_rs154076	GO Biological Process	GO:0006725	cellular aromatic compound metabolic process	33	1.2643e-09	1.66192e-05	5.03612e-07	2.4651	18.2548	45	0.167476	0.412844	1516	0.779293	1	1	0.870722	18.3756	16	4734	0.222222	0.00337981	chr5_137863134_137863135	ETF1	chr5	137863134	137863135	15854	Drug_ASP_37_rs154076
Drug_ASP_81_rs6151759	GO Biological Process	GO:0006725	cellular aromatic compound metabolic process	33	1.2643e-09	1.66192e-05	5.03612e-07	2.4651	18.2548	45	0.167476	0.412844	1516	0.779293	1	1	0.870722	18.3756	16	4734	0.222222	0.00337981	chr5_80043404_80043405	DHFR	chr5	80043404	80043405	-92603	Drug_ASP_81_rs6151759
Drug_ASP_106_rs891159	GO Biological Process	GO:0006725	cellular aromatic compound metabolic process	33	1.2643e-09	1.66192e-05	5.03612e-07	2.4651	18.2548	45	0.167476	0.412844	1516	0.779293	1	1	0.870722	18.3756	16	4734	0.222222	0.00337981	chr5_81491087_81491088	RPS23	chr5	81491087	81491088	83308	Drug_ASP_106_rs891159
Drug_PRED_62_rs891159	GO Biological Process	GO:0006725	cellular aromatic compound metabolic process	33	1.2643e-09	1.66192e-05	5.03612e-07	2.4651	18.2548	45	0.167476	0.412844	1516	0.779293	1	1	0.870722	18.3756	16	4734	0.222222	0.00337981	chr5_81491087_81491088	RPS23	chr5	81491087	81491088	83308	Drug_PRED_62_rs891159
Drug_ASP_106_rs891159	GO Biological Process	GO:0006725	cellular aromatic compound metabolic process	33	1.2643e-09	1.66192e-05	5.03612e-07	2.4651	18.2548	45	0.167476	0.412844	1516	0.779293	1	1	0.870722	18.3756	16	4734	0.222222	0.00337981	chr5_81491087_81491088	RPS23	chr5	81491087	81491088	83308	Drug_ASP_106_rs891159
Drug_PRED_62_rs891159	GO Biological Process	GO:0006725	cellular aromatic compound metabolic process	33	1.2643e-09	1.66192e-05	5.03612e-07	2.4651	18.2548	45	0.167476	0.412844	1516	0.779293	1	1	0.870722	18.3756	16	4734	0.222222	0.00337981	chr5_81491087_81491088	RPS23	chr5	81491087	81491088	83308	Drug_PRED_62_rs891159
Drug_ASP_50_rs1864183	GO Biological Process	GO:0006725	cellular aromatic compound metabolic process	33	1.2643e-09	1.66192e-05	5.03612e-07	2.4651	18.2548	45	0.167476	0.412844	1516	0.779293	1	1	0.870722	18.3756	16	4734	0.222222	0.00337981	chr5_81549216_81549217	RPS23	chr5	81549216	81549217	25179	Drug_ASP_50_rs1864183
Drug_ASP_49_rs1864182	GO Biological Process	GO:0006725	cellular aromatic compound metabolic process	33	1.2643e-09	1.66192e-05	5.03612e-07	2.4651	18.2548	45	0.167476	0.412844	1516	0.779293	1	1	0.870722	18.3756	16	4734	0.222222	0.00337981	chr5_81549240_81549241	RPS23	chr5	81549240	81549241	25155	Drug_ASP_49_rs1864182
Drug_ASP_13_rs111772743	GO Biological Process	GO:0006725	cellular aromatic compound metabolic process	33	1.2643e-09	1.66192e-05	5.03612e-07	2.4651	18.2548	45	0.167476	0.412844	1516	0.779293	1	1	0.870722	18.3756	16	4734	0.222222	0.00337981	chr5_81569088_81569089	RPS23	chr5	81569088	81569089	5307	Drug_ASP_13_rs111772743
Drug_ASP_65_rs3738	GO Biological Process	GO:0006725	cellular aromatic compound metabolic process	33	1.2643e-09	1.66192e-05	5.03612e-07	2.4651	18.2548	45	0.167476	0.412844	1516	0.779293	1	1	0.870722	18.3756	16	4734	0.222222	0.00337981	chr5_81569293_81569294	RPS23	chr5	81569293	81569294	5102	Drug_ASP_65_rs3738
Drug_ASP_66_rs3739	GO Biological Process	GO:0006725	cellular aromatic compound metabolic process	33	1.2643e-09	1.66192e-05	5.03612e-07	2.4651	18.2548	45	0.167476	0.412844	1516	0.779293	1	1	0.870722	18.3756	16	4734	0.222222	0.00337981	chr5_81569311_81569312	RPS23	chr5	81569311	81569312	5084	Drug_ASP_66_rs3739
Drug_ASP_84_rs6880209	GO Biological Process	GO:0006725	cellular aromatic compound metabolic process	33	1.2643e-09	1.66192e-05	5.03612e-07	2.4651	18.2548	45	0.167476	0.412844	1516	0.779293	1	1	0.870722	18.3756	16	4734	0.222222	0.00337981	chr5_81574182_81574183	RPS23	chr5	81574182	81574183	213	Drug_ASP_84_rs6880209
Drug_ASP_67_rs4472444	GO Biological Process	GO:0006725	cellular aromatic compound metabolic process	33	1.2643e-09	1.66192e-05	5.03612e-07	2.4651	18.2548	45	0.167476	0.412844	1516	0.779293	1	1	0.870722	18.3756	16	4734	0.222222	0.00337981	chr7_100070758_100070759	TSC22D4	chr7	100070758	100070759	6143	Drug_ASP_67_rs4472444
Drug_ASP_41_rs16917709	GO Biological Process	GO:0006725	cellular aromatic compound metabolic process	33	1.2643e-09	1.66192e-05	5.03612e-07	2.4651	18.2548	45	0.167476	0.412844	1516	0.779293	1	1	0.870722	18.3756	16	4734	0.222222	0.00337981	chr8_53246088_53246089	ST18	chr8	53246088	53246089	76214	Drug_ASP_41_rs16917709
Drug_ASP_42_rs16917710	GO Biological Process	GO:0006725	cellular aromatic compound metabolic process	33	1.2643e-09	1.66192e-05	5.03612e-07	2.4651	18.2548	45	0.167476	0.412844	1516	0.779293	1	1	0.870722	18.3756	16	4734	0.222222	0.00337981	chr8_53246206_53246207	ST18	chr8	53246206	53246207	76096	Drug_ASP_42_rs16917710
Drug_VCR_52_rs55810554	GO Biological Process	GO:0006788	heme oxidation	65	1.18383e-05	0.155614	0.00239407	408.159	0.00490006	2	5.26888e-05	0.0215054	43	0.00645906	1	1	154.575	0.00646935	1	2	0.0166667	0.5	chr16_4524392_4524393	HMOX2	chr16	4524392	4524393	-1532	Drug_VCR_52_rs55810554
Drug_VCR_29_rs17879291	GO Biological Process	GO:0006788	heme oxidation	65	1.18383e-05	0.155614	0.00239407	408.159	0.00490006	2	5.26888e-05	0.0215054	43	0.00645906	1	1	154.575	0.00646935	1	2	0.0166667	0.5	chr16_4526104_4526105	HMOX2	chr16	4526104	4526105	180	Drug_VCR_29_rs17879291
Drug_ASP_94_rs74162854	GO Biological Process	GO:0006807	nitrogen compound metabolic process	46	6.58167e-09	8.65161e-05	1.88079e-06	2.23832	21.4447	48	0.19674	0.440367	1596	0.86891	1	1	0.823961	21.8457	18	5628	0.25	0.00319829	chr10_127427762_127427763	EDRF1	chr10	127427762	127427763	19618	Drug_ASP_94_rs74162854
Drug_ASP_85_rs7094651	GO Biological Process	GO:0006807	nitrogen compound metabolic process	46	6.58167e-09	8.65161e-05	1.88079e-06	2.23832	21.4447	48	0.19674	0.440367	1596	0.86891	1	1	0.823961	21.8457	18	5628	0.25	0.00319829	chr10_71119003_71119004	HK1	chr10	71119003	71119004	70504	Drug_ASP_85_rs7094651
Drug_ASP_56_rs2305198	GO Biological Process	GO:0006807	nitrogen compound metabolic process	46	6.58167e-09	8.65161e-05	1.88079e-06	2.23832	21.4447	48	0.19674	0.440367	1596	0.86891	1	1	0.823961	21.8457	18	5628	0.25	0.00319829	chr10_71128875_71128876	HK1	chr10	71128875	71128876	80376	Drug_ASP_56_rs2305198
Drug_ASP_32_rs12831938	GO Biological Process	GO:0006807	nitrogen compound metabolic process	46	6.58167e-09	8.65161e-05	1.88079e-06	2.23832	21.4447	48	0.19674	0.440367	1596	0.86891	1	1	0.823961	21.8457	18	5628	0.25	0.00319829	chr12_132280509_132280510	SFSWAP	chr12	132280509	132280510	84828	Drug_ASP_32_rs12831938
Drug_ASP_39_rs1555902	GO Biological Process	GO:0006807	nitrogen compound metabolic process	46	6.58167e-09	8.65161e-05	1.88079e-06	2.23832	21.4447	48	0.19674	0.440367	1596	0.86891	1	1	0.823961	21.8457	18	5628	0.25	0.00319829	chr13_108856783_108856784	LIG4	chr13	108856783	108856784	10346	Drug_ASP_39_rs1555902
Drug_ASP_70_rs55876959	GO Biological Process	GO:0006807	nitrogen compound metabolic process	46	6.58167e-09	8.65161e-05	1.88079e-06	2.23832	21.4447	48	0.19674	0.440367	1596	0.86891	1	1	0.823961	21.8457	18	5628	0.25	0.00319829	chr15_74826829_74826830	ARID3B	chr15	74826829	74826830	-6688	Drug_ASP_70_rs55876959
Drug_ASP_38_rs155249	GO Biological Process	GO:0006807	nitrogen compound metabolic process	46	6.58167e-09	8.65161e-05	1.88079e-06	2.23832	21.4447	48	0.19674	0.440367	1596	0.86891	1	1	0.823961	21.8457	18	5628	0.25	0.00319829	chr16_2312012_2312013	RNPS1	chr16	2312012	2312013	5591	Drug_ASP_38_rs155249
Drug_ASP_34_rs145976319	GO Biological Process	GO:0006807	nitrogen compound metabolic process	46	6.58167e-09	8.65161e-05	1.88079e-06	2.23832	21.4447	48	0.19674	0.440367	1596	0.86891	1	1	0.823961	21.8457	18	5628	0.25	0.00319829	chr17_61933103_61933104	SMARCD2	chr17	61933103	61933104	-12804	Drug_ASP_34_rs145976319
Drug_ASP_43_rs16947185	GO Biological Process	GO:0006807	nitrogen compound metabolic process	46	6.58167e-09	8.65161e-05	1.88079e-06	2.23832	21.4447	48	0.19674	0.440367	1596	0.86891	1	1	0.823961	21.8457	18	5628	0.25	0.00319829	chr17_61943487_61943488	SMARCD2	chr17	61943487	61943488	-23188	Drug_ASP_43_rs16947185
Drug_ASP_102_rs79125155	GO Biological Process	GO:0006807	nitrogen compound metabolic process	46	6.58167e-09	8.65161e-05	1.88079e-06	2.23832	21.4447	48	0.19674	0.440367	1596	0.86891	1	1	0.823961	21.8457	18	5628	0.25	0.00319829	chr19_50478852_50478853	ZNF473	chr19	50478852	50478853	-50126	Drug_ASP_102_rs79125155
Drug_ASP_23_rs11879659	GO Biological Process	GO:0006807	nitrogen compound metabolic process	46	6.58167e-09	8.65161e-05	1.88079e-06	2.23832	21.4447	48	0.19674	0.440367	1596	0.86891	1	1	0.823961	21.8457	18	5628	0.25	0.00319829	chr19_50490522_50490523	ZNF473	chr19	50490522	50490523	-38456	Drug_ASP_23_rs11879659
Drug_ASP_22_rs11879641	GO Biological Process	GO:0006807	nitrogen compound metabolic process	46	6.58167e-09	8.65161e-05	1.88079e-06	2.23832	21.4447	48	0.19674	0.440367	1596	0.86891	1	1	0.823961	21.8457	18	5628	0.25	0.00319829	chr19_50490570_50490571	ZNF473	chr19	50490570	50490571	-38408	Drug_ASP_22_rs11879641
Drug_ASP_24_rs11879713	GO Biological Process	GO:0006807	nitrogen compound metabolic process	46	6.58167e-09	8.65161e-05	1.88079e-06	2.23832	21.4447	48	0.19674	0.440367	1596	0.86891	1	1	0.823961	21.8457	18	5628	0.25	0.00319829	chr19_50490768_50490769	ZNF473	chr19	50490768	50490769	-38210	Drug_ASP_24_rs11879713
Drug_ASP_48_rs181644066	GO Biological Process	GO:0006807	nitrogen compound metabolic process	46	6.58167e-09	8.65161e-05	1.88079e-06	2.23832	21.4447	48	0.19674	0.440367	1596	0.86891	1	1	0.823961	21.8457	18	5628	0.25	0.00319829	chr19_50491047_50491048	ZNF473	chr19	50491047	50491048	-37931	Drug_ASP_48_rs181644066
Drug_ASP_107_rs9304696	GO Biological Process	GO:0006807	nitrogen compound metabolic process	46	6.58167e-09	8.65161e-05	1.88079e-06	2.23832	21.4447	48	0.19674	0.440367	1596	0.86891	1	1	0.823961	21.8457	18	5628	0.25	0.00319829	chr19_50498328_50498329	ZNF473	chr19	50498328	50498329	-30650	Drug_ASP_107_rs9304696
Drug_ASP_3_rs10407013	GO Biological Process	GO:0006807	nitrogen compound metabolic process	46	6.58167e-09	8.65161e-05	1.88079e-06	2.23832	21.4447	48	0.19674	0.440367	1596	0.86891	1	1	0.823961	21.8457	18	5628	0.25	0.00319829	chr19_50501054_50501055	ZNF473	chr19	50501054	50501055	-27924	Drug_ASP_3_rs10407013
Drug_ASP_75_rs56969688	GO Biological Process	GO:0006807	nitrogen compound metabolic process	46	6.58167e-09	8.65161e-05	1.88079e-06	2.23832	21.4447	48	0.19674	0.440367	1596	0.86891	1	1	0.823961	21.8457	18	5628	0.25	0.00319829	chr19_50501282_50501283	ZNF473	chr19	50501282	50501283	-27696	Drug_ASP_75_rs56969688
Drug_ASP_89_rs73935135	GO Biological Process	GO:0006807	nitrogen compound metabolic process	46	6.58167e-09	8.65161e-05	1.88079e-06	2.23832	21.4447	48	0.19674	0.440367	1596	0.86891	1	1	0.823961	21.8457	18	5628	0.25	0.00319829	chr19_50506872_50506873	ZNF473	chr19	50506872	50506873	-22106	Drug_ASP_89_rs73935135
Drug_ASP_90_rs73935136	GO Biological Process	GO:0006807	nitrogen compound metabolic process	46	6.58167e-09	8.65161e-05	1.88079e-06	2.23832	21.4447	48	0.19674	0.440367	1596	0.86891	1	1	0.823961	21.8457	18	5628	0.25	0.00319829	chr19_50507113_50507114	ZNF473	chr19	50507113	50507114	-21865	Drug_ASP_90_rs73935136
Drug_ASP_5_rs10411204	GO Biological Process	GO:0006807	nitrogen compound metabolic process	46	6.58167e-09	8.65161e-05	1.88079e-06	2.23832	21.4447	48	0.19674	0.440367	1596	0.86891	1	1	0.823961	21.8457	18	5628	0.25	0.00319829	chr19_50507336_50507337	ZNF473	chr19	50507336	50507337	-21642	Drug_ASP_5_rs10411204
Drug_ASP_8_rs10412963	GO Biological Process	GO:0006807	nitrogen compound metabolic process	46	6.58167e-09	8.65161e-05	1.88079e-06	2.23832	21.4447	48	0.19674	0.440367	1596	0.86891	1	1	0.823961	21.8457	18	5628	0.25	0.00319829	chr19_50507361_50507362	ZNF473	chr19	50507361	50507362	-21617	Drug_ASP_8_rs10412963
Drug_ASP_6_rs10411985	GO Biological Process	GO:0006807	nitrogen compound metabolic process	46	6.58167e-09	8.65161e-05	1.88079e-06	2.23832	21.4447	48	0.19674	0.440367	1596	0.86891	1	1	0.823961	21.8457	18	5628	0.25	0.00319829	chr19_50507495_50507496	ZNF473	chr19	50507495	50507496	-21483	Drug_ASP_6_rs10411985
Drug_ASP_74_rs56229440	GO Biological Process	GO:0006807	nitrogen compound metabolic process	46	6.58167e-09	8.65161e-05	1.88079e-06	2.23832	21.4447	48	0.19674	0.440367	1596	0.86891	1	1	0.823961	21.8457	18	5628	0.25	0.00319829	chr19_50507535_50507536	ZNF473	chr19	50507535	50507536	-21443	Drug_ASP_74_rs56229440
Drug_ASP_60_rs28594879	GO Biological Process	GO:0006807	nitrogen compound metabolic process	46	6.58167e-09	8.65161e-05	1.88079e-06	2.23832	21.4447	48	0.19674	0.440367	1596	0.86891	1	1	0.823961	21.8457	18	5628	0.25	0.00319829	chr19_50507584_50507585	ZNF473	chr19	50507584	50507585	-21394	Drug_ASP_60_rs28594879
Drug_ASP_91_rs73935147	GO Biological Process	GO:0006807	nitrogen compound metabolic process	46	6.58167e-09	8.65161e-05	1.88079e-06	2.23832	21.4447	48	0.19674	0.440367	1596	0.86891	1	1	0.823961	21.8457	18	5628	0.25	0.00319829	chr19_50521476_50521477	ZNF473	chr19	50521476	50521477	-7502	Drug_ASP_91_rs73935147
Drug_ASP_16_rs114425365	GO Biological Process	GO:0006807	nitrogen compound metabolic process	46	6.58167e-09	8.65161e-05	1.88079e-06	2.23832	21.4447	48	0.19674	0.440367	1596	0.86891	1	1	0.823961	21.8457	18	5628	0.25	0.00319829	chr19_50526252_50526253	ZNF473	chr19	50526252	50526253	-2726	Drug_ASP_16_rs114425365
Drug_ASP_78_rs60536986	GO Biological Process	GO:0006807	nitrogen compound metabolic process	46	6.58167e-09	8.65161e-05	1.88079e-06	2.23832	21.4447	48	0.19674	0.440367	1596	0.86891	1	1	0.823961	21.8457	18	5628	0.25	0.00319829	chr19_50526278_50526279	ZNF473	chr19	50526278	50526279	-2700	Drug_ASP_78_rs60536986
Drug_ASP_4_rs10410420	GO Biological Process	GO:0006807	nitrogen compound metabolic process	46	6.58167e-09	8.65161e-05	1.88079e-06	2.23832	21.4447	48	0.19674	0.440367	1596	0.86891	1	1	0.823961	21.8457	18	5628	0.25	0.00319829	chr19_50528594_50528595	ZNF473	chr19	50528594	50528595	-384	Drug_ASP_4_rs10410420
Drug_ASP_7_rs10412158	GO Biological Process	GO:0006807	nitrogen compound metabolic process	46	6.58167e-09	8.65161e-05	1.88079e-06	2.23832	21.4447	48	0.19674	0.440367	1596	0.86891	1	1	0.823961	21.8457	18	5628	0.25	0.00319829	chr19_50528696_50528697	ZNF473	chr19	50528696	50528697	-282	Drug_ASP_7_rs10412158
Drug_ASP_92_rs73935150	GO Biological Process	GO:0006807	nitrogen compound metabolic process	46	6.58167e-09	8.65161e-05	1.88079e-06	2.23832	21.4447	48	0.19674	0.440367	1596	0.86891	1	1	0.823961	21.8457	18	5628	0.25	0.00319829	chr19_50528787_50528788	ZNF473	chr19	50528787	50528788	-191	Drug_ASP_92_rs73935150
Drug_ASP_29_rs12743495	GO Biological Process	GO:0006807	nitrogen compound metabolic process	46	6.58167e-09	8.65161e-05	1.88079e-06	2.23832	21.4447	48	0.19674	0.440367	1596	0.86891	1	1	0.823961	21.8457	18	5628	0.25	0.00319829	chr1_115618888_115618889	TSHB	chr1	115618888	115618889	46474	Drug_ASP_29_rs12743495
Drug_ASP_30_rs12743506	GO Biological Process	GO:0006807	nitrogen compound metabolic process	46	6.58167e-09	8.65161e-05	1.88079e-06	2.23832	21.4447	48	0.19674	0.440367	1596	0.86891	1	1	0.823961	21.8457	18	5628	0.25	0.00319829	chr1_115618902_115618903	TSHB	chr1	115618902	115618903	46488	Drug_ASP_30_rs12743506
Drug_ASP_72_rs56156615	GO Biological Process	GO:0006807	nitrogen compound metabolic process	46	6.58167e-09	8.65161e-05	1.88079e-06	2.23832	21.4447	48	0.19674	0.440367	1596	0.86891	1	1	0.823961	21.8457	18	5628	0.25	0.00319829	chr1_28266957_28266958	SMPDL3B	chr1	28266957	28266958	5454	Drug_ASP_72_rs56156615
Drug_ASP_77_rs6031867	GO Biological Process	GO:0006807	nitrogen compound metabolic process	46	6.58167e-09	8.65161e-05	1.88079e-06	2.23832	21.4447	48	0.19674	0.440367	1596	0.86891	1	1	0.823961	21.8457	18	5628	0.25	0.00319829	chr20_43540321_43540322	PABPC1L	chr20	43540321	43540322	1619	Drug_ASP_77_rs6031867
Drug_ASP_28_rs12489198	GO Biological Process	GO:0006807	nitrogen compound metabolic process	46	6.58167e-09	8.65161e-05	1.88079e-06	2.23832	21.4447	48	0.19674	0.440367	1596	0.86891	1	1	0.823961	21.8457	18	5628	0.25	0.00319829	chr3_193294307_193294308	OPA1	chr3	193294307	193294308	-16625	Drug_ASP_28_rs12489198
Drug_ASP_71_rs55985421	GO Biological Process	GO:0006807	nitrogen compound metabolic process	46	6.58167e-09	8.65161e-05	1.88079e-06	2.23832	21.4447	48	0.19674	0.440367	1596	0.86891	1	1	0.823961	21.8457	18	5628	0.25	0.00319829	chr5_137841263_137841264	EGR1	chr5	137841263	137841264	40085	Drug_ASP_71_rs55985421
Drug_ASP_71_rs55985421	GO Biological Process	GO:0006807	nitrogen compound metabolic process	46	6.58167e-09	8.65161e-05	1.88079e-06	2.23832	21.4447	48	0.19674	0.440367	1596	0.86891	1	1	0.823961	21.8457	18	5628	0.25	0.00319829	chr5_137841263_137841264	ETF1	chr5	137841263	137841264	37725	Drug_ASP_71_rs55985421
Drug_ASP_37_rs154076	GO Biological Process	GO:0006807	nitrogen compound metabolic process	46	6.58167e-09	8.65161e-05	1.88079e-06	2.23832	21.4447	48	0.19674	0.440367	1596	0.86891	1	1	0.823961	21.8457	18	5628	0.25	0.00319829	chr5_137863134_137863135	EGR1	chr5	137863134	137863135	61956	Drug_ASP_37_rs154076
Drug_ASP_37_rs154076	GO Biological Process	GO:0006807	nitrogen compound metabolic process	46	6.58167e-09	8.65161e-05	1.88079e-06	2.23832	21.4447	48	0.19674	0.440367	1596	0.86891	1	1	0.823961	21.8457	18	5628	0.25	0.00319829	chr5_137863134_137863135	ETF1	chr5	137863134	137863135	15854	Drug_ASP_37_rs154076
Drug_ASP_81_rs6151759	GO Biological Process	GO:0006807	nitrogen compound metabolic process	46	6.58167e-09	8.65161e-05	1.88079e-06	2.23832	21.4447	48	0.19674	0.440367	1596	0.86891	1	1	0.823961	21.8457	18	5628	0.25	0.00319829	chr5_80043404_80043405	DHFR	chr5	80043404	80043405	-92603	Drug_ASP_81_rs6151759
Drug_ASP_106_rs891159	GO Biological Process	GO:0006807	nitrogen compound metabolic process	46	6.58167e-09	8.65161e-05	1.88079e-06	2.23832	21.4447	48	0.19674	0.440367	1596	0.86891	1	1	0.823961	21.8457	18	5628	0.25	0.00319829	chr5_81491087_81491088	RPS23	chr5	81491087	81491088	83308	Drug_ASP_106_rs891159
Drug_PRED_62_rs891159	GO Biological Process	GO:0006807	nitrogen compound metabolic process	46	6.58167e-09	8.65161e-05	1.88079e-06	2.23832	21.4447	48	0.19674	0.440367	1596	0.86891	1	1	0.823961	21.8457	18	5628	0.25	0.00319829	chr5_81491087_81491088	RPS23	chr5	81491087	81491088	83308	Drug_PRED_62_rs891159
Drug_ASP_106_rs891159	GO Biological Process	GO:0006807	nitrogen compound metabolic process	46	6.58167e-09	8.65161e-05	1.88079e-06	2.23832	21.4447	48	0.19674	0.440367	1596	0.86891	1	1	0.823961	21.8457	18	5628	0.25	0.00319829	chr5_81491087_81491088	RPS23	chr5	81491087	81491088	83308	Drug_ASP_106_rs891159
Drug_PRED_62_rs891159	GO Biological Process	GO:0006807	nitrogen compound metabolic process	46	6.58167e-09	8.65161e-05	1.88079e-06	2.23832	21.4447	48	0.19674	0.440367	1596	0.86891	1	1	0.823961	21.8457	18	5628	0.25	0.00319829	chr5_81491087_81491088	RPS23	chr5	81491087	81491088	83308	Drug_PRED_62_rs891159
Drug_ASP_50_rs1864183	GO Biological Process	GO:0006807	nitrogen compound metabolic process	46	6.58167e-09	8.65161e-05	1.88079e-06	2.23832	21.4447	48	0.19674	0.440367	1596	0.86891	1	1	0.823961	21.8457	18	5628	0.25	0.00319829	chr5_81549216_81549217	RPS23	chr5	81549216	81549217	25179	Drug_ASP_50_rs1864183
Drug_ASP_49_rs1864182	GO Biological Process	GO:0006807	nitrogen compound metabolic process	46	6.58167e-09	8.65161e-05	1.88079e-06	2.23832	21.4447	48	0.19674	0.440367	1596	0.86891	1	1	0.823961	21.8457	18	5628	0.25	0.00319829	chr5_81549240_81549241	RPS23	chr5	81549240	81549241	25155	Drug_ASP_49_rs1864182
Drug_ASP_13_rs111772743	GO Biological Process	GO:0006807	nitrogen compound metabolic process	46	6.58167e-09	8.65161e-05	1.88079e-06	2.23832	21.4447	48	0.19674	0.440367	1596	0.86891	1	1	0.823961	21.8457	18	5628	0.25	0.00319829	chr5_81569088_81569089	RPS23	chr5	81569088	81569089	5307	Drug_ASP_13_rs111772743
Drug_ASP_65_rs3738	GO Biological Process	GO:0006807	nitrogen compound metabolic process	46	6.58167e-09	8.65161e-05	1.88079e-06	2.23832	21.4447	48	0.19674	0.440367	1596	0.86891	1	1	0.823961	21.8457	18	5628	0.25	0.00319829	chr5_81569293_81569294	RPS23	chr5	81569293	81569294	5102	Drug_ASP_65_rs3738
Drug_ASP_66_rs3739	GO Biological Process	GO:0006807	nitrogen compound metabolic process	46	6.58167e-09	8.65161e-05	1.88079e-06	2.23832	21.4447	48	0.19674	0.440367	1596	0.86891	1	1	0.823961	21.8457	18	5628	0.25	0.00319829	chr5_81569311_81569312	RPS23	chr5	81569311	81569312	5084	Drug_ASP_66_rs3739
Drug_ASP_84_rs6880209	GO Biological Process	GO:0006807	nitrogen compound metabolic process	46	6.58167e-09	8.65161e-05	1.88079e-06	2.23832	21.4447	48	0.19674	0.440367	1596	0.86891	1	1	0.823961	21.8457	18	5628	0.25	0.00319829	chr5_81574182_81574183	RPS23	chr5	81574182	81574183	213	Drug_ASP_84_rs6880209
Drug_ASP_67_rs4472444	GO Biological Process	GO:0006807	nitrogen compound metabolic process	46	6.58167e-09	8.65161e-05	1.88079e-06	2.23832	21.4447	48	0.19674	0.440367	1596	0.86891	1	1	0.823961	21.8457	18	5628	0.25	0.00319829	chr7_100070758_100070759	TSC22D4	chr7	100070758	100070759	6143	Drug_ASP_67_rs4472444
Drug_ASP_41_rs16917709	GO Biological Process	GO:0006807	nitrogen compound metabolic process	46	6.58167e-09	8.65161e-05	1.88079e-06	2.23832	21.4447	48	0.19674	0.440367	1596	0.86891	1	1	0.823961	21.8457	18	5628	0.25	0.00319829	chr8_53246088_53246089	ST18	chr8	53246088	53246089	76214	Drug_ASP_41_rs16917709
Drug_ASP_42_rs16917710	GO Biological Process	GO:0006807	nitrogen compound metabolic process	46	6.58167e-09	8.65161e-05	1.88079e-06	2.23832	21.4447	48	0.19674	0.440367	1596	0.86891	1	1	0.823961	21.8457	18	5628	0.25	0.00319829	chr8_53246206_53246207	ST18	chr8	53246206	53246207	76096	Drug_ASP_42_rs16917710
Drug_SixTG_28_rs2268058	GO Biological Process	GO:0006936	muscle contraction	41	2.04435e-05	0.26873	0.00655439	8.47478	0.82598	7	0.0105895	0.0897436	373	0.183115	1	1	2.56645	0.779287	2	245	0.0338983	0.00816326	chr1_71483157_71483158	PTGER3	chr1	71483157	71483158	30313	Drug_SixTG_28_rs2268058
Drug_SixTG_46_rs4511057	GO Biological Process	GO:0006936	muscle contraction	41	2.04435e-05	0.26873	0.00655439	8.47478	0.82598	7	0.0105895	0.0897436	373	0.183115	1	1	2.56645	0.779287	2	245	0.0338983	0.00816326	chr1_71488623_71488624	PTGER3	chr1	71488623	71488624	24847	Drug_SixTG_46_rs4511057
Drug_SixTG_45_rs4439319	GO Biological Process	GO:0006936	muscle contraction	41	2.04435e-05	0.26873	0.00655439	8.47478	0.82598	7	0.0105895	0.0897436	373	0.183115	1	1	2.56645	0.779287	2	245	0.0338983	0.00816326	chr1_71488673_71488674	PTGER3	chr1	71488673	71488674	24797	Drug_SixTG_45_rs4439319
Drug_SixTG_44_rs4425937	GO Biological Process	GO:0006936	muscle contraction	41	2.04435e-05	0.26873	0.00655439	8.47478	0.82598	7	0.0105895	0.0897436	373	0.183115	1	1	2.56645	0.779287	2	245	0.0338983	0.00816326	chr1_71488727_71488728	PTGER3	chr1	71488727	71488728	24743	Drug_SixTG_44_rs4425937
Drug_SixTG_1_rs10399632	GO Biological Process	GO:0006936	muscle contraction	41	2.04435e-05	0.26873	0.00655439	8.47478	0.82598	7	0.0105895	0.0897436	373	0.183115	1	1	2.56645	0.779287	2	245	0.0338983	0.00816326	chr1_71488834_71488835	PTGER3	chr1	71488834	71488835	24636	Drug_SixTG_1_rs10399632
Drug_SixTG_9_rs12139719	GO Biological Process	GO:0006936	muscle contraction	41	2.04435e-05	0.26873	0.00655439	8.47478	0.82598	7	0.0105895	0.0897436	373	0.183115	1	1	2.56645	0.779287	2	245	0.0338983	0.00816326	chr1_71491180_71491181	PTGER3	chr1	71491180	71491181	22290	Drug_SixTG_9_rs12139719
Drug_SixTG_31_rs259971	GO Biological Process	GO:0006936	muscle contraction	41	2.04435e-05	0.26873	0.00655439	8.47478	0.82598	7	0.0105895	0.0897436	373	0.183115	1	1	2.56645	0.779287	2	245	0.0338983	0.00816326	chr20_57810673_57810674	EDN3	chr20	57810673	57810674	-64808	Drug_SixTG_31_rs259971
Drug_SixTG_28_rs2268058	GO Biological Process	GO:0006939	smooth muscle contraction	13	1.43765e-09	1.88979e-05	1.45368e-06	35.6855	0.196158	7	0.00251484	0.0897436	28	0.0106272	1	1	12.8322	0.155858	2	49	0.0338983	0.0408163	chr1_71483157_71483158	PTGER3	chr1	71483157	71483158	30313	Drug_SixTG_28_rs2268058
Drug_SixTG_46_rs4511057	GO Biological Process	GO:0006939	smooth muscle contraction	13	1.43765e-09	1.88979e-05	1.45368e-06	35.6855	0.196158	7	0.00251484	0.0897436	28	0.0106272	1	1	12.8322	0.155858	2	49	0.0338983	0.0408163	chr1_71488623_71488624	PTGER3	chr1	71488623	71488624	24847	Drug_SixTG_46_rs4511057
Drug_SixTG_45_rs4439319	GO Biological Process	GO:0006939	smooth muscle contraction	13	1.43765e-09	1.88979e-05	1.45368e-06	35.6855	0.196158	7	0.00251484	0.0897436	28	0.0106272	1	1	12.8322	0.155858	2	49	0.0338983	0.0408163	chr1_71488673_71488674	PTGER3	chr1	71488673	71488674	24797	Drug_SixTG_45_rs4439319
Drug_SixTG_44_rs4425937	GO Biological Process	GO:0006939	smooth muscle contraction	13	1.43765e-09	1.88979e-05	1.45368e-06	35.6855	0.196158	7	0.00251484	0.0897436	28	0.0106272	1	1	12.8322	0.155858	2	49	0.0338983	0.0408163	chr1_71488727_71488728	PTGER3	chr1	71488727	71488728	24743	Drug_SixTG_44_rs4425937
Drug_SixTG_1_rs10399632	GO Biological Process	GO:0006939	smooth muscle contraction	13	1.43765e-09	1.88979e-05	1.45368e-06	35.6855	0.196158	7	0.00251484	0.0897436	28	0.0106272	1	1	12.8322	0.155858	2	49	0.0338983	0.0408163	chr1_71488834_71488835	PTGER3	chr1	71488834	71488835	24636	Drug_SixTG_1_rs10399632
Drug_SixTG_9_rs12139719	GO Biological Process	GO:0006939	smooth muscle contraction	13	1.43765e-09	1.88979e-05	1.45368e-06	35.6855	0.196158	7	0.00251484	0.0897436	28	0.0106272	1	1	12.8322	0.155858	2	49	0.0338983	0.0408163	chr1_71491180_71491181	PTGER3	chr1	71491180	71491181	22290	Drug_SixTG_9_rs12139719
Drug_SixTG_31_rs259971	GO Biological Process	GO:0006939	smooth muscle contraction	13	1.43765e-09	1.88979e-05	1.45368e-06	35.6855	0.196158	7	0.00251484	0.0897436	28	0.0106272	1	1	12.8322	0.155858	2	49	0.0338983	0.0408163	chr20_57810673_57810674	EDN3	chr20	57810673	57810674	-64808	Drug_SixTG_31_rs259971
Drug_PRED_58_rs76766472	GO Biological Process	GO:0006955	immune response	84	2.29666e-06	0.0301896	0.000359401	4.1496	3.61481	15	0.053159	0.220588	662	0.201727	1	1	1.45826	4.80026	7	1484	0.116667	0.00471698	chr11_71655505_71655506	IL18BP	chr11	71655505	71655506	-54603	Drug_PRED_58_rs76766472
Drug_PRED_61_rs79664808	GO Biological Process	GO:0006955	immune response	84	2.29666e-06	0.0301896	0.000359401	4.1496	3.61481	15	0.053159	0.220588	662	0.201727	1	1	1.45826	4.80026	7	1484	0.116667	0.00471698	chr11_71707102_71707103	IL18BP	chr11	71707102	71707103	-3006	Drug_PRED_61_rs79664808
Drug_PRED_21_rs17256902	GO Biological Process	GO:0006955	immune response	84	2.29666e-06	0.0301896	0.000359401	4.1496	3.61481	15	0.053159	0.220588	662	0.201727	1	1	1.45826	4.80026	7	1484	0.116667	0.00471698	chr14_24795495_24795496	LTB4R	chr14	24795495	24795496	12979	Drug_PRED_21_rs17256902
Drug_PRED_2_rs10174551	GO Biological Process	GO:0006955	immune response	84	2.29666e-06	0.0301896	0.000359401	4.1496	3.61481	15	0.053159	0.220588	662	0.201727	1	1	1.45826	4.80026	7	1484	0.116667	0.00471698	chr2_85743336_85743337	SH2D6	chr2	85743336	85743337	81419	Drug_PRED_2_rs10174551
Drug_DEX_18_rs12151752	GO Biological Process	GO:0006955	immune response	84	2.29666e-06	0.0301896	0.000359401	4.1496	3.61481	15	0.053159	0.220588	662	0.201727	1	1	1.45826	4.80026	7	1484	0.116667	0.00471698	chr2_85934652_85934653	GNLY	chr2	85934652	85934653	13239	Drug_DEX_18_rs12151752
Drug_PRED_11_rs12151752	GO Biological Process	GO:0006955	immune response	84	2.29666e-06	0.0301896	0.000359401	4.1496	3.61481	15	0.053159	0.220588	662	0.201727	1	1	1.45826	4.80026	7	1484	0.116667	0.00471698	chr2_85934652_85934653	GNLY	chr2	85934652	85934653	13239	Drug_PRED_11_rs12151752
Drug_DEX_18_rs12151752	GO Biological Process	GO:0006955	immune response	84	2.29666e-06	0.0301896	0.000359401	4.1496	3.61481	15	0.053159	0.220588	662	0.201727	1	1	1.45826	4.80026	7	1484	0.116667	0.00471698	chr2_85934652_85934653	GNLY	chr2	85934652	85934653	13239	Drug_DEX_18_rs12151752
Drug_PRED_11_rs12151752	GO Biological Process	GO:0006955	immune response	84	2.29666e-06	0.0301896	0.000359401	4.1496	3.61481	15	0.053159	0.220588	662	0.201727	1	1	1.45826	4.80026	7	1484	0.116667	0.00471698	chr2_85934652_85934653	GNLY	chr2	85934652	85934653	13239	Drug_PRED_11_rs12151752
Drug_PRED_52_rs73142641	GO Biological Process	GO:0006955	immune response	84	2.29666e-06	0.0301896	0.000359401	4.1496	3.61481	15	0.053159	0.220588	662	0.201727	1	1	1.45826	4.80026	7	1484	0.116667	0.00471698	chr4_38783271_38783272	TLR10	chr4	38783271	38783272	1307	Drug_PRED_52_rs73142641
Drug_PRED_12_rs12233690	GO Biological Process	GO:0006955	immune response	84	2.29666e-06	0.0301896	0.000359401	4.1496	3.61481	15	0.053159	0.220588	662	0.201727	1	1	1.45826	4.80026	7	1484	0.116667	0.00471698	chr4_38787601_38787602	TLR1	chr4	38787601	38787602	18810	Drug_PRED_12_rs12233690
Drug_PRED_12_rs12233690	GO Biological Process	GO:0006955	immune response	84	2.29666e-06	0.0301896	0.000359401	4.1496	3.61481	15	0.053159	0.220588	662	0.201727	1	1	1.45826	4.80026	7	1484	0.116667	0.00471698	chr4_38787601_38787602	TLR10	chr4	38787601	38787602	-3023	Drug_PRED_12_rs12233690
Drug_PRED_13_rs12233799	GO Biological Process	GO:0006955	immune response	84	2.29666e-06	0.0301896	0.000359401	4.1496	3.61481	15	0.053159	0.220588	662	0.201727	1	1	1.45826	4.80026	7	1484	0.116667	0.00471698	chr4_38787683_38787684	TLR1	chr4	38787683	38787684	18728	Drug_PRED_13_rs12233799
Drug_PRED_13_rs12233799	GO Biological Process	GO:0006955	immune response	84	2.29666e-06	0.0301896	0.000359401	4.1496	3.61481	15	0.053159	0.220588	662	0.201727	1	1	1.45826	4.80026	7	1484	0.116667	0.00471698	chr4_38787683_38787684	TLR10	chr4	38787683	38787684	-3105	Drug_PRED_13_rs12233799
Drug_PRED_65_rs9393704	GO Biological Process	GO:0006955	immune response	84	2.29666e-06	0.0301896	0.000359401	4.1496	3.61481	15	0.053159	0.220588	662	0.201727	1	1	1.45826	4.80026	7	1484	0.116667	0.00471698	chr6_26358775_26358776	BTN3A2	chr6	26358775	26358776	-6683	Drug_PRED_65_rs9393704
Drug_PRED_66_rs9393706	GO Biological Process	GO:0006955	immune response	84	2.29666e-06	0.0301896	0.000359401	4.1496	3.61481	15	0.053159	0.220588	662	0.201727	1	1	1.45826	4.80026	7	1484	0.116667	0.00471698	chr6_26361500_26361501	BTN3A2	chr6	26361500	26361501	-3958	Drug_PRED_66_rs9393706
Drug_PRED_33_rs28362606	GO Biological Process	GO:0006955	immune response	84	2.29666e-06	0.0301896	0.000359401	4.1496	3.61481	15	0.053159	0.220588	662	0.201727	1	1	1.45826	4.80026	7	1484	0.116667	0.00471698	chr6_26365586_26365587	BTN3A2	chr6	26365586	26365587	128	Drug_PRED_33_rs28362606
Drug_PRED_48_rs68112369	GO Biological Process	GO:0006955	immune response	84	2.29666e-06	0.0301896	0.000359401	4.1496	3.61481	15	0.053159	0.220588	662	0.201727	1	1	1.45826	4.80026	7	1484	0.116667	0.00471698	chr6_26365759_26365760	BTN3A2	chr6	26365759	26365760	301	Drug_PRED_48_rs68112369
Drug_PRED_63_rs9379858	GO Biological Process	GO:0006955	immune response	84	2.29666e-06	0.0301896	0.000359401	4.1496	3.61481	15	0.053159	0.220588	662	0.201727	1	1	1.45826	4.80026	7	1484	0.116667	0.00471698	chr6_26367689_26367690	BTN3A2	chr6	26367689	26367690	2231	Drug_PRED_63_rs9379858
Drug_PRED_25_rs2073529	GO Biological Process	GO:0006955	immune response	84	2.29666e-06	0.0301896	0.000359401	4.1496	3.61481	15	0.053159	0.220588	662	0.201727	1	1	1.45826	4.80026	7	1484	0.116667	0.00471698	chr6_26375159_26375160	BTN3A2	chr6	26375159	26375160	9701	Drug_PRED_25_rs2073529
Drug_PRED_64_rs9379871	GO Biological Process	GO:0006955	immune response	84	2.29666e-06	0.0301896	0.000359401	4.1496	3.61481	15	0.053159	0.220588	662	0.201727	1	1	1.45826	4.80026	7	1484	0.116667	0.00471698	chr6_26375854_26375855	BTN3A2	chr6	26375854	26375855	10396	Drug_PRED_64_rs9379871
Drug_ASP_18_rs11570135	GO Biological Process	GO:0006955	immune response	56	2.54938e-05	0.335117	0.00598423	3.44113	4.35903	15	0.053159	0.182927	13	0.00131082	1	1	2.46466	5.68031	14	1484	0.197183	0.00943396	chr16_12058617_12058618	TNFRSF17	chr16	12058617	12058618	-346	Drug_ASP_18_rs11570135
Drug_SixMP_11_rs11570135	GO Biological Process	GO:0006955	immune response	56	2.54938e-05	0.335117	0.00598423	3.44113	4.35903	15	0.053159	0.182927	13	0.00131082	1	1	2.46466	5.68031	14	1484	0.197183	0.00943396	chr16_12058617_12058618	TNFRSF17	chr16	12058617	12058618	-346	Drug_SixMP_11_rs11570135
Drug_ASP_18_rs11570135	GO Biological Process	GO:0006955	immune response	56	2.54938e-05	0.335117	0.00598423	3.44113	4.35903	15	0.053159	0.182927	13	0.00131082	1	1	2.46466	5.68031	14	1484	0.197183	0.00943396	chr16_12058617_12058618	TNFRSF17	chr16	12058617	12058618	-346	Drug_ASP_18_rs11570135
Drug_SixMP_11_rs11570135	GO Biological Process	GO:0006955	immune response	56	2.54938e-05	0.335117	0.00598423	3.44113	4.35903	15	0.053159	0.182927	13	0.00131082	1	1	2.46466	5.68031	14	1484	0.197183	0.00943396	chr16_12058617_12058618	TNFRSF17	chr16	12058617	12058618	-346	Drug_SixMP_11_rs11570135
Drug_SixMP_67_rs73353091	GO Biological Process	GO:0006955	immune response	56	2.54938e-05	0.335117	0.00598423	3.44113	4.35903	15	0.053159	0.182927	13	0.00131082	1	1	2.46466	5.68031	14	1484	0.197183	0.00943396	chr17_72595587_72595588	CD300E	chr17	72595587	72595588	24213	Drug_SixMP_67_rs73353091
Drug_SixMP_10_rs115582361	GO Biological Process	GO:0006955	immune response	56	2.54938e-05	0.335117	0.00598423	3.44113	4.35903	15	0.053159	0.182927	13	0.00131082	1	1	2.46466	5.68031	14	1484	0.197183	0.00943396	chr1_182833193_182833194	DHX9	chr1	182833193	182833194	24690	Drug_SixMP_10_rs115582361
Drug_SixMP_12_rs116083280	GO Biological Process	GO:0006955	immune response	56	2.54938e-05	0.335117	0.00598423	3.44113	4.35903	15	0.053159	0.182927	13	0.00131082	1	1	2.46466	5.68031	14	1484	0.197183	0.00943396	chr1_182858788_182858789	DHX9	chr1	182858788	182858789	50285	Drug_SixMP_12_rs116083280
Drug_SixMP_51_rs408497	GO Biological Process	GO:0006955	immune response	56	2.54938e-05	0.335117	0.00598423	3.44113	4.35903	15	0.053159	0.182927	13	0.00131082	1	1	2.46466	5.68031	14	1484	0.197183	0.00943396	chr1_196708172_196708173	CFH	chr1	196708172	196708173	87165	Drug_SixMP_51_rs408497
Drug_SixMP_50_rs405306	GO Biological Process	GO:0006955	immune response	56	2.54938e-05	0.335117	0.00598423	3.44113	4.35903	15	0.053159	0.182927	13	0.00131082	1	1	2.46466	5.68031	14	1484	0.197183	0.00943396	chr1_196708695_196708696	CFH	chr1	196708695	196708696	87688	Drug_SixMP_50_rs405306
Drug_SixMP_8_rs11120184	GO Biological Process	GO:0006955	immune response	56	2.54938e-05	0.335117	0.00598423	3.44113	4.35903	15	0.053159	0.182927	13	0.00131082	1	1	2.46466	5.68031	14	1484	0.197183	0.00943396	chr1_207263539_207263540	C4BPA	chr1	207263539	207263540	-14067	Drug_SixMP_8_rs11120184
Drug_SixMP_8_rs11120184	GO Biological Process	GO:0006955	immune response	56	2.54938e-05	0.335117	0.00598423	3.44113	4.35903	15	0.053159	0.182927	13	0.00131082	1	1	2.46466	5.68031	14	1484	0.197183	0.00943396	chr1_207263539_207263540	C4BPB	chr1	207263539	207263540	957	Drug_SixMP_8_rs11120184
Drug_SixMP_22_rs13043266	GO Biological Process	GO:0006955	immune response	56	2.54938e-05	0.335117	0.00598423	3.44113	4.35903	15	0.053159	0.182927	13	0.00131082	1	1	2.46466	5.68031	14	1484	0.197183	0.00943396	chr20_23588127_23588128	CST3	chr20	23588127	23588128	30454	Drug_SixMP_22_rs13043266
Drug_SixMP_22_rs13043266	GO Biological Process	GO:0006955	immune response	56	2.54938e-05	0.335117	0.00598423	3.44113	4.35903	15	0.053159	0.182927	13	0.00131082	1	1	2.46466	5.68031	14	1484	0.197183	0.00943396	chr20_23588127_23588128	CST9	chr20	23588127	23588128	-1615	Drug_SixMP_22_rs13043266
Drug_SixMP_19_rs12624424	GO Biological Process	GO:0006955	immune response	56	2.54938e-05	0.335117	0.00598423	3.44113	4.35903	15	0.053159	0.182927	13	0.00131082	1	1	2.46466	5.68031	14	1484	0.197183	0.00943396	chr20_23601878_23601879	CST3	chr20	23601878	23601879	16703	Drug_SixMP_19_rs12624424
Drug_SixMP_19_rs12624424	GO Biological Process	GO:0006955	immune response	56	2.54938e-05	0.335117	0.00598423	3.44113	4.35903	15	0.053159	0.182927	13	0.00131082	1	1	2.46466	5.68031	14	1484	0.197183	0.00943396	chr20_23601878_23601879	CST9	chr20	23601878	23601879	-15366	Drug_SixMP_19_rs12624424
Drug_SixMP_59_rs6120348	GO Biological Process	GO:0006955	immune response	56	2.54938e-05	0.335117	0.00598423	3.44113	4.35903	15	0.053159	0.182927	13	0.00131082	1	1	2.46466	5.68031	14	1484	0.197183	0.00943396	chr20_30049143_30049144	DEFB123	chr20	30049143	30049144	20822	Drug_SixMP_59_rs6120348
Drug_SixMP_59_rs6120348	GO Biological Process	GO:0006955	immune response	56	2.54938e-05	0.335117	0.00598423	3.44113	4.35903	15	0.053159	0.182927	13	0.00131082	1	1	2.46466	5.68031	14	1484	0.197183	0.00943396	chr20_30049143_30049144	DEFB124	chr20	30049143	30049144	11672	Drug_SixMP_59_rs6120348
Drug_SixMP_71_rs743466	GO Biological Process	GO:0006955	immune response	56	2.54938e-05	0.335117	0.00598423	3.44113	4.35903	15	0.053159	0.182927	13	0.00131082	1	1	2.46466	5.68031	14	1484	0.197183	0.00943396	chr21_45191005_45191006	CSTB	chr21	45191005	45191006	5320	Drug_SixMP_71_rs743466
Drug_SixMP_71_rs743466	GO Biological Process	GO:0006955	immune response	56	2.54938e-05	0.335117	0.00598423	3.44113	4.35903	15	0.053159	0.182927	13	0.00131082	1	1	2.46466	5.68031	14	1484	0.197183	0.00943396	chr21_45191005_45191006	PDXK	chr21	45191005	45191006	52013	Drug_SixMP_71_rs743466
Drug_SixMP_75_rs77241275	GO Biological Process	GO:0006955	immune response	56	2.54938e-05	0.335117	0.00598423	3.44113	4.35903	15	0.053159	0.182927	13	0.00131082	1	1	2.46466	5.68031	14	1484	0.197183	0.00943396	chr6_167368893_167368894	RNASET2	chr6	167368893	167368894	1296	Drug_SixMP_75_rs77241275
Drug_SixMP_38_rs2757039	GO Biological Process	GO:0006955	immune response	56	2.54938e-05	0.335117	0.00598423	3.44113	4.35903	15	0.053159	0.182927	13	0.00131082	1	1	2.46466	5.68031	14	1484	0.197183	0.00943396	chr6_167370353_167370354	RNASET2	chr6	167370353	167370354	-164	Drug_SixMP_38_rs2757039
Drug_SixMP_23_rs1411609	GO Biological Process	GO:0006955	immune response	56	2.54938e-05	0.335117	0.00598423	3.44113	4.35903	15	0.053159	0.182927	13	0.00131082	1	1	2.46466	5.68031	14	1484	0.197183	0.00943396	chr9_33137303_33137304	B4GALT1	chr9	33137303	33137304	30050	Drug_SixMP_23_rs1411609
Drug_SixMP_1_rs10217267	GO Biological Process	GO:0006955	immune response	56	2.54938e-05	0.335117	0.00598423	3.44113	4.35903	15	0.053159	0.182927	13	0.00131082	1	1	2.46466	5.68031	14	1484	0.197183	0.00943396	chr9_33146528_33146529	B4GALT1	chr9	33146528	33146529	20825	Drug_SixMP_1_rs10217267
Drug_VCR_5_rs11009136	GO Biological Process	GO:0006968	cellular defense response	97	4.30973e-05	0.566514	0.00584035	21.1654	0.188988	4	0.00203213	0.0430108	536	0.171555	1	1	5.33017	0.187611	1	58	0.0166667	0.0172414	chr10_33192651_33192652	ITGB1	chr10	33192651	33192652	54170	Drug_VCR_5_rs11009136
Drug_VCR_21_rs16933787	GO Biological Process	GO:0006968	cellular defense response	97	4.30973e-05	0.566514	0.00584035	21.1654	0.188988	4	0.00203213	0.0430108	536	0.171555	1	1	5.33017	0.187611	1	58	0.0166667	0.0172414	chr10_33208256_33208257	ITGB1	chr10	33208256	33208257	38565	Drug_VCR_21_rs16933787
Drug_VCR_6_rs11009151	GO Biological Process	GO:0006968	cellular defense response	97	4.30973e-05	0.566514	0.00584035	21.1654	0.188988	4	0.00203213	0.0430108	536	0.171555	1	1	5.33017	0.187611	1	58	0.0166667	0.0172414	chr10_33219109_33219110	ITGB1	chr10	33219109	33219110	27712	Drug_VCR_6_rs11009151
Drug_VCR_22_rs16933819	GO Biological Process	GO:0006968	cellular defense response	97	4.30973e-05	0.566514	0.00584035	21.1654	0.188988	4	0.00203213	0.0430108	536	0.171555	1	1	5.33017	0.187611	1	58	0.0166667	0.0172414	chr10_33227477_33227478	ITGB1	chr10	33227477	33227478	19344	Drug_VCR_22_rs16933819
Drug_SixMP_76_rs78570590	GO Biological Process	GO:0007035	vacuolar acidification	55	2.40886e-05	0.316645	0.00575719	55.7389	0.0538224	3	0.00065637	0.0365854	267	0.0809538	1	1	11.8752	0.0842094	1	22	0.0140845	0.0454546	chr7_149565661_149565662	ATP6V0E2	chr7	149565661	149565662	-4395	Drug_SixMP_76_rs78570590
Drug_SixMP_58_rs60859340	GO Biological Process	GO:0007035	vacuolar acidification	55	2.40886e-05	0.316645	0.00575719	55.7389	0.0538224	3	0.00065637	0.0365854	267	0.0809538	1	1	11.8752	0.0842094	1	22	0.0140845	0.0454546	chr7_149570230_149570231	ATP6V0E2	chr7	149570230	149570231	174	Drug_SixMP_58_rs60859340
Drug_SixMP_26_rs145697964	GO Biological Process	GO:0007035	vacuolar acidification	55	2.40886e-05	0.316645	0.00575719	55.7389	0.0538224	3	0.00065637	0.0365854	267	0.0809538	1	1	11.8752	0.0842094	1	22	0.0140845	0.0454546	chr7_149571035_149571036	ATP6V0E2	chr7	149571035	149571036	979	Drug_SixMP_26_rs145697964
Drug_PRED_14_rs12356375	GO Biological Process	GO:0007043	cell-cell junction assembly	188	0.000106038	1	0.00741423	16.6454	0.240307	4	0.00353392	0.0588235	700	0.216105	1	1	4.122	0.242601	1	75	0.0166667	0.0133333	chr10_79594514_79594515	DLG5	chr10	79594514	79594515	91769	Drug_PRED_14_rs12356375
Drug_PRED_4_rs11002308	GO Biological Process	GO:0007043	cell-cell junction assembly	188	0.000106038	1	0.00741423	16.6454	0.240307	4	0.00353392	0.0588235	700	0.216105	1	1	4.122	0.242601	1	75	0.0166667	0.0133333	chr10_79594796_79594797	DLG5	chr10	79594796	79594797	91487	Drug_PRED_4_rs11002308
Drug_PRED_5_rs11002309	GO Biological Process	GO:0007043	cell-cell junction assembly	188	0.000106038	1	0.00741423	16.6454	0.240307	4	0.00353392	0.0588235	700	0.216105	1	1	4.122	0.242601	1	75	0.0166667	0.0133333	chr10_79594931_79594932	DLG5	chr10	79594931	79594932	91352	Drug_PRED_5_rs11002309
Drug_PRED_6_rs11002310	GO Biological Process	GO:0007043	cell-cell junction assembly	188	0.000106038	1	0.00741423	16.6454	0.240307	4	0.00353392	0.0588235	700	0.216105	1	1	4.122	0.242601	1	75	0.0166667	0.0133333	chr10_79596030_79596031	DLG5	chr10	79596030	79596031	90253	Drug_PRED_6_rs11002310
MRD4_rs1247118	GO Biological Process	GO:0007049	cell cycle	32	1.42139e-07	0.00186842	5.83882e-05	16.2845	0.368447	6	0.0526354	0.857143	44	0.139367	1	1	6.91611	0.14459	1	1341	0.5	0.000745712	chr10_120428759_120428760	CACUL1	chr10	120428759	120428760	85998	MRD4_rs1247118
MRD3_rs1247117	GO Biological Process	GO:0007049	cell cycle	32	1.42139e-07	0.00186842	5.83882e-05	16.2845	0.368447	6	0.0526354	0.857143	44	0.139367	1	1	6.91611	0.14459	1	1341	0.5	0.000745712	chr10_120428802_120428803	CACUL1	chr10	120428802	120428803	85955	MRD3_rs1247117
MRD5_rs3824821	GO Biological Process	GO:0007049	cell cycle	32	1.42139e-07	0.00186842	5.83882e-05	16.2845	0.368447	6	0.0526354	0.857143	44	0.139367	1	1	6.91611	0.14459	1	1341	0.5	0.000745712	chr10_120448570_120448571	CACUL1	chr10	120448570	120448571	66187	MRD5_rs3824821
MRD2_rs11819341	GO Biological Process	GO:0007049	cell cycle	32	1.42139e-07	0.00186842	5.83882e-05	16.2845	0.368447	6	0.0526354	0.857143	44	0.139367	1	1	6.91611	0.14459	1	1341	0.5	0.000745712	chr10_120458635_120458636	CACUL1	chr10	120458635	120458636	56122	MRD2_rs11819341
MRD7_rs9787632	GO Biological Process	GO:0007049	cell cycle	32	1.42139e-07	0.00186842	5.83882e-05	16.2845	0.368447	6	0.0526354	0.857143	44	0.139367	1	1	6.91611	0.14459	1	1341	0.5	0.000745712	chr10_120486024_120486025	CACUL1	chr10	120486024	120486025	28733	MRD7_rs9787632
MRD1_rs111434562	GO Biological Process	GO:0007049	cell cycle	32	1.42139e-07	0.00186842	5.83882e-05	16.2845	0.368447	6	0.0526354	0.857143	44	0.139367	1	1	6.91611	0.14459	1	1341	0.5	0.000745712	chr10_120505596_120505597	CACUL1	chr10	120505596	120505597	9161	MRD1_rs111434562
Drug_PRED_35_rs302863	GO Biological Process	GO:0007088	regulation of mitotic nuclear division	176	8.68495e-05	1	0.00648657	11.2897	0.442881	5	0.00651296	0.0735294	86	0.0165961	1	1	5.58705	0.536956	3	166	0.05	0.0180723	chr17_56698827_56698828	TEX14	chr17	56698827	56698828	70556	Drug_PRED_35_rs302863
Drug_PRED_56_rs73921072	GO Biological Process	GO:0007088	regulation of mitotic nuclear division	176	8.68495e-05	1	0.00648657	11.2897	0.442881	5	0.00651296	0.0735294	86	0.0165961	1	1	5.58705	0.536956	3	166	0.05	0.0180723	chr2_17939536_17939537	GEN1	chr2	17939536	17939537	4123	Drug_PRED_56_rs73921072
Drug_PRED_38_rs4077096	GO Biological Process	GO:0007088	regulation of mitotic nuclear division	176	8.68495e-05	1	0.00648657	11.2897	0.442881	5	0.00651296	0.0735294	86	0.0165961	1	1	5.58705	0.536956	3	166	0.05	0.0180723	chr4_1741534_1741535	TACC3	chr4	1741534	1741535	18269	Drug_PRED_38_rs4077096
Drug_PRED_57_rs7654245	GO Biological Process	GO:0007088	regulation of mitotic nuclear division	176	8.68495e-05	1	0.00648657	11.2897	0.442881	5	0.00651296	0.0735294	86	0.0165961	1	1	5.58705	0.536956	3	166	0.05	0.0180723	chr4_1743336_1743337	TACC3	chr4	1743336	1743337	20071	Drug_PRED_57_rs7654245
Drug_PRED_23_rs1867923	GO Biological Process	GO:0007088	regulation of mitotic nuclear division	176	8.68495e-05	1	0.00648657	11.2897	0.442881	5	0.00651296	0.0735294	86	0.0165961	1	1	5.58705	0.536956	3	166	0.05	0.0180723	chr4_1748486_1748487	TACC3	chr4	1748486	1748487	25221	Drug_PRED_23_rs1867923
Drug_PRED_38_rs4077096	GO Biological Process	GO:0007091	metaphase/anaphase transition of mitotic cell cycle	51	1.55225e-07	0.00204043	4.00085e-05	301.939	0.00993577	3	0.000146114	0.0441177	64	0.0128771	1	1	77.2875	0.0129387	1	4	0.0166667	0.25	chr4_1741534_1741535	TACC3	chr4	1741534	1741535	18269	Drug_PRED_38_rs4077096
Drug_PRED_57_rs7654245	GO Biological Process	GO:0007091	metaphase/anaphase transition of mitotic cell cycle	51	1.55225e-07	0.00204043	4.00085e-05	301.939	0.00993577	3	0.000146114	0.0441177	64	0.0128771	1	1	77.2875	0.0129387	1	4	0.0166667	0.25	chr4_1743336_1743337	TACC3	chr4	1743336	1743337	20071	Drug_PRED_57_rs7654245
Drug_PRED_23_rs1867923	GO Biological Process	GO:0007091	metaphase/anaphase transition of mitotic cell cycle	51	1.55225e-07	0.00204043	4.00085e-05	301.939	0.00993577	3	0.000146114	0.0441177	64	0.0128771	1	1	77.2875	0.0129387	1	4	0.0166667	0.25	chr4_1748486_1748487	TACC3	chr4	1748486	1748487	25221	Drug_PRED_23_rs1867923
Relapse_rs1817073	GO Biological Process	GO:0007126	meiotic nuclear division	92	7.25844e-06	0.0954122	0.00103709	18.8398	0.265396	5	0.00552908	0.104167	89	0.0181299	1	1	9.64085	0.207451	2	148	0.0769231	0.0135135	chr7_50574226_50574227	FIGNL1	chr7	50574226	50574227	-56805	Relapse_rs1817073
Relapse_rs61349439	GO Biological Process	GO:0007126	meiotic nuclear division	92	7.25844e-06	0.0954122	0.00103709	18.8398	0.265396	5	0.00552908	0.104167	89	0.0181299	1	1	9.64085	0.207451	2	148	0.0769231	0.0135135	chr8_67696587_67696588	MCMDC2	chr8	67696587	67696588	-86396	Relapse_rs61349439
Relapse_rs76300807	GO Biological Process	GO:0007126	meiotic nuclear division	92	7.25844e-06	0.0954122	0.00103709	18.8398	0.265396	5	0.00552908	0.104167	89	0.0181299	1	1	9.64085	0.207451	2	148	0.0769231	0.0135135	chr8_67733187_67733188	MCMDC2	chr8	67733187	67733188	-49796	Relapse_rs76300807
Relapse_rs113515513	GO Biological Process	GO:0007126	meiotic nuclear division	92	7.25844e-06	0.0954122	0.00103709	18.8398	0.265396	5	0.00552908	0.104167	89	0.0181299	1	1	9.64085	0.207451	2	148	0.0769231	0.0135135	chr8_67737607_67737608	MCMDC2	chr8	67737607	67737608	-45376	Relapse_rs113515513
Relapse_rs58411534	GO Biological Process	GO:0007126	meiotic nuclear division	92	7.25844e-06	0.0954122	0.00103709	18.8398	0.265396	5	0.00552908	0.104167	89	0.0181299	1	1	9.64085	0.207451	2	148	0.0769231	0.0135135	chr8_67741276_67741277	MCMDC2	chr8	67741276	67741277	-41707	Relapse_rs58411534
Relapse_rs61349439	GO Biological Process	GO:0007127	meiosis I	123	3.63342e-05	0.477614	0.00388304	21.7983	0.183501	4	0.00382293	0.0833333	296	0.14095	1	1	6.60577	0.151383	1	108	0.0384615	0.00925926	chr8_67696587_67696588	MCMDC2	chr8	67696587	67696588	-86396	Relapse_rs61349439
Relapse_rs76300807	GO Biological Process	GO:0007127	meiosis I	123	3.63342e-05	0.477614	0.00388304	21.7983	0.183501	4	0.00382293	0.0833333	296	0.14095	1	1	6.60577	0.151383	1	108	0.0384615	0.00925926	chr8_67733187_67733188	MCMDC2	chr8	67733187	67733188	-49796	Relapse_rs76300807
Relapse_rs113515513	GO Biological Process	GO:0007127	meiosis I	123	3.63342e-05	0.477614	0.00388304	21.7983	0.183501	4	0.00382293	0.0833333	296	0.14095	1	1	6.60577	0.151383	1	108	0.0384615	0.00925926	chr8_67737607_67737608	MCMDC2	chr8	67737607	67737608	-45376	Relapse_rs113515513
Relapse_rs58411534	GO Biological Process	GO:0007127	meiosis I	123	3.63342e-05	0.477614	0.00388304	21.7983	0.183501	4	0.00382293	0.0833333	296	0.14095	1	1	6.60577	0.151383	1	108	0.0384615	0.00925926	chr8_67741276_67741277	MCMDC2	chr8	67741276	67741277	-41707	Relapse_rs58411534
Relapse_rs61349439	GO Biological Process	GO:0007129	synapsis	66	1.05403e-06	0.0138553	0.000209928	53.8855	0.0742314	4	0.00154649	0.0833333	194	0.0625591	1	1	15.5092	0.0644779	1	46	0.0384615	0.0217391	chr8_67696587_67696588	MCMDC2	chr8	67696587	67696588	-86396	Relapse_rs61349439
Relapse_rs76300807	GO Biological Process	GO:0007129	synapsis	66	1.05403e-06	0.0138553	0.000209928	53.8855	0.0742314	4	0.00154649	0.0833333	194	0.0625591	1	1	15.5092	0.0644779	1	46	0.0384615	0.0217391	chr8_67733187_67733188	MCMDC2	chr8	67733187	67733188	-49796	Relapse_rs76300807
Relapse_rs113515513	GO Biological Process	GO:0007129	synapsis	66	1.05403e-06	0.0138553	0.000209928	53.8855	0.0742314	4	0.00154649	0.0833333	194	0.0625591	1	1	15.5092	0.0644779	1	46	0.0384615	0.0217391	chr8_67737607_67737608	MCMDC2	chr8	67737607	67737608	-45376	Relapse_rs113515513
Relapse_rs58411534	GO Biological Process	GO:0007129	synapsis	66	1.05403e-06	0.0138553	0.000209928	53.8855	0.0742314	4	0.00154649	0.0833333	194	0.0625591	1	1	15.5092	0.0644779	1	46	0.0384615	0.0217391	chr8_67741276_67741277	MCMDC2	chr8	67741276	67741277	-41707	Relapse_rs58411534
Relapse_rs61349439	GO Biological Process	GO:0007130	synaptonemal complex assembly	35	2.24754e-08	0.000295439	8.44112e-06	142.209	0.0281276	4	0.000585992	0.0833333	118	0.029042	1	1	33.9725	0.0294356	1	21	0.0384615	0.0476191	chr8_67696587_67696588	MCMDC2	chr8	67696587	67696588	-86396	Relapse_rs61349439
Relapse_rs76300807	GO Biological Process	GO:0007130	synaptonemal complex assembly	35	2.24754e-08	0.000295439	8.44112e-06	142.209	0.0281276	4	0.000585992	0.0833333	118	0.029042	1	1	33.9725	0.0294356	1	21	0.0384615	0.0476191	chr8_67733187_67733188	MCMDC2	chr8	67733187	67733188	-49796	Relapse_rs76300807
Relapse_rs113515513	GO Biological Process	GO:0007130	synaptonemal complex assembly	35	2.24754e-08	0.000295439	8.44112e-06	142.209	0.0281276	4	0.000585992	0.0833333	118	0.029042	1	1	33.9725	0.0294356	1	21	0.0384615	0.0476191	chr8_67737607_67737608	MCMDC2	chr8	67737607	67737608	-45376	Relapse_rs113515513
Relapse_rs58411534	GO Biological Process	GO:0007130	synaptonemal complex assembly	35	2.24754e-08	0.000295439	8.44112e-06	142.209	0.0281276	4	0.000585992	0.0833333	118	0.029042	1	1	33.9725	0.0294356	1	21	0.0384615	0.0476191	chr8_67741276_67741277	MCMDC2	chr8	67741276	67741277	-41707	Relapse_rs58411534
Relapse_rs61349439	GO Biological Process	GO:0007131	reciprocal meiotic recombination	69	1.24472e-06	0.0163619	0.000237129	51.6611	0.0774277	4	0.00161308	0.0833333	199	0.0638764	1	1	15.1792	0.0658796	1	47	0.0384615	0.0212766	chr8_67696587_67696588	MCMDC2	chr8	67696587	67696588	-86396	Relapse_rs61349439
Relapse_rs76300807	GO Biological Process	GO:0007131	reciprocal meiotic recombination	69	1.24472e-06	0.0163619	0.000237129	51.6611	0.0774277	4	0.00161308	0.0833333	199	0.0638764	1	1	15.1792	0.0658796	1	47	0.0384615	0.0212766	chr8_67733187_67733188	MCMDC2	chr8	67733187	67733188	-49796	Relapse_rs76300807
Relapse_rs113515513	GO Biological Process	GO:0007131	reciprocal meiotic recombination	69	1.24472e-06	0.0163619	0.000237129	51.6611	0.0774277	4	0.00161308	0.0833333	199	0.0638764	1	1	15.1792	0.0658796	1	47	0.0384615	0.0212766	chr8_67737607_67737608	MCMDC2	chr8	67737607	67737608	-45376	Relapse_rs113515513
Relapse_rs58411534	GO Biological Process	GO:0007131	reciprocal meiotic recombination	69	1.24472e-06	0.0163619	0.000237129	51.6611	0.0774277	4	0.00161308	0.0833333	199	0.0638764	1	1	15.1792	0.0658796	1	47	0.0384615	0.0212766	chr8_67741276_67741277	MCMDC2	chr8	67741276	67741277	-41707	Relapse_rs58411534
Drug_SixMP_17_rs12221087	GO Biological Process	GO:0007154	cell communication	59	4.31898e-05	0.567729	0.00962253	1.97922	16.168	32	0.197171	0.390244	1099	0.627462	1	1	0.959934	19.793	19	5171	0.267606	0.00367434	chr10_93573367_93573368	TNKS2	chr10	93573367	93573368	15299	Drug_SixMP_17_rs12221087
Drug_SixMP_18_rs12413256	GO Biological Process	GO:0007154	cell communication	59	4.31898e-05	0.567729	0.00962253	1.97922	16.168	32	0.197171	0.390244	1099	0.627462	1	1	0.959934	19.793	19	5171	0.267606	0.00367434	chr10_93597325_93597326	TNKS2	chr10	93597325	93597326	39257	Drug_SixMP_18_rs12413256
Drug_SixMP_64_rs7082350	GO Biological Process	GO:0007154	cell communication	59	4.31898e-05	0.567729	0.00962253	1.97922	16.168	32	0.197171	0.390244	1099	0.627462	1	1	0.959934	19.793	19	5171	0.267606	0.00367434	chr10_93628164_93628165	TNKS2	chr10	93628164	93628165	70096	Drug_SixMP_64_rs7082350
Drug_SixMP_53_rs4939037	GO Biological Process	GO:0007154	cell communication	59	4.31898e-05	0.567729	0.00962253	1.97922	16.168	32	0.197171	0.390244	1099	0.627462	1	1	0.959934	19.793	19	5171	0.267606	0.00367434	chr11_56163869_56163870	OR5R1	chr11	56163869	56163870	21838	Drug_SixMP_53_rs4939037
Drug_SixMP_53_rs4939037	GO Biological Process	GO:0007154	cell communication	59	4.31898e-05	0.567729	0.00962253	1.97922	16.168	32	0.197171	0.390244	1099	0.627462	1	1	0.959934	19.793	19	5171	0.267606	0.00367434	chr11_56163869_56163870	OR8U1	chr11	56163869	56163870	20770	Drug_SixMP_53_rs4939037
Drug_SixMP_34_rs1945227	GO Biological Process	GO:0007154	cell communication	59	4.31898e-05	0.567729	0.00962253	1.97922	16.168	32	0.197171	0.390244	1099	0.627462	1	1	0.959934	19.793	19	5171	0.267606	0.00367434	chr11_56169563_56169564	OR5R1	chr11	56169563	56169564	16144	Drug_SixMP_34_rs1945227
Drug_SixMP_34_rs1945227	GO Biological Process	GO:0007154	cell communication	59	4.31898e-05	0.567729	0.00962253	1.97922	16.168	32	0.197171	0.390244	1099	0.627462	1	1	0.959934	19.793	19	5171	0.267606	0.00367434	chr11_56169563_56169564	OR8U1	chr11	56169563	56169564	26464	Drug_SixMP_34_rs1945227
Drug_SixMP_35_rs1945228	GO Biological Process	GO:0007154	cell communication	59	4.31898e-05	0.567729	0.00962253	1.97922	16.168	32	0.197171	0.390244	1099	0.627462	1	1	0.959934	19.793	19	5171	0.267606	0.00367434	chr11_56169770_56169771	OR5R1	chr11	56169770	56169771	15937	Drug_SixMP_35_rs1945228
Drug_SixMP_35_rs1945228	GO Biological Process	GO:0007154	cell communication	59	4.31898e-05	0.567729	0.00962253	1.97922	16.168	32	0.197171	0.390244	1099	0.627462	1	1	0.959934	19.793	19	5171	0.267606	0.00367434	chr11_56169770_56169771	OR8U1	chr11	56169770	56169771	26671	Drug_SixMP_35_rs1945228
Drug_SixMP_65_rs7123065	GO Biological Process	GO:0007154	cell communication	59	4.31898e-05	0.567729	0.00962253	1.97922	16.168	32	0.197171	0.390244	1099	0.627462	1	1	0.959934	19.793	19	5171	0.267606	0.00367434	chr11_56176537_56176538	OR5R1	chr11	56176537	56176538	9170	Drug_SixMP_65_rs7123065
Drug_SixMP_65_rs7123065	GO Biological Process	GO:0007154	cell communication	59	4.31898e-05	0.567729	0.00962253	1.97922	16.168	32	0.197171	0.390244	1099	0.627462	1	1	0.959934	19.793	19	5171	0.267606	0.00367434	chr11_56176537_56176538	OR8U1	chr11	56176537	56176538	33438	Drug_SixMP_65_rs7123065
Drug_SixMP_28_rs17035243	GO Biological Process	GO:0007154	cell communication	59	4.31898e-05	0.567729	0.00962253	1.97922	16.168	32	0.197171	0.390244	1099	0.627462	1	1	0.959934	19.793	19	5171	0.267606	0.00367434	chr12_104548228_104548229	TXNRD1	chr12	104548228	104548229	-61328	Drug_SixMP_28_rs17035243
Drug_SixMP_25_rs144099284	GO Biological Process	GO:0007154	cell communication	59	4.31898e-05	0.567729	0.00962253	1.97922	16.168	32	0.197171	0.390244	1099	0.627462	1	1	0.959934	19.793	19	5171	0.267606	0.00367434	chr12_77148446_77148447	ZDHHC17	chr12	77148446	77148447	-8921	Drug_SixMP_25_rs144099284
Drug_SixMP_13_rs117426622	GO Biological Process	GO:0007154	cell communication	59	4.31898e-05	0.567729	0.00962253	1.97922	16.168	32	0.197171	0.390244	1099	0.627462	1	1	0.959934	19.793	19	5171	0.267606	0.00367434	chr12_77165865_77165866	ZDHHC17	chr12	77165865	77165866	8498	Drug_SixMP_13_rs117426622
Drug_SixMP_3_rs11115366	GO Biological Process	GO:0007154	cell communication	59	4.31898e-05	0.567729	0.00962253	1.97922	16.168	32	0.197171	0.390244	1099	0.627462	1	1	0.959934	19.793	19	5171	0.267606	0.00367434	chr12_77178887_77178888	ZDHHC17	chr12	77178887	77178888	21520	Drug_SixMP_3_rs11115366
Drug_SixMP_4_rs11115370	GO Biological Process	GO:0007154	cell communication	59	4.31898e-05	0.567729	0.00962253	1.97922	16.168	32	0.197171	0.390244	1099	0.627462	1	1	0.959934	19.793	19	5171	0.267606	0.00367434	chr12_77179047_77179048	ZDHHC17	chr12	77179047	77179048	21680	Drug_SixMP_4_rs11115370
Drug_SixMP_15_rs117862862	GO Biological Process	GO:0007154	cell communication	59	4.31898e-05	0.567729	0.00962253	1.97922	16.168	32	0.197171	0.390244	1099	0.627462	1	1	0.959934	19.793	19	5171	0.267606	0.00367434	chr12_77179366_77179367	ZDHHC17	chr12	77179366	77179367	21999	Drug_SixMP_15_rs117862862
Drug_SixMP_5_rs11115380	GO Biological Process	GO:0007154	cell communication	59	4.31898e-05	0.567729	0.00962253	1.97922	16.168	32	0.197171	0.390244	1099	0.627462	1	1	0.959934	19.793	19	5171	0.267606	0.00367434	chr12_77180533_77180534	ZDHHC17	chr12	77180533	77180534	23166	Drug_SixMP_5_rs11115380
Drug_SixMP_6_rs11115426	GO Biological Process	GO:0007154	cell communication	59	4.31898e-05	0.567729	0.00962253	1.97922	16.168	32	0.197171	0.390244	1099	0.627462	1	1	0.959934	19.793	19	5171	0.267606	0.00367434	chr12_77184427_77184428	ZDHHC17	chr12	77184427	77184428	27060	Drug_SixMP_6_rs11115426
Drug_SixMP_7_rs11115440	GO Biological Process	GO:0007154	cell communication	59	4.31898e-05	0.567729	0.00962253	1.97922	16.168	32	0.197171	0.390244	1099	0.627462	1	1	0.959934	19.793	19	5171	0.267606	0.00367434	chr12_77187010_77187011	ZDHHC17	chr12	77187010	77187011	29643	Drug_SixMP_7_rs11115440
Drug_SixMP_14_rs117761491	GO Biological Process	GO:0007154	cell communication	59	4.31898e-05	0.567729	0.00962253	1.97922	16.168	32	0.197171	0.390244	1099	0.627462	1	1	0.959934	19.793	19	5171	0.267606	0.00367434	chr12_77253513_77253514	ZDHHC17	chr12	77253513	77253514	96146	Drug_SixMP_14_rs117761491
Drug_DEX_64_rs68087715	GO Biological Process	GO:0007154	cell communication	59	4.31898e-05	0.567729	0.00962253	1.97922	16.168	32	0.197171	0.390244	1099	0.627462	1	1	0.959934	19.793	19	5171	0.267606	0.00367434	chr14_94419665_94419666	ASB2	chr14	94419665	94419666	23471	Drug_DEX_64_rs68087715
Drug_SixMP_63_rs68087715	GO Biological Process	GO:0007154	cell communication	59	4.31898e-05	0.567729	0.00962253	1.97922	16.168	32	0.197171	0.390244	1099	0.627462	1	1	0.959934	19.793	19	5171	0.267606	0.00367434	chr14_94419665_94419666	ASB2	chr14	94419665	94419666	23471	Drug_SixMP_63_rs68087715
Drug_DEX_64_rs68087715	GO Biological Process	GO:0007154	cell communication	59	4.31898e-05	0.567729	0.00962253	1.97922	16.168	32	0.197171	0.390244	1099	0.627462	1	1	0.959934	19.793	19	5171	0.267606	0.00367434	chr14_94419665_94419666	ASB2	chr14	94419665	94419666	23471	Drug_DEX_64_rs68087715
Drug_SixMP_63_rs68087715	GO Biological Process	GO:0007154	cell communication	59	4.31898e-05	0.567729	0.00962253	1.97922	16.168	32	0.197171	0.390244	1099	0.627462	1	1	0.959934	19.793	19	5171	0.267606	0.00367434	chr14_94419665_94419666	ASB2	chr14	94419665	94419666	23471	Drug_SixMP_63_rs68087715
Drug_ASP_18_rs11570135	GO Biological Process	GO:0007154	cell communication	59	4.31898e-05	0.567729	0.00962253	1.97922	16.168	32	0.197171	0.390244	1099	0.627462	1	1	0.959934	19.793	19	5171	0.267606	0.00367434	chr16_12058617_12058618	TNFRSF17	chr16	12058617	12058618	-346	Drug_ASP_18_rs11570135
Drug_SixMP_11_rs11570135	GO Biological Process	GO:0007154	cell communication	59	4.31898e-05	0.567729	0.00962253	1.97922	16.168	32	0.197171	0.390244	1099	0.627462	1	1	0.959934	19.793	19	5171	0.267606	0.00367434	chr16_12058617_12058618	TNFRSF17	chr16	12058617	12058618	-346	Drug_SixMP_11_rs11570135
Drug_ASP_18_rs11570135	GO Biological Process	GO:0007154	cell communication	59	4.31898e-05	0.567729	0.00962253	1.97922	16.168	32	0.197171	0.390244	1099	0.627462	1	1	0.959934	19.793	19	5171	0.267606	0.00367434	chr16_12058617_12058618	TNFRSF17	chr16	12058617	12058618	-346	Drug_ASP_18_rs11570135
Drug_SixMP_11_rs11570135	GO Biological Process	GO:0007154	cell communication	59	4.31898e-05	0.567729	0.00962253	1.97922	16.168	32	0.197171	0.390244	1099	0.627462	1	1	0.959934	19.793	19	5171	0.267606	0.00367434	chr16_12058617_12058618	TNFRSF17	chr16	12058617	12058618	-346	Drug_SixMP_11_rs11570135
Drug_SixMP_49_rs403021	GO Biological Process	GO:0007154	cell communication	59	4.31898e-05	0.567729	0.00962253	1.97922	16.168	32	0.197171	0.390244	1099	0.627462	1	1	0.959934	19.793	19	5171	0.267606	0.00367434	chr17_19806829_19806830	AKAP10	chr17	19806829	19806830	74320	Drug_SixMP_49_rs403021
Drug_SixMP_49_rs403021	GO Biological Process	GO:0007154	cell communication	59	4.31898e-05	0.567729	0.00962253	1.97922	16.168	32	0.197171	0.390244	1099	0.627462	1	1	0.959934	19.793	19	5171	0.267606	0.00367434	chr17_19806829_19806830	ULK2	chr17	19806829	19806830	-35600	Drug_SixMP_49_rs403021
Drug_SixMP_2_rs10421051	GO Biological Process	GO:0007154	cell communication	59	4.31898e-05	0.567729	0.00962253	1.97922	16.168	32	0.197171	0.390244	1099	0.627462	1	1	0.959934	19.793	19	5171	0.267606	0.00367434	chr19_1314103_1314104	EFNA2	chr19	1314103	1314104	27951	Drug_SixMP_2_rs10421051
Drug_SixMP_62_rs67438539	GO Biological Process	GO:0007154	cell communication	59	4.31898e-05	0.567729	0.00962253	1.97922	16.168	32	0.197171	0.390244	1099	0.627462	1	1	0.959934	19.793	19	5171	0.267606	0.00367434	chr19_39207234_39207235	ACTN4	chr19	39207234	39207235	68925	Drug_SixMP_62_rs67438539
Drug_SixMP_31_rs17123959	GO Biological Process	GO:0007154	cell communication	59	4.31898e-05	0.567729	0.00962253	1.97922	16.168	32	0.197171	0.390244	1099	0.627462	1	1	0.959934	19.793	19	5171	0.267606	0.00367434	chr1_101723971_101723972	S1PR1	chr1	101723971	101723972	21528	Drug_SixMP_31_rs17123959
Drug_SixMP_24_rs142186733	GO Biological Process	GO:0007154	cell communication	59	4.31898e-05	0.567729	0.00962253	1.97922	16.168	32	0.197171	0.390244	1099	0.627462	1	1	0.959934	19.793	19	5171	0.267606	0.00367434	chr1_145548981_145548982	ITGA10	chr1	145548981	145548982	24091	Drug_SixMP_24_rs142186733
Drug_SixMP_41_rs2992056	GO Biological Process	GO:0007154	cell communication	59	4.31898e-05	0.567729	0.00962253	1.97922	16.168	32	0.197171	0.390244	1099	0.627462	1	1	0.959934	19.793	19	5171	0.267606	0.00367434	chr1_26317383_26317384	STMN1	chr1	26317383	26317384	-84427	Drug_SixMP_41_rs2992056
Drug_SixMP_42_rs2992058	GO Biological Process	GO:0007154	cell communication	59	4.31898e-05	0.567729	0.00962253	1.97922	16.168	32	0.197171	0.390244	1099	0.627462	1	1	0.959934	19.793	19	5171	0.267606	0.00367434	chr1_26330924_26330925	EXTL1	chr1	26330924	26330925	-17346	Drug_SixMP_42_rs2992058
Drug_SixMP_75_rs77241275	GO Biological Process	GO:0007154	cell communication	59	4.31898e-05	0.567729	0.00962253	1.97922	16.168	32	0.197171	0.390244	1099	0.627462	1	1	0.959934	19.793	19	5171	0.267606	0.00367434	chr6_167368893_167368894	RPS6KA2	chr6	167368893	167368894	-92855	Drug_SixMP_75_rs77241275
Drug_SixMP_21_rs1264332	GO Biological Process	GO:0007154	cell communication	59	4.31898e-05	0.567729	0.00962253	1.97922	16.168	32	0.197171	0.390244	1099	0.627462	1	1	0.959934	19.793	19	5171	0.267606	0.00367434	chr6_30845563_30845564	DDR1	chr6	30845563	30845564	-6297	Drug_SixMP_21_rs1264332
Drug_SixMP_76_rs78570590	GO Biological Process	GO:0007154	cell communication	59	4.31898e-05	0.567729	0.00962253	1.97922	16.168	32	0.197171	0.390244	1099	0.627462	1	1	0.959934	19.793	19	5171	0.267606	0.00367434	chr7_149565661_149565662	ATP6V0E2	chr7	149565661	149565662	-4395	Drug_SixMP_76_rs78570590
Drug_SixMP_58_rs60859340	GO Biological Process	GO:0007154	cell communication	59	4.31898e-05	0.567729	0.00962253	1.97922	16.168	32	0.197171	0.390244	1099	0.627462	1	1	0.959934	19.793	19	5171	0.267606	0.00367434	chr7_149570230_149570231	ATP6V0E2	chr7	149570230	149570231	174	Drug_SixMP_58_rs60859340
Drug_SixMP_26_rs145697964	GO Biological Process	GO:0007154	cell communication	59	4.31898e-05	0.567729	0.00962253	1.97922	16.168	32	0.197171	0.390244	1099	0.627462	1	1	0.959934	19.793	19	5171	0.267606	0.00367434	chr7_149571035_149571036	ATP6V0E2	chr7	149571035	149571036	979	Drug_SixMP_26_rs145697964
Drug_SixMP_43_rs318921	GO Biological Process	GO:0007154	cell communication	59	4.31898e-05	0.567729	0.00962253	1.97922	16.168	32	0.197171	0.390244	1099	0.627462	1	1	0.959934	19.793	19	5171	0.267606	0.00367434	chr8_50919709_50919710	SNTG1	chr8	50919709	50919710	95477	Drug_SixMP_43_rs318921
Drug_SixTG_36_rs318921	GO Biological Process	GO:0007154	cell communication	59	4.31898e-05	0.567729	0.00962253	1.97922	16.168	32	0.197171	0.390244	1099	0.627462	1	1	0.959934	19.793	19	5171	0.267606	0.00367434	chr8_50919709_50919710	SNTG1	chr8	50919709	50919710	95477	Drug_SixTG_36_rs318921
Drug_SixMP_43_rs318921	GO Biological Process	GO:0007154	cell communication	59	4.31898e-05	0.567729	0.00962253	1.97922	16.168	32	0.197171	0.390244	1099	0.627462	1	1	0.959934	19.793	19	5171	0.267606	0.00367434	chr8_50919709_50919710	SNTG1	chr8	50919709	50919710	95477	Drug_SixMP_43_rs318921
Drug_SixTG_36_rs318921	GO Biological Process	GO:0007154	cell communication	59	4.31898e-05	0.567729	0.00962253	1.97922	16.168	32	0.197171	0.390244	1099	0.627462	1	1	0.959934	19.793	19	5171	0.267606	0.00367434	chr8_50919709_50919710	SNTG1	chr8	50919709	50919710	95477	Drug_SixTG_36_rs318921
Drug_ASP_39_rs1555902	GO Biological Process	GO:0007155	cell adhesion	13	4.18921e-13	5.50671e-09	4.23593e-10	5.442	4.96141	27	0.0455175	0.247706	1001	0.38008	1	1	1.2362	4.04464	5	1042	0.0694444	0.00479846	chr13_108856783_108856784	LIG4	chr13	108856783	108856784	10346	Drug_ASP_39_rs1555902
Drug_ASP_102_rs79125155	GO Biological Process	GO:0007155	cell adhesion	13	4.18921e-13	5.50671e-09	4.23593e-10	5.442	4.96141	27	0.0455175	0.247706	1001	0.38008	1	1	1.2362	4.04464	5	1042	0.0694444	0.00479846	chr19_50478852_50478853	SIGLEC11	chr19	50478852	50478853	-14424	Drug_ASP_102_rs79125155
Drug_ASP_23_rs11879659	GO Biological Process	GO:0007155	cell adhesion	13	4.18921e-13	5.50671e-09	4.23593e-10	5.442	4.96141	27	0.0455175	0.247706	1001	0.38008	1	1	1.2362	4.04464	5	1042	0.0694444	0.00479846	chr19_50490522_50490523	SIGLEC11	chr19	50490522	50490523	-26094	Drug_ASP_23_rs11879659
Drug_ASP_22_rs11879641	GO Biological Process	GO:0007155	cell adhesion	13	4.18921e-13	5.50671e-09	4.23593e-10	5.442	4.96141	27	0.0455175	0.247706	1001	0.38008	1	1	1.2362	4.04464	5	1042	0.0694444	0.00479846	chr19_50490570_50490571	SIGLEC11	chr19	50490570	50490571	-26142	Drug_ASP_22_rs11879641
Drug_ASP_24_rs11879713	GO Biological Process	GO:0007155	cell adhesion	13	4.18921e-13	5.50671e-09	4.23593e-10	5.442	4.96141	27	0.0455175	0.247706	1001	0.38008	1	1	1.2362	4.04464	5	1042	0.0694444	0.00479846	chr19_50490768_50490769	SIGLEC11	chr19	50490768	50490769	-26340	Drug_ASP_24_rs11879713
Drug_ASP_48_rs181644066	GO Biological Process	GO:0007155	cell adhesion	13	4.18921e-13	5.50671e-09	4.23593e-10	5.442	4.96141	27	0.0455175	0.247706	1001	0.38008	1	1	1.2362	4.04464	5	1042	0.0694444	0.00479846	chr19_50491047_50491048	SIGLEC11	chr19	50491047	50491048	-26619	Drug_ASP_48_rs181644066
Drug_ASP_107_rs9304696	GO Biological Process	GO:0007155	cell adhesion	13	4.18921e-13	5.50671e-09	4.23593e-10	5.442	4.96141	27	0.0455175	0.247706	1001	0.38008	1	1	1.2362	4.04464	5	1042	0.0694444	0.00479846	chr19_50498328_50498329	SIGLEC11	chr19	50498328	50498329	-33900	Drug_ASP_107_rs9304696
Drug_ASP_3_rs10407013	GO Biological Process	GO:0007155	cell adhesion	13	4.18921e-13	5.50671e-09	4.23593e-10	5.442	4.96141	27	0.0455175	0.247706	1001	0.38008	1	1	1.2362	4.04464	5	1042	0.0694444	0.00479846	chr19_50501054_50501055	SIGLEC11	chr19	50501054	50501055	-36626	Drug_ASP_3_rs10407013
Drug_ASP_75_rs56969688	GO Biological Process	GO:0007155	cell adhesion	13	4.18921e-13	5.50671e-09	4.23593e-10	5.442	4.96141	27	0.0455175	0.247706	1001	0.38008	1	1	1.2362	4.04464	5	1042	0.0694444	0.00479846	chr19_50501282_50501283	SIGLEC11	chr19	50501282	50501283	-36854	Drug_ASP_75_rs56969688
Drug_ASP_89_rs73935135	GO Biological Process	GO:0007155	cell adhesion	13	4.18921e-13	5.50671e-09	4.23593e-10	5.442	4.96141	27	0.0455175	0.247706	1001	0.38008	1	1	1.2362	4.04464	5	1042	0.0694444	0.00479846	chr19_50506872_50506873	SIGLEC11	chr19	50506872	50506873	-42444	Drug_ASP_89_rs73935135
Drug_ASP_90_rs73935136	GO Biological Process	GO:0007155	cell adhesion	13	4.18921e-13	5.50671e-09	4.23593e-10	5.442	4.96141	27	0.0455175	0.247706	1001	0.38008	1	1	1.2362	4.04464	5	1042	0.0694444	0.00479846	chr19_50507113_50507114	SIGLEC11	chr19	50507113	50507114	-42685	Drug_ASP_90_rs73935136
Drug_ASP_5_rs10411204	GO Biological Process	GO:0007155	cell adhesion	13	4.18921e-13	5.50671e-09	4.23593e-10	5.442	4.96141	27	0.0455175	0.247706	1001	0.38008	1	1	1.2362	4.04464	5	1042	0.0694444	0.00479846	chr19_50507336_50507337	SIGLEC11	chr19	50507336	50507337	-42908	Drug_ASP_5_rs10411204
Drug_ASP_8_rs10412963	GO Biological Process	GO:0007155	cell adhesion	13	4.18921e-13	5.50671e-09	4.23593e-10	5.442	4.96141	27	0.0455175	0.247706	1001	0.38008	1	1	1.2362	4.04464	5	1042	0.0694444	0.00479846	chr19_50507361_50507362	SIGLEC11	chr19	50507361	50507362	-42933	Drug_ASP_8_rs10412963
Drug_ASP_6_rs10411985	GO Biological Process	GO:0007155	cell adhesion	13	4.18921e-13	5.50671e-09	4.23593e-10	5.442	4.96141	27	0.0455175	0.247706	1001	0.38008	1	1	1.2362	4.04464	5	1042	0.0694444	0.00479846	chr19_50507495_50507496	SIGLEC11	chr19	50507495	50507496	-43067	Drug_ASP_6_rs10411985
Drug_ASP_74_rs56229440	GO Biological Process	GO:0007155	cell adhesion	13	4.18921e-13	5.50671e-09	4.23593e-10	5.442	4.96141	27	0.0455175	0.247706	1001	0.38008	1	1	1.2362	4.04464	5	1042	0.0694444	0.00479846	chr19_50507535_50507536	SIGLEC11	chr19	50507535	50507536	-43107	Drug_ASP_74_rs56229440
Drug_ASP_60_rs28594879	GO Biological Process	GO:0007155	cell adhesion	13	4.18921e-13	5.50671e-09	4.23593e-10	5.442	4.96141	27	0.0455175	0.247706	1001	0.38008	1	1	1.2362	4.04464	5	1042	0.0694444	0.00479846	chr19_50507584_50507585	SIGLEC11	chr19	50507584	50507585	-43156	Drug_ASP_60_rs28594879
[truncated: 10,753 more rows]
