# Supplementary material for: Investigation of inherited noncoding genetic variation impacting the pharmacogenomics of childhood acute lymphoblastic leukemia treatment
Source: Nat Commun. 2024 May 1;15:3681. doi: 10.1038/s41467-024-48124-4 (PMC11063049; doi:10.1038/s41467-024-48124-4)
Supplement: Supplementary file 9 — Supplementary Data 6 [file 41467_2024_48124_MOESM9_ESM.xlsx]

## Sheet: Supplementary Data 6
Supplementary Data 6: Direct association of 54 reproducible and concordant regulatory variants with genes
SNV	Region	697	BALL1	CEM	Jurkat	Nalm6	P12-Ichikawa	REH	RS411	SEM	SUPB15	Sentinel SNP	Phenotype	Direct_LD	SNV at	gene	ATAC and Promoter CHiC cell	PLINK GWAS Trait_Pval (F-test linear regression)	Pub
rs10409749	Promoter	0.177549	NA	0.229825	0.16753	NA	NA	NA	NA	NA	NA	rs4424195	Drug_SixTG	LD	promoter	AP4M1	NA	0.007111	PRED_DR_eQTL
rs10410420	Promoter	-0.166968	NA	NA	-0.129494	NA	-0.0699	NA	-0.129366	NA	NA	rs8049316	Relapse	LD	promoter	SF3B3	NA	0.001573	Karol_Leuk_Relapse
rs10412158	Promoter	0.485507	NA	0.776903	0.246632	0.0852	NA	NA	0.182621	NA	NA	rs10415831	Drug_VCR	LD	promoter	SNORD41	NA	0.007198	VCR_DR_eQTL
rs10415604	Promoter	-0.24109	NA	-0.14716	-0.124942	-0.0946	-0.198513	-0.325869	NA	NA	-0.356882	rs3786675	Drug_ASP	LD	promoter	VRK3	NA	0.006929	ASP_DR_eQTL
rs10471237	Promoter	0.133518	NA	0.125343	NA	NA	0.134557	0.294689	NA	NA	NA	rs3786675	Drug_ASP	LD	promoter	VRK3	NA	0.006929	ASP_DR_eQTL
rs114601492	Promoter	0.190729	NA	0.359789	0.209802	NA	0.132727	NA	NA	NA	NA	rs3786675	Drug_ASP	LD	promoter	ZNF473CR	NA	0.006929	ASP_DR_eQTL
rs11837158	Promoter	-0.415849	NA	-0.670751	-0.37898	-0.312387	-0.390576	NA	NA	NA	NA	rs6811804	Drug_DEX	LD	promoter	PCGF3-AS1	NA	0.003095	DEX_DR_eQTL
rs11977017	Promoter	-0.225695	NA	-0.273886	NA	-0.169651	-0.0861	NA	-0.15499	NA	NA	rs114393069	Drug_ASP	LD	promoter	TNNI3	NA	0.00887	ASP_DR_eQTL
rs12090961	Promoter	NA	NA	0.169876	NA	0.0706	0.0683	NA	NA	NA	NA	rs10880322	Drug_DEX	LD	promoter	PRICKLE1	NA	0.008965	DEX_DR_eQTL
rs12771808	Promoter	0.306102	NA	0.328601	NA	NA	0.0862	NA	NA	NA	NA	rs6947073	Drug_ASP	LD	promoter	LLCFC1	NA	0.006317	ASP_DR_eQTL
rs12777136	Promoter	-0.393868	NA	-0.634634	NA	-0.258793	-0.361415	-1.64998	NA	NA	-0.84678	rs11265278	Drug_PRED	LD	promoter	FCRL6	NA	0.0003	PRED_DR_eQTL
rs142186733	Promoter	0.274875	NA	0.358134	0.149537	NA	0.057	NA	NA	NA	NA	NA	Control	Direct	promoter	LHPP	NA	NA	NA
rs145697964	Promoter	0.453482	NA	0.669399	0.408865	0.10593	0.144601	NA	NA	NA	NA	NA	Control	Direct	promoter	LHPP	NA	NA	NA
rs145976319	Promoter	0.0746	NA	0.286159	0.267709	0.18064	0.143547	NA	NA	NA	0.223805	rs41296196	Drug_SixMP	LD	promoter	ANKRD35	NA	0.009687	6MP_DR_eQTL
rs1534310	Promoter	0.0702	NA	NA	0.0994	NA	0.0628	NA	NA	NA	NA	rs113163540	Drug_SixMP	LD	promoter	ATP6V0E2-AS1	NA	0.001958	6MP_DR_eQTL
rs2297932	Promoter	-0.359363	NA	-0.794822	-0.385296	-0.173213	-0.296586	NA	NA	NA	-0.571819	rs74421455	Drug_ASP	LD	promoter	TCAM1P	NA	0.006141	ASP_DR_eQTL
rs2757039	Promoter	-0.42732	NA	-0.523961	-0.227737	NA	-0.166955	NA	NA	NA	NA	rs1934534	Drug_SixTG	LD	promoter	LATS1	NA	0.005935	6TG_DR_eQTL
rs28362606	Promoter	-0.154152	NA	-0.227142	-0.122067	NA	NA	NA	NA	NA	NA	rs1130033	Drug_SixMP	LD	promoter	RNASET2	NA	0.003926	6MP_DR_eQTL
rs34598791	Promoter	0.17926	NA	NA	NA	0.170689	NA	NA	NA	NA	0.527316	rs1977	Drug_PRED	LD	promoter	BTN3A2	NA	0.00328	PRED_DR_eQTL
rs36014597	Promoter	0.239219	NA	0.365069	NA	NA	0.218122	NA	NA	NA	NA	rs4647113	Drug_SixMP	LD	promoter	ELOVL7	NA	0.007883	6MP_DR_eQTL
rs36228834	Promoter	0.556673	NA	0.949106	0.357258	NA	0.0603	NA	NA	NA	NA	rs11003123	Drug_DEX	LD	promoter	MBL2	NA	0.00222	DEX_DR_eQTL
rs376389091	Promoter	-0.22285	NA	-0.168416	-0.299916	NA	-0.127222	-0.563555	NA	NA	NA	NA	Control	Direct	promoter	CDKN2A	NA	NA	NA
rs4282910	Promoter	0.0729	NA	0.174889	0.161627	NA	0.0635	NA	NA	NA	NA	rs11186338	Drug_VCR	LD	promoter	RPP30	NA	0.006296	VCR_DR_eQTL
rs55810554	Promoter	-0.168829	NA	-0.217562	NA	-0.091	NA	NA	NA	NA	-0.255085	rs8055559	Drug_VCR	LD	promoter	NMRAL1	NA	0.001782	VCR_DR_eQTL
rs62559825	Promoter	0.187908	NA	0.207613	0.194661	0.154813	0.116741	NA	0.297473	NA	NA	rs7860525	Relapse	LD	promoter	LOC158434	NA	0.001748	Karol_Leuk_Relapse
rs6460173	Promoter	-0.512065	-0.34715	-0.118516	-0.330055	-0.188315	-0.415254	-0.396651	NA	NA	-0.839952	rs1104867	Drug_SixMP	LD	promoter	ZNF107	NA	0.004111	6MP_DR_eQTL
rs68112369	Promoter	0.606722	NA	0.582561	0.486658	0.239499	0.273785	NA	0.322276	0.329139	NA	rs1977	Drug_PRED	LD	promoter	BTN3A2	NA	0.00328	PRED_DR_eQTL
rs6880209	Promoter	0.068	NA	0.122513	0.190217	NA	0.126139	NA	NA	NA	NA	rs3739	Drug_ASP	LD	promoter	RPS23	NA	0.005479	ASP_DR_eQTL
rs73935150	Promoter	0.20311	NA	0.102498	0.103391	0.0866	0.0722	NA	NA	NA	0.396984	rs3786675	Drug_ASP	LD	promoter	VRK3	NA	0.006929	ASP_DR_eQTL
rs74162854	Promoter	-0.198097	NA	-0.43624	-0.259727	NA	-0.140661	NA	NA	NA	NA	rs28381319	Drug_ASP	LD	promoter	EDRF1	NA	0.004118	ASP_DR_eQTL
rs74978315	Promoter	0.470113	NA	0.739698	0.335802	NA	NA	NA	NA	NA	NA	rs17081973	Relapse	LD	promoter	RTTN	NA	0.003251	Karol_Leuk_Relapse
rs75315897	Promoter	NA	NA	NA	0.101874	0.0808	0.0939	NA	NA	NA	NA	rs10425108	Drug_SixMP	LD	promoter	DHPS	NA	0.00776	6MP_DR_eQTL
rs75613478	Promoter	-0.33186	NA	-0.294563	-0.13578	-0.190979	-0.0761	NA	-0.206864	NA	-0.307667	rs11135853	Drug_VCR	LD	promoter	DOCK5	NA	0.001178	VCR_DR_eQTL
rs75913818	Promoter	0.0766	NA	NA	0.133724	NA	0.0913	NA	NA	NA	NA	rs11135853	Drug_VCR	LD	promoter	DOCK5	NA	0.001178	VCR_DR_eQTL
rs9679707	Promoter	0.285751	NA	0.297553	0.375804	0.116188	0.172384	NA	NA	NA	NA	rs11885858	Drug_SixTG	LD	promoter	KIF5C	NA	0.005288	6TG_DR_eQTL
rs112986774	Promoter-distal	0.307795	NA	0.413584	0.288569	0.149039	0.134439	NA	0.183079	NA	NA	rs11150830	Drug_VCR	LD	intronic	CBX2	CEM	0.008973	VCR_DR_eQTL
rs11674815	Promoter-distal	-0.311317	NA	-0.414904	-0.137527	-0.0962	-0.117151	NA	NA	NA	NA	rs10170236	Relapse	LD	Distal Intergenic	RBM43	CEM	3.92e-06	Yang_Blood_Relapse
rs11769057	Promoter-distal	0.493297	0.411513	0.941906	0.730462	0.293025	0.411526	NA	0.452619	0.440931	0.667455	rs1636980	Drug_ASP	LD	3'/5' UTR	MIR25	BALL1	0.007795	ASP_DR_eQTL
rs12232061	Promoter-distal	0.543913	0.699661	0.578206	0.340477	NA	NA	NA	NA	NA	NA	rs8181880	Drug_SixTG	LD	intronic	MIR623	BALL1	0.008625	6TG_DR_eQTL
rs1247117	Promoter-distal	-1.55156	-0.409221	-2.03645	-1.46325	-0.631258	-1.01208	-0.803868	-0.38792	NA	-1.66297	rs1312895	MRD	LD	Distal Intergenic	EIF3A	Nalm6	0.000134	Yang_JAMA_MRD
rs12660691	Promoter-distal	2.62922	0.762282	3.43448	1.4401	0.198505	0.362034	NA	0.512914	NA	NA	rs11154491	Drug_DEX	LD	intronic	ARHGAP18	BALL1	0.004787	DEX_DR_eQTL
rs16880094	Promoter-distal	-0.137907	NA	-0.451171	NA	-0.12287	-0.118845	-1.2571	NA	NA	NA	rs6459582	Drug_SixTG	LD	intronic	NUP153	697	0.002424	6TG_DR_eQTL
rs17247678	Promoter-distal	0.563392	NA	0.460721	0.159994	NA	NA	NA	NA	NA	NA	rs2407156	Drug_ASP	LD	Distal Intergenic	TMEM167A	CEM	5.56e-05	ASP_DR_eQTL
rs2166631	Promoter-distal	-1.26965	-0.644555	-1.42804	-0.995929	-0.680268	-0.769014	-1.03281	-0.570335	-0.487797	-1.30776	rs7918082	Drug_VCR	LD	intronic	VSIR	BALL1	0.002144	VCR_DR_eQTL
rs28362163	Promoter-distal	-0.450896	NA	NA	NA	-0.49078	-0.0866	NA	-0.185904	NA	-0.461934	rs10415831	Drug_VCR	LD	3'/5' UTR	FBXW9	Nalm6	0.007198	VCR_DR_eQTL
rs4472444	Promoter-distal	0.101758	NA	NA	0.169311	0.113734	NA	NA	NA	NA	NA	rs6955367	Drug_ASP	LD	3'/5' UTR	TAF6	Nalm6	0.001642	ASP_DR_eQTL
rs6019382	Promoter-distal	-0.135531	NA	-0.205007	-0.199585	-0.114338	-0.104843	NA	NA	NA	NA	rs4810865	Drug_VCR	LD	intronic	PREX1	Nalm6	0.007972	VCR_DR_eQTL
rs6860581	Promoter-distal	NA	NA	NA	0.183575	0.104496	0.109738	0.87672	0.188774	NA	NA	rs12656223	Drug_SixTG	LD	3'/5' UTR	LMNB1	RS411	0.005954	6TG_DR_eQTL
rs6874130	Promoter-distal	0.193906	NA	NA	0.107657	0.08	NA	NA	NA	0.37503	NA	rs6874130	Drug_SixTG	Direct	3'/5' UTR	BRD8	Nalm6	0.007859	6TG_DR_eQTL
rs7205474	Promoter-distal	-0.256816	NA	-0.377992	-0.131651	NA	NA	NA	NA	NA	NA	rs6498138	Drug_DEX	LD	intronic	RMI2	CEM	0.006618	DEX_DR_eQTL
rs73353091	Promoter-distal	NA	NA	NA	0.184044	0.188818	0.359196	NA	NA	NA	NA	rs16978136	Drug_SixMP	LD	Distal Intergenic	GRIN2C	Nalm6	0.009064	6MP_DR_eQTL
rs7426865	Promoter-distal	1.27464	1.52618	1.92297	0.901722	0.227267	0.6093	NA	NA	NA	0.867491	rs7426865	Drug_SixMP	Direct	Distal Intergenic	GYG1, COMMD2, HLTF	SUPB15	0.00259	6MP_DR_eQTL
rs75777619	Promoter-distal	0.861933	0.731478	1.26325	0.8805	0.386331	0.46828	1.13958	0.196614	0.41559	0.612089	NA	Control	Direct	Distal Intergenic	MYC	CEM	NA	NA
rs9557205	Promoter-distal	0.264021	NA	0.30329	NA	NA	0.0601	NA	NA	NA	0.278299	rs8181880	Drug_SixTG	LD	3'/5' UTR	UBAC2	CEM	0.008625	6TG_DR_eQTL
