# Supplementary material for: Investigation of inherited noncoding genetic variation impacting the pharmacogenomics of childhood acute lymphoblastic leukemia treatment
Source: Nat Commun. 2024 May 1;15:3681. doi: 10.1038/s41467-024-48124-4 (PMC11063049; doi:10.1038/s41467-024-48124-4)
Supplement: Supplementary file 10 — Supplementary Data 7 [file 41467_2024_48124_MOESM10_ESM.xlsx]

## Sheet: Supplementary Data 7
Supplementary Data 7: Significant chromatin loop interactions identified by H3K27Ac HiCHIP and promoter ChIC
Cell_Line	PCapHiC_Loops_5kb	HiChIP_Loops_5kb_Relaxed
SUPB15	78361	107967
REH	81977	24871
BALL1	96627	135656
697	74917	33487
Nalm6	82872	115080
RS411	76201	166831
CEM	86264	46729
SEM	83094	59958
TOTAL	660313	690579
