# Supplementary material for: Investigation of inherited noncoding genetic variation impacting the pharmacogenomics of childhood acute lymphoblastic leukemia treatment
Source: Nat Commun. 2024 May 1;15:3681. doi: 10.1038/s41467-024-48124-4 (PMC11063049; doi:10.1038/s41467-024-48124-4)
Supplement: Supplementary file 11 — Supplementary Data 8 [file 41467_2024_48124_MOESM11_ESM.xlsx]

## Sheet: Supplementary Data 8
Supplementary Data 8: Sequences used for dual-luciferase reporter assays
snpID	SNP coord (hg19)	Allele	Sequence
rs1247117	chr10:120428802	REF	AAATCCAGTAATTTATCCAGAGTCCCTCAGGTACCAGGGGACAGAGCTGGGTCCAACTCGGGTCTGACCCCGAGGCTGTGCCTTTTTCTCCCAGGCCACGCTGCAGACCCCAGGGAGTGGCACAGTGGGAATGAAACTCTGAGCCACTTCCGCAATTTAGCCTGTTAATAGGAAGCGAACATCTACCCCCAAATGCTGCTCAGACTGGCTCATTTGGCAGCTTCCTCTGATGAGCTGAAATGCTGCTGCTCTGCGGCCACCCTGGGAGTCTCATTCTGGTCTAATGGGCTCTGATGGGCAG
rs1247117	chr10:120428802	ALT	AAATCCAGTAATTTATCCAGAGTCCCTCAGGTACCAGGGGACAGAGCTGGGTCCAACTCGGGTCTGACCCCGAGGCTGTGCCTTTTTCTCCCAGGCCACGCTGCAGACCCCAGGGAGTGGCACAGTGGGAATGAAACTCTGAGCCACTTCTGCAATTTAGCCTGTTAATAGGAAGCGAACATCTACCCCCAAATGCTGCTCAGACTGGCTCATTTGGCAGCTTCCTCTGATGAGCTGAAATGCTGCTGCTCTGCGGCCACCCTGGGAGTCTCATTCTGGTCTAATGGGCTCTGATGGGCAG
rs10411204	chr19:50507336	REF	CTGAGAGAAGAAACCACGCTTGACCTCCCCCAGAAACCCACAGTGGAAGCACAGGAGGAGCTACTCTGGGCCAATGTGGTTTTGGTTTTCCCTTATATGACTCAGGTTGTTTGATAAAAATAGCAAACCCCAGTGCCCAGCCTGTGTGAGTCATCCATTCCTTCAGCAGTCCCTTTATTTATTTATTTTTTAAAGTAGAGACGATCTCACTATGTTGGCCAGGCTGGTCTCAAACTCTTGGCCTCAAGCCATCCTCCTGCCTCTGCCTCCCAAAGTGTTGGGATTATAGGCGTGAGCACTG
rs10411204	chr19:50507336	ALT	CTGAGAGAAGAAACCACGCTTGACCTCCCCCAGAAACCCACAGTGGAAGCACAGGAGGAGCTACTCTGGGCCAATGTGGTTTTGGTTTTCCCTTATATGACTCAGGTTGTTTGATAAAAATAGCAAACCCCAGTGCCCAGCCTGTGTGAGCCATCCATTCCTTCAGCAGTCCCTTTATTTATTTATTTTTTAAAGTAGAGACGATCTCACTATGTTGGCCAGGCTGGTCTCAAACTCTTGGCCTCAAGCCATCCTCCTGCCTCTGCCTCCCAAAGTGTTGGGATTATAGGCGTGAGCACTG
rs11879659	chr19:50490522	REF	GTTCAGCACTAGGGACAGCAGGCAGCTGGGCACAAAAGGGAGGCACTAAGGTGTGTGTTCAGCACCAAGAACAGCAGGCAGCGGGACACAAAAGGGAAGTGCTAGGGATGTGGGTTCAGCACCAGGGACAGCGGAGCACAAAAGGGAAGCGCTGTGGGTATGAGTTCAGCACCAAGGACAGTGGGCAGCTGATCCTAGCGGGCGTGCTAGGCATGCACTTCAGACATGAATATCAGTTGCCCAGGCCGGGCACGGTGGTTCACGCCTTAATCCCAGCACTTTGGGAGGCCAAGGCAGATGG
rs11879659	chr19:50490522	ALT	GTTCAGCACTAGGGACAGCAGGCAGCTGGGCACAAAAGGGAGGCACTAAGGTGTGTGTTCAGCACCAAGAACAGCAGGCAGCGGGACACAAAAGGGAAGTGCTAGGGATGTGGGTTCAGCACCAGGGACAGCGGAGCACAAAAGGGAAGCACTGTGGGTATGAGTTCAGCACCAAGGACAGTGGGCAGCTGATCCTAGCGGGCGTGCTAGGCATGCACTTCAGACATGAATATCAGTTGCCCAGGCCGGGCACGGTGGTTCACGCCTTAATCCCAGCACTTTGGGAGGCCAAGGCAGATGG
rs12660691	chr6:130008445	REF	GAGGAAGAAGAAAAGGGTTGTTGTGGTTTGTCAGCCCCAGACAGGCAGGAAACGCTTTCTTAACACTATGTGGGTGAGGTTTCAGCTATATGCTGTGTCAGTAGATCCTCAGACTCTTGGCATTTCCAAACATTTGTAGTTTCTGGCATTTGCAGTAATTTGGAATGTTGGAAACTGGTAACTTACAACTTCTCTGAGACCCGTGAACTAGAGTTGCAAGTCCTAAAGGTGGGGTGCATAGAAACTGGTCCCTGCATACCTGTTCAACATCTGTAGCCAACTGTCATCTCAAAGGGATGAA
rs12660691	chr6:130008445	ALT	GAGGAAGAAGAAAAGGGTTGTTGTGGTTTGTCAGCCCCAGACAGGCAGGAAACGCTTTCTTAACACTATGTGGGTGAGGTTTCAGCTATATGCTGTGTCAGTAGATCCTCAGACTCTTGGCATTTCCAAACATTTGTAGTTTCTGGCATTGGCAGTAATTTGGAATGTTGGAAACTGGTAACTTACAACTTCTCTGAGACCCGTGAACTAGAGTTGCAAGTCCTAAAGGTGGGGTGCATAGAAACTGGTCCCTGCATACCTGTTCAACATCTGTAGCCAACTGTCATCTCAAAGGGATGAA
rs41380646	chr15:64185530	REF	CCCAGTTCTGGCACCTTCTTGGCTGGGTAACTGTTAGCAACGAACTGAGCCTCAGTTCTCCCTCTTGTAAAATGGGAATGACAGTATGCTCCCGCAGGGCTTCTGTGAGGGTGAAATGGAATGAGCTGATGCATGTGAAGTTCCCGTTCCGTTGCACTCGGAATGTGGTTGCTGCTGTAATAACCATGCTTCTTATTGACAGCATACAGTACAGGGTAAAAATAGACATGTAAGTGAGGAGCCTGGAGCAAAAGAGGAAGGAAGATCCCCTATAGTGGTTCTGCCCCTGGCAACCACTCTG
rs41380646	chr15:64185530	ALT	CCCAGTTCTGGCACCTTCTTGGCTGGGTAACTGTTAGCAACGAACTGAGCCTCAGTTCTCCCTCTTGTAAAATGGGAATGACAGTATGCTCCCGCAGGGCTTCTGTGAGGGTGAAATGGAATGAGCTGATGCATGTGAAGTTCCCGTTCCATTGCACTCGGAATGTGGTTGCTGCTGTAATAACCATGCTTCTTATTGACAGCATACAGTACAGGGTAAAAATAGACATGTAAGTGAGGAGCCTGGAGCAAAAGAGGAAGGAAGATCCCCTATAGTGGTTCTGCCCCTGGCAACCACTCTG
rs16857207	chr3:182967025	REF	TCTTTTAAAATATGTGTTAATCAGCACTCAAGATTGTTCCTACAAAAATGTCACTCCCTCACTCAATTTGCATGTGCCCTCCTGAGTAGGAGAGAAAGAGCTGAGTTAGAGGCAGCCCTCTGGGACCTGCACAGAACCCTGTATGCTTCCGGGAGTGTGGAGTGTGTGTCTGATCTGCTGCTGGGAAAAGGAGAAGAAATGCTGAGACACTCACTGCCAGGGGCTGGTATCAGGCCATTTTCACAGGGGCTGTTGGAGGGTTGACAGCACAGCTCTACTGGACCAGGGAGGGTCCCAGCCA
rs16857207	chr3:182967025	ALT	TCTTTTAAAATATGTGTTAATCAGCACTCAAGATTGTTCCTACAAAAATGTCACTCCCTCACTCAATTTGCATGTGCCCTCCTGAGTAGGAGAGAAAGAGCTGAGTTAGAGGCAGCCCTCTGGGACCTGCACAGAACCCTGTATGCTTCCAGGAGTGTGGAGTGTGTGTCTGATCTGCTGCTGGGAAAAGGAGAAGAAATGCTGAGACACTCACTGCCAGGGGCTGGTATCAGGCCATTTTCACAGGGGCTGTTGGAGGGTTGACAGCACAGCTCTACTGGACCAGGGAGGGTCCCAGCCA
rs2166631	chr10:73472882	REF	CCCTCTCCCATCCCAGGGAGTGTGGGCCCCCAGGTTGCAGAGCTGAGGATAGGGCTCTGGCTCCCCACAAACAGGAGGAAGACTTGGCCTCCCCCTGCATATCTCCCGCCCCACCCAGAAGGGCCTTTCAGAGTAGCGGGGAGAAAGAGACGTCACAATTTCCCGGAAAGGAGTTGAGAAGAGAGCCAGGGCCCAGCAAGGCCCAGAACAGAGCTGCTTTCACAGAGCCCTTGGCCGAGGCTCCCCTCTTGGGAAGTAAACAGGCACAAGAAGAAAGGGCTCCTTTGCCCAGGGAGCAGGC
rs2166631	chr10:73472882	ALT	CCCTCTCCCATCCCAGGGAGTGTGGGCCCCCAGGTTGCAGAGCTGAGGATAGGGCTCTGGCTCCCCACAAACAGGAGGAAGACTTGGCCTCCCCCTGCATATCTCCCGCCCCACCCAGAAGGGCCTTTCAGAGTAGCGGGGAGAAAGAGATGTCACAATTTCCCGGAAAGGAGTTGAGAAGAGAGCCAGGGCCCAGCAAGGCCCAGAACAGAGCTGCTTTCACAGAGCCCTTGGCCGAGGCTCCCCTCTTGGGAAGTAAACAGGCACAAGAAGAAAGGGCTCCTTTGCCCAGGGAGCAGGC
rs4742260	chr9:6757031	REF	CGATATATTTTTAAAATTCTGTTATCAGTATAATGTAACAGAAAATTCAGCATATTAGCCCAACTTTGCTCACTGGTGTGAAGATATGCCCAATCTTTCTTAGCTAAGACGTTAGAGAAAACGCCACAAGGGACCCAGCTGGGAGCTCTGTAGGAAGTTTAAAAAAAAAATCATTCAGCTTTGCAAAACATCTGATGCTCAACCATCTGTCTTTGGCAGTACAGGGGCTTAAGGTCTGGTTGGTTCCTTCTGACACCTCGGAAGGCGGAGTTACAGAGGAAAAGCAACAAGTTGTAGGAAG
rs4742260	chr9:6757031	ALT	CGATATATTTTTAAAATTCTGTTATCAGTATAATGTAACAGAAAATTCAGCATATTAGCCCAACTTTGCTCACTGGTGTGAAGATATGCCCAATCTTTCTTAGCTAAGACGTTAGAGAAAACGCCACAAGGGACCCAGCTGGGAGCTCTGCAGGAAGTTTAAAAAAAAAATCATTCAGCTTTGCAAAACATCTGATGCTCAACCATCTGTCTTTGGCAGTACAGGGGCTTAAGGTCTGGTTGGTTCCTTCTGACACCTCGGAAGGCGGAGTTACAGAGGAAAAGCAACAAGTTGTAGGAAG
