# Supplementary material for: Investigation of inherited noncoding genetic variation impacting the pharmacogenomics of childhood acute lymphoblastic leukemia treatment
Source: Nat Commun. 2024 May 1;15:3681. doi: 10.1038/s41467-024-48124-4 (PMC11063049; doi:10.1038/s41467-024-48124-4)
Supplement: Supplementary file 12 — Supplementary Data 9 [file 41467_2024_48124_MOESM12_ESM.xlsx]

## Sheet: Supplementary Data 9
Supplementary Data 9: MPRA barcode sequences
snpID	REF_ALT	Barcode	Full_Barcode_Seq
rs10005989	REF	GATCTGTCAC	GTACAAGTAATCTAGAGATCTGTCAC
rs10005989	ALT	CTAGTGCTAA	GTACAAGTAATCTAGACTAGTGCTAA
rs10008489	REF	TGATCTCAGA	GTACAAGTAATCTAGATGATCTCAGA
rs10008489	ALT	ACCGATGTTC	GTACAAGTAATCTAGAACCGATGTTC
rs10012016	REF	TGGTAGCACA	GTACAAGTAATCTAGATGGTAGCACA
rs10012016	ALT	GTGTCATACC	GTACAAGTAATCTAGAGTGTCATACC
rs10016229	REF	TAGCGCCTAT	GTACAAGTAATCTAGATAGCGCCTAT
rs10016229	ALT	CTGAAGACTG	GTACAAGTAATCTAGACTGAAGACTG
rs10018246	REF	CGATGTATGC	GTACAAGTAATCTAGACGATGTATGC
rs10018246	ALT	GACGATTCTT	GTACAAGTAATCTAGAGACGATTCTT
rs10034433	REF	CGTAGATTGC	GTACAAGTAATCTAGACGTAGATTGC
rs10034433	ALT	TATGCGATAC	GTACAAGTAATCTAGATATGCGATAC
rs10035166	REF	TGAGTACTCC	GTACAAGTAATCTAGATGAGTACTCC
rs10035166	ALT	ATCGTCCTGA	GTACAAGTAATCTAGAATCGTCCTGA
rs10054436	REF	ACATGTCGTT	GTACAAGTAATCTAGAACATGTCGTT
rs10054436	ALT	GTATCTCAGT	GTACAAGTAATCTAGAGTATCTCAGT
rs10085367	ALT	CTGCATCGGA	GTACAAGTAATCTAGACTGCATCGGA
rs10085367	REF	GATCTTACTG	GTACAAGTAATCTAGAGATCTTACTG
rs10085651	REF	TCTTGCTAGA	GTACAAGTAATCTAGATCTTGCTAGA
rs10085651	ALT	ATCTGCAGTC	GTACAAGTAATCTAGAATCTGCAGTC
rs10091625	ALT	GCTCCTGAAG	GTACAAGTAATCTAGAGCTCCTGAAG
rs10091625	REF	TTCATGTCGA	GTACAAGTAATCTAGATTCATGTCGA
rs10096262	REF	TATCACTGAG	GTACAAGTAATCTAGATATCACTGAG
rs10096262	ALT	GTACAGTACT	GTACAAGTAATCTAGAGTACAGTACT
rs10096504	REF	CGCATCGATG	GTACAAGTAATCTAGACGCATCGATG
rs10096504	ALT	GTTACTAGCA	GTACAAGTAATCTAGAGTTACTAGCA
rs10096523	REF	GTGTTCAACG	GTACAAGTAATCTAGAGTGTTCAACG
rs10096523	ALT	GACTGATGCT	GTACAAGTAATCTAGAGACTGATGCT
rs10098667	REF	CTGATCCGAT	GTACAAGTAATCTAGACTGATCCGAT
rs10098667	ALT	TGGCAATGCC	GTACAAGTAATCTAGATGGCAATGCC
rs1011095	REF	TCACCTGTGA	GTACAAGTAATCTAGATCACCTGTGA
rs1011095	ALT	CGCGATCATG	GTACAAGTAATCTAGACGCGATCATG
rs10117066	REF	GTTACCGTTA	GTACAAGTAATCTAGAGTTACCGTTA
rs10117066	ALT	TCTATCGGAT	GTACAAGTAATCTAGATCTATCGGAT
rs10161364	REF	AATGCTCGTT	GTACAAGTAATCTAGAAATGCTCGTT
rs10161364	ALT	ACTGCAAGTT	GTACAAGTAATCTAGAACTGCAAGTT
rs1016176	ALT	ATCTTGTGAC	GTACAAGTAATCTAGAATCTTGTGAC
rs1016176	REF	CTGGCGAATC	GTACAAGTAATCTAGACTGGCGAATC
rs1016177	REF	GCCATCTTAG	GTACAAGTAATCTAGAGCCATCTTAG
rs1016177	ALT	TCTGGACGTA	GTACAAGTAATCTAGATCTGGACGTA
rs10161904	REF	TCCTAGCTGA	GTACAAGTAATCTAGATCCTAGCTGA
rs10161904	ALT	GGACGTATCC	GTACAAGTAATCTAGAGGACGTATCC
rs10174551	REF	ACTATCGTAG	GTACAAGTAATCTAGAACTATCGTAG
rs10174551	ALT	TGCCACGTAG	GTACAAGTAATCTAGATGCCACGTAG
rs10204282	REF	TCTCAGGCTA	GTACAAGTAATCTAGATCTCAGGCTA
rs10204282	ALT	CTGAGTGCAT	GTACAAGTAATCTAGACTGAGTGCAT
rs10207678	REF	ATCGAGTCGT	GTACAAGTAATCTAGAATCGAGTCGT
rs10207678	ALT	CAGATTCGTG	GTACAAGTAATCTAGACAGATTCGTG
rs10207875	REF	TAGGTACTCG	GTACAAGTAATCTAGATAGGTACTCG
rs10207875	ALT	ACGGACTTAT	GTACAAGTAATCTAGAACGGACTTAT
rs10217267	REF	AGTAGTCCTC	GTACAAGTAATCTAGAAGTAGTCCTC
rs10217267	ALT	AAGATGTCGC	GTACAAGTAATCTAGAAAGATGTCGC
rs10226576	REF	ACTTATGGCA	GTACAAGTAATCTAGAACTTATGGCA
rs10226576	ALT	TCTACGAGCT	GTACAAGTAATCTAGATCTACGAGCT
rs10234308	REF	ACTGGTGCTA	GTACAAGTAATCTAGAACTGGTGCTA
rs10234308	ALT	CATGTATCGG	GTACAAGTAATCTAGACATGTATCGG
rs10234642	REF	CTCTGACTAG	GTACAAGTAATCTAGACTCTGACTAG
rs10234642	ALT	ATGTCGACGA	GTACAAGTAATCTAGAATGTCGACGA
rs10235055	REF	ACGACATGTG	GTACAAGTAATCTAGAACGACATGTG
rs10235055	ALT	ACGAGGCTTC	GTACAAGTAATCTAGAACGAGGCTTC
rs10264303	REF	GATAGGCTAC	GTACAAGTAATCTAGAGATAGGCTAC
rs10264303	ALT	ACATTGCGTC	GTACAAGTAATCTAGAACATTGCGTC
rs10264390	REF	CAATGGCAGT	GTACAAGTAATCTAGACAATGGCAGT
rs10264390	ALT	TTGCGCTGAA	GTACAAGTAATCTAGATTGCGCTGAA
rs10273013	ALT	ATACTGCGCT	GTACAAGTAATCTAGAATACTGCGCT
rs10273013	REF	TGTACGGTAC	GTACAAGTAATCTAGATGTACGGTAC
rs1031947	REF	AGATGGCTTC	GTACAAGTAATCTAGAAGATGGCTTC
rs1031947	ALT	TGCTATTCGA	GTACAAGTAATCTAGATGCTATTCGA
rs10399632	REF	TTCAAGCGTT	GTACAAGTAATCTAGATTCAAGCGTT
rs10399632	ALT	GTCACATCGG	GTACAAGTAATCTAGAGTCACATCGG
rs10399704	REF	GAAGCTCATG	GTACAAGTAATCTAGAGAAGCTCATG
rs10399704	ALT	ACGTCGCTAT	GTACAAGTAATCTAGAACGTCGCTAT
rs10399705	REF	CCTGAGCTTA	GTACAAGTAATCTAGACCTGAGCTTA
rs10399705	ALT	GAAGTCGCCT	GTACAAGTAATCTAGAGAAGTCGCCT
rs10399706	REF	GCGCTTGTAA	GTACAAGTAATCTAGAGCGCTTGTAA
rs10399706	ALT	AGAGTCGCTA	GTACAAGTAATCTAGAAGAGTCGCTA
rs10399797	REF	CCTATGGTAT	GTACAAGTAATCTAGACCTATGGTAT
rs10399797	ALT	CTTATGTACG	GTACAAGTAATCTAGACTTATGTACG
rs10399806	REF	GTGCATCCTA	GTACAAGTAATCTAGAGTGCATCCTA
rs10399806	ALT	GTGCACTTAC	GTACAAGTAATCTAGAGTGCACTTAC
rs10404987	REF	TGCCAGCATG	GTACAAGTAATCTAGATGCCAGCATG
rs10404987	ALT	TCAGACTGAG	GTACAAGTAATCTAGATCAGACTGAG
rs10405594	REF	GTTGAACACT	GTACAAGTAATCTAGAGTTGAACACT
rs10405594	ALT	CGATTACGAT	GTACAAGTAATCTAGACGATTACGAT
rs10405696	REF	TATGCCATGC	GTACAAGTAATCTAGATATGCCATGC
rs10405696	ALT	AATCTTGCTG	GTACAAGTAATCTAGAAATCTTGCTG
rs10407013	REF	GTTCGTAGAC	GTACAAGTAATCTAGAGTTCGTAGAC
rs10407013	ALT	GATCTTACAG	GTACAAGTAATCTAGAGATCTTACAG
rs10407036	REF	CGCAGTGTTA	GTACAAGTAATCTAGACGCAGTGTTA
rs10407036	ALT	CGCGCTATAG	GTACAAGTAATCTAGACGCGCTATAG
rs10407701	REF	GTGGACCATT	GTACAAGTAATCTAGAGTGGACCATT
rs10407701	ALT	GTGAACATCT	GTACAAGTAATCTAGAGTGAACATCT
rs10407879	REF	GAATGTGCCA	GTACAAGTAATCTAGAGAATGTGCCA
rs10407879	ALT	GTCGCAGACT	GTACAAGTAATCTAGAGTCGCAGACT
rs10409749	REF	GTACGACGTA	GTACAAGTAATCTAGAGTACGACGTA
rs10409749	ALT	TTACCGTGCA	GTACAAGTAATCTAGATTACCGTGCA
rs10410420	ALT	GACATTCTAG	GTACAAGTAATCTAGAGACATTCTAG
rs10410420	REF	GCCGTGAACT	GTACAAGTAATCTAGAGCCGTGAACT
rs10410420	ALT	GAGAGATCTC	GTACAAGTAATCTAGAGAGAGATCTC
rs10410420	REF	CAGTTGCATG	GTACAAGTAATCTAGACAGTTGCATG
rs10411204	REF	GGTCATCCTA	GTACAAGTAATCTAGAGGTCATCCTA
rs10411204	ALT	CAGAGCGCTT	GTACAAGTAATCTAGACAGAGCGCTT
rs10411332	REF	TTGCAATGCA	GTACAAGTAATCTAGATTGCAATGCA
rs10411332	ALT	AGTCGCTGAA	GTACAAGTAATCTAGAAGTCGCTGAA
rs10411542	REF	CCACTTAGGT	GTACAAGTAATCTAGACCACTTAGGT
rs10411542	ALT	ATATCAGGCG	GTACAAGTAATCTAGAATATCAGGCG
rs10411894	REF	AGCTACGCTG	GTACAAGTAATCTAGAAGCTACGCTG
rs10411894	ALT	CGGATCAGCT	GTACAAGTAATCTAGACGGATCAGCT
rs10411985	REF	GTTCACTCAG	GTACAAGTAATCTAGAGTTCACTCAG
rs10411985	ALT	AGCATGTTGC	GTACAAGTAATCTAGAAGCATGTTGC
rs10412158	REF	CAGTATACGT	GTACAAGTAATCTAGACAGTATACGT
rs10412158	ALT	ACGCTTATGT	GTACAAGTAATCTAGAACGCTTATGT
rs10412158	REF	TGCAAGATGC	GTACAAGTAATCTAGATGCAAGATGC
rs10412158	ALT	GATTCAGACG	GTACAAGTAATCTAGAGATTCAGACG
rs10412963	REF	AGACGTCAGT	GTACAAGTAATCTAGAAGACGTCAGT
rs10412963	ALT	AGATGCATCT	GTACAAGTAATCTAGAAGATGCATCT
rs10413431	REF	AACTGCTGGC	GTACAAGTAATCTAGAAACTGCTGGC
rs10413431	ALT	GCCGATTAGC	GTACAAGTAATCTAGAGCCGATTAGC
rs10414020	REF	ATGGCGCTAA	GTACAAGTAATCTAGAATGGCGCTAA
rs10414020	ALT	CGGTCCTAGA	GTACAAGTAATCTAGACGGTCCTAGA
rs10414020	REF	CGCACGTGTA	GTACAAGTAATCTAGACGCACGTGTA
rs10414020	ALT	TGACGACCTG	GTACAAGTAATCTAGATGACGACCTG
rs10415321	REF	CTTACATGAG	GTACAAGTAATCTAGACTTACATGAG
rs10415321	ALT	GACTCTGATT	GTACAAGTAATCTAGAGACTCTGATT
rs10415604	REF	GATACGTCTA	GTACAAGTAATCTAGAGATACGTCTA
rs10415604	ALT	ACGACGTTAT	GTACAAGTAATCTAGAACGACGTTAT
rs10416688	REF	ATTCGCGAGC	GTACAAGTAATCTAGAATTCGCGAGC
rs10416688	ALT	GATCATGGCA	GTACAAGTAATCTAGAGATCATGGCA
rs10418911	REF	TATAGGTGCC	GTACAAGTAATCTAGATATAGGTGCC
rs10418911	ALT	TGGCTAACTA	GTACAAGTAATCTAGATGGCTAACTA
rs10421051	REF	GGTCAGCCAT	GTACAAGTAATCTAGAGGTCAGCCAT
rs10421051	ALT	TCAATGCGGC	GTACAAGTAATCTAGATCAATGCGGC
rs10421463	ALT	TGATCTAGCT	GTACAAGTAATCTAGATGATCTAGCT
rs10421463	REF	ATTGCTCGAC	GTACAAGTAATCTAGAATTGCTCGAC
rs10422147	REF	CTGAGCCTAG	GTACAAGTAATCTAGACTGAGCCTAG
rs10422147	ALT	TGCCAGACGT	GTACAAGTAATCTAGATGCCAGACGT
rs10423403	REF	CAATGGACGT	GTACAAGTAATCTAGACAATGGACGT
rs10423403	ALT	TCACGCGAGT	GTACAAGTAATCTAGATCACGCGAGT
rs10424249	REF	TACGATTCGG	GTACAAGTAATCTAGATACGATTCGG
rs10424249	ALT	AGGTCATATC	GTACAAGTAATCTAGAAGGTCATATC
rs10436915	REF	TGCTATAGCT	GTACAAGTAATCTAGATGCTATAGCT
rs10436915	ALT	AGCGACGTCT	GTACAAGTAATCTAGAAGCGACGTCT
rs10436916	REF	TACGTTAGGC	GTACAAGTAATCTAGATACGTTAGGC
rs10436916	ALT	ATACGGTGCT	GTACAAGTAATCTAGAATACGGTGCT
rs10436920	REF	ATTGTACGTC	GTACAAGTAATCTAGAATTGTACGTC
rs10436920	ALT	ATTCACAGTG	GTACAAGTAATCTAGAATTCACAGTG
rs1043908	REF	GACCATTGCT	GTACAAGTAATCTAGAGACCATTGCT
rs1043908	ALT	AGATCGTTCA	GTACAAGTAATCTAGAAGATCGTTCA
rs1044938	REF	CTTCAGATGG	GTACAAGTAATCTAGACTTCAGATGG
rs1044938	ALT	GATGAGCACT	GTACAAGTAATCTAGAGATGAGCACT
rs1044942	REF	TAGTTCAGAC	GTACAAGTAATCTAGATAGTTCAGAC
rs1044942	ALT	TTACGAGCCT	GTACAAGTAATCTAGATTACGAGCCT
rs10456172	REF	CAGTTCGGAC	GTACAAGTAATCTAGACAGTTCGGAC
rs10456172	ALT	TTGCTGACCA	GTACAAGTAATCTAGATTGCTGACCA
rs10462979	REF	CGAGCCTAGT	GTACAAGTAATCTAGACGAGCCTAGT
rs10462979	ALT	ATCAGGCTTG	GTACAAGTAATCTAGAATCAGGCTTG
rs10471237	REF	GGCGTCACAT	GTACAAGTAATCTAGAGGCGTCACAT
rs10471237	ALT	TAACGCTGCG	GTACAAGTAATCTAGATAACGCTGCG
rs10477284	REF	TACTGCTATG	GTACAAGTAATCTAGATACTGCTATG
rs10477284	ALT	CTGCTATATG	GTACAAGTAATCTAGACTGCTATATG
rs10482876	REF	GGCATACGTA	GTACAAGTAATCTAGAGGCATACGTA
rs10482876	ALT	TCATCGGTAA	GTACAAGTAATCTAGATCATCGGTAA
rs10489286	REF	TCCGATGATG	GTACAAGTAATCTAGATCCGATGATG
rs10489286	ALT	CGGCATGCAT	GTACAAGTAATCTAGACGGCATGCAT
rs10501923	REF	ACTGTAGCGA	GTACAAGTAATCTAGAACTGTAGCGA
rs10501923	ALT	CCTGAGGTAC	GTACAAGTAATCTAGACCTGAGGTAC
rs10510046	REF	ATGCGGTACA	GTACAAGTAATCTAGAATGCGGTACA
rs10510046	ALT	GCACTATTGT	GTACAAGTAATCTAGAGCACTATTGT
rs10511937	REF	ACTCTGTAGA	GTACAAGTAATCTAGAACTCTGTAGA
rs10511937	ALT	ATCCTAGCGG	GTACAAGTAATCTAGAATCCTAGCGG
rs1055129	REF	TGCGATTCAC	GTACAAGTAATCTAGATGCGATTCAC
rs1055129	ALT	ATGGCTTACA	GTACAAGTAATCTAGAATGGCTTACA
rs1060544	REF	ATCTATGCGC	GTACAAGTAATCTAGAATCTATGCGC
rs1060544	ALT	CTTAGTGGAC	GTACAAGTAATCTAGACTTAGTGGAC
rs1061027	REF	ACTTGAGTGC	GTACAAGTAATCTAGAACTTGAGTGC
rs1061027	ALT	TGACGAAGTC	GTACAAGTAATCTAGATGACGAAGTC
rs10754003	REF	GTGGCATACT	GTACAAGTAATCTAGAGTGGCATACT
rs10754003	ALT	CCTGAGATGA	GTACAAGTAATCTAGACCTGAGATGA
rs10758404	REF	TAGGACGATC	GTACAAGTAATCTAGATAGGACGATC
rs10758404	ALT	TAGCCGATCT	GTACAAGTAATCTAGATAGCCGATCT
rs10764886	REF	GTACTTCAGA	GTACAAGTAATCTAGAGTACTTCAGA
rs10764886	ALT	GTCATGAGTC	GTACAAGTAATCTAGAGTCATGAGTC
rs10787537	REF	CGATGATACG	GTACAAGTAATCTAGACGATGATACG
rs10787537	ALT	CGACGATATT	GTACAAGTAATCTAGACGACGATATT
rs1078847	REF	CGCAGCTTGA	GTACAAGTAATCTAGACGCAGCTTGA
rs1078847	ALT	TGATAGTCAC	GTACAAGTAATCTAGATGATAGTCAC
rs10789316	REF	TGATCCTACG	GTACAAGTAATCTAGATGATCCTACG
rs10789316	ALT	TACCTGATGC	GTACAAGTAATCTAGATACCTGATGC
rs10794057	REF	TGCACTACGT	GTACAAGTAATCTAGATGCACTACGT
rs10794057	ALT	TTCGCATGTA	GTACAAGTAATCTAGATTCGCATGTA
rs10794424	REF	TTGCAATGCG	GTACAAGTAATCTAGATTGCAATGCG
rs10794424	ALT	CTGTGATCCA	GTACAAGTAATCTAGACTGTGATCCA
rs10817628	REF	TGAGACTTAC	GTACAAGTAATCTAGATGAGACTTAC
rs10817628	ALT	CTGCTAGAAG	GTACAAGTAATCTAGACTGCTAGAAG
rs10817629	REF	AGCGCTTATT	GTACAAGTAATCTAGAAGCGCTTATT
rs10817629	ALT	AGGATGTACC	GTACAAGTAATCTAGAAGGATGTACC
rs10820995	REF	TTGACACTGC	GTACAAGTAATCTAGATTGACACTGC
rs10820995	ALT	TGATATACCG	GTACAAGTAATCTAGATGATATACCG
rs10821513	REF	TCAGCTGACG	GTACAAGTAATCTAGATCAGCTGACG
rs10821513	ALT	ATGGCTCTTA	GTACAAGTAATCTAGAATGGCTCTTA
rs10821936	REF	GCATACTGTT	GTACAAGTAATCTAGAGCATACTGTT
rs10821936	ALT	CATTGCGTGA	GTACAAGTAATCTAGACATTGCGTGA
rs10821937	REF	GCGTGCTCAA	GTACAAGTAATCTAGAGCGTGCTCAA
rs10821937	ALT	CATTAGTAGC	GTACAAGTAATCTAGACATTAGTAGC
rs10827119	REF	ATATGGCTCG	GTACAAGTAATCTAGAATATGGCTCG
rs10827119	ALT	CTTGTAGTAC	GTACAAGTAATCTAGACTTGTAGTAC
rs10827124	REF	GCTGATTGAC	GTACAAGTAATCTAGAGCTGATTGAC
rs10827124	ALT	GATCAAGTGC	GTACAAGTAATCTAGAGATCAAGTGC
rs10845205	REF	CTAGATCCGT	GTACAAGTAATCTAGACTAGATCCGT
rs10845205	ALT	GTTGCACGAA	GTACAAGTAATCTAGAGTTGCACGAA
rs10852271	REF	GACGCCTATG	GTACAAGTAATCTAGAGACGCCTATG
rs10852271	ALT	CACTGGAGTA	GTACAAGTAATCTAGACACTGGAGTA
rs10852766	REF	CTAGGTAAGC	GTACAAGTAATCTAGACTAGGTAAGC
rs10852766	ALT	GGCGACTACT	GTACAAGTAATCTAGAGGCGACTACT
rs10869186	REF	ACAGTGTACG	GTACAAGTAATCTAGAACAGTGTACG
rs10869186	ALT	CTACGGAGAT	GTACAAGTAATCTAGACTACGGAGAT
rs10872643	REF	TTAGCGACGC	GTACAAGTAATCTAGATTAGCGACGC
rs10872643	ALT	GGTCAGCTTA	GTACAAGTAATCTAGAGGTCAGCTTA
rs10872646	REF	GCAAGTTGCC	GTACAAGTAATCTAGAGCAAGTTGCC
rs10872646	ALT	TGTCTAACGG	GTACAAGTAATCTAGATGTCTAACGG
rs10872646	REF	CTGGTCATCA	GTACAAGTAATCTAGACTGGTCATCA
rs10872646	ALT	CTAGAACTGG	GTACAAGTAATCTAGACTAGAACTGG
rs10872650	REF	ACATGTCTCG	GTACAAGTAATCTAGAACATGTCTCG
rs10872650	ALT	TCCATGCATG	GTACAAGTAATCTAGATCCATGCATG
rs10881985	REF	ACTTGCATCG	GTACAAGTAATCTAGAACTTGCATCG
rs10881985	ALT	CAGGCGCTTA	GTACAAGTAATCTAGACAGGCGCTTA
rs10898455	REF	CATTGCGAGC	GTACAAGTAATCTAGACATTGCGAGC
rs10898455	ALT	GAAGCATCTT	GTACAAGTAATCTAGAGAAGCATCTT
rs10911152	REF	CCTAAGTGCT	GTACAAGTAATCTAGACCTAAGTGCT
rs10911152	ALT	TTGACGATGC	GTACAAGTAATCTAGATTGACGATGC
rs10911164	REF	AGGACTCGTT	GTACAAGTAATCTAGAAGGACTCGTT
rs10911164	ALT	CTGCGATTAG	GTACAAGTAATCTAGACTGCGATTAG
rs10922523	REF	GGTCAGCTAT	GTACAAGTAATCTAGAGGTCAGCTAT
rs10922523	ALT	CATGAGTGAC	GTACAAGTAATCTAGACATGAGTGAC
rs10957952	REF	TATTGCCACG	GTACAAGTAATCTAGATATTGCCACG
rs10957952	ALT	GATCTGATCT	GTACAAGTAATCTAGAGATCTGATCT
rs11002308	REF	TCAGTATCGC	GTACAAGTAATCTAGATCAGTATCGC
rs11002308	ALT	CTGTAACATG	GTACAAGTAATCTAGACTGTAACATG
rs11002309	REF	GGCAACAGTT	GTACAAGTAATCTAGAGGCAACAGTT
rs11002309	ALT	GGAGAACTCT	GTACAAGTAATCTAGAGGAGAACTCT
rs11002310	REF	CTGATTACCG	GTACAAGTAATCTAGACTGATTACCG
rs11002310	ALT	TCTGAGCCAG	GTACAAGTAATCTAGATCTGAGCCAG
rs11003124	REF	AGTAGCATCG	GTACAAGTAATCTAGAAGTAGCATCG
rs11003124	ALT	GTTGACACTT	GTACAAGTAATCTAGAGTTGACACTT
rs11009051	REF	ATTGTCTGCA	GTACAAGTAATCTAGAATTGTCTGCA
rs11009051	ALT	TATGGTACTC	GTACAAGTAATCTAGATATGGTACTC
rs11009129	REF	AGCCACGTTG	GTACAAGTAATCTAGAAGCCACGTTG
rs11009129	ALT	GGCTTCTATA	GTACAAGTAATCTAGAGGCTTCTATA
rs11009136	REF	ATGCAAGTGC	GTACAAGTAATCTAGAATGCAAGTGC
rs11009136	ALT	TTGAACGCCG	GTACAAGTAATCTAGATTGAACGCCG
rs11009151	REF	GCTTGATCTA	GTACAAGTAATCTAGAGCTTGATCTA
rs11009151	ALT	ATTAGCGCAG	GTACAAGTAATCTAGAATTAGCGCAG
rs11009152	REF	AACTCGAGTT	GTACAAGTAATCTAGAAACTCGAGTT
rs11009152	ALT	GTAGTCTCTA	GTACAAGTAATCTAGAGTAGTCTCTA
rs11013389	REF	AGCACGATGT	GTACAAGTAATCTAGAAGCACGATGT
rs11013389	ALT	ATGAGCATCT	GTACAAGTAATCTAGAATGAGCATCT
rs11013405	REF	CTGATTCAGT	GTACAAGTAATCTAGACTGATTCAGT
rs11013405	ALT	TGTCCGCAAT	GTACAAGTAATCTAGATGTCCGCAAT
rs11036207	REF	GGAGTACCTA	GTACAAGTAATCTAGAGGAGTACCTA
rs11036207	ALT	ACGTCGCATT	GTACAAGTAATCTAGAACGTCGCATT
rs11047002	REF	ACTATATGGC	GTACAAGTAATCTAGAACTATATGGC
rs11047002	ALT	CATGCTAGTA	GTACAAGTAATCTAGACATGCTAGTA
rs11049167	REF	CAGATGTTCG	GTACAAGTAATCTAGACAGATGTTCG
rs11049167	ALT	GACACTCTGT	GTACAAGTAATCTAGAGACACTCTGT
rs11053906	REF	ATTGAGCCTG	GTACAAGTAATCTAGAATTGAGCCTG
rs11053906	ALT	GTCAATATGC	GTACAAGTAATCTAGAGTCAATATGC
rs11069244	REF	CGGTCTGATA	GTACAAGTAATCTAGACGGTCTGATA
rs11069244	ALT	TATCAGGCAG	GTACAAGTAATCTAGATATCAGGCAG
rs1108542	REF	AACTGCTATG	GTACAAGTAATCTAGAAACTGCTATG
rs1108542	ALT	GCCTGCATGA	GTACAAGTAATCTAGAGCCTGCATGA
rs11097627	REF	AGTCGACTTA	GTACAAGTAATCTAGAAGTCGACTTA
rs11097627	ALT	CTCAGTGCAT	GTACAAGTAATCTAGACTCAGTGCAT
rs11106392	REF	CACTTCGGAT	GTACAAGTAATCTAGACACTTCGGAT
rs11106392	ALT	CGAAGCTCTT	GTACAAGTAATCTAGACGAAGCTCTT
rs11106393	REF	GCATTCTAGG	GTACAAGTAATCTAGAGCATTCTAGG
rs11106393	ALT	TGAGATGCTC	GTACAAGTAATCTAGATGAGATGCTC
rs1111200	REF	AACAGTGCTT	GTACAAGTAATCTAGAAACAGTGCTT
rs1111200	ALT	GCATCCGAGT	GTACAAGTAATCTAGAGCATCCGAGT
rs11115263	REF	GATGACCTAG	GTACAAGTAATCTAGAGATGACCTAG
rs11115263	ALT	TGCATTAGCT	GTACAAGTAATCTAGATGCATTAGCT
rs11115312	REF	TTGAGCATCC	GTACAAGTAATCTAGATTGAGCATCC
rs11115312	ALT	TCCTGATGCA	GTACAAGTAATCTAGATCCTGATGCA
rs11115356	REF	ATCGCAGTGA	GTACAAGTAATCTAGAATCGCAGTGA
rs11115356	ALT	TACGTGTCAT	GTACAAGTAATCTAGATACGTGTCAT
rs11115366	REF	TAACTGTCGG	GTACAAGTAATCTAGATAACTGTCGG
rs11115366	ALT	CTGTGGCAAT	GTACAAGTAATCTAGACTGTGGCAAT
rs11115370	REF	AGCTCGATCG	GTACAAGTAATCTAGAAGCTCGATCG
rs11115370	ALT	GAGCCTCTGA	GTACAAGTAATCTAGAGAGCCTCTGA
rs11115371	REF	GTCGAGCAAT	GTACAAGTAATCTAGAGTCGAGCAAT
rs11115371	ALT	TACTAGAGCT	GTACAAGTAATCTAGATACTAGAGCT
rs11115372	REF	TCAGTCGATC	GTACAAGTAATCTAGATCAGTCGATC
rs11115372	ALT	CATTCGGACG	GTACAAGTAATCTAGACATTCGGACG
rs11115377	REF	TAAGACCGTG	GTACAAGTAATCTAGATAAGACCGTG
rs11115377	ALT	GACGTCTTAC	GTACAAGTAATCTAGAGACGTCTTAC
rs11115380	REF	TGCTACATGA	GTACAAGTAATCTAGATGCTACATGA
rs11115380	ALT	CAGGTGTACA	GTACAAGTAATCTAGACAGGTGTACA
rs11115381	REF	TAAGCTGTTC	GTACAAGTAATCTAGATAAGCTGTTC
rs11115381	ALT	TTCGGCTGAA	GTACAAGTAATCTAGATTCGGCTGAA
rs11115385	REF	GATCTTGACC	GTACAAGTAATCTAGAGATCTTGACC
rs11115385	ALT	AACTCGTGAT	GTACAAGTAATCTAGAAACTCGTGAT
rs11115426	REF	ATCTACGGTG	GTACAAGTAATCTAGAATCTACGGTG
rs11115426	ALT	CCTAGAGTGA	GTACAAGTAATCTAGACCTAGAGTGA
rs11115439	REF	GTATCAAGTC	GTACAAGTAATCTAGAGTATCAAGTC
rs11115439	ALT	GCGGATATCT	GTACAAGTAATCTAGAGCGGATATCT
rs11115440	REF	TTAGACGGTC	GTACAAGTAATCTAGATTAGACGGTC
rs11115440	ALT	CTAGATCTAG	GTACAAGTAATCTAGACTAGATCTAG
rs11115454	REF	TGTACACTGT	GTACAAGTAATCTAGATGTACACTGT
rs11115454	ALT	AGATCGTGCT	GTACAAGTAATCTAGAAGATCGTGCT
rs11115487	REF	TCATCTCGAG	GTACAAGTAATCTAGATCATCTCGAG
rs11115487	ALT	CGGTGATACT	GTACAAGTAATCTAGACGGTGATACT
rs11115518	REF	GTGATCTCAG	GTACAAGTAATCTAGAGTGATCTCAG
rs11115518	ALT	TAAGTGCTAC	GTACAAGTAATCTAGATAAGTGCTAC
rs11115519	REF	TGTGTACGAC	GTACAAGTAATCTAGATGTGTACGAC
rs11115519	ALT	GTAGGCATCA	GTACAAGTAATCTAGAGTAGGCATCA
rs11115520	REF	CTAGGTCATA	GTACAAGTAATCTAGACTAGGTCATA
rs11115520	ALT	GGTATCGCAC	GTACAAGTAATCTAGAGGTATCGCAC
rs11115654	REF	CGAACGTGTT	GTACAAGTAATCTAGACGAACGTGTT
rs11115654	ALT	GCTACATTAG	GTACAAGTAATCTAGAGCTACATTAG
rs11115911	REF	ACGTATGGCA	GTACAAGTAATCTAGAACGTATGGCA
rs11115911	ALT	CTAAGCATTG	GTACAAGTAATCTAGACTAAGCATTG
rs11120184	REF	TACGTGTACA	GTACAAGTAATCTAGATACGTGTACA
rs11120184	ALT	TATGTCGACC	GTACAAGTAATCTAGATATGTCGACC
rs11135852	REF	TAATGCAGGC	GTACAAGTAATCTAGATAATGCAGGC
rs11135852	ALT	TCGCATATTG	GTACAAGTAATCTAGATCGCATATTG
rs111367656	REF	TTGCCAGTGA	GTACAAGTAATCTAGATTGCCAGTGA
rs111367656	ALT	TTAGCACAGG	GTACAAGTAATCTAGATTAGCACAGG
rs111421452	REF	CCTGTATACG	GTACAAGTAATCTAGACCTGTATACG
rs111421452	ALT	TATGAGTCGC	GTACAAGTAATCTAGATATGAGTCGC
rs111434562	REF	AAGTCGTGAC	GTACAAGTAATCTAGAAAGTCGTGAC
rs111434562	ALT	GTCCGATAGT	GTACAAGTAATCTAGAGTCCGATAGT
rs111549985	REF	CGACTGCTGA	GTACAAGTAATCTAGACGACTGCTGA
rs111549985	ALT	ACGAGGTCTA	GTACAAGTAATCTAGAACGAGGTCTA
rs11155671	REF	ATTGCCATGT	GTACAAGTAATCTAGAATTGCCATGT
rs11155671	ALT	AACGTTCGGT	GTACAAGTAATCTAGAAACGTTCGGT
rs11155674	REF	CATTAGCGGA	GTACAAGTAATCTAGACATTAGCGGA
rs11155674	ALT	TCAGGTAACT	GTACAAGTAATCTAGATCAGGTAACT
rs111610022	REF	TCATGACTGG	GTACAAGTAATCTAGATCATGACTGG
rs111610022	ALT	TCGATAAGCT	GTACAAGTAATCTAGATCGATAAGCT
rs11168898	REF	GCCAGTCTAG	GTACAAGTAATCTAGAGCCAGTCTAG
rs11168898	ALT	ATCATCGATG	GTACAAGTAATCTAGAATCATCGATG
rs111753058	REF	TATGATTGCC	GTACAAGTAATCTAGATATGATTGCC
rs111753058	ALT	TAGGTCTCAA	GTACAAGTAATCTAGATAGGTCTCAA
rs111772743	REF	ACTCGCTGAG	GTACAAGTAATCTAGAACTCGCTGAG
rs111772743	ALT	AACAGGTGTC	GTACAAGTAATCTAGAAACAGGTGTC
rs11177378	REF	CTTGATCAAG	GTACAAGTAATCTAGACTTGATCAAG
rs11177378	ALT	TATTCTGGAC	GTACAAGTAATCTAGATATTCTGGAC
rs11177710	REF	CTCAGCGTGA	GTACAAGTAATCTAGACTCAGCGTGA
rs11177710	ALT	GACCAGTGAT	GTACAAGTAATCTAGAGACCAGTGAT
rs11177730	REF	CGCTTCGAGA	GTACAAGTAATCTAGACGCTTCGAGA
rs11177730	ALT	ACGCTTGTCA	GTACAAGTAATCTAGAACGCTTGTCA
rs11177730	REF	GTCGAGTCTA	GTACAAGTAATCTAGAGTCGAGTCTA
rs11177730	ALT	CGCGATATAG	GTACAAGTAATCTAGACGCGATATAG
rs11177731	REF	AGCATGTGAC	GTACAAGTAATCTAGAAGCATGTGAC
rs11177731	ALT	ATTCGACGCT	GTACAAGTAATCTAGAATTCGACGCT
rs11177731	REF	TGCGTTGAAC	GTACAAGTAATCTAGATGCGTTGAAC
rs11177731	ALT	CATGTTCAGA	GTACAAGTAATCTAGACATGTTCAGA
rs11177738	REF	GCGATCAGTT	GTACAAGTAATCTAGAGCGATCAGTT
rs11177738	ALT	GGTATAGACC	GTACAAGTAATCTAGAGGTATAGACC
rs11177742	REF	ATCGGAGACT	GTACAAGTAATCTAGAATCGGAGACT
rs11177742	ALT	CTAGCGTCTA	GTACAAGTAATCTAGACTAGCGTCTA
rs11177751	REF	ACTGCATGGC	GTACAAGTAATCTAGAACTGCATGGC
rs11177751	ALT	CGTCTGTGAA	GTACAAGTAATCTAGACGTCTGTGAA
rs11181563	REF	GTATATCCGT	GTACAAGTAATCTAGAGTATATCCGT
rs11181563	ALT	AGTCTGAGTC	GTACAAGTAATCTAGAAGTCTGAGTC
rs111820369	REF	ATCGAGATCG	GTACAAGTAATCTAGAATCGAGATCG
rs111820369	ALT	CTGTGACAAG	GTACAAGTAATCTAGACTGTGACAAG
rs111945534	REF	CTACAGGCTG	GTACAAGTAATCTAGACTACAGGCTG
rs111945534	ALT	CGTGAGCACT	GTACAAGTAATCTAGACGTGAGCACT
rs11198573	REF	CTAGATGTTC	GTACAAGTAATCTAGACTAGATGTTC
rs11198573	ALT	ATATTGCTGC	GTACAAGTAATCTAGAATATTGCTGC
rs112005381	REF	CTGTGAGACC	GTACAAGTAATCTAGACTGTGAGACC
rs112005381	ALT	ATAAGCTTCG	GTACAAGTAATCTAGAATAAGCTTCG
rs11206521	REF	CATCGCTGAG	GTACAAGTAATCTAGACATCGCTGAG
rs11206521	ALT	GAAGTTCAGC	GTACAAGTAATCTAGAGAAGTTCAGC
rs1121142	REF	GTACATTCAG	GTACAAGTAATCTAGAGTACATTCAG
rs1121142	ALT	ATGCTGGCAA	GTACAAGTAATCTAGAATGCTGGCAA
rs112162270	REF	GTCAGTAATC	GTACAAGTAATCTAGAGTCAGTAATC
rs112162270	ALT	GACTGCGATC	GTACAAGTAATCTAGAGACTGCGATC
rs11226115	REF	GTACAACTGG	GTACAAGTAATCTAGAGTACAACTGG
rs11226115	ALT	GCGTACGTAT	GTACAAGTAATCTAGAGCGTACGTAT
rs112266787	REF	CAGGTCTCGA	GTACAAGTAATCTAGACAGGTCTCGA
rs112266787	ALT	AGACTTCTGA	GTACAAGTAATCTAGAAGACTTCTGA
rs112287655	REF	TCAGATCCTG	GTACAAGTAATCTAGATCAGATCCTG
rs112287655	ALT	GTATCGTACT	GTACAAGTAATCTAGAGTATCGTACT
rs11234587	REF	TTCGATTAGC	GTACAAGTAATCTAGATTCGATTAGC
rs11234587	ALT	TGCGAGAACT	GTACAAGTAATCTAGATGCGAGAACT
rs112347728	REF	GACCGCTATG	GTACAAGTAATCTAGAGACCGCTATG
rs112347728	ALT	AACTAGCTTG	GTACAAGTAATCTAGAAACTAGCTTG
rs11255340	REF	CTAGTCCGAT	GTACAAGTAATCTAGACTAGTCCGAT
rs11255340	ALT	GCTGGACTAT	GTACAAGTAATCTAGAGCTGGACTAT
rs112562333	REF	TAACGATGCG	GTACAAGTAATCTAGATAACGATGCG
rs112562333	ALT	TCAACTGAGT	GTACAAGTAATCTAGATCAACTGAGT
rs112562333	REF	GCGATAACTT	GTACAAGTAATCTAGAGCGATAACTT
rs112562333	ALT	TGCGCTACAG	GTACAAGTAATCTAGATGCGCTACAG
rs11257877	REF	TGGACGTACA	GTACAAGTAATCTAGATGGACGTACA
rs11257877	ALT	TACTAGTGAC	GTACAAGTAATCTAGATACTAGTGAC
rs112579123	REF	CGTCTTAGAT	GTACAAGTAATCTAGACGTCTTAGAT
rs112579123	ALT	TAAGCCTAGG	GTACAAGTAATCTAGATAAGCCTAGG
rs112602052	REF	GACTCCTAGT	GTACAAGTAATCTAGAGACTCCTAGT
rs112602052	ALT	GACCTAGTTC	GTACAAGTAATCTAGAGACCTAGTTC
rs112629076	REF	ATTCTGAGCA	GTACAAGTAATCTAGAATTCTGAGCA
rs112629076	ALT	TCACAGGTCT	GTACAAGTAATCTAGATCACAGGTCT
rs112659704	REF	GCACATATGT	GTACAAGTAATCTAGAGCACATATGT
rs112659704	ALT	CAATCGATGT	GTACAAGTAATCTAGACAATCGATGT
rs112678949	REF	GAATCCAGTG	GTACAAGTAATCTAGAGAATCCAGTG
rs112678949	ALT	TCTACAGTGC	GTACAAGTAATCTAGATCTACAGTGC
rs112769656	REF	CAGAGCATTG	GTACAAGTAATCTAGACAGAGCATTG
rs112769656	ALT	ACTAGTACTG	GTACAAGTAATCTAGAACTAGTACTG
rs112770963	REF	GCTGACATAT	GTACAAGTAATCTAGAGCTGACATAT
rs112770963	ALT	AACGGAGCTT	GTACAAGTAATCTAGAAACGGAGCTT
rs112823113	REF	ACTGCTGAGA	GTACAAGTAATCTAGAACTGCTGAGA
rs112823113	ALT	TGGACCTGAT	GTACAAGTAATCTAGATGGACCTGAT
rs112880266	ALT	TGAAGTCTCG	GTACAAGTAATCTAGATGAAGTCTCG
rs112880266	REF	AATCTAGCGT	GTACAAGTAATCTAGAAATCTAGCGT
rs112986774	REF	GTCGCATCAT	GTACAAGTAATCTAGAGTCGCATCAT
rs112986774	ALT	TAAGCTGAGC	GTACAAGTAATCTAGATAAGCTGAGC
rs113108579	REF	CGTAGAGTCT	GTACAAGTAATCTAGACGTAGAGTCT
rs113108579	ALT	TAGTCCTCGA	GTACAAGTAATCTAGATAGTCCTCGA
rs113218162	REF	GTCAAGCGTC	GTACAAGTAATCTAGAGTCAAGCGTC
rs113218162	ALT	ATATGAGCCT	GTACAAGTAATCTAGAATATGAGCCT
rs113293783	REF	AGGTCTGATC	GTACAAGTAATCTAGAAGGTCTGATC
rs113293783	ALT	ACTAGCCTGT	GTACAAGTAATCTAGAACTAGCCTGT
rs113307754	REF	CGTTCAATAG	GTACAAGTAATCTAGACGTTCAATAG
rs113307754	ALT	CATCGCGATT	GTACAAGTAATCTAGACATCGCGATT
rs113327785	REF	TCTACCAGTG	GTACAAGTAATCTAGATCTACCAGTG
rs113327785	ALT	CGTATCGTAA	GTACAAGTAATCTAGACGTATCGTAA
rs1134180	REF	GATCATGCCT	GTACAAGTAATCTAGAGATCATGCCT
rs1134180	ALT	AGACCGATTG	GTACAAGTAATCTAGAAGACCGATTG
rs113515513	REF	GGAGCACATT	GTACAAGTAATCTAGAGGAGCACATT
rs113515513	ALT	TGCGCCGTAA	GTACAAGTAATCTAGATGCGCCGTAA
rs113522604	REF	GCATAGATCG	GTACAAGTAATCTAGAGCATAGATCG
rs113522604	ALT	GAAGTCTCTC	GTACAAGTAATCTAGAGAAGTCTCTC
rs113548640	ALT	TAGAGCGTTC	GTACAAGTAATCTAGATAGAGCGTTC
rs113548640	REF	AGCCGCATGT	GTACAAGTAATCTAGAAGCCGCATGT
rs113641409	REF	TTGACGACTT	GTACAAGTAATCTAGATTGACGACTT
rs113641409	ALT	GAGTACTACG	GTACAAGTAATCTAGAGAGTACTACG
rs113811004	REF	TCTGAGCGCA	GTACAAGTAATCTAGATCTGAGCGCA
rs113811004	ALT	ATCGTCTGAT	GTACAAGTAATCTAGAATCGTCTGAT
rs114023579	REF	TGCCGTGATA	GTACAAGTAATCTAGATGCCGTGATA
rs114023579	ALT	CTCAGGATCT	GTACAAGTAATCTAGACTCAGGATCT
rs114215929	REF	CGCTGCAAGT	GTACAAGTAATCTAGACGCTGCAAGT
rs114215929	ALT	TTGTGCCGAA	GTACAAGTAATCTAGATTGTGCCGAA
rs114393069	REF	GCTATGCATT	GTACAAGTAATCTAGAGCTATGCATT
rs114393069	ALT	TACGCGTATT	GTACAAGTAATCTAGATACGCGTATT
rs114425365	REF	AGTATCCTGG	GTACAAGTAATCTAGAAGTATCCTGG
rs114425365	ALT	GCGAATACTT	GTACAAGTAATCTAGAGCGAATACTT
rs114425365	REF	ACTAGTGCGC	GTACAAGTAATCTAGAACTAGTGCGC
rs114425365	ALT	CGGTGATACC	GTACAAGTAATCTAGACGGTGATACC
rs114459159	REF	GTCATCCTAG	GTACAAGTAATCTAGAGTCATCCTAG
rs114459159	ALT	TCACAGGTAG	GTACAAGTAATCTAGATCACAGGTAG
rs114586402	REF	TAGATATCGC	GTACAAGTAATCTAGATAGATATCGC
rs114586402	ALT	GCTATAGTCA	GTACAAGTAATCTAGAGCTATAGTCA
rs114601492	REF	GAGTCGTTAC	GTACAAGTAATCTAGAGAGTCGTTAC
rs114601492	ALT	GTGCTCACGA	GTACAAGTAATCTAGAGTGCTCACGA
rs114822682	REF	GTTGCGTCAA	GTACAAGTAATCTAGAGTTGCGTCAA
rs114822682	ALT	TGCTGACTGA	GTACAAGTAATCTAGATGCTGACTGA
rs114883524	REF	TTGTACGACA	GTACAAGTAATCTAGATTGTACGACA
rs114883524	ALT	TTCAGACCTG	GTACAAGTAATCTAGATTCAGACCTG
rs114964171	REF	ACGGAGTCAT	GTACAAGTAATCTAGAACGGAGTCAT
rs114964171	ALT	GAGCTGTACA	GTACAAGTAATCTAGAGAGCTGTACA
rs115179201	REF	GTTACTTAGC	GTACAAGTAATCTAGAGTTACTTAGC
rs115179201	ALT	TGGTCCAGCA	GTACAAGTAATCTAGATGGTCCAGCA
rs115208906	REF	TACGGTAGTC	GTACAAGTAATCTAGATACGGTAGTC
rs115208906	ALT	GATGCCGCAT	GTACAAGTAATCTAGAGATGCCGCAT
rs115309039	REF	AGTGTGCCTA	GTACAAGTAATCTAGAAGTGTGCCTA
rs115309039	ALT	GCTTCAAGCT	GTACAAGTAATCTAGAGCTTCAAGCT
rs115310619	REF	GGTGTCCTAA	GTACAAGTAATCTAGAGGTGTCCTAA
rs115310619	ALT	CGACGGTACT	GTACAAGTAATCTAGACGACGGTACT
rs115358611	REF	TTGCTCACGA	GTACAAGTAATCTAGATTGCTCACGA
rs115358611	ALT	TTGCTGAGCA	GTACAAGTAATCTAGATTGCTGAGCA
rs115366221	REF	CTTGTACAAG	GTACAAGTAATCTAGACTTGTACAAG
rs115366221	ALT	GCTACAGTGC	GTACAAGTAATCTAGAGCTACAGTGC
rs115366221	REF	GATCCGTATA	GTACAAGTAATCTAGAGATCCGTATA
rs115366221	ALT	CGAATCTCGT	GTACAAGTAATCTAGACGAATCTCGT
rs115375668	REF	CAGGCTATCT	GTACAAGTAATCTAGACAGGCTATCT
rs115375668	ALT	TGGCTCACGA	GTACAAGTAATCTAGATGGCTCACGA
rs115378886	REF	TTAGCGCACG	GTACAAGTAATCTAGATTAGCGCACG
rs115378886	ALT	TGGATCACCG	GTACAAGTAATCTAGATGGATCACCG
rs11546406	ALT	GATTCGATTC	GTACAAGTAATCTAGAGATTCGATTC
rs11546406	REF	ATCAGATCGG	GTACAAGTAATCTAGAATCAGATCGG
rs11547882	REF	CTAGAATCGT	GTACAAGTAATCTAGACTAGAATCGT
rs11547882	ALT	TACGCATGTG	GTACAAGTAATCTAGATACGCATGTG
rs115494424	REF	GCATACGTAT	GTACAAGTAATCTAGAGCATACGTAT
rs115494424	ALT	CGACTGTAGC	GTACAAGTAATCTAGACGACTGTAGC
rs115509380	REF	CTCTGAGTGA	GTACAAGTAATCTAGACTCTGAGTGA
rs115509380	ALT	AGGTCTCTAA	GTACAAGTAATCTAGAAGGTCTCTAA
rs115511141	REF	AGCATTGATC	GTACAAGTAATCTAGAAGCATTGATC
rs115511141	ALT	TAATGCCGTC	GTACAAGTAATCTAGATAATGCCGTC
rs115513250	REF	GCAGCGTTAT	GTACAAGTAATCTAGAGCAGCGTTAT
rs115513250	ALT	ACATCGTGAG	GTACAAGTAATCTAGAACATCGTGAG
rs115582361	REF	ATGCGTATCA	GTACAAGTAATCTAGAATGCGTATCA
rs115582361	ALT	TGTCATACGA	GTACAAGTAATCTAGATGTCATACGA
rs115684341	REF	TAGCACTGCG	GTACAAGTAATCTAGATAGCACTGCG
rs115684341	ALT	TATGAGCGTC	GTACAAGTAATCTAGATATGAGCGTC
rs115689770	REF	TCGGTGACAT	GTACAAGTAATCTAGATCGGTGACAT
rs115689770	ALT	TGCCAGACTT	GTACAAGTAATCTAGATGCCAGACTT
rs115694527	REF	CGATATTAGC	GTACAAGTAATCTAGACGATATTAGC
rs115694527	ALT	CTAGCCTAGT	GTACAAGTAATCTAGACTAGCCTAGT
rs11570135	REF	GCTAGCAGTT	GTACAAGTAATCTAGAGCTAGCAGTT
rs11570135	ALT	GTCTGTCACA	GTACAAGTAATCTAGAGTCTGTCACA
rs115718086	REF	CGAGCCGTTA	GTACAAGTAATCTAGACGAGCCGTTA
rs115718086	ALT	ATTCACGTGA	GTACAAGTAATCTAGAATTCACGTGA
rs11574856	REF	CTGACGTATG	GTACAAGTAATCTAGACTGACGTATG
rs11574856	ALT	CAGGTCATTA	GTACAAGTAATCTAGACAGGTCATTA
rs115779557	REF	TTCACGAGGT	GTACAAGTAATCTAGATTCACGAGGT
rs115779557	ALT	GCACGAATGT	GTACAAGTAATCTAGAGCACGAATGT
rs115779557	REF	TAGCGTCACT	GTACAAGTAATCTAGATAGCGTCACT
rs115779557	ALT	GGTATTCGCA	GTACAAGTAATCTAGAGGTATTCGCA
rs115844362	REF	ATAGCTGTCC	GTACAAGTAATCTAGAATAGCTGTCC
rs115844362	ALT	TACTGCGATG	GTACAAGTAATCTAGATACTGCGATG
rs115854290	REF	AGGATTCGTC	GTACAAGTAATCTAGAAGGATTCGTC
rs115854290	ALT	CGTGGACTTA	GTACAAGTAATCTAGACGTGGACTTA
rs115863939	REF	TGGTATCAAC	GTACAAGTAATCTAGATGGTATCAAC
rs115863939	ALT	GCCGTCATAG	GTACAAGTAATCTAGAGCCGTCATAG
rs115977902	REF	GCGCTAGCTA	GTACAAGTAATCTAGAGCGCTAGCTA
rs115977902	ALT	CTTGATACGG	GTACAAGTAATCTAGACTTGATACGG
rs115982654	REF	GTTCACCTAG	GTACAAGTAATCTAGAGTTCACCTAG
rs115982654	ALT	TCGTGTGAAC	GTACAAGTAATCTAGATCGTGTGAAC
rs116042524	REF	TGACTAGTGC	GTACAAGTAATCTAGATGACTAGTGC
rs116042524	ALT	GTTACTGCCA	GTACAAGTAATCTAGAGTTACTGCCA
rs116083280	REF	GCGACTGAAT	GTACAAGTAATCTAGAGCGACTGAAT
rs116083280	ALT	TTAGACAGCG	GTACAAGTAATCTAGATTAGACAGCG
rs116111998	REF	TCTGGCAGTA	GTACAAGTAATCTAGATCTGGCAGTA
rs116111998	ALT	CAAGTCTATG	GTACAAGTAATCTAGACAAGTCTATG
rs116142605	REF	GAAGCATTCT	GTACAAGTAATCTAGAGAAGCATTCT
rs116142605	ALT	GACATATCGT	GTACAAGTAATCTAGAGACATATCGT
rs116160749	REF	TGGACCGCTA	GTACAAGTAATCTAGATGGACCGCTA
rs116160749	ALT	CGTGTAAGCC	GTACAAGTAATCTAGACGTGTAAGCC
rs116175957	REF	GAATGCCTCT	GTACAAGTAATCTAGAGAATGCCTCT
rs116175957	ALT	CCATGTGTAA	GTACAAGTAATCTAGACCATGTGTAA
rs11620194	REF	CTAGCTATTG	GTACAAGTAATCTAGACTAGCTATTG
rs11620194	ALT	AACTGCTGTA	GTACAAGTAATCTAGAAACTGCTGTA
rs116290610	REF	GCGATAGCAT	GTACAAGTAATCTAGAGCGATAGCAT
rs116290610	ALT	CGTTGTTACA	GTACAAGTAATCTAGACGTTGTTACA
rs11635126	REF	CTTCTACGAG	GTACAAGTAATCTAGACTTCTACGAG
rs11635126	ALT	TCTCAAGATG	GTACAAGTAATCTAGATCTCAAGATG
rs11655598	REF	CGCGTATCAG	GTACAAGTAATCTAGACGCGTATCAG
rs11655598	ALT	GATCGCTACG	GTACAAGTAATCTAGAGATCGCTACG
rs11668605	REF	ATTGTCACGC	GTACAAGTAATCTAGAATTGTCACGC
rs11668605	ALT	AGGCTCCTAG	GTACAAGTAATCTAGAAGGCTCCTAG
rs11674815	REF	GCTGACTACT	GTACAAGTAATCTAGAGCTGACTACT
rs11674815	ALT	AGGCAGTCTC	GTACAAGTAATCTAGAAGGCAGTCTC
rs116772742	REF	TAGCTGAACG	GTACAAGTAATCTAGATAGCTGAACG
rs116772742	ALT	AAGCGGCTTC	GTACAAGTAATCTAGAAAGCGGCTTC
rs116933944	REF	TGCTGACATA	GTACAAGTAATCTAGATGCTGACATA
rs116933944	ALT	GAGTCAATCT	GTACAAGTAATCTAGAGAGTCAATCT
rs116998410	REF	CTAGTATCGT	GTACAAGTAATCTAGACTAGTATCGT
rs116998410	ALT	TACATGTGCC	GTACAAGTAATCTAGATACATGTGCC
rs117002426	REF	CAGGCTCATT	GTACAAGTAATCTAGACAGGCTCATT
rs117002426	ALT	TCGCAGTCAG	GTACAAGTAATCTAGATCGCAGTCAG
rs11703006	REF	TTCATCAGGA	GTACAAGTAATCTAGATTCATCAGGA
rs11703006	ALT	GATCATGCCG	GTACAAGTAATCTAGAGATCATGCCG
rs11703479	REF	CGACTGACTG	GTACAAGTAATCTAGACGACTGACTG
rs11703479	ALT	TGCGCAGAAT	GTACAAGTAATCTAGATGCGCAGAAT
rs11705346	REF	TGCATGATCT	GTACAAGTAATCTAGATGCATGATCT
rs11705346	ALT	TCATACTGCG	GTACAAGTAATCTAGATCATACTGCG
rs11710919	REF	CTGAAGCTGT	GTACAAGTAATCTAGACTGAAGCTGT
rs11710919	ALT	CTAATCGTTG	GTACAAGTAATCTAGACTAATCGTTG
rs117324885	REF	CGATGGTATC	GTACAAGTAATCTAGACGATGGTATC
rs117324885	ALT	ATTCGAAGCG	GTACAAGTAATCTAGAATTCGAAGCG
rs117355683	REF	TGTAGTGCCA	GTACAAGTAATCTAGATGTAGTGCCA
rs117355683	ALT	TGCATTCAGT	GTACAAGTAATCTAGATGCATTCAGT
rs11738995	REF	GGAGATCTCC	GTACAAGTAATCTAGAGGAGATCTCC
rs11738995	ALT	TGCAACTGTC	GTACAAGTAATCTAGATGCAACTGTC
rs117426622	REF	TAGTCGGATC	GTACAAGTAATCTAGATAGTCGGATC
rs117426622	ALT	TGTGATACTC	GTACAAGTAATCTAGATGTGATACTC
rs1175170	REF	CTCGTGAAGC	GTACAAGTAATCTAGACTCGTGAAGC
rs1175170	ALT	GATGAACTCT	GTACAAGTAATCTAGAGATGAACTCT
rs11754641	REF	CTCGGTAATA	GTACAAGTAATCTAGACTCGGTAATA
rs11754641	ALT	CTTAGGCAGT	GTACAAGTAATCTAGACTTAGGCAGT
rs11757700	REF	CGGCGATTCA	GTACAAGTAATCTAGACGGCGATTCA
rs11757700	ALT	ACTGTGCGCA	GTACAAGTAATCTAGAACTGTGCGCA
rs11766752	REF	ACGTGTCGAT	GTACAAGTAATCTAGAACGTGTCGAT
rs11766752	ALT	TGCATGAATC	GTACAAGTAATCTAGATGCATGAATC
rs11769057	REF	GATAGTCCGA	GTACAAGTAATCTAGAGATAGTCCGA
rs11769057	ALT	AGGCACTTCG	GTACAAGTAATCTAGAAGGCACTTCG
rs11775668	REF	TAAGAGGCTC	GTACAAGTAATCTAGATAAGAGGCTC
rs11775668	ALT	CATTCTAGGT	GTACAAGTAATCTAGACATTCTAGGT
rs11776051	REF	CTATCGGTAG	GTACAAGTAATCTAGACTATCGGTAG
rs11776051	ALT	AACGCTGCGT	GTACAAGTAATCTAGAAACGCTGCGT
rs117761491	REF	CGTGACCGTA	GTACAAGTAATCTAGACGTGACCGTA
rs117761491	ALT	CGTGAATACT	GTACAAGTAATCTAGACGTGAATACT
rs117765594	REF	GACTGTCAAG	GTACAAGTAATCTAGAGACTGTCAAG
rs117765594	ALT	GCATAGCTGT	GTACAAGTAATCTAGAGCATAGCTGT
rs11778951	REF	GTCATAGTCA	GTACAAGTAATCTAGAGTCATAGTCA
rs11778951	ALT	GAGTTCGATC	GTACAAGTAATCTAGAGAGTTCGATC
rs117862862	REF	GATAGGACCT	GTACAAGTAATCTAGAGATAGGACCT
rs117862862	ALT	ACGCTGTATC	GTACAAGTAATCTAGAACGCTGTATC
rs117917392	REF	AATAGTCTGC	GTACAAGTAATCTAGAAATAGTCTGC
rs117917392	ALT	ACGCACGTTG	GTACAAGTAATCTAGAACGCACGTTG
rs11814428	REF	GTCACGGACT	GTACAAGTAATCTAGAGTCACGGACT
rs11814428	ALT	CACTGATGTA	GTACAAGTAATCTAGACACTGATGTA
rs11819341	REF	GATACTCGTC	GTACAAGTAATCTAGAGATACTCGTC
rs11819341	ALT	CTATAAGTCG	GTACAAGTAATCTAGACTATAAGTCG
rs11821225	ALT	CTTATAGCCG	GTACAAGTAATCTAGACTTATAGCCG
rs11821225	REF	ACGTCTTACG	GTACAAGTAATCTAGAACGTCTTACG
rs11826013	REF	GCCTATTGAC	GTACAAGTAATCTAGAGCCTATTGAC
rs11826013	ALT	GAGTCGACCT	GTACAAGTAATCTAGAGAGTCGACCT
rs11829829	REF	GTGTACTGCA	GTACAAGTAATCTAGAGTGTACTGCA
rs11829829	ALT	GATCGACTTG	GTACAAGTAATCTAGAGATCGACTTG
rs11834242	REF	CGACGCTTAT	GTACAAGTAATCTAGACGACGCTTAT
rs11834242	ALT	CATCGAGTCG	GTACAAGTAATCTAGACATCGAGTCG
rs11837158	REF	TAGTACAGGC	GTACAAGTAATCTAGATAGTACAGGC
rs11837158	ALT	AGGCACTGTT	GTACAAGTAATCTAGAAGGCACTGTT
rs11837517	REF	TCAATGATCG	GTACAAGTAATCTAGATCAATGATCG
rs11837517	ALT	GCCTGTAATG	GTACAAGTAATCTAGAGCCTGTAATG
rs11837759	REF	TATACGCGCG	GTACAAGTAATCTAGATATACGCGCG
rs11837759	ALT	TCGGCTAGTA	GTACAAGTAATCTAGATCGGCTAGTA
rs11844598	REF	CGAGTGTCAC	GTACAAGTAATCTAGACGAGTGTCAC
rs11844598	ALT	TTGAGCATTC	GTACAAGTAATCTAGATTGAGCATTC
rs11845471	REF	TCGTGATCGA	GTACAAGTAATCTAGATCGTGATCGA
rs11845471	ALT	TGTACAGTGC	GTACAAGTAATCTAGATGTACAGTGC
rs11846843	REF	TCAGTACCTG	GTACAAGTAATCTAGATCAGTACCTG
rs11846843	ALT	TGTTGCACAC	GTACAAGTAATCTAGATGTTGCACAC
rs11848066	REF	TACGGTCTAT	GTACAAGTAATCTAGATACGGTCTAT
rs11848066	ALT	TGTCGCATAT	GTACAAGTAATCTAGATGTCGCATAT
rs11876765	REF	ATCGCATGGC	GTACAAGTAATCTAGAATCGCATGGC
rs11876765	ALT	GAATCCAGTT	GTACAAGTAATCTAGAGAATCCAGTT
rs11879639	REF	ACGTAGGCTC	GTACAAGTAATCTAGAACGTAGGCTC
rs11879639	ALT	GTCTGACACG	GTACAAGTAATCTAGAGTCTGACACG
rs11879641	REF	GCTACTTGCA	GTACAAGTAATCTAGAGCTACTTGCA
rs11879641	ALT	ATGATGGCTC	GTACAAGTAATCTAGAATGATGGCTC
rs11879659	REF	GTAGTTACCT	GTACAAGTAATCTAGAGTAGTTACCT
rs11879659	ALT	AACGTGTCTA	GTACAAGTAATCTAGAAACGTGTCTA
rs11879661	REF	ATTCTCGTGA	GTACAAGTAATCTAGAATTCTCGTGA
rs11879661	ALT	TGTCAAGACT	GTACAAGTAATCTAGATGTCAAGACT
rs11879713	REF	GCCGTTCATA	GTACAAGTAATCTAGAGCCGTTCATA
rs11879713	ALT	TGACCTAGCT	GTACAAGTAATCTAGATGACCTAGCT
rs11880182	ALT	CTATCAGGAG	GTACAAGTAATCTAGACTATCAGGAG
rs11880182	REF	GTCTCATACG	GTACAAGTAATCTAGAGTCTCATACG
rs11881187	ALT	AGCTACGTTA	GTACAAGTAATCTAGAAGCTACGTTA
rs11881187	REF	ACTGTAGTCC	GTACAAGTAATCTAGAACTGTAGTCC
rs11882531	REF	TGTATACCAG	GTACAAGTAATCTAGATGTATACCAG
rs11882531	ALT	TCCTGAACGG	GTACAAGTAATCTAGATCCTGAACGG
rs11888634	REF	GACTCTAGTG	GTACAAGTAATCTAGAGACTCTAGTG
rs11888634	ALT	ATGTCTCAGT	GTACAAGTAATCTAGAATGTCTCAGT
rs11893617	REF	AGTCGACTAT	GTACAAGTAATCTAGAAGTCGACTAT
rs11893617	ALT	TGCAGGTAAC	GTACAAGTAATCTAGATGCAGGTAAC
rs11905860	REF	CATCCTGGAG	GTACAAGTAATCTAGACATCCTGGAG
rs11905860	ALT	GTCGACGATT	GTACAAGTAATCTAGAGTCGACGATT
rs11910884	REF	CTTGATCGAG	GTACAAGTAATCTAGACTTGATCGAG
rs11910884	ALT	ATACGGTAGC	GTACAAGTAATCTAGAATACGGTAGC
rs11929657	REF	GGAGTCCTCA	GTACAAGTAATCTAGAGGAGTCCTCA
rs11929657	ALT	CGTAGAACTG	GTACAAGTAATCTAGACGTAGAACTG
rs11941178	REF	ACTCAGGTAG	GTACAAGTAATCTAGAACTCAGGTAG
rs11941178	ALT	GCTAACGTTG	GTACAAGTAATCTAGAGCTAACGTTG
rs11946095	REF	TGCGCAATCT	GTACAAGTAATCTAGATGCGCAATCT
rs11946095	ALT	AGCCTGGTAT	GTACAAGTAATCTAGAAGCCTGGTAT
rs11955404	REF	AGAGCGTCTT	GTACAAGTAATCTAGAAGAGCGTCTT
rs11955404	ALT	TAACTGCTGT	GTACAAGTAATCTAGATAACTGCTGT
rs11958380	REF	GACATGTCTA	GTACAAGTAATCTAGAGACATGTCTA
rs11958380	ALT	CGGCAGTAAT	GTACAAGTAATCTAGACGGCAGTAAT
rs11977017	REF	GTGCATGCCA	GTACAAGTAATCTAGAGTGCATGCCA
rs11977017	ALT	CGCCTGAGAT	GTACAAGTAATCTAGACGCCTGAGAT
rs11981108	REF	TAGCAGTTCA	GTACAAGTAATCTAGATAGCAGTTCA
rs11981108	ALT	TTAGCCGTAA	GTACAAGTAATCTAGATTAGCCGTAA
rs11990901	REF	GTCATCGACT	GTACAAGTAATCTAGAGTCATCGACT
rs11990901	ALT	CTAAGCTATG	GTACAAGTAATCTAGACTAAGCTATG
rs11991673	REF	AACGACTGTT	GTACAAGTAATCTAGAAACGACTGTT
rs11991673	ALT	CTCTTGAGAT	GTACAAGTAATCTAGACTCTTGAGAT
rs11994875	REF	TCGACTTGAC	GTACAAGTAATCTAGATCGACTTGAC
rs11994875	ALT	GGCAACATTG	GTACAAGTAATCTAGAGGCAACATTG
rs11997510	REF	TCTATTAGCG	GTACAAGTAATCTAGATCTATTAGCG
rs11997510	ALT	ATCTCGGTAA	GTACAAGTAATCTAGAATCTCGGTAA
rs12029982	REF	ATCGACTTGC	GTACAAGTAATCTAGAATCGACTTGC
rs12029982	ALT	CGCTAGTGTA	GTACAAGTAATCTAGACGCTAGTGTA
rs12031	REF	GGACCTGTCA	GTACAAGTAATCTAGAGGACCTGTCA
rs12031	ALT	CTAGCTATGT	GTACAAGTAATCTAGACTAGCTATGT
rs12042181	REF	CGTAACTAGG	GTACAAGTAATCTAGACGTAACTAGG
rs12042181	ALT	TGAGCTTCAC	GTACAAGTAATCTAGATGAGCTTCAC
rs12052898	REF	TAGCGTTGAC	GTACAAGTAATCTAGATAGCGTTGAC
rs12052898	ALT	GCTTATCTGA	GTACAAGTAATCTAGAGCTTATCTGA
rs12052900	REF	GACTCGATGA	GTACAAGTAATCTAGAGACTCGATGA
rs12052900	ALT	CAACTTAGGT	GTACAAGTAATCTAGACAACTTAGGT
rs1206251	REF	CTACTAGGTG	GTACAAGTAATCTAGACTACTAGGTG
rs1206251	ALT	TTACGCAGCT	GTACAAGTAATCTAGATTACGCAGCT
rs12070423	REF	AGCAGCTATT	GTACAAGTAATCTAGAAGCAGCTATT
rs12070423	ALT	ACCTGTAGGC	GTACAAGTAATCTAGAACCTGTAGGC
rs12090796	REF	TAGCGATACT	GTACAAGTAATCTAGATAGCGATACT
rs12090796	ALT	TATCCGAGAT	GTACAAGTAATCTAGATATCCGAGAT
rs12090961	REF	TACAGTCGTC	GTACAAGTAATCTAGATACAGTCGTC
rs12090961	ALT	TGTCACGTAG	GTACAAGTAATCTAGATGTCACGTAG
rs12091922	REF	TGAAGTCCTC	GTACAAGTAATCTAGATGAAGTCCTC
rs12091922	ALT	GAGTGCATCC	GTACAAGTAATCTAGAGAGTGCATCC
rs12092993	REF	TGTTCGATAC	GTACAAGTAATCTAGATGTTCGATAC
rs12092993	ALT	GGTGTACCTA	GTACAAGTAATCTAGAGGTGTACCTA
rs12127787	REF	GTCGATAGCA	GTACAAGTAATCTAGAGTCGATAGCA
rs12127787	ALT	TGGTCAGCCA	GTACAAGTAATCTAGATGGTCAGCCA
rs12139719	REF	TGGACTATCG	GTACAAGTAATCTAGATGGACTATCG
rs12139719	ALT	TCTTCGGACA	GTACAAGTAATCTAGATCTTCGGACA
rs12139935	REF	TCCAGCGTTA	GTACAAGTAATCTAGATCCAGCGTTA
rs12139935	ALT	CATAGGTCAT	GTACAAGTAATCTAGACATAGGTCAT
rs12140979	REF	TCAGAGCTTG	GTACAAGTAATCTAGATCAGAGCTTG
rs12140979	ALT	GGACACTGTC	GTACAAGTAATCTAGAGGACACTGTC
rs12144733	REF	ACGGATGTCT	GTACAAGTAATCTAGAACGGATGTCT
rs12144733	ALT	CTTCTAGTAG	GTACAAGTAATCTAGACTTCTAGTAG
rs12151621	REF	GCTATGCTGA	GTACAAGTAATCTAGAGCTATGCTGA
rs12151621	ALT	TGACATTCGG	GTACAAGTAATCTAGATGACATTCGG
rs12151742	REF	CGTGCTAAGC	GTACAAGTAATCTAGACGTGCTAAGC
rs12151742	ALT	ACGTCATGGC	GTACAAGTAATCTAGAACGTCATGGC
rs12151752	REF	GCGATAGCTT	GTACAAGTAATCTAGAGCGATAGCTT
rs12151752	ALT	CATCTAGTGC	GTACAAGTAATCTAGACATCTAGTGC
rs12153228	REF	TCGATGTATC	GTACAAGTAATCTAGATCGATGTATC
rs12153228	ALT	TCAATCGAGT	GTACAAGTAATCTAGATCAATCGAGT
rs12166922	REF	TTGTCGACAT	GTACAAGTAATCTAGATTGTCGACAT
rs12166922	ALT	CCTAGTGGTA	GTACAAGTAATCTAGACCTAGTGGTA
rs12166922	REF	AACTCTTAGG	GTACAAGTAATCTAGAAACTCTTAGG
rs12166922	ALT	AATGGAGTCC	GTACAAGTAATCTAGAAATGGAGTCC
rs12174602	REF	GCGATATCCT	GTACAAGTAATCTAGAGCGATATCCT
rs12174602	ALT	CTGAACTCGT	GTACAAGTAATCTAGACTGAACTCGT
rs12174623	ALT	TACGAGCGTT	GTACAAGTAATCTAGATACGAGCGTT
rs12174623	REF	GCGTCACTTA	GTACAAGTAATCTAGAGCGTCACTTA
rs12174631	REF	AGATATGTCC	GTACAAGTAATCTAGAAGATATGTCC
rs12174631	ALT	TCTAGTAGGC	GTACAAGTAATCTAGATCTAGTAGGC
rs12174639	ALT	GTGCCTATAA	GTACAAGTAATCTAGAGTGCCTATAA
rs12174639	REF	TGGCACGCAT	GTACAAGTAATCTAGATGGCACGCAT
rs12176317	ALT	TCGCGAGTAA	GTACAAGTAATCTAGATCGCGAGTAA
rs12176317	REF	GCTAACGTCG	GTACAAGTAATCTAGAGCTAACGTCG
rs12191321	REF	GATCAGCATG	GTACAAGTAATCTAGAGATCAGCATG
rs12191321	ALT	GCATATCGAG	GTACAAGTAATCTAGAGCATATCGAG
rs12198586	REF	GAATCAGTCT	GTACAAGTAATCTAGAGAATCAGTCT
rs12198586	ALT	CTGTTCAGAT	GTACAAGTAATCTAGACTGTTCAGAT
rs12214308	REF	ATCGACTGTG	GTACAAGTAATCTAGAATCGACTGTG
rs12214308	ALT	ATGGTGCACA	GTACAAGTAATCTAGAATGGTGCACA
rs12220520	REF	ACCTGTATAG	GTACAAGTAATCTAGAACCTGTATAG
rs12220520	ALT	TGATCCTCAG	GTACAAGTAATCTAGATGATCCTCAG
rs12221087	REF	TTCAAGTGTC	GTACAAGTAATCTAGATTCAAGTGTC
rs12221087	ALT	ATTGCTGCGA	GTACAAGTAATCTAGAATTGCTGCGA
rs12221841	REF	TTGAACGGTC	GTACAAGTAATCTAGATTGAACGGTC
rs12221841	ALT	AAGCACTGTG	GTACAAGTAATCTAGAAAGCACTGTG
rs12232061	REF	ACGAGTAGCT	GTACAAGTAATCTAGAACGAGTAGCT
rs12232061	ALT	CGACGTTATC	GTACAAGTAATCTAGACGACGTTATC
rs12233690	REF	AGCTCCATTG	GTACAAGTAATCTAGAAGCTCCATTG
rs12233690	ALT	GTCACTTAGC	GTACAAGTAATCTAGAGTCACTTAGC
rs12233776	REF	CCATATTGTG	GTACAAGTAATCTAGACCATATTGTG
rs12233776	ALT	GTTGAACTGC	GTACAAGTAATCTAGAGTTGAACTGC
rs12233799	REF	AGTTAGTACC	GTACAAGTAATCTAGAAGTTAGTACC
rs12233799	ALT	GCGCTGCATA	GTACAAGTAATCTAGAGCGCTGCATA
rs12245904	REF	ATACTGCCGT	GTACAAGTAATCTAGAATACTGCCGT
rs12245904	ALT	CTGTGCACGA	GTACAAGTAATCTAGACTGTGCACGA
rs12257360	REF	TCGCAGTAGC	GTACAAGTAATCTAGATCGCAGTAGC
rs12257360	ALT	CTCAGATGAT	GTACAAGTAATCTAGACTCAGATGAT
rs12264990	REF	GAACTTCTGG	GTACAAGTAATCTAGAGAACTTCTGG
rs12264990	ALT	GGTGCATACA	GTACAAGTAATCTAGAGGTGCATACA
rs12267185	REF	AATGTCGACG	GTACAAGTAATCTAGAAATGTCGACG
rs12267185	ALT	CTACGTTGAC	GTACAAGTAATCTAGACTACGTTGAC
rs12277883	REF	CTGACATGAT	GTACAAGTAATCTAGACTGACATGAT
rs12277883	ALT	GTTGATACCT	GTACAAGTAATCTAGAGTTGATACCT
rs12277914	REF	GAAGCGTTCT	GTACAAGTAATCTAGAGAAGCGTTCT
rs12277914	ALT	CTGGATATTC	GTACAAGTAATCTAGACTGGATATTC
rs12285921	REF	AGATCTGGTC	GTACAAGTAATCTAGAAGATCTGGTC
rs12285921	ALT	TCGAATCGAG	GTACAAGTAATCTAGATCGAATCGAG
rs12297954	REF	AACTCTGGAT	GTACAAGTAATCTAGAAACTCTGGAT
rs12297954	ALT	GATCCAGATG	GTACAAGTAATCTAGAGATCCAGATG
rs12314634	REF	GCAGACTTAT	GTACAAGTAATCTAGAGCAGACTTAT
rs12314634	ALT	CAAGTCGTTG	GTACAAGTAATCTAGACAAGTCGTTG
rs12315309	REF	CGACGGATTA	GTACAAGTAATCTAGACGACGGATTA
rs12315309	ALT	TACAGTCTGT	GTACAAGTAATCTAGATACAGTCTGT
rs12317382	REF	GCACTATGTG	GTACAAGTAATCTAGAGCACTATGTG
rs12317382	ALT	TTCAATAGCG	GTACAAGTAATCTAGATTCAATAGCG
rs12318907	REF	ATGATCCGCG	GTACAAGTAATCTAGAATGATCCGCG
rs12318907	ALT	CAGGTCAGTC	GTACAAGTAATCTAGACAGGTCAGTC
rs12356375	REF	GTATAGCAGC	GTACAAGTAATCTAGAGTATAGCAGC
rs12356375	ALT	CATTCTCAGG	GTACAAGTAATCTAGACATTCTCAGG
rs12358964	REF	TTAGCGACCG	GTACAAGTAATCTAGATTAGCGACCG
rs12358964	ALT	TATGCTCAGT	GTACAAGTAATCTAGATATGCTCAGT
rs12366763	REF	ATCCGAGCGT	GTACAAGTAATCTAGAATCCGAGCGT
rs12366763	ALT	AGTATTCTCG	GTACAAGTAATCTAGAAGTATTCTCG
rs12368568	REF	GTTATAGCTC	GTACAAGTAATCTAGAGTTATAGCTC
rs12368568	ALT	ATACGTGCGA	GTACAAGTAATCTAGAATACGTGCGA
rs12368937	REF	CTGCCATAGG	GTACAAGTAATCTAGACTGCCATAGG
rs12368937	ALT	TGCGTATACA	GTACAAGTAATCTAGATGCGTATACA
rs12368947	REF	TCAGCAGAGT	GTACAAGTAATCTAGATCAGCAGAGT
rs12368947	ALT	TAGTACACGT	GTACAAGTAATCTAGATAGTACACGT
rs12409437	REF	ATCCAGGCGT	GTACAAGTAATCTAGAATCCAGGCGT
rs12409437	ALT	GTCTGAGACC	GTACAAGTAATCTAGAGTCTGAGACC
rs12413256	REF	TCAGTGTACC	GTACAAGTAATCTAGATCAGTGTACC
rs12413256	ALT	GCATGTCATG	GTACAAGTAATCTAGAGCATGTCATG
rs12448478	REF	TTCAAGACGG	GTACAAGTAATCTAGATTCAAGACGG
rs12448478	ALT	CGTCGGACAT	GTACAAGTAATCTAGACGTCGGACAT
rs1244869	REF	AGTGCTCATA	GTACAAGTAATCTAGAAGTGCTCATA
rs1244869	ALT	AGCTGTGCAA	GTACAAGTAATCTAGAAGCTGTGCAA
rs12460327	REF	ATGTTATCGC	GTACAAGTAATCTAGAATGTTATCGC
rs12460327	ALT	CTTCGGCATA	GTACAAGTAATCTAGACTTCGGCATA
rs12464297	REF	ATCTAGTAGC	GTACAAGTAATCTAGAATCTAGTAGC
rs12464297	ALT	TGGCTATGCA	GTACAAGTAATCTAGATGGCTATGCA
rs12467617	REF	AGGAGCTTCT	GTACAAGTAATCTAGAAGGAGCTTCT
rs12467617	ALT	TGTGAACGTC	GTACAAGTAATCTAGATGTGAACGTC
rs1247117	REF	GTATGACATC	GTACAAGTAATCTAGAGTATGACATC
rs1247117	ALT	AGAGCTACTT	GTACAAGTAATCTAGAAGAGCTACTT
rs1247118	REF	TCCTGATCGA	GTACAAGTAATCTAGATCCTGATCGA
rs1247118	ALT	ACATCATGGT	GTACAAGTAATCTAGAACATCATGGT
rs1248630	REF	AGCTACTGTA	GTACAAGTAATCTAGAAGCTACTGTA
rs1248630	ALT	ATTGAATGCC	GTACAAGTAATCTAGAATTGAATGCC
rs1248673	REF	AGTCACTGAT	GTACAAGTAATCTAGAAGTCACTGAT
rs1248673	ALT	GTCACAGTGC	GTACAAGTAATCTAGAGTCACAGTGC
rs12487051	REF	TTGTCTGCAA	GTACAAGTAATCTAGATTGTCTGCAA
rs12487051	ALT	AGTTGACACG	GTACAAGTAATCTAGAAGTTGACACG
rs12489198	REF	ATGGCACTGA	GTACAAGTAATCTAGAATGGCACTGA
rs12489198	ALT	CATACGCGGT	GTACAAGTAATCTAGACATACGCGGT
rs124899	REF	AATGGCTAGC	GTACAAGTAATCTAGAAATGGCTAGC
rs124899	ALT	GCTTACTAGT	GTACAAGTAATCTAGAGCTTACTAGT
rs12500345	REF	CACTACGGTG	GTACAAGTAATCTAGACACTACGGTG
rs12500345	ALT	GTGAACTCCT	GTACAAGTAATCTAGAGTGAACTCCT
rs12529698	REF	ACGTAGTCTG	GTACAAGTAATCTAGAACGTAGTCTG
rs12529698	ALT	AGTCGAATCG	GTACAAGTAATCTAGAAGTCGAATCG
rs12540719	REF	CTTGAGAAGC	GTACAAGTAATCTAGACTTGAGAAGC
rs12540719	ALT	CCGTGCGATA	GTACAAGTAATCTAGACCGTGCGATA
rs12564786	REF	GCTGACTCGA	GTACAAGTAATCTAGAGCTGACTCGA
rs12564786	ALT	ACGCTGGACT	GTACAAGTAATCTAGAACGCTGGACT
rs12595377	REF	TCCGACTGAG	GTACAAGTAATCTAGATCCGACTGAG
rs12595377	ALT	TCGCTAGGAT	GTACAAGTAATCTAGATCGCTAGGAT
rs12624424	REF	CTAGAGCATT	GTACAAGTAATCTAGACTAGAGCATT
rs12624424	ALT	TGAGTCACAT	GTACAAGTAATCTAGATGAGTCACAT
rs12626853	REF	CGTTGAACTA	GTACAAGTAATCTAGACGTTGAACTA
rs12626853	ALT	ATAAGTGCCG	GTACAAGTAATCTAGAATAAGTGCCG
rs12626853	REF	GCATTATGCC	GTACAAGTAATCTAGAGCATTATGCC
rs12626853	ALT	ACAGTGGACT	GTACAAGTAATCTAGAACAGTGGACT
rs12629773	REF	GCATTCTGAC	GTACAAGTAATCTAGAGCATTCTGAC
rs12629773	ALT	GTAGCTAATC	GTACAAGTAATCTAGAGTAGCTAATC
rs1264300	REF	TCCGTAGTGA	GTACAAGTAATCTAGATCCGTAGTGA
rs1264300	ALT	AGGATCGTCC	GTACAAGTAATCTAGAAGGATCGTCC
rs1264305	REF	CTGACACTTG	GTACAAGTAATCTAGACTGACACTTG
rs1264305	ALT	GCATTATCTG	GTACAAGTAATCTAGAGCATTATCTG
rs1264309	ALT	TAGCTTATGC	GTACAAGTAATCTAGATAGCTTATGC
rs1264309	REF	CATGCTTCGA	GTACAAGTAATCTAGACATGCTTCGA
rs1264332	REF	GTAGCCTCAT	GTACAAGTAATCTAGAGTAGCCTCAT
rs1264332	ALT	ATCTAGCGCG	GTACAAGTAATCTAGAATCTAGCGCG
rs12660691	REF	CTGTCAAGAT	GTACAAGTAATCTAGACTGTCAAGAT
rs12660691	ALT	ACGAGGATCT	GTACAAGTAATCTAGAACGAGGATCT
rs12665941	REF	GGATCGTCTA	GTACAAGTAATCTAGAGGATCGTCTA
rs12665941	ALT	TAAGCCTGGT	GTACAAGTAATCTAGATAAGCCTGGT
rs12667436	REF	TGCGGACAAT	GTACAAGTAATCTAGATGCGGACAAT
rs12667436	ALT	TCTTAGATGC	GTACAAGTAATCTAGATCTTAGATGC
rs12705070	REF	GTCCGTATAC	GTACAAGTAATCTAGAGTCCGTATAC
rs12705070	ALT	CAAGTTACGT	GTACAAGTAATCTAGACAAGTTACGT
rs12739685	REF	TAGCATTACG	GTACAAGTAATCTAGATAGCATTACG
rs12739685	ALT	GATGGCTCAT	GTACAAGTAATCTAGAGATGGCTCAT
rs12743495	REF	TCTACTGAGA	GTACAAGTAATCTAGATCTACTGAGA
rs12743495	ALT	GCGAACTGTT	GTACAAGTAATCTAGAGCGAACTGTT
rs12743506	REF	TAGCACGTAT	GTACAAGTAATCTAGATAGCACGTAT
rs12743506	ALT	GCTAATGCTT	GTACAAGTAATCTAGAGCTAATGCTT
rs12763487	REF	GTCATACGTT	GTACAAGTAATCTAGAGTCATACGTT
rs12763487	ALT	CGTCTGAAGT	GTACAAGTAATCTAGACGTCTGAAGT
rs12765129	REF	GAAGTCTTCA	GTACAAGTAATCTAGAGAAGTCTTCA
rs12765129	ALT	AGCAGTTCGT	GTACAAGTAATCTAGAAGCAGTTCGT
rs12771808	REF	TATGCGTTCA	GTACAAGTAATCTAGATATGCGTTCA
rs12771808	ALT	CGATAGCAGT	GTACAAGTAATCTAGACGATAGCAGT
rs12777136	REF	CGACGTGATC	GTACAAGTAATCTAGACGACGTGATC
rs12777136	ALT	GGTCATCATG	GTACAAGTAATCTAGAGGTCATCATG
rs12777235	REF	GAGTGATCCA	GTACAAGTAATCTAGAGAGTGATCCA
rs12777235	ALT	CTGTCATAGG	GTACAAGTAATCTAGACTGTCATAGG
rs12798	REF	CTACGACGGT	GTACAAGTAATCTAGACTACGACGGT
rs12798	ALT	AGCGTTCACG	GTACAAGTAATCTAGAAGCGTTCACG
rs12815173	REF	GTAACTGCCG	GTACAAGTAATCTAGAGTAACTGCCG
rs12815173	ALT	AGTCCAGGTA	GTACAAGTAATCTAGAAGTCCAGGTA
rs12828578	REF	CCGATGTATT	GTACAAGTAATCTAGACCGATGTATT
rs12828578	ALT	TGAGTACACG	GTACAAGTAATCTAGATGAGTACACG
rs12831938	REF	GATAGCGCAT	GTACAAGTAATCTAGAGATAGCGCAT
rs12831938	ALT	GCGACTGTAA	GTACAAGTAATCTAGAGCGACTGTAA
rs12853693	REF	TTGTAGCACC	GTACAAGTAATCTAGATTGTAGCACC
rs12853693	ALT	CCGAGGCATT	GTACAAGTAATCTAGACCGAGGCATT
rs12864099	REF	TACTGTCGAC	GTACAAGTAATCTAGATACTGTCGAC
rs12864099	ALT	GGCGTTCAAC	GTACAAGTAATCTAGAGGCGTTCAAC
rs12992696	REF	CATGGTCCGA	GTACAAGTAATCTAGACATGGTCCGA
rs12992696	ALT	GTTGTACACC	GTACAAGTAATCTAGAGTTGTACACC
rs13003409	REF	AGACTGTTGC	GTACAAGTAATCTAGAAGACTGTTGC
rs13003409	ALT	CGTTGATCTA	GTACAAGTAATCTAGACGTTGATCTA
rs13043266	REF	GATGCTATCG	GTACAAGTAATCTAGAGATGCTATCG
rs13043266	ALT	TATACGGCAG	GTACAAGTAATCTAGATATACGGCAG
rs13043610	REF	CTATCTATGG	GTACAAGTAATCTAGACTATCTATGG
rs13043610	ALT	AACTACGGTG	GTACAAGTAATCTAGAAACTACGGTG
rs13068845	REF	GCACTATGTC	GTACAAGTAATCTAGAGCACTATGTC
rs13068845	ALT	TTACACGAGG	GTACAAGTAATCTAGATTACACGAGG
rs13078398	REF	TAGATCGCAT	GTACAAGTAATCTAGATAGATCGCAT
rs13078398	ALT	GTCTCATAGC	GTACAAGTAATCTAGAGTCTCATAGC
rs13096511	REF	ATATCGACTG	GTACAAGTAATCTAGAATATCGACTG
rs13096511	ALT	ACCTGAGTAG	GTACAAGTAATCTAGAACCTGAGTAG
rs13112123	REF	TACGGCATCT	GTACAAGTAATCTAGATACGGCATCT
rs13112123	ALT	CAGGTCCTGA	GTACAAGTAATCTAGACAGGTCCTGA
rs13121235	REF	AGCTCAGTCT	GTACAAGTAATCTAGAAGCTCAGTCT
rs13121235	ALT	TACGATGCGA	GTACAAGTAATCTAGATACGATGCGA
rs13142608	REF	CTTAGTACGA	GTACAAGTAATCTAGACTTAGTACGA
rs13142608	ALT	CAAGTATCGG	GTACAAGTAATCTAGACAAGTATCGG
rs13152799	REF	CGTTATGACC	GTACAAGTAATCTAGACGTTATGACC
rs13152799	ALT	TGTTCAGGCA	GTACAAGTAATCTAGATGTTCAGGCA
rs13155345	REF	CTTCGAAGAG	GTACAAGTAATCTAGACTTCGAAGAG
rs13155345	ALT	CGTTCGAGAA	GTACAAGTAATCTAGACGTTCGAGAA
rs13164092	REF	TATCGACCTG	GTACAAGTAATCTAGATATCGACCTG
rs13164092	ALT	TAATGCGCCT	GTACAAGTAATCTAGATAATGCGCCT
rs13165802	REF	GCGTACTTCA	GTACAAGTAATCTAGAGCGTACTTCA
rs13165802	ALT	CAGGCTGATA	GTACAAGTAATCTAGACAGGCTGATA
rs1325	REF	TCATAGTCGA	GTACAAGTAATCTAGATCATAGTCGA
rs1325	ALT	GCATATGACG	GTACAAGTAATCTAGAGCATATGACG
rs1327	REF	TGCACAGTAG	GTACAAGTAATCTAGATGCACAGTAG
rs1327	ALT	AACGCGTTCT	GTACAAGTAATCTAGAAACGCGTTCT
rs13289712	REF	GACGTCAGTC	GTACAAGTAATCTAGAGACGTCAGTC
rs13289712	ALT	GTAACGCTAG	GTACAAGTAATCTAGAGTAACGCTAG
rs13316488	REF	GCGTCCTAGA	GTACAAGTAATCTAGAGCGTCCTAGA
rs13316488	ALT	GCTGCGCAAT	GTACAAGTAATCTAGAGCTGCGCAAT
rs13322676	REF	TTCGAAGTCT	GTACAAGTAATCTAGATTCGAAGTCT
rs13322676	ALT	CGATAGCTCT	GTACAAGTAATCTAGACGATAGCTCT
rs13330134	REF	TTCACAGCGG	GTACAAGTAATCTAGATTCACAGCGG
rs13330134	ALT	CAGAGTTACG	GTACAAGTAATCTAGACAGAGTTACG
rs13330134	REF	AGTACCGTGT	GTACAAGTAATCTAGAAGTACCGTGT
rs13330134	ALT	CGGATAGTTC	GTACAAGTAATCTAGACGGATAGTTC
rs13331718	REF	GACTGAGACT	GTACAAGTAATCTAGAGACTGAGACT
rs13331718	ALT	CATTAGTCGG	GTACAAGTAATCTAGACATTAGTCGG
rs13338199	REF	GATACTTCAG	GTACAAGTAATCTAGAGATACTTCAG
rs13338199	ALT	GGCATGCACT	GTACAAGTAATCTAGAGGCATGCACT
rs13340198	REF	GCGCTTCATA	GTACAAGTAATCTAGAGCGCTTCATA
rs13340198	ALT	CATGAGCGTC	GTACAAGTAATCTAGACATGAGCGTC
rs13381081	REF	ACAGTAGTTC	GTACAAGTAATCTAGAACAGTAGTTC
rs13381081	ALT	TACAGTGACT	GTACAAGTAATCTAGATACAGTGACT
rs13384747	REF	TCTGATGCAA	GTACAAGTAATCTAGATCTGATGCAA
rs13384747	ALT	TATACAGTGC	GTACAAGTAATCTAGATATACAGTGC
rs13385173	REF	TTAGCACTGG	GTACAAGTAATCTAGATTAGCACTGG
rs13385173	ALT	TGATACGAGC	GTACAAGTAATCTAGATGATACGAGC
rs13387999	ALT	TGAGATCCTG	GTACAAGTAATCTAGATGAGATCCTG
rs13387999	REF	CATGTCATAG	GTACAAGTAATCTAGACATGTCATAG
rs13425892	REF	GTATCAGTCT	GTACAAGTAATCTAGAGTATCAGTCT
rs13425892	ALT	GACTTATTCG	GTACAAGTAATCTAGAGACTTATTCG
rs13429968	REF	ATAGCTTGAC	GTACAAGTAATCTAGAATAGCTTGAC
rs13429968	ALT	CGCAGATTCG	GTACAAGTAATCTAGACGCAGATTCG
rs1355066	REF	GATCAGCTAG	GTACAAGTAATCTAGAGATCAGCTAG
rs1355066	ALT	GTCGCTTACA	GTACAAGTAATCTAGAGTCGCTTACA
rs1355067	REF	ACTGCAGTGC	GTACAAGTAATCTAGAACTGCAGTGC
rs1355067	ALT	ACACTAGGTG	GTACAAGTAATCTAGAACACTAGGTG
rs1362625	REF	AAGCGTGCTA	GTACAAGTAATCTAGAAAGCGTGCTA
rs1362625	ALT	CCTGATAGCG	GTACAAGTAATCTAGACCTGATAGCG
rs1362625	REF	CTTATGCGCA	GTACAAGTAATCTAGACTTATGCGCA
rs1362625	ALT	CTGCGAAGTT	GTACAAGTAATCTAGACTGCGAAGTT
rs1369452	REF	CGATAATGTC	GTACAAGTAATCTAGACGATAATGTC
rs1369452	ALT	CGTGCATTAC	GTACAAGTAATCTAGACGTGCATTAC
rs1375004	REF	GTGCAATCAG	GTACAAGTAATCTAGAGTGCAATCAG
rs1375004	ALT	AAGTCTGTTC	GTACAAGTAATCTAGAAAGTCTGTTC
rs138093	REF	TAGGAGTCCT	GTACAAGTAATCTAGATAGGAGTCCT
rs138093	ALT	ACATGACTGG	GTACAAGTAATCTAGAACATGACTGG
rs138548072	REF	ACATGATGCT	GTACAAGTAATCTAGAACATGATGCT
rs138548072	ALT	TAACGGCTGT	GTACAAGTAATCTAGATAACGGCTGT
rs138852933	REF	TGATCTTCAG	GTACAAGTAATCTAGATGATCTTCAG
rs138852933	ALT	GAAGATTCGC	GTACAAGTAATCTAGAGAAGATTCGC
rs139263224	REF	GATGAAGCTC	GTACAAGTAATCTAGAGATGAAGCTC
rs139263224	ALT	GGTCGATCAC	GTACAAGTAATCTAGAGGTCGATCAC
rs140230560	REF	ATCCATGTAG	GTACAAGTAATCTAGAATCCATGTAG
rs140230560	ALT	ATGCGCATAT	GTACAAGTAATCTAGAATGCGCATAT
rs140430912	REF	TACGTGAGCA	GTACAAGTAATCTAGATACGTGAGCA
rs140430912	ALT	ATACGCCGTT	GTACAAGTAATCTAGAATACGCCGTT
rs1406817	REF	TTGAGCTACC	GTACAAGTAATCTAGATTGAGCTACC
rs1406817	ALT	CGATGATCTT	GTACAAGTAATCTAGACGATGATCTT
rs140975011	REF	GCCAGGATCT	GTACAAGTAATCTAGAGCCAGGATCT
rs140975011	ALT	ACTATGGCTG	GTACAAGTAATCTAGAACTATGGCTG
rs1411609	REF	GAATCTCAGG	GTACAAGTAATCTAGAGAATCTCAGG
rs1411609	ALT	TATACGTTGC	GTACAAGTAATCTAGATATACGTTGC
rs14158	REF	ACGGTCCGAT	GTACAAGTAATCTAGAACGGTCCGAT
rs14158	ALT	GGACTACTGT	GTACAAGTAATCTAGAGGACTACTGT
rs141785031	REF	ATGCGCCTAG	GTACAAGTAATCTAGAATGCGCCTAG
rs141785031	ALT	CGTATTCTGA	GTACAAGTAATCTAGACGTATTCTGA
rs141928838	REF	CAGTCATGTT	GTACAAGTAATCTAGACAGTCATGTT
rs141928838	ALT	CGGTACGTAC	GTACAAGTAATCTAGACGGTACGTAC
rs142092583	REF	GGCATAGCCT	GTACAAGTAATCTAGAGGCATAGCCT
rs142092583	ALT	GCTACATGTA	GTACAAGTAATCTAGAGCTACATGTA
rs142167	REF	TGAAGCCGCT	GTACAAGTAATCTAGATGAAGCCGCT
rs142167	ALT	GCACCGTTAT	GTACAAGTAATCTAGAGCACCGTTAT
rs142186733	REF	TCTTGCGAGA	GTACAAGTAATCTAGATCTTGCGAGA
rs142186733	ALT	CGATAGGCTT	GTACAAGTAATCTAGACGATAGGCTT
rs142426754	ALT	CTAGACTTAG	GTACAAGTAATCTAGACTAGACTTAG
rs142426754	REF	ATACGTGCTG	GTACAAGTAATCTAGAATACGTGCTG
rs1428940	REF	CAGGCTATAT	GTACAAGTAATCTAGACAGGCTATAT
rs1428940	ALT	TGATCAGACT	GTACAAGTAATCTAGATGATCAGACT
rs143051979	REF	AGCACTGTGT	GTACAAGTAATCTAGAAGCACTGTGT
rs143051979	ALT	CATTGAGTCG	GTACAAGTAATCTAGACATTGAGTCG
rs1430882	REF	GCTGCAATCG	GTACAAGTAATCTAGAGCTGCAATCG
rs1430882	ALT	AGCGTCTTAT	GTACAAGTAATCTAGAAGCGTCTTAT
rs143212944	REF	GCTGCCTAAG	GTACAAGTAATCTAGAGCTGCCTAAG
rs143212944	ALT	GTTGATGACC	GTACAAGTAATCTAGAGTTGATGACC
rs143442480	REF	GAGCATTCTC	GTACAAGTAATCTAGAGAGCATTCTC
rs143442480	ALT	CTCTTATAGG	GTACAAGTAATCTAGACTCTTATAGG
rs144099284	REF	GGTCTAATCA	GTACAAGTAATCTAGAGGTCTAATCA
rs144099284	ALT	ATCACATGGT	GTACAAGTAATCTAGAATCACATGGT
rs144829676	REF	GTCATCCGAT	GTACAAGTAATCTAGAGTCATCCGAT
rs144829676	ALT	TCTACGCGGA	GTACAAGTAATCTAGATCTACGCGGA
rs144956312	REF	ACTCATGTGC	GTACAAGTAATCTAGAACTCATGTGC
rs144956312	ALT	ATACATGCGT	GTACAAGTAATCTAGAATACATGCGT
rs145090758	REF	TGGCGAACTT	GTACAAGTAATCTAGATGGCGAACTT
rs145090758	ALT	GAGGACTCCT	GTACAAGTAATCTAGAGAGGACTCCT
rs145216233	ALT	AAGCGTGCAT	GTACAAGTAATCTAGAAAGCGTGCAT
rs145216233	REF	TATACTCAGG	GTACAAGTAATCTAGATATACTCAGG
rs145228850	REF	AGCGCTATAT	GTACAAGTAATCTAGAAGCGCTATAT
rs145228850	ALT	CGTCAATGTA	GTACAAGTAATCTAGACGTCAATGTA
rs145697964	REF	ACTGATGTGC	GTACAAGTAATCTAGAACTGATGTGC
rs145697964	ALT	GTCCATCGTA	GTACAAGTAATCTAGAGTCCATCGTA
rs145697964	REF	ATGACTTGCG	GTACAAGTAATCTAGAATGACTTGCG
rs145697964	ALT	ACGATCTGTA	GTACAAGTAATCTAGAACGATCTGTA
rs145976319	REF	TCGACGGATT	GTACAAGTAATCTAGATCGACGGATT
rs145976319	ALT	AACGTACTGT	GTACAAGTAATCTAGAAACGTACTGT
rs146353052	REF	GTAGTAAGCC	GTACAAGTAATCTAGAGTAGTAAGCC
rs146353052	ALT	ATCGTTCGAA	GTACAAGTAATCTAGAATCGTTCGAA
rs146530548	REF	CCGAAGAGTT	GTACAAGTAATCTAGACCGAAGAGTT
rs146530548	ALT	ATGCTGACGC	GTACAAGTAATCTAGAATGCTGACGC
rs146696804	REF	TGCGTCATAC	GTACAAGTAATCTAGATGCGTCATAC
rs146696804	ALT	GTACGACATG	GTACAAGTAATCTAGAGTACGACATG
rs146736357	REF	ATGCAGTAGC	GTACAAGTAATCTAGAATGCAGTAGC
rs146736357	ALT	AGTCATTCGC	GTACAAGTAATCTAGAAGTCATTCGC
rs147302333	REF	AACAGCTGTG	GTACAAGTAATCTAGAAACAGCTGTG
rs147302333	ALT	TAGCTCGGAT	GTACAAGTAATCTAGATAGCTCGGAT
rs147383880	REF	CAGTCCTGTA	GTACAAGTAATCTAGACAGTCCTGTA
rs147383880	ALT	ATTAGCGTCG	GTACAAGTAATCTAGAATTAGCGTCG
rs1495458	REF	CTAGGTAGAC	GTACAAGTAATCTAGACTAGGTAGAC
rs1495458	ALT	AACTTGCTAG	GTACAAGTAATCTAGAAACTTGCTAG
rs149706770	REF	ACTGTAGGTC	GTACAAGTAATCTAGAACTGTAGGTC
rs149706770	ALT	TATGGTACGC	GTACAAGTAATCTAGATATGGTACGC
rs1502884	REF	TAGCCGTTAT	GTACAAGTAATCTAGATAGCCGTTAT
rs1502884	ALT	ACTTCTCAGG	GTACAAGTAATCTAGAACTTCTCAGG
rs1502885	REF	CAATGCGTGA	GTACAAGTAATCTAGACAATGCGTGA
rs1502885	ALT	AGCTGTAACT	GTACAAGTAATCTAGAAGCTGTAACT
rs1502886	REF	TGACTCCGTA	GTACAAGTAATCTAGATGACTCCGTA
rs1502886	ALT	CTGAACTGTT	GTACAAGTAATCTAGACTGAACTGTT
rs150311957	REF	CATAGCTATG	GTACAAGTAATCTAGACATAGCTATG
rs150311957	ALT	TATCATCGGT	GTACAAGTAATCTAGATATCATCGGT
rs150312652	REF	GAGTCGCCTA	GTACAAGTAATCTAGAGAGTCGCCTA
rs150312652	ALT	AATCTGGACT	GTACAAGTAATCTAGAAATCTGGACT
rs150625611	REF	CTGAACTTGA	GTACAAGTAATCTAGACTGAACTTGA
rs150625611	ALT	AGCTTGACAT	GTACAAGTAATCTAGAAGCTTGACAT
rs150922686	REF	ACAGGTCGTC	GTACAAGTAATCTAGAACAGGTCGTC
rs150922686	ALT	GTGTCTACAA	GTACAAGTAATCTAGAGTGTCTACAA
rs1529544	REF	GTGGTCCATA	GTACAAGTAATCTAGAGTGGTCCATA
rs1529544	ALT	ATGTCGCGAA	GTACAAGTAATCTAGAATGTCGCGAA
rs1534310	REF	TCCACGTGAT	GTACAAGTAATCTAGATCCACGTGAT
rs1534310	ALT	CTTGCTAGAT	GTACAAGTAATCTAGACTTGCTAGAT
rs1534310	REF	GTAAGTCTCT	GTACAAGTAATCTAGAGTAAGTCTCT
rs1534310	ALT	AGCATCGATG	GTACAAGTAATCTAGAAGCATCGATG
rs154075	REF	GTACTTCGCA	GTACAAGTAATCTAGAGTACTTCGCA
rs154075	ALT	GTCATACAGT	GTACAAGTAATCTAGAGTCATACAGT
rs154076	REF	AGACTGGATC	GTACAAGTAATCTAGAAGACTGGATC
rs154076	ALT	TGCGTCTAAC	GTACAAGTAATCTAGATGCGTCTAAC
rs1543578	REF	CGACGTGTAT	GTACAAGTAATCTAGACGACGTGTAT
rs1543578	ALT	TGATCTTCGA	GTACAAGTAATCTAGATGATCTTCGA
rs155249	REF	CGGTCAATCG	GTACAAGTAATCTAGACGGTCAATCG
rs155249	ALT	TTAGGCTAGC	GTACAAGTAATCTAGATTAGGCTAGC
rs1555902	REF	TTCATCAGCG	GTACAAGTAATCTAGATTCATCAGCG
rs1555902	ALT	CTAGCGACGT	GTACAAGTAATCTAGACTAGCGACGT
rs1569929	REF	TTACTGCAAG	GTACAAGTAATCTAGATTACTGCAAG
rs1569929	ALT	TGATCAATCG	GTACAAGTAATCTAGATGATCAATCG
rs158572	REF	GCGTTCTACA	GTACAAGTAATCTAGAGCGTTCTACA
rs158572	ALT	ATGCGCAGAT	GTACAAGTAATCTAGAATGCGCAGAT
rs158572	REF	TATCGACTAG	GTACAAGTAATCTAGATATCGACTAG
rs158572	ALT	CTACGTAGCG	GTACAAGTAATCTAGACTACGTAGCG
rs158921	REF	ATCGAAGCTT	GTACAAGTAATCTAGAATCGAAGCTT
rs158921	ALT	CAGTCGCGTA	GTACAAGTAATCTAGACAGTCGCGTA
rs158921	REF	ATAGTGCTCA	GTACAAGTAATCTAGAATAGTGCTCA
rs158921	ALT	TACGCCATGT	GTACAAGTAATCTAGATACGCCATGT
rs158923	REF	AGTCGTAGCA	GTACAAGTAATCTAGAAGTCGTAGCA
rs158923	ALT	GTCCGATGTA	GTACAAGTAATCTAGAGTCCGATGTA
rs158931	REF	AGTGTCGACT	GTACAAGTAATCTAGAAGTGTCGACT
rs158931	ALT	AGTTCAGCCT	GTACAAGTAATCTAGAAGTTCAGCCT
rs158931	REF	TTGAGCTACT	GTACAAGTAATCTAGATTGAGCTACT
rs158931	ALT	GACTCTGAGA	GTACAAGTAATCTAGAGACTCTGAGA
rs1591145	REF	CCAGGCTGAT	GTACAAGTAATCTAGACCAGGCTGAT
rs1591145	ALT	AGCCGTTGAA	GTACAAGTAATCTAGAAGCCGTTGAA
rs1601092	REF	CAGGATTATC	GTACAAGTAATCTAGACAGGATTATC
rs1601092	ALT	CGCTACGATT	GTACAAGTAATCTAGACGCTACGATT
rs162247	REF	TAACGTCAGG	GTACAAGTAATCTAGATAACGTCAGG
rs162247	ALT	TTGTGGACCA	GTACAAGTAATCTAGATTGTGGACCA
rs1641014	REF	GGCTGATTAC	GTACAAGTAATCTAGAGGCTGATTAC
rs1641014	ALT	TGCCGAGCTA	GTACAAGTAATCTAGATGCCGAGCTA
rs1641015	REF	CCGTGATATC	GTACAAGTAATCTAGACCGTGATATC
rs1641015	ALT	TAGCTTGCAT	GTACAAGTAATCTAGATAGCTTGCAT
rs1641016	REF	GCATGGTATC	GTACAAGTAATCTAGAGCATGGTATC
rs1641016	ALT	TCCATATGCG	GTACAAGTAATCTAGATCCATATGCG
rs1675085	REF	CGTAGGCTAC	GTACAAGTAATCTAGACGTAGGCTAC
rs1675085	ALT	TTCAGCGAGC	GTACAAGTAATCTAGATTCAGCGAGC
rs16830788	REF	CCATCTTGAG	GTACAAGTAATCTAGACCATCTTGAG
rs16830788	ALT	GCTGCTACAT	GTACAAGTAATCTAGAGCTGCTACAT
rs16830943	REF	GGATCATCGT	GTACAAGTAATCTAGAGGATCATCGT
rs16830943	ALT	TTAGTTCGCA	GTACAAGTAATCTAGATTAGTTCGCA
rs16842196	REF	ACACGATTGT	GTACAAGTAATCTAGAACACGATTGT
rs16842196	ALT	TCCATAGGCG	GTACAAGTAATCTAGATCCATAGGCG
rs16850683	REF	TAGGCTCTAG	GTACAAGTAATCTAGATAGGCTCTAG
rs16850683	ALT	GTCGAGCCTA	GTACAAGTAATCTAGAGTCGAGCCTA
rs16854635	REF	GTCATAGATC	GTACAAGTAATCTAGAGTCATAGATC
rs16854635	ALT	CTGAGCTTAG	GTACAAGTAATCTAGACTGAGCTTAG
rs16854671	REF	GTCATACTGG	GTACAAGTAATCTAGAGTCATACTGG
rs16854671	ALT	CGACTGAGCT	GTACAAGTAATCTAGACGACTGAGCT
rs16857207	REF	CAGATATTCG	GTACAAGTAATCTAGACAGATATTCG
rs16857207	ALT	TGACCGTAGT	GTACAAGTAATCTAGATGACCGTAGT
rs16857352	REF	CTAGACGTGT	GTACAAGTAATCTAGACTAGACGTGT
rs16857352	ALT	AGTCTGCATC	GTACAAGTAATCTAGAAGTCTGCATC
rs16860930	REF	GAAGCTGCTA	GTACAAGTAATCTAGAGAAGCTGCTA
rs16860930	ALT	CAATGCTCGG	GTACAAGTAATCTAGACAATGCTCGG
rs16865406	REF	TCTATGCGAT	GTACAAGTAATCTAGATCTATGCGAT
rs16865406	ALT	CGAATAGCTT	GTACAAGTAATCTAGACGAATAGCTT
rs16871364	REF	TCTGATCAGG	GTACAAGTAATCTAGATCTGATCAGG
rs16871364	ALT	TGGACATGAC	GTACAAGTAATCTAGATGGACATGAC
rs16871365	REF	ACTTCGATGA	GTACAAGTAATCTAGAACTTCGATGA
rs16871365	ALT	GTTACAGGTC	GTACAAGTAATCTAGAGTTACAGGTC
rs16872131	REF	AGAGTCGACT	GTACAAGTAATCTAGAAGAGTCGACT
rs16872131	ALT	CCGTTACGAG	GTACAAGTAATCTAGACCGTTACGAG
rs16879655	REF	GCAGCTGCTA	GTACAAGTAATCTAGAGCAGCTGCTA
rs16879655	ALT	CATTACTCGG	GTACAAGTAATCTAGACATTACTCGG
rs16880094	REF	ATCAGTCTGA	GTACAAGTAATCTAGAATCAGTCTGA
rs16880094	ALT	ACGTATCGGA	GTACAAGTAATCTAGAACGTATCGGA
rs1688888	ALT	CTGAAGATCG	GTACAAGTAATCTAGACTGAAGATCG
rs1688888	REF	ATGCTTCGAG	GTACAAGTAATCTAGAATGCTTCGAG
rs16891281	REF	GCATCGTTGA	GTACAAGTAATCTAGAGCATCGTTGA
rs16891281	ALT	CTGTTCGAAC	GTACAAGTAATCTAGACTGTTCGAAC
rs16895989	ALT	CTCTGGATAC	GTACAAGTAATCTAGACTCTGGATAC
rs16895989	REF	GCGAGCATAT	GTACAAGTAATCTAGAGCGAGCATAT
rs1690922	REF	CTGTGCTAAT	GTACAAGTAATCTAGACTGTGCTAAT
rs1690922	ALT	CTTCGAGATC	GTACAAGTAATCTAGACTTCGAGATC
rs16917705	REF	CTACAGTCTG	GTACAAGTAATCTAGACTACAGTCTG
rs16917705	ALT	CGTTCGAGCA	GTACAAGTAATCTAGACGTTCGAGCA
rs16917709	REF	ATCCGTTAGT	GTACAAGTAATCTAGAATCCGTTAGT
rs16917709	ALT	TCATACTGGT	GTACAAGTAATCTAGATCATACTGGT
rs16917710	REF	CTAGAGGCTC	GTACAAGTAATCTAGACTAGAGGCTC
rs16917710	ALT	ATGTGTCCTA	GTACAAGTAATCTAGAATGTGTCCTA
rs16932527	ALT	ATTGCCTGAG	GTACAAGTAATCTAGAATTGCCTGAG
rs16932527	REF	ACTCCTGGAT	GTACAAGTAATCTAGAACTCCTGGAT
rs16932632	ALT	GTTCGTAACT	GTACAAGTAATCTAGAGTTCGTAACT
rs16932632	REF	CCGTAGGACT	GTACAAGTAATCTAGACCGTAGGACT
rs16933787	REF	CCGTATCGTA	GTACAAGTAATCTAGACCGTATCGTA
rs16933787	ALT	GCCTAGTGAC	GTACAAGTAATCTAGAGCCTAGTGAC
rs16933819	ALT	AGTCTGCAAT	GTACAAGTAATCTAGAAGTCTGCAAT
rs16933819	REF	AGGTATGCAC	GTACAAGTAATCTAGAAGGTATGCAC
rs16934573	REF	CTTGCGAAGA	GTACAAGTAATCTAGACTTGCGAAGA
rs16934573	ALT	CCATTGAGTC	GTACAAGTAATCTAGACCATTGAGTC
rs16947185	REF	AGTCTACCTG	GTACAAGTAATCTAGAAGTCTACCTG
rs16947185	ALT	TTAGCCTGAC	GTACAAGTAATCTAGATTAGCCTGAC
rs16947455	REF	TGCAGAACTG	GTACAAGTAATCTAGATGCAGAACTG
rs16947455	ALT	CAGTGCTTAT	GTACAAGTAATCTAGACAGTGCTTAT
rs16967519	REF	CGATTGACTC	GTACAAGTAATCTAGACGATTGACTC
rs16967519	ALT	AGACGTTCGA	GTACAAGTAATCTAGAAGACGTTCGA
rs16969224	REF	CTGATGCTAA	GTACAAGTAATCTAGACTGATGCTAA
rs16969224	ALT	CTGACGTAGT	GTACAAGTAATCTAGACTGACGTAGT
rs16970434	REF	GATAATGCCG	GTACAAGTAATCTAGAGATAATGCCG
rs16970434	ALT	CTGTCTGACA	GTACAAGTAATCTAGACTGTCTGACA
rs16970443	REF	TGGATCACGT	GTACAAGTAATCTAGATGGATCACGT
rs16970443	ALT	TCCGATGAAG	GTACAAGTAATCTAGATCCGATGAAG
rs16978630	REF	CTCAGAGTTC	GTACAAGTAATCTAGACTCAGAGTTC
rs16978630	ALT	AGTTAGGCAC	GTACAAGTAATCTAGAAGTTAGGCAC
rs16979204	REF	TAGTCTTAGC	GTACAAGTAATCTAGATAGTCTTAGC
rs16979204	ALT	CGCGTGATCA	GTACAAGTAATCTAGACGCGTGATCA
rs16980534	REF	TGACGACGTA	GTACAAGTAATCTAGATGACGACGTA
rs16980534	ALT	TGCTTATCAG	GTACAAGTAATCTAGATGCTTATCAG
rs17000093	REF	TGTGACTATC	GTACAAGTAATCTAGATGTGACTATC
rs17000093	ALT	TTCAGCGAGT	GTACAAGTAATCTAGATTCAGCGAGT
rs17035243	REF	CTACATTCGG	GTACAAGTAATCTAGACTACATTCGG
rs17035243	ALT	ATACCTAGTG	GTACAAGTAATCTAGAATACCTAGTG
rs17055381	REF	GCTAATGACT	GTACAAGTAATCTAGAGCTAATGACT
rs17055381	ALT	GACTAACGTT	GTACAAGTAATCTAGAGACTAACGTT
rs17064589	ALT	TTGATCCTGA	GTACAAGTAATCTAGATTGATCCTGA
rs17064589	REF	GCATAGGTCC	GTACAAGTAATCTAGAGCATAGGTCC
rs17064591	REF	GCATCTTGAG	GTACAAGTAATCTAGAGCATCTTGAG
rs17064591	ALT	GATATACGGC	GTACAAGTAATCTAGAGATATACGGC
rs17073453	REF	CAATGTCGCG	GTACAAGTAATCTAGACAATGTCGCG
rs17073453	ALT	GACTATCTGA	GTACAAGTAATCTAGAGACTATCTGA
rs17073454	REF	GATCAGCCTG	GTACAAGTAATCTAGAGATCAGCCTG
rs17073454	ALT	CCAGTTATCG	GTACAAGTAATCTAGACCAGTTATCG
rs17079571	REF	CTCGTAAGTT	GTACAAGTAATCTAGACTCGTAAGTT
rs17079571	ALT	CTTGAACAGT	GTACAAGTAATCTAGACTTGAACAGT
rs17081806	REF	GGACTTACAT	GTACAAGTAATCTAGAGGACTTACAT
rs17081806	ALT	GAGTCTATCG	GTACAAGTAATCTAGAGAGTCTATCG
rs17081823	REF	TGCTGACCAT	GTACAAGTAATCTAGATGCTGACCAT
rs17081823	ALT	TCTGATACAG	GTACAAGTAATCTAGATCTGATACAG
rs17081824	REF	CGCTACTGTA	GTACAAGTAATCTAGACGCTACTGTA
rs17081824	ALT	ACGGACTTAG	GTACAAGTAATCTAGAACGGACTTAG
rs17081826	REF	TACCGTATAG	GTACAAGTAATCTAGATACCGTATAG
rs17081826	ALT	ACTCGATTAG	GTACAAGTAATCTAGAACTCGATTAG
rs17081830	REF	TTGTAAGACC	GTACAAGTAATCTAGATTGTAAGACC
rs17081830	ALT	GCCGTAGTAC	GTACAAGTAATCTAGAGCCGTAGTAC
rs17099528	REF	TGTAGACTGC	GTACAAGTAATCTAGATGTAGACTGC
rs17099528	ALT	CGTCGCAGAT	GTACAAGTAATCTAGACGTCGCAGAT
rs17100386	REF	TACCAGTCTG	GTACAAGTAATCTAGATACCAGTCTG
rs17100386	ALT	GGTGTTCAAC	GTACAAGTAATCTAGAGGTGTTCAAC
rs17108578	REF	TGAATGCTCC	GTACAAGTAATCTAGATGAATGCTCC
rs17108578	ALT	TATCACCGTG	GTACAAGTAATCTAGATATCACCGTG
rs17109941	REF	AGTTGCAGCC	GTACAAGTAATCTAGAAGTTGCAGCC
rs17109941	ALT	TGTTACGCGA	GTACAAGTAATCTAGATGTTACGCGA
rs17110106	REF	TGATCGGCAA	GTACAAGTAATCTAGATGATCGGCAA
rs17110106	ALT	AGGCTATGAC	GTACAAGTAATCTAGAAGGCTATGAC
rs17111638	REF	ATGCAACTGG	GTACAAGTAATCTAGAATGCAACTGG
rs17111638	ALT	TGTCCATTGA	GTACAAGTAATCTAGATGTCCATTGA
rs17112472	REF	CTGCTAACGG	GTACAAGTAATCTAGACTGCTAACGG
rs17112472	ALT	TGACCATGGA	GTACAAGTAATCTAGATGACCATGGA
rs17121053	REF	ATTACCGCGG	GTACAAGTAATCTAGAATTACCGCGG
rs17121053	ALT	GTTCGATCGA	GTACAAGTAATCTAGAGTTCGATCGA
rs17123954	REF	GAGTACCGTC	GTACAAGTAATCTAGAGAGTACCGTC
rs17123954	ALT	GATCTCGAAG	GTACAAGTAATCTAGAGATCTCGAAG
rs17123959	REF	CAGCGTATTG	GTACAAGTAATCTAGACAGCGTATTG
rs17123959	ALT	TCGTCATAGT	GTACAAGTAATCTAGATCGTCATAGT
rs17129267	REF	GTATGTACCA	GTACAAGTAATCTAGAGTATGTACCA
rs17129267	ALT	TTCTACGGCA	GTACAAGTAATCTAGATTCTACGGCA
rs17129305	REF	CAAGCTGCTT	GTACAAGTAATCTAGACAAGCTGCTT
rs17129305	ALT	ATCTATGCGA	GTACAAGTAATCTAGAATCTATGCGA
rs17130730	REF	GGCATCCGTA	GTACAAGTAATCTAGAGGCATCCGTA
rs17130730	ALT	GAACTGATGC	GTACAAGTAATCTAGAGAACTGATGC
rs17133805	REF	GGATCACATG	GTACAAGTAATCTAGAGGATCACATG
rs17133805	ALT	CTGATCAGGC	GTACAAGTAATCTAGACTGATCAGGC
rs17137056	REF	AGTTGTACCT	GTACAAGTAATCTAGAAGTTGTACCT
rs17137056	ALT	TGGATACGCC	GTACAAGTAATCTAGATGGATACGCC
rs17137056	REF	CTAGACTCGT	GTACAAGTAATCTAGACTAGACTCGT
rs17137056	ALT	CAGGTATCGT	GTACAAGTAATCTAGACAGGTATCGT
rs17149495	REF	CAATAGTGCT	GTACAAGTAATCTAGACAATAGTGCT
rs17149495	ALT	CCGTGACATT	GTACAAGTAATCTAGACCGTGACATT
rs17165935	REF	GTATATGCCA	GTACAAGTAATCTAGAGTATATGCCA
rs17165935	ALT	GGCGCTTATA	GTACAAGTAATCTAGAGGCGCTTATA
rs17189763	REF	ATGGCTGACT	GTACAAGTAATCTAGAATGGCTGACT
rs17189763	ALT	CTGTCCAGAT	GTACAAGTAATCTAGACTGTCCAGAT
rs17211990	REF	GATGTTGCAC	GTACAAGTAATCTAGAGATGTTGCAC
rs17211990	ALT	TCAGCATGAG	GTACAAGTAATCTAGATCAGCATGAG
rs17241423	ALT	CTCGAATGGT	GTACAAGTAATCTAGACTCGAATGGT
rs17241423	REF	CTCAGTTGTA	GTACAAGTAATCTAGACTCAGTTGTA
rs17241460	REF	CTTGCAAGTG	GTACAAGTAATCTAGACTTGCAAGTG
rs17241460	ALT	GTTACGAGCA	GTACAAGTAATCTAGAGTTACGAGCA
rs17241481	REF	GCGATCTATG	GTACAAGTAATCTAGAGCGATCTATG
rs17241481	ALT	TAGCATGTAC	GTACAAGTAATCTAGATAGCATGTAC
rs17247678	REF	TTCTACGCGA	GTACAAGTAATCTAGATTCTACGCGA
rs17247678	ALT	GTAACGTGAC	GTACAAGTAATCTAGAGTAACGTGAC
rs17256902	ALT	AGGATCATCT	GTACAAGTAATCTAGAAGGATCATCT
rs17256902	REF	CATTATGACG	GTACAAGTAATCTAGACATTATGACG
rs17289402	REF	CTGTCGAAGA	GTACAAGTAATCTAGACTGTCGAAGA
rs17289402	ALT	GCAATCGATG	GTACAAGTAATCTAGAGCAATCGATG
rs17299487	REF	TGAGCCGTAC	GTACAAGTAATCTAGATGAGCCGTAC
rs17299487	ALT	TGGTCCATTA	GTACAAGTAATCTAGATGGTCCATTA
rs17307204	REF	TGACTTGCAA	GTACAAGTAATCTAGATGACTTGCAA
rs17307204	ALT	TGGCATACCG	GTACAAGTAATCTAGATGGCATACCG
rs1731429	REF	ATTCTGGAGC	GTACAAGTAATCTAGAATTCTGGAGC
rs1731429	ALT	GTGACCACTG	GTACAAGTAATCTAGAGTGACCACTG
rs1733306	REF	AATCGTCAGT	GTACAAGTAATCTAGAAATCGTCAGT
rs1733306	ALT	AATACGTGGC	GTACAAGTAATCTAGAAATACGTGGC
rs1733307	REF	TGATTCTCGA	GTACAAGTAATCTAGATGATTCTCGA
rs1733307	ALT	TTGAAGCATC	GTACAAGTAATCTAGATTGAAGCATC
rs17350838	REF	CTAGCATGGA	GTACAAGTAATCTAGACTAGCATGGA
rs17350838	ALT	TGCAGCCAGT	GTACAAGTAATCTAGATGCAGCCAGT
rs17368942	ALT	TTCTCAAGCG	GTACAAGTAATCTAGATTCTCAAGCG
rs17368942	REF	GGCATGATCA	GTACAAGTAATCTAGAGGCATGATCA
rs17387271	REF	GTTAGACCGC	GTACAAGTAATCTAGAGTTAGACCGC
rs17387271	ALT	GTACTGGACC	GTACAAGTAATCTAGAGTACTGGACC
rs17401588	REF	CGTTCATCGA	GTACAAGTAATCTAGACGTTCATCGA
rs17401588	ALT	TAGGTACGTC	GTACAAGTAATCTAGATAGGTACGTC
rs17430144	REF	CTATGGATCC	GTACAAGTAATCTAGACTATGGATCC
rs17430144	ALT	CATGTTACCG	GTACAAGTAATCTAGACATGTTACCG
rs17481869	REF	CGATATCGAG	GTACAAGTAATCTAGACGATATCGAG
rs17481869	ALT	GCTAGCTCAG	GTACAAGTAATCTAGAGCTAGCTCAG
rs175162	REF	GACAGTCCGT	GTACAAGTAATCTAGAGACAGTCCGT
rs175162	ALT	TTGCATCTAG	GTACAAGTAATCTAGATTGCATCTAG
rs175163	REF	GATCATTACG	GTACAAGTAATCTAGAGATCATTACG
rs175163	ALT	CAGTTAGATC	GTACAAGTAATCTAGACAGTTAGATC
rs17594301	REF	TCTCAGAGTG	GTACAAGTAATCTAGATCTCAGAGTG
rs17594301	ALT	ACATCGTGTC	GTACAAGTAATCTAGAACATCGTGTC
rs17615706	REF	CGTGCTAAGT	GTACAAGTAATCTAGACGTGCTAAGT
rs17615706	ALT	ACTGAGTCGA	GTACAAGTAATCTAGAACTGAGTCGA
rs17635446	REF	CGTCATTCAG	GTACAAGTAATCTAGACGTCATTCAG
rs17635446	ALT	GGATACGTCT	GTACAAGTAATCTAGAGGATACGTCT
rs17642004	REF	CATAGCGTCT	GTACAAGTAATCTAGACATAGCGTCT
rs17642004	ALT	TTGTGACCAG	GTACAAGTAATCTAGATTGTGACCAG
rs17652394	REF	GATTATCTGC	GTACAAGTAATCTAGAGATTATCTGC
rs17652394	ALT	ACTAGTCGGC	GTACAAGTAATCTAGAACTAGTCGGC
rs17691983	ALT	TGCTGCCGAA	GTACAAGTAATCTAGATGCTGCCGAA
rs17691983	REF	TTGCAGCGAT	GTACAAGTAATCTAGATTGCAGCGAT
rs17693282	REF	ATCCTATGAG	GTACAAGTAATCTAGAATCCTATGAG
rs17693282	ALT	AAGTCGTATC	GTACAAGTAATCTAGAAAGTCGTATC
rs17706748	ALT	GTCGCGTCAA	GTACAAGTAATCTAGAGTCGCGTCAA
rs17706748	REF	TACTGCATGC	GTACAAGTAATCTAGATACTGCATGC
rs17707219	REF	TTATCAGACG	GTACAAGTAATCTAGATTATCAGACG
rs17707219	ALT	CCTGCAATGG	GTACAAGTAATCTAGACCTGCAATGG
rs1771449	REF	TGAGCTTCAA	GTACAAGTAATCTAGATGAGCTTCAA
rs1771449	ALT	TCGATGCGCA	GTACAAGTAATCTAGATCGATGCGCA
rs17726928	REF	TGATCGCACG	GTACAAGTAATCTAGATGATCGCACG
rs17726928	ALT	GTACTAGCTA	GTACAAGTAATCTAGAGTACTAGCTA
rs17734771	REF	CATATCGGAG	GTACAAGTAATCTAGACATATCGGAG
rs17734771	ALT	GTAATGCCTC	GTACAAGTAATCTAGAGTAATGCCTC
rs17775791	REF	ATCAGTCGTT	GTACAAGTAATCTAGAATCAGTCGTT
rs17775791	ALT	GGACTACGTA	GTACAAGTAATCTAGAGGACTACGTA
rs17813447	REF	AGAGCCATGT	GTACAAGTAATCTAGAAGAGCCATGT
rs17813447	ALT	ACGTATTCAG	GTACAAGTAATCTAGAACGTATTCAG
rs1781797	REF	TGTAGAGCAC	GTACAAGTAATCTAGATGTAGAGCAC
rs1781797	ALT	TGTACAGTCG	GTACAAGTAATCTAGATGTACAGTCG
rs17820074	REF	GTACTTGTAC	GTACAAGTAATCTAGAGTACTTGTAC
rs17820074	ALT	CTAGCTGTCA	GTACAAGTAATCTAGACTAGCTGTCA
rs17837497	REF	TCTACAGATG	GTACAAGTAATCTAGATCTACAGATG
rs17837497	ALT	CGCGGTCAAT	GTACAAGTAATCTAGACGCGGTCAAT
rs17879102	REF	GGTATACCAG	GTACAAGTAATCTAGAGGTATACCAG
rs17879102	ALT	CATTATAGGC	GTACAAGTAATCTAGACATTATAGGC
rs17879291	REF	ACTGAGCTTA	GTACAAGTAATCTAGAACTGAGCTTA
rs17879291	ALT	GATTACGCAG	GTACAAGTAATCTAGAGATTACGCAG
rs17879291	REF	ATACCGTGGA	GTACAAGTAATCTAGAATACCGTGGA
rs17879291	ALT	CGCAGTAGTT	GTACAAGTAATCTAGACGCAGTAGTT
rs1792915	REF	GTTGTCATAC	GTACAAGTAATCTAGAGTTGTCATAC
rs1792915	ALT	CATGCTGTGA	GTACAAGTAATCTAGACATGCTGTGA
rs1793997	REF	CGGTAACTGT	GTACAAGTAATCTAGACGGTAACTGT
rs1793997	ALT	AGTGTTACGC	GTACAAGTAATCTAGAAGTGTTACGC
rs1801380	REF	AGCGTACTCT	GTACAAGTAATCTAGAAGCGTACTCT
rs1801380	ALT	TGACACTCGT	GTACAAGTAATCTAGATGACACTCGT
rs181410582	REF	CTCTGAGATA	GTACAAGTAATCTAGACTCTGAGATA
rs181410582	ALT	CTCGGAGTCA	GTACAAGTAATCTAGACTCGGAGTCA
rs181644066	REF	GGACTCATCT	GTACAAGTAATCTAGAGGACTCATCT
rs181644066	ALT	GCGATGCTTA	GTACAAGTAATCTAGAGCGATGCTTA
rs1817073	REF	GTGTATCCTA	GTACAAGTAATCTAGAGTGTATCCTA
rs1817073	ALT	ACGTTAGTTC	GTACAAGTAATCTAGAACGTTAGTTC
rs183084071	REF	TCTAGCGTAA	GTACAAGTAATCTAGATCTAGCGTAA
rs183084071	ALT	GTTATCGCAT	GTACAAGTAATCTAGAGTTATCGCAT
rs1838777	REF	GGTCAACTTG	GTACAAGTAATCTAGAGGTCAACTTG
rs1838777	ALT	AGCTTGTTAC	GTACAAGTAATCTAGAAGCTTGTTAC
rs184027717	REF	GCGTAACATT	GTACAAGTAATCTAGAGCGTAACATT
rs184027717	ALT	TCGAGAGTCC	GTACAAGTAATCTAGATCGAGAGTCC
rs184864247	REF	ACAGATGGCT	GTACAAGTAATCTAGAACAGATGGCT
rs184864247	ALT	CTATGAGCGA	GTACAAGTAATCTAGACTATGAGCGA
rs184927043	REF	TATCACTGGT	GTACAAGTAATCTAGATATCACTGGT
rs184927043	ALT	TATGACTCAG	GTACAAGTAATCTAGATATGACTCAG
rs1861264	REF	TCGGATCTGA	GTACAAGTAATCTAGATCGGATCTGA
rs1861264	ALT	ATCTGTTAGC	GTACAAGTAATCTAGAATCTGTTAGC
rs1862479	REF	GACCTATCGG	GTACAAGTAATCTAGAGACCTATCGG
rs1862479	ALT	CAGTTCAGCT	GTACAAGTAATCTAGACAGTTCAGCT
rs186374315	REF	TCGTAATGAC	GTACAAGTAATCTAGATCGTAATGAC
rs186374315	ALT	ATCGCCTGAG	GTACAAGTAATCTAGAATCGCCTGAG
rs1864181	REF	GACTACTGAT	GTACAAGTAATCTAGAGACTACTGAT
rs1864181	ALT	GCAGTTACCT	GTACAAGTAATCTAGAGCAGTTACCT
rs1864182	REF	GTGAGCCTAC	GTACAAGTAATCTAGAGTGAGCCTAC
rs1864182	ALT	ACCATGCGTT	GTACAAGTAATCTAGAACCATGCGTT
rs1864183	REF	GTTAGTACCG	GTACAAGTAATCTAGAGTTAGTACCG
rs1864183	ALT	GTACATGGCA	GTACAAGTAATCTAGAGTACATGGCA
rs1867923	REF	CCGCTAATGT	GTACAAGTAATCTAGACCGCTAATGT
rs1867923	ALT	GCTCAGATTC	GTACAAGTAATCTAGAGCTCAGATTC
rs187102874	REF	ATCCGTAGGA	GTACAAGTAATCTAGAATCCGTAGGA
rs187102874	ALT	CTAAGTCCTG	GTACAAGTAATCTAGACTAAGTCCTG
rs187116045	REF	CGTTGATACT	GTACAAGTAATCTAGACGTTGATACT
rs187116045	ALT	GATACCGTCT	GTACAAGTAATCTAGAGATACCGTCT
rs187116045	REF	TGCAGGCTTA	GTACAAGTAATCTAGATGCAGGCTTA
rs187116045	ALT	AATGGCTTCG	GTACAAGTAATCTAGAAATGGCTTCG
rs187459	REF	TAGAGCAGTC	GTACAAGTAATCTAGATAGAGCAGTC
rs187459	ALT	TGCATATTGC	GTACAAGTAATCTAGATGCATATTGC
rs1879235	REF	GTTCAGAGCC	GTACAAGTAATCTAGAGTTCAGAGCC
rs1879235	ALT	ATCTGGTCAC	GTACAAGTAATCTAGAATCTGGTCAC
rs188153509	REF	ATCAAGTCTG	GTACAAGTAATCTAGAATCAAGTCTG
rs188153509	ALT	CCTGCGAAGT	GTACAAGTAATCTAGACCTGCGAAGT
rs1885622	REF	ACCGTGAAGT	GTACAAGTAATCTAGAACCGTGAAGT
rs1885622	ALT	TCGATCGAGT	GTACAAGTAATCTAGATCGATCGAGT
rs188748297	REF	ACTATTCGGC	GTACAAGTAATCTAGAACTATTCGGC
rs188748297	ALT	AGCGTCTATC	GTACAAGTAATCTAGAAGCGTCTATC
rs1890303	REF	TGAGTGCTAC	GTACAAGTAATCTAGATGAGTGCTAC
rs1890303	ALT	GTTATCGGCA	GTACAAGTAATCTAGAGTTATCGGCA
rs189476867	REF	TTCTAGGTAC	GTACAAGTAATCTAGATTCTAGGTAC
rs189476867	ALT	TGTGCACTCA	GTACAAGTAATCTAGATGTGCACTCA
rs190033972	REF	TTAGTCCGAC	GTACAAGTAATCTAGATTAGTCCGAC
rs190033972	ALT	CTAACTTGTG	GTACAAGTAATCTAGACTAACTTGTG
rs19039	REF	GACGCTACGT	GTACAAGTAATCTAGAGACGCTACGT
rs19039	ALT	ATACTGTCGA	GTACAAGTAATCTAGAATACTGTCGA
rs191230191	REF	ACCTGGAGTT	GTACAAGTAATCTAGAACCTGGAGTT
rs191230191	ALT	GACTTGCTAT	GTACAAGTAATCTAGAGACTTGCTAT
rs191701229	REF	TCTACACGGT	GTACAAGTAATCTAGATCTACACGGT
rs191701229	ALT	GGTAACTCAT	GTACAAGTAATCTAGAGGTAACTCAT
rs192156380	REF	CGCTTCAGAT	GTACAAGTAATCTAGACGCTTCAGAT
rs192156380	ALT	GGCATCATTA	GTACAAGTAATCTAGAGGCATCATTA
rs193068609	REF	CAGGAGTCTC	GTACAAGTAATCTAGACAGGAGTCTC
rs193068609	ALT	CGCAATGTTC	GTACAAGTAATCTAGACGCAATGTTC
rs1932321	REF	TACTCACGGT	GTACAAGTAATCTAGATACTCACGGT
rs1932321	ALT	CTCTCAGGAT	GTACAAGTAATCTAGACTCTCAGGAT
rs1937235	REF	CGATGGCAAT	GTACAAGTAATCTAGACGATGGCAAT
rs1937235	ALT	CGCGAGTTCA	GTACAAGTAATCTAGACGCGAGTTCA
rs1945225	REF	GCAGTGAATC	GTACAAGTAATCTAGAGCAGTGAATC
rs1945225	ALT	CTTGCACGTA	GTACAAGTAATCTAGACTTGCACGTA
rs1945226	REF	CTAGTTCGAT	GTACAAGTAATCTAGACTAGTTCGAT
rs1945226	ALT	GAAGCGTTCA	GTACAAGTAATCTAGAGAAGCGTTCA
rs1945227	REF	GTCATTGACT	GTACAAGTAATCTAGAGTCATTGACT
rs1945227	ALT	TCTGAAGCGA	GTACAAGTAATCTAGATCTGAAGCGA
rs1945228	REF	TTCGAGACAT	GTACAAGTAATCTAGATTCGAGACAT
rs1945228	ALT	GCTTGCGATA	GTACAAGTAATCTAGAGCTTGCGATA
rs1947384	REF	TGGCAACTGC	GTACAAGTAATCTAGATGGCAACTGC
rs1947384	ALT	ATCATCGGAT	GTACAAGTAATCTAGAATCATCGGAT
rs1951459	REF	CGTACTAGGC	GTACAAGTAATCTAGACGTACTAGGC
rs1951459	ALT	CTGATCTGAA	GTACAAGTAATCTAGACTGATCTGAA
rs1956210	REF	GACTATGCCT	GTACAAGTAATCTAGAGACTATGCCT
rs1956210	ALT	GCTGAAGCTT	GTACAAGTAATCTAGAGCTGAAGCTT
rs1956455	ALT	CAGCTGAGTC	GTACAAGTAATCTAGACAGCTGAGTC
rs1956455	REF	CCTAAGCGTT	GTACAAGTAATCTAGACCTAAGCGTT
rs1969211	REF	TGGCGACAAT	GTACAAGTAATCTAGATGGCGACAAT
rs1969211	ALT	GTACAGTTCA	GTACAAGTAATCTAGAGTACAGTTCA
rs1970197	REF	TAGATCCAGG	GTACAAGTAATCTAGATAGATCCAGG
rs1970197	ALT	GCTAGTACTC	GTACAAGTAATCTAGAGCTAGTACTC
rs1974653	REF	CCGTAGATTC	GTACAAGTAATCTAGACCGTAGATTC
rs1974653	ALT	TTCACGGCAT	GTACAAGTAATCTAGATTCACGGCAT
rs199436	REF	AAGTTCGTGC	GTACAAGTAATCTAGAAAGTTCGTGC
rs199436	ALT	CAGTCTTACG	GTACAAGTAATCTAGACAGTCTTACG
rs199442	REF	AGGATCCGTC	GTACAAGTAATCTAGAAGGATCCGTC
rs199442	ALT	TATCTACGTG	GTACAAGTAATCTAGATATCTACGTG
rs199454	REF	GACATGCTGT	GTACAAGTAATCTAGAGACATGCTGT
rs199454	ALT	GGCTAGCATA	GTACAAGTAATCTAGAGGCTAGCATA
rs199536	REF	ACGTGCTGCA	GTACAAGTAATCTAGAACGTGCTGCA
rs199536	ALT	CTGGCTAAGT	GTACAAGTAATCTAGACTGGCTAAGT
rs199961659	REF	CATACGTCGT	GTACAAGTAATCTAGACATACGTCGT
rs199961659	ALT	ATTGACGAGC	GTACAAGTAATCTAGAATTGACGAGC
rs2000014	REF	GTGTATTACC	GTACAAGTAATCTAGAGTGTATTACC
rs2000014	ALT	TAAGACTGCG	GTACAAGTAATCTAGATAAGACTGCG
rs2004304	REF	ACGTGTAGTC	GTACAAGTAATCTAGAACGTGTAGTC
rs2004304	ALT	GCCAGATATG	GTACAAGTAATCTAGAGCCAGATATG
rs200553805	REF	TTCAAGAGCG	GTACAAGTAATCTAGATTCAAGAGCG
rs200553805	ALT	AGTATGCTCG	GTACAAGTAATCTAGAAGTATGCTCG
rs2018115	REF	GAACTGCTTC	GTACAAGTAATCTAGAGAACTGCTTC
rs2018115	ALT	AAGCTGCTGA	GTACAAGTAATCTAGAAAGCTGCTGA
rs2022160	REF	TTGACCACGG	GTACAAGTAATCTAGATTGACCACGG
rs2022160	ALT	GTCATGACAT	GTACAAGTAATCTAGAGTCATGACAT
rs2026853	REF	CCTATAGCTG	GTACAAGTAATCTAGACCTATAGCTG
rs2026853	ALT	ATCTCAGCGG	GTACAAGTAATCTAGAATCTCAGCGG
rs2026998	REF	CTCGGTACAT	GTACAAGTAATCTAGACTCGGTACAT
rs2026998	ALT	CCTGATTCAG	GTACAAGTAATCTAGACCTGATTCAG
rs206157	ALT	TAGTATCGCT	GTACAAGTAATCTAGATAGTATCGCT
rs206157	REF	CACGTCGTTA	GTACAAGTAATCTAGACACGTCGTTA
rs2064521	REF	CAAGTAGTCG	GTACAAGTAATCTAGACAAGTAGTCG
rs2064521	ALT	GACTTAGATC	GTACAAGTAATCTAGAGACTTAGATC
rs2064524	REF	CGGATCCATT	GTACAAGTAATCTAGACGGATCCATT
rs2064524	ALT	AGCCTGCTTA	GTACAAGTAATCTAGAAGCCTGCTTA
rs2066275	REF	CATGAGTCAT	GTACAAGTAATCTAGACATGAGTCAT
rs2066275	ALT	ATGTCTTACG	GTACAAGTAATCTAGAATGTCTTACG
rs2072803	REF	TCCATGGAGT	GTACAAGTAATCTAGATCCATGGAGT
rs2072803	ALT	TACTGGTCAA	GTACAAGTAATCTAGATACTGGTCAA
rs2073529	ALT	AATGAGGTCC	GTACAAGTAATCTAGAAATGAGGTCC
rs2073529	REF	AAGTGCATTC	GTACAAGTAATCTAGAAAGTGCATTC
rs2073530	REF	ATCTCTGCAG	GTACAAGTAATCTAGAATCTCTGCAG
rs2073530	ALT	GTCGCAACGT	GTACAAGTAATCTAGAGTCGCAACGT
rs2073531	REF	CGTGCATTCA	GTACAAGTAATCTAGACGTGCATTCA
rs2073531	ALT	GACTACTAGT	GTACAAGTAATCTAGAGACTACTAGT
rs2083958	REF	ACTGAGTCCG	GTACAAGTAATCTAGAACTGAGTCCG
rs2083958	ALT	ATATGCTCTG	GTACAAGTAATCTAGAATATGCTCTG
rs2108269	REF	CGGACTCTGA	GTACAAGTAATCTAGACGGACTCTGA
rs2108269	ALT	TACCTCGATG	GTACAAGTAATCTAGATACCTCGATG
rs2116897	REF	GCCATCATGG	GTACAAGTAATCTAGAGCCATCATGG
rs2116897	ALT	AGAGTGACCT	GTACAAGTAATCTAGAAGAGTGACCT
rs2116898	REF	CTGAGCATTC	GTACAAGTAATCTAGACTGAGCATTC
rs2116898	ALT	AACTTGTCTG	GTACAAGTAATCTAGAAACTTGTCTG
rs2116899	REF	ATGCGGTCAA	GTACAAGTAATCTAGAATGCGGTCAA
rs2116899	ALT	GTACACGTGA	GTACAAGTAATCTAGAGTACACGTGA
rs2119028	REF	GTCTCAATGG	GTACAAGTAATCTAGAGTCTCAATGG
rs2119028	ALT	TGGCAACTGA	GTACAAGTAATCTAGATGGCAACTGA
rs2119028	REF	AGCACTGTTC	GTACAAGTAATCTAGAAGCACTGTTC
rs2119028	ALT	GATTCATGCG	GTACAAGTAATCTAGAGATTCATGCG
rs2121397	REF	AACTAGTGGC	GTACAAGTAATCTAGAAACTAGTGGC
rs2121397	ALT	AACGCTGTAG	GTACAAGTAATCTAGAAACGCTGTAG
rs2125358	REF	TTAGTCCTAG	GTACAAGTAATCTAGATTAGTCCTAG
rs2125358	ALT	GCACGAAGTT	GTACAAGTAATCTAGAGCACGAAGTT
rs2130036	REF	TGCGTACCTA	GTACAAGTAATCTAGATGCGTACCTA
rs2130036	ALT	AGTCTAGCTC	GTACAAGTAATCTAGAAGTCTAGCTC
rs2160406	REF	TGATATCGCA	GTACAAGTAATCTAGATGATATCGCA
rs2160406	ALT	GAGCCTATTG	GTACAAGTAATCTAGAGAGCCTATTG
rs2165162	REF	GCGATTCTTA	GTACAAGTAATCTAGAGCGATTCTTA
rs2165162	ALT	ACGTATTGCT	GTACAAGTAATCTAGAACGTATTGCT
rs2165162	REF	CTGGATGAAC	GTACAAGTAATCTAGACTGGATGAAC
rs2165162	ALT	ACTAATGCGT	GTACAAGTAATCTAGAACTAATGCGT
rs2165163	REF	GCTGAATCAT	GTACAAGTAATCTAGAGCTGAATCAT
rs2165163	ALT	CTACTGGATA	GTACAAGTAATCTAGACTACTGGATA
rs2165163	REF	ACAACGTGTG	GTACAAGTAATCTAGAACAACGTGTG
rs2165163	ALT	TAGACTGTCA	GTACAAGTAATCTAGATAGACTGTCA
rs2165428	REF	GCATCTGAGT	GTACAAGTAATCTAGAGCATCTGAGT
rs2165428	ALT	ATTCTAGCCG	GTACAAGTAATCTAGAATTCTAGCCG
rs2166631	REF	GCCATTGCAT	GTACAAGTAATCTAGAGCCATTGCAT
rs2166631	ALT	CCAGAGTTGA	GTACAAGTAATCTAGACCAGAGTTGA
rs2170292	REF	AGTTACGCGC	GTACAAGTAATCTAGAAGTTACGCGC
rs2170292	ALT	CGAATCCTGG	GTACAAGTAATCTAGACGAATCCTGG
rs2177796	REF	AGCAGTTCAT	GTACAAGTAATCTAGAAGCAGTTCAT
rs2177796	ALT	CTAGTCTGAC	GTACAAGTAATCTAGACTAGTCTGAC
rs2182123	REF	ATGCGTATCC	GTACAAGTAATCTAGAATGCGTATCC
rs2182123	ALT	CATGCGTTCA	GTACAAGTAATCTAGACATGCGTTCA
rs2182499	REF	ATATGTACCG	GTACAAGTAATCTAGAATATGTACCG
rs2182499	ALT	TGACTGTACG	GTACAAGTAATCTAGATGACTGTACG
rs2185505	REF	AGGTCGTACA	GTACAAGTAATCTAGAAGGTCGTACA
rs2185505	ALT	AGTCCGTGCA	GTACAAGTAATCTAGAAGTCCGTGCA
rs2188127	REF	GCAACTGTCT	GTACAAGTAATCTAGAGCAACTGTCT
rs2188127	ALT	GTATTATCGC	GTACAAGTAATCTAGAGTATTATCGC
rs2197419	REF	GTCAGGTACT	GTACAAGTAATCTAGAGTCAGGTACT
rs2197419	ALT	CGTTATCCAG	GTACAAGTAATCTAGACGTTATCCAG
rs2205585	REF	ATCGCAATGT	GTACAAGTAATCTAGAATCGCAATGT
rs2205585	ALT	GCTCTTGAGA	GTACAAGTAATCTAGAGCTCTTGAGA
rs2223502	REF	TTGACTCAGT	GTACAAGTAATCTAGATTGACTCAGT
rs2223502	ALT	ACGGATCGTA	GTACAAGTAATCTAGAACGGATCGTA
rs2239626	REF	ATGTACATGC	GTACAAGTAATCTAGAATGTACATGC
rs2239626	ALT	ACCATGATGT	GTACAAGTAATCTAGAACCATGATGT
rs2239630	REF	CGTGACATGC	GTACAAGTAATCTAGACGTGACATGC
rs2239630	ALT	GTGTACATCG	GTACAAGTAATCTAGAGTGTACATCG
rs2240804	REF	GCTGACAGTT	GTACAAGTAATCTAGAGCTGACAGTT
rs2240804	ALT	CCATGCGTAT	GTACAAGTAATCTAGACCATGCGTAT
rs2241833	REF	GGCTAATAGC	GTACAAGTAATCTAGAGGCTAATAGC
rs2241833	ALT	CGCTACATGG	GTACAAGTAATCTAGACGCTACATGG
rs2246491	REF	GCCTGCATTA	GTACAAGTAATCTAGAGCCTGCATTA
rs2246491	ALT	TCATCGAGTG	GTACAAGTAATCTAGATCATCGAGTG
rs2247314	REF	GCAAGTCTTC	GTACAAGTAATCTAGAGCAAGTCTTC
rs2247314	ALT	CGTAATGTGC	GTACAAGTAATCTAGACGTAATGTGC
rs2252856	REF	ACGGAGTTCT	GTACAAGTAATCTAGAACGGAGTTCT
rs2252856	ALT	AGAGCGTCTA	GTACAAGTAATCTAGAAGAGCGTCTA
rs2252863	REF	ATCGGATCGC	GTACAAGTAATCTAGAATCGGATCGC
rs2252863	ALT	TCTACTGGTA	GTACAAGTAATCTAGATCTACTGGTA
rs2253981	REF	GTAATCTTCG	GTACAAGTAATCTAGAGTAATCTTCG
rs2253981	ALT	ACGTAGTTCT	GTACAAGTAATCTAGAACGTAGTTCT
rs2268058	REF	AGGTCCTGAT	GTACAAGTAATCTAGAAGGTCCTGAT
rs2268058	ALT	ATCAGTGTCG	GTACAAGTAATCTAGAATCAGTGTCG
rs2268059	REF	TAGTTGCCAG	GTACAAGTAATCTAGATAGTTGCCAG
rs2268059	ALT	TGAACGCGCT	GTACAAGTAATCTAGATGAACGCGCT
rs2268508	ALT	GCTATATCAG	GTACAAGTAATCTAGAGCTATATCAG
rs2268508	REF	TAGCTGAGCA	GTACAAGTAATCTAGATAGCTGAGCA
rs2268513	REF	ACGTTCGATA	GTACAAGTAATCTAGAACGTTCGATA
rs2268513	ALT	TCCGTAAGAG	GTACAAGTAATCTAGATCCGTAAGAG
rs2269387	REF	TATCGTTCAG	GTACAAGTAATCTAGATATCGTTCAG
rs2269387	ALT	TGACCACGTT	GTACAAGTAATCTAGATGACCACGTT
rs2274536	REF	AGTGACTTCA	GTACAAGTAATCTAGAAGTGACTTCA
rs2274536	ALT	CGATTACGGC	GTACAAGTAATCTAGACGATTACGGC
rs2280273	REF	TTCAGATCGC	GTACAAGTAATCTAGATTCAGATCGC
rs2280273	ALT	AACGGCTTGT	GTACAAGTAATCTAGAAACGGCTTGT
rs2280274	REF	TTACGCGACG	GTACAAGTAATCTAGATTACGCGACG
rs2280274	ALT	AGTTCAACTG	GTACAAGTAATCTAGAAGTTCAACTG
rs2284798	REF	TCATAACTGG	GTACAAGTAATCTAGATCATAACTGG
rs2284798	ALT	GCGCTATTAT	GTACAAGTAATCTAGAGCGCTATTAT
rs2286051	REF	TGGCAACATG	GTACAAGTAATCTAGATGGCAACATG
rs2286051	ALT	CTAGTGCTTA	GTACAAGTAATCTAGACTAGTGCTTA
rs2292611	ALT	GGCATTGCAT	GTACAAGTAATCTAGAGGCATTGCAT
rs2292611	REF	TTGTAACGCG	GTACAAGTAATCTAGATTGTAACGCG
rs2294356	REF	TGCGTTACTA	GTACAAGTAATCTAGATGCGTTACTA
rs2294356	ALT	CTAGTCAGTT	GTACAAGTAATCTAGACTAGTCAGTT
rs2297814	ALT	CCGTTATAGT	GTACAAGTAATCTAGACCGTTATAGT
rs2297814	REF	GATCCGATGT	GTACAAGTAATCTAGAGATCCGATGT
rs2297815	REF	CAGTTCTGCA	GTACAAGTAATCTAGACAGTTCTGCA
rs2297815	ALT	CTTCACGGTA	GTACAAGTAATCTAGACTTCACGGTA
rs2297930	REF	CCAGATTCGT	GTACAAGTAATCTAGACCAGATTCGT
rs2297930	ALT	TCAGCCGATT	GTACAAGTAATCTAGATCAGCCGATT
rs2297932	REF	GCATGTGCAT	GTACAAGTAATCTAGAGCATGTGCAT
rs2297932	ALT	GACCATCTTG	GTACAAGTAATCTAGAGACCATCTTG
rs2298601	ALT	CGTTAGAGCT	GTACAAGTAATCTAGACGTTAGAGCT
rs2298601	REF	AACTGTCGCG	GTACAAGTAATCTAGAAACTGTCGCG
rs2298602	REF	GCATTAGCCT	GTACAAGTAATCTAGAGCATTAGCCT
rs2298602	ALT	TCGCGAGATA	GTACAAGTAATCTAGATCGCGAGATA
rs2299569	REF	TTGCTACAGA	GTACAAGTAATCTAGATTGCTACAGA
rs2299569	ALT	GTCATTCTAG	GTACAAGTAATCTAGAGTCATTCTAG
rs2300178	REF	CTCTGAATGT	GTACAAGTAATCTAGACTCTGAATGT
rs2300178	ALT	GATTAGCTCT	GTACAAGTAATCTAGAGATTAGCTCT
rs2302831	REF	CAGTCGCTTA	GTACAAGTAATCTAGACAGTCGCTTA
rs2302831	ALT	ATTCGCCGAG	GTACAAGTAATCTAGAATTCGCCGAG
rs2305198	REF	TCAGAGCTGT	GTACAAGTAATCTAGATCAGAGCTGT
rs2305198	ALT	AGCTACAGGT	GTACAAGTAATCTAGAAGCTACAGGT
rs2305913	REF	GTTGCGCAAT	GTACAAGTAATCTAGAGTTGCGCAAT
rs2305913	ALT	GCTAATCGAT	GTACAAGTAATCTAGAGCTAATCGAT
rs2329844	REF	CACAGGATTG	GTACAAGTAATCTAGACACAGGATTG
rs2329844	ALT	CTGCATGCGA	GTACAAGTAATCTAGACTGCATGCGA
rs2370776	REF	TTGAGTGACC	GTACAAGTAATCTAGATTGAGTGACC
rs2370776	ALT	GGTGATCAAC	GTACAAGTAATCTAGAGGTGATCAAC
rs2374064	REF	TACGGCTATG	GTACAAGTAATCTAGATACGGCTATG
rs2374064	ALT	CGAATGCATG	GTACAAGTAATCTAGACGAATGCATG
rs2379193	REF	GCCTGATACG	GTACAAGTAATCTAGAGCCTGATACG
rs2379193	ALT	GTCAAGCTGT	GTACAAGTAATCTAGAGTCAAGCTGT
rs2393667	ALT	CGACGTACGT	GTACAAGTAATCTAGACGACGTACGT
rs2393667	REF	GTGCGAATCA	GTACAAGTAATCTAGAGTGCGAATCA
rs2394838	REF	GATGCCGTCA	GTACAAGTAATCTAGAGATGCCGTCA
rs2394838	ALT	TCGATCAGAT	GTACAAGTAATCTAGATCGATCAGAT
rs2397	REF	AGTTCGCATG	GTACAAGTAATCTAGAAGTTCGCATG
rs2397	ALT	TATGTGCCAT	GTACAAGTAATCTAGATATGTGCCAT
rs2407153	REF	TACCGATGTC	GTACAAGTAATCTAGATACCGATGTC
rs2407153	ALT	AGCTGTTATC	GTACAAGTAATCTAGAAGCTGTTATC
rs2407156	REF	GGATCATGAC	GTACAAGTAATCTAGAGGATCATGAC
rs2407156	ALT	GTGAACGATC	GTACAAGTAATCTAGAGTGAACGATC
rs2410859	REF	GGTCGTACTA	GTACAAGTAATCTAGAGGTCGTACTA
rs2410859	ALT	ATGCTATGCA	GTACAAGTAATCTAGAATGCTATGCA
rs2423032	REF	TTATACCGTG	GTACAAGTAATCTAGATTATACCGTG
rs2423032	ALT	GATCGTCAGT	GTACAAGTAATCTAGAGATCGTCAGT
rs2423033	REF	GCAGATTGCA	GTACAAGTAATCTAGAGCAGATTGCA
rs2423033	ALT	AGACTGACTT	GTACAAGTAATCTAGAAGACTGACTT
rs2423034	ALT	CGGTAGCTAC	GTACAAGTAATCTAGACGGTAGCTAC
rs2423034	REF	TCACTGTGCA	GTACAAGTAATCTAGATCACTGTGCA
rs2452912	REF	GTGGCACCAT	GTACAAGTAATCTAGAGTGGCACCAT
rs2452912	ALT	GTGATCCAGA	GTACAAGTAATCTAGAGTGATCCAGA
rs2463380	REF	GACTGTACGT	GTACAAGTAATCTAGAGACTGTACGT
rs2463380	ALT	TGCAGAGACT	GTACAAGTAATCTAGATGCAGAGACT
rs2463381	REF	TTACATGGCA	GTACAAGTAATCTAGATTACATGGCA
rs2463381	ALT	AGAATCGCGT	GTACAAGTAATCTAGAAGAATCGCGT
rs2463382	REF	ATACTGCTGA	GTACAAGTAATCTAGAATACTGCTGA
rs2463382	ALT	TCGAATCTGT	GTACAAGTAATCTAGATCGAATCTGT
rs2479427	REF	CTGGTATCCA	GTACAAGTAATCTAGACTGGTATCCA
rs2479427	ALT	AGGCTACTAT	GTACAAGTAATCTAGAAGGCTACTAT
rs248677	REF	TCCAGACTTG	GTACAAGTAATCTAGATCCAGACTTG
rs248677	ALT	TAGCTTACCG	GTACAAGTAATCTAGATAGCTTACCG
rs2497378	REF	CGGCATTCAT	GTACAAGTAATCTAGACGGCATTCAT
rs2497378	ALT	ATCTATGTCG	GTACAAGTAATCTAGAATCTATGTCG
rs2507359	REF	ATTACCTGAG	GTACAAGTAATCTAGAATTACCTGAG
rs2507359	ALT	GGCGTCACTA	GTACAAGTAATCTAGAGGCGTCACTA
rs2509907	REF	CATTCAGGTG	GTACAAGTAATCTAGACATTCAGGTG
rs2509907	ALT	GTCTATACAG	GTACAAGTAATCTAGAGTCTATACAG
rs2517890	ALT	AACGTTACTG	GTACAAGTAATCTAGAAACGTTACTG
rs2517890	REF	CTAGTGCGAT	GTACAAGTAATCTAGACTAGTGCGAT
rs2522404	ALT	GGCGAATCTC	GTACAAGTAATCTAGAGGCGAATCTC
rs2522404	REF	GAAGTCCTAG	GTACAAGTAATCTAGAGAAGTCCTAG
rs2522412	ALT	TCCAGTGATA	GTACAAGTAATCTAGATCCAGTGATA
rs2522412	REF	TGGCTACGAC	GTACAAGTAATCTAGATGGCTACGAC
rs2523774	REF	TAGTAACTCG	GTACAAGTAATCTAGATAGTAACTCG
rs2523774	ALT	GTCGTATACA	GTACAAGTAATCTAGAGTCGTATACA
rs2523792	REF	GAGTACCTAT	GTACAAGTAATCTAGAGAGTACCTAT
rs2523792	ALT	CATTCAGGAG	GTACAAGTAATCTAGACATTCAGGAG
rs2523793	REF	TCGAATGCTA	GTACAAGTAATCTAGATCGAATGCTA
rs2523793	ALT	GCATTATCGA	GTACAAGTAATCTAGAGCATTATCGA
rs2529	ALT	TTCAGATCGA	GTACAAGTAATCTAGATTCAGATCGA
rs2529	REF	GACGTATACT	GTACAAGTAATCTAGAGACGTATACT
rs2532920	REF	CGTATCTATG	GTACAAGTAATCTAGACGTATCTATG
rs2532920	ALT	CTATTACAGG	GTACAAGTAATCTAGACTATTACAGG
rs2532935	REF	CCTGTAGATC	GTACAAGTAATCTAGACCTGTAGATC
rs2532935	ALT	GTCAGTGATC	GTACAAGTAATCTAGAGTCAGTGATC
rs2532936	REF	CGGTCTGCAA	GTACAAGTAATCTAGACGGTCTGCAA
rs2532936	ALT	CTACTGGACT	GTACAAGTAATCTAGACTACTGGACT
rs2532938	REF	GAACGCGTTC	GTACAAGTAATCTAGAGAACGCGTTC
rs2532938	ALT	TTCACGTAGC	GTACAAGTAATCTAGATTCACGTAGC
rs2532939	REF	GCTCATGTGA	GTACAAGTAATCTAGAGCTCATGTGA
rs2532939	ALT	AGTACACGTT	GTACAAGTAATCTAGAAGTACACGTT
rs2548985	ALT	AAGTCGACTG	GTACAAGTAATCTAGAAAGTCGACTG
rs2548985	REF	TGAGACACTT	GTACAAGTAATCTAGATGAGACACTT
rs256013	REF	CATCAATGTG	GTACAAGTAATCTAGACATCAATGTG
rs256013	ALT	AGTGCGTAAC	GTACAAGTAATCTAGAAGTGCGTAAC
rs2579145	REF	GCAGCTGTTA	GTACAAGTAATCTAGAGCAGCTGTTA
rs2579145	ALT	ATGATAGCGC	GTACAAGTAATCTAGAATGATAGCGC
rs2579146	REF	TTAGGCGACC	GTACAAGTAATCTAGATTAGGCGACC
rs2579146	ALT	TGTGTCATAC	GTACAAGTAATCTAGATGTGTCATAC
rs2579151	REF	TGTGAATCCA	GTACAAGTAATCTAGATGTGAATCCA
rs2579151	ALT	CTGTATACGC	GTACAAGTAATCTAGACTGTATACGC
rs2592828	REF	GACATGGATC	GTACAAGTAATCTAGAGACATGGATC
rs2592828	ALT	TACGTTCAAG	GTACAAGTAATCTAGATACGTTCAAG
rs259971	REF	TCTGTAGCTA	GTACAAGTAATCTAGATCTGTAGCTA
rs259971	ALT	CTCAAGTGGC	GTACAAGTAATCTAGACTCAAGTGGC
rs260502	ALT	ACCGAGTCTG	GTACAAGTAATCTAGAACCGAGTCTG
rs260502	REF	CAGCTGTCTA	GTACAAGTAATCTAGACAGCTGTCTA
rs261288	REF	ATCTCGATGG	GTACAAGTAATCTAGAATCTCGATGG
rs261288	ALT	GAGCAGATCT	GTACAAGTAATCTAGAGAGCAGATCT
rs2650794	REF	CATTGCTTAG	GTACAAGTAATCTAGACATTGCTTAG
rs2650794	ALT	CGTCATGTAT	GTACAAGTAATCTAGACGTCATGTAT
rs2650830	REF	GATCTACGTT	GTACAAGTAATCTAGAGATCTACGTT
rs2650830	ALT	CTTGATTACG	GTACAAGTAATCTAGACTTGATTACG
rs2705038	REF	GCAAGTGCAT	GTACAAGTAATCTAGAGCAAGTGCAT
rs2705038	ALT	GACTCGCGTA	GTACAAGTAATCTAGAGACTCGCGTA
rs2705040	REF	CGATCTATGT	GTACAAGTAATCTAGACGATCTATGT
rs2705040	ALT	AGGCTGATAC	GTACAAGTAATCTAGAAGGCTGATAC
rs2705041	REF	TTGACGACGC	GTACAAGTAATCTAGATTGACGACGC
rs2705041	ALT	CTAGGTCATC	GTACAAGTAATCTAGACTAGGTCATC
rs2720476	REF	CACGGATGCT	GTACAAGTAATCTAGACACGGATGCT
rs2720476	ALT	TGGCACTCAG	GTACAAGTAATCTAGATGGCACTCAG
rs2733578	REF	ATGGTCTACT	GTACAAGTAATCTAGAATGGTCTACT
rs2733578	ALT	GCTATTATGC	GTACAAGTAATCTAGAGCTATTATGC
rs2733578	REF	ACTGTTCGTA	GTACAAGTAATCTAGAACTGTTCGTA
rs2733578	ALT	TGAATCTCGA	GTACAAGTAATCTAGATGAATCTCGA
rs2733581	REF	ATTATGCGCG	GTACAAGTAATCTAGAATTATGCGCG
rs2733581	ALT	ATAGCGGTCA	GTACAAGTAATCTAGAATAGCGGTCA
rs2733581	REF	GCGTCTAATG	GTACAAGTAATCTAGAGCGTCTAATG
rs2733581	ALT	CTAGTACCGT	GTACAAGTAATCTAGACTAGTACCGT
rs2735011	REF	CATATGCGTC	GTACAAGTAATCTAGACATATGCGTC
rs2735011	ALT	GGAGTCATTC	GTACAAGTAATCTAGAGGAGTCATTC
rs2735014	REF	TCGTGTACGA	GTACAAGTAATCTAGATCGTGTACGA
rs2735014	ALT	ATCAGGTGCA	GTACAAGTAATCTAGAATCAGGTGCA
rs2735015	REF	CTAAGCGTAG	GTACAAGTAATCTAGACTAAGCGTAG
rs2735015	ALT	GTGCTCAAGT	GTACAAGTAATCTAGAGTGCTCAAGT
rs2738454	REF	TTAGCATGCC	GTACAAGTAATCTAGATTAGCATGCC
rs2738454	ALT	CAGTTGCAGA	GTACAAGTAATCTAGACAGTTGCAGA
rs2738455	REF	TACCGAGTGT	GTACAAGTAATCTAGATACCGAGTGT
rs2738455	ALT	GTACTGAAGC	GTACAAGTAATCTAGAGTACTGAAGC
rs2738457	REF	GCTCAGTATC	GTACAAGTAATCTAGAGCTCAGTATC
rs2738457	ALT	GGTACTTACA	GTACAAGTAATCTAGAGGTACTTACA
rs2757039	REF	TCACGATCGG	GTACAAGTAATCTAGATCACGATCGG
rs2757039	ALT	TGGTACGATC	GTACAAGTAATCTAGATGGTACGATC
rs2794954	REF	TAAGCCGTAT	GTACAAGTAATCTAGATAAGCCGTAT
rs2794954	ALT	CAGTTCGCAT	GTACAAGTAATCTAGACAGTTCGCAT
rs2801822	REF	AGCGAAGTTC	GTACAAGTAATCTAGAAGCGAAGTTC
rs2801822	ALT	ATTCGCCAGT	GTACAAGTAATCTAGAATTCGCCAGT
rs2812430	REF	CACTACGTGG	GTACAAGTAATCTAGACACTACGTGG
rs2812430	ALT	CAACGTGGAT	GTACAAGTAATCTAGACAACGTGGAT
rs2823511	REF	CGCTGATATG	GTACAAGTAATCTAGACGCTGATATG
rs2823511	ALT	AGCGTAGCTA	GTACAAGTAATCTAGAAGCGTAGCTA
rs283247	REF	ATCAGACTGT	GTACAAGTAATCTAGAATCAGACTGT
rs283247	ALT	TAGTTCTCGA	GTACAAGTAATCTAGATAGTTCTCGA
rs2835296	REF	GCAGTTGATC	GTACAAGTAATCTAGAGCAGTTGATC
rs2835296	ALT	AACGCGGATT	GTACAAGTAATCTAGAAACGCGGATT
rs28362163	REF	CGTACCTGAT	GTACAAGTAATCTAGACGTACCTGAT
rs28362163	ALT	CTTATCGGTA	GTACAAGTAATCTAGACTTATCGGTA
rs28362606	ALT	TTGTACATCG	GTACAAGTAATCTAGATTGTACATCG
rs28362606	REF	TCGTACAGTT	GTACAAGTAATCTAGATCGTACAGTT
rs28362929	REF	TCCATTAGGC	GTACAAGTAATCTAGATCCATTAGGC
rs28362929	ALT	TATTACGGCA	GTACAAGTAATCTAGATATTACGGCA
rs28376974	REF	ACGTTACCGT	GTACAAGTAATCTAGAACGTTACCGT
rs28376974	ALT	GCTGTCAGAC	GTACAAGTAATCTAGAGCTGTCAGAC
rs28378157	ALT	AGGCATTATC	GTACAAGTAATCTAGAAGGCATTATC
rs28378157	REF	GCATTGAGCT	GTACAAGTAATCTAGAGCATTGAGCT
rs2838622	REF	GCCTATACTG	GTACAAGTAATCTAGAGCCTATACTG
rs2838622	ALT	TGCCTGAATC	GTACAAGTAATCTAGATGCCTGAATC
rs28394820	REF	ATACGCTTGC	GTACAAGTAATCTAGAATACGCTTGC
rs28394820	ALT	GCTTCAGTAT	GTACAAGTAATCTAGAGCTTCAGTAT
rs28416420	REF	TTAGACCGCG	GTACAAGTAATCTAGATTAGACCGCG
rs28416420	ALT	ACTGTACGTG	GTACAAGTAATCTAGAACTGTACGTG
rs28448690	REF	TGGCAACTCT	GTACAAGTAATCTAGATGGCAACTCT
rs28448690	ALT	CGATAGCGCT	GTACAAGTAATCTAGACGATAGCGCT
rs28449411	REF	CAGTTGAGCA	GTACAAGTAATCTAGACAGTTGAGCA
rs28449411	ALT	GAGACTGTCC	GTACAAGTAATCTAGAGAGACTGTCC
rs28469763	REF	TACGGATGTC	GTACAAGTAATCTAGATACGGATGTC
rs28469763	ALT	AGGTCGATCT	GTACAAGTAATCTAGAAGGTCGATCT
rs28472677	REF	TGACGCATCT	GTACAAGTAATCTAGATGACGCATCT
rs28472677	ALT	CTACTTGACG	GTACAAGTAATCTAGACTACTTGACG
rs28514951	REF	CCTGTCGTAA	GTACAAGTAATCTAGACCTGTCGTAA
rs28514951	ALT	TCGAGACTGC	GTACAAGTAATCTAGATCGAGACTGC
rs28525309	REF	ATGGCGTACT	GTACAAGTAATCTAGAATGGCGTACT
rs28525309	ALT	GTACGTCATT	GTACAAGTAATCTAGAGTACGTCATT
rs28528240	REF	CTATTACGGT	GTACAAGTAATCTAGACTATTACGGT
rs28528240	ALT	ACCTGTCGAT	GTACAAGTAATCTAGAACCTGTCGAT
rs28537641	REF	TCTAACTAGG	GTACAAGTAATCTAGATCTAACTAGG
rs28537641	ALT	CTAGTTCGCA	GTACAAGTAATCTAGACTAGTTCGCA
rs2854908	REF	TGGACAAGCT	GTACAAGTAATCTAGATGGACAAGCT
rs2854908	ALT	ACTTCAGATG	GTACAAGTAATCTAGAACTTCAGATG
rs28559613	REF	CAGCTTGTGA	GTACAAGTAATCTAGACAGCTTGTGA
rs28559613	ALT	ATTGATCGAC	GTACAAGTAATCTAGAATTGATCGAC
rs28573959	REF	GATACAGTCT	GTACAAGTAATCTAGAGATACAGTCT
rs28573959	ALT	TTCATCGAGA	GTACAAGTAATCTAGATTCATCGAGA
rs28573959	REF	CGAGCTACGT	GTACAAGTAATCTAGACGAGCTACGT
rs28573959	ALT	TCGTGATGAC	GTACAAGTAATCTAGATCGTGATGAC
rs28594879	REF	GTGATCGAAC	GTACAAGTAATCTAGAGTGATCGAAC
rs28594879	ALT	ACCGTTGATT	GTACAAGTAATCTAGAACCGTTGATT
rs2862794	ALT	TAGCGCCATG	GTACAAGTAATCTAGATAGCGCCATG
rs2862794	REF	GGCTCTCAAG	GTACAAGTAATCTAGAGGCTCTCAAG
rs2862797	REF	TGTTAGCTAC	GTACAAGTAATCTAGATGTTAGCTAC
rs2862797	ALT	CTAATGAGCT	GTACAAGTAATCTAGACTAATGAGCT
rs2862798	REF	TCTGCAGAAG	GTACAAGTAATCTAGATCTGCAGAAG
rs2862798	ALT	GAGTTCTGCA	GTACAAGTAATCTAGAGAGTTCTGCA
rs28679645	REF	TCGTAGACAG	GTACAAGTAATCTAGATCGTAGACAG
rs28679645	ALT	GCATGTGCAC	GTACAAGTAATCTAGAGCATGTGCAC
rs28698395	REF	GTTGATCACG	GTACAAGTAATCTAGAGTTGATCACG
rs28698395	ALT	CGGCTGACAT	GTACAAGTAATCTAGACGGCTGACAT
rs28705856	REF	GGTCTTACGA	GTACAAGTAATCTAGAGGTCTTACGA
rs28705856	ALT	TGTACTCAGT	GTACAAGTAATCTAGATGTACTCAGT
rs2871447	REF	CTGGCATGAC	GTACAAGTAATCTAGACTGGCATGAC
rs2871447	ALT	CCACTGGATT	GTACAAGTAATCTAGACCACTGGATT
rs28714503	REF	TCGGCATAGA	GTACAAGTAATCTAGATCGGCATAGA
rs28714503	ALT	TTCGGACGAC	GTACAAGTAATCTAGATTCGGACGAC
rs28733880	REF	GTTACTGCGA	GTACAAGTAATCTAGAGTTACTGCGA
rs28733880	ALT	CATCAGGCGT	GTACAAGTAATCTAGACATCAGGCGT
rs28760527	REF	GCATAGATGC	GTACAAGTAATCTAGAGCATAGATGC
rs28760527	ALT	TTAGACGACG	GTACAAGTAATCTAGATTAGACGACG
rs28798743	REF	TGAACTCGTC	GTACAAGTAATCTAGATGAACTCGTC
rs28798743	ALT	AACTCGATGT	GTACAAGTAATCTAGAAACTCGATGT
rs2886927	ALT	GTCGGTACAC	GTACAAGTAATCTAGAGTCGGTACAC
rs2886927	REF	CTGACTTAGG	GTACAAGTAATCTAGACTGACTTAGG
rs28879694	ALT	TGCACAGTCT	GTACAAGTAATCTAGATGCACAGTCT
rs28879694	REF	GTCGCATATC	GTACAAGTAATCTAGAGTCGCATATC
rs2890103	REF	GAATGCGCTT	GTACAAGTAATCTAGAGAATGCGCTT
rs2890103	ALT	ATGTACGCAG	GTACAAGTAATCTAGAATGTACGCAG
rs2890104	REF	GACTGCTTCA	GTACAAGTAATCTAGAGACTGCTTCA
rs2890104	ALT	ATTCATAGGC	GTACAAGTAATCTAGAATTCATAGGC
rs2890105	REF	CTGACCTGGA	GTACAAGTAATCTAGACTGACCTGGA
rs2890105	ALT	CGCACTAGTT	GTACAAGTAATCTAGACGCACTAGTT
rs2894423	ALT	TGTGACATCG	GTACAAGTAATCTAGATGTGACATCG
rs2894423	REF	TACTCGTGAG	GTACAAGTAATCTAGATACTCGTGAG
rs2902328	REF	CCTGACGAGT	GTACAAGTAATCTAGACCTGACGAGT
rs2902328	ALT	GACGCTGATA	GTACAAGTAATCTAGAGACGCTGATA
rs2904707	REF	TATGCAACGT	GTACAAGTAATCTAGATATGCAACGT
rs2904707	ALT	ATTAGTGACC	GTACAAGTAATCTAGAATTAGTGACC
rs290509	REF	GGTCATAACT	GTACAAGTAATCTAGAGGTCATAACT
rs290509	ALT	AGACGCTGAT	GTACAAGTAATCTAGAAGACGCTGAT
rs291228	REF	CTACTTGAGT	GTACAAGTAATCTAGACTACTTGAGT
rs291228	ALT	CGCGTCAATG	GTACAAGTAATCTAGACGCGTCAATG
rs2947076	REF	CTGGCACAGT	GTACAAGTAATCTAGACTGGCACAGT
rs2947076	ALT	CCGCATGAGT	GTACAAGTAATCTAGACCGCATGAGT
rs2992056	REF	GCGATACGTC	GTACAAGTAATCTAGAGCGATACGTC
rs2992056	ALT	GTTGTATCAC	GTACAAGTAATCTAGAGTTGTATCAC
rs2992058	REF	ACTGGAGATC	GTACAAGTAATCTAGAACTGGAGATC
rs2992058	ALT	CTAGGTCGCA	GTACAAGTAATCTAGACTAGGTCGCA
rs3003213	REF	CGATTGCTTA	GTACAAGTAATCTAGACGATTGCTTA
rs3003213	ALT	GAATCGCGTA	GTACAAGTAATCTAGAGAATCGCGTA
rs3006004	REF	ACTCGGTGCA	GTACAAGTAATCTAGAACTCGGTGCA
rs3006004	ALT	CCTGTAACGT	GTACAAGTAATCTAGACCTGTAACGT
rs3008423	REF	ATCACTGAGT	GTACAAGTAATCTAGAATCACTGAGT
rs3008423	ALT	GTCGCACAGT	GTACAAGTAATCTAGAGTCGCACAGT
rs302846	ALT	TAGCGTCTCA	GTACAAGTAATCTAGATAGCGTCTCA
rs302846	REF	ATGCAGATCG	GTACAAGTAATCTAGAATGCAGATCG
rs302847	REF	CGTTATACGA	GTACAAGTAATCTAGACGTTATACGA
rs302847	ALT	GATGTACACG	GTACAAGTAATCTAGAGATGTACACG
rs302863	REF	CCATGGTATT	GTACAAGTAATCTAGACCATGGTATT
rs302863	ALT	GTAGTGACCT	GTACAAGTAATCTAGAGTAGTGACCT
rs302870	REF	CGACTGATCT	GTACAAGTAATCTAGACGACTGATCT
rs302870	ALT	ATCAAGTGCT	GTACAAGTAATCTAGAATCAAGTGCT
rs3093774	REF	TCCGCGATAT	GTACAAGTAATCTAGATCCGCGATAT
rs3093774	ALT	ACGCGTCTAG	GTACAAGTAATCTAGAACGCGTCTAG
rs3101467	REF	AGGCTTATCT	GTACAAGTAATCTAGAAGGCTTATCT
rs3101467	ALT	CCATATGGTC	GTACAAGTAATCTAGACCATATGGTC
rs3101470	REF	GAGAGCCTAT	GTACAAGTAATCTAGAGAGAGCCTAT
rs3101470	ALT	ACGGCATTCG	GTACAAGTAATCTAGAACGGCATTCG
rs3106324	REF	CTCGAACGTG	GTACAAGTAATCTAGACTCGAACGTG
rs3106324	ALT	TTGAACGTCA	GTACAAGTAATCTAGATTGAACGTCA
rs3111692	REF	AGACCGTGTC	GTACAAGTAATCTAGAAGACCGTGTC
rs3111692	ALT	AGCTCATGGT	GTACAAGTAATCTAGAAGCTCATGGT
rs3111694	REF	TCCAGAGGAT	GTACAAGTAATCTAGATCCAGAGGAT
rs3111694	ALT	TCCAGAGTGC	GTACAAGTAATCTAGATCCAGAGTGC
rs3117598	REF	CTCGATGAGC	GTACAAGTAATCTAGACTCGATGAGC
rs3117598	ALT	TCTGCATGAG	GTACAAGTAATCTAGATCTGCATGAG
rs3117604	ALT	TCATAGTCCG	GTACAAGTAATCTAGATCATAGTCCG
rs3117604	REF	ATTATGGCAC	GTACAAGTAATCTAGAATTATGGCAC
rs3127457	REF	TTGTGCAGCA	GTACAAGTAATCTAGATTGTGCAGCA
rs3127457	ALT	ATGGCGTTAC	GTACAAGTAATCTAGAATGGCGTTAC
rs3127484	REF	CTCGACAGGT	GTACAAGTAATCTAGACTCGACAGGT
rs3127484	ALT	ATACGTGTCT	GTACAAGTAATCTAGAATACGTGTCT
rs3127486	ALT	TTGAGCACCT	GTACAAGTAATCTAGATTGAGCACCT
rs3127486	REF	CGCTAGATGT	GTACAAGTAATCTAGACGCTAGATGT
rs317550	REF	GCGATGCAAT	GTACAAGTAATCTAGAGCGATGCAAT
rs317550	ALT	ACTGTCAGGC	GTACAAGTAATCTAGAACTGTCAGGC
rs317551	REF	GTATGACCGC	GTACAAGTAATCTAGAGTATGACCGC
rs317551	ALT	TAGATCGCTC	GTACAAGTAATCTAGATAGATCGCTC
rs318921	REF	GGTATGCACA	GTACAAGTAATCTAGAGGTATGCACA
rs318921	ALT	GTGCAACGAT	GTACAAGTAATCTAGAGTGCAACGAT
rs3228	REF	CCATGGTGAC	GTACAAGTAATCTAGACCATGGTGAC
rs3228	ALT	ATCGTGTCAT	GTACAAGTAATCTAGAATCGTGTCAT
rs32580	REF	TGTAGACTAC	GTACAAGTAATCTAGATGTAGACTAC
rs32580	ALT	GCACAGTTAT	GTACAAGTAATCTAGAGCACAGTTAT
rs34089429	REF	ACTAGTCGTC	GTACAAGTAATCTAGAACTAGTCGTC
rs34089429	ALT	TCATACGTGG	GTACAAGTAATCTAGATCATACGTGG
rs34126100	REF	CCGATCATGT	GTACAAGTAATCTAGACCGATCATGT
rs34126100	ALT	CGTAGAGACT	GTACAAGTAATCTAGACGTAGAGACT
rs34155831	REF	TGTACGATGC	GTACAAGTAATCTAGATGTACGATGC
rs34155831	ALT	ATGAGTATCC	GTACAAGTAATCTAGAATGAGTATCC
rs34322406	REF	GTCATATCGC	GTACAAGTAATCTAGAGTCATATCGC
rs34322406	ALT	GGTCATAGCT	GTACAAGTAATCTAGAGGTCATAGCT
rs34350292	ALT	GATCATCGTT	GTACAAGTAATCTAGAGATCATCGTT
rs34350292	REF	GGTAATCGTC	GTACAAGTAATCTAGAGGTAATCGTC
rs34350972	REF	ATGGCAGATC	GTACAAGTAATCTAGAATGGCAGATC
rs34350972	ALT	ATCTCGAGTA	GTACAAGTAATCTAGAATCTCGAGTA
rs34598791	REF	CGTCATACGG	GTACAAGTAATCTAGACGTCATACGG
rs34598791	ALT	CTAGCATGAT	GTACAAGTAATCTAGACTAGCATGAT
rs34639	REF	AGCCTGATTA	GTACAAGTAATCTAGAAGCCTGATTA
rs34639	ALT	TGTTACACCG	GTACAAGTAATCTAGATGTTACACCG
rs34669893	REF	TGTGCACTGA	GTACAAGTAATCTAGATGTGCACTGA
rs34669893	ALT	TCGCTGAACG	GTACAAGTAATCTAGATCGCTGAACG
rs34752856	REF	GCCTGACTAG	GTACAAGTAATCTAGAGCCTGACTAG
rs34752856	ALT	TTGCATAGCA	GTACAAGTAATCTAGATTGCATAGCA
rs34786758	REF	TAGTACCGCG	GTACAAGTAATCTAGATAGTACCGCG
rs34786758	ALT	GTGCATCTAA	GTACAAGTAATCTAGAGTGCATCTAA
rs34927402	REF	ACAAGTTCGG	GTACAAGTAATCTAGAACAAGTTCGG
rs34927402	ALT	CAAGTATTGC	GTACAAGTAATCTAGACAAGTATTGC
rs34961553	REF	CCTGGATTCA	GTACAAGTAATCTAGACCTGGATTCA
rs34961553	ALT	TACATGCGTT	GTACAAGTAATCTAGATACATGCGTT
rs35190670	ALT	GGTATGCAAC	GTACAAGTAATCTAGAGGTATGCAAC
rs35190670	REF	CCAGTATGTT	GTACAAGTAATCTAGACCAGTATGTT
rs352646	REF	CTTGATTCAG	GTACAAGTAATCTAGACTTGATTCAG
rs352646	ALT	CTGATGATCA	GTACAAGTAATCTAGACTGATGATCA
rs35296361	REF	GATCTTAGCG	GTACAAGTAATCTAGAGATCTTAGCG
rs35296361	ALT	CTGGTAGCTA	GTACAAGTAATCTAGACTGGTAGCTA
rs35310850	REF	CCATTGAGTG	GTACAAGTAATCTAGACCATTGAGTG
rs35310850	ALT	TTAGTTACCG	GTACAAGTAATCTAGATTAGTTACCG
rs35314391	REF	TACAGTGCCT	GTACAAGTAATCTAGATACAGTGCCT
rs35314391	ALT	ACAGGCTTCG	GTACAAGTAATCTAGAACAGGCTTCG
rs35331337	REF	GCAGTTGCAC	GTACAAGTAATCTAGAGCAGTTGCAC
rs35331337	ALT	CGTTACAGCT	GTACAAGTAATCTAGACGTTACAGCT
rs35400215	REF	CTGGATATCG	GTACAAGTAATCTAGACTGGATATCG
rs35400215	ALT	GACGCTTACG	GTACAAGTAATCTAGAGACGCTTACG
rs35496634	REF	TTGAGCAGCT	GTACAAGTAATCTAGATTGAGCAGCT
rs35496634	ALT	TCGGATGTAC	GTACAAGTAATCTAGATCGGATGTAC
rs35511369	REF	TACGCTATAG	GTACAAGTAATCTAGATACGCTATAG
rs35511369	ALT	GAGTCATGAC	GTACAAGTAATCTAGAGAGTCATGAC
rs35694871	REF	CCAGTGAGCT	GTACAAGTAATCTAGACCAGTGAGCT
rs35694871	ALT	GATCGGATCT	GTACAAGTAATCTAGAGATCGGATCT
rs35832000	REF	ATATCCGTCG	GTACAAGTAATCTAGAATATCCGTCG
rs35832000	ALT	AGCGTATCAT	GTACAAGTAATCTAGAAGCGTATCAT
rs35837782	REF	ATTACCGTGG	GTACAAGTAATCTAGAATTACCGTGG
rs35837782	ALT	CCACTGTAGT	GTACAAGTAATCTAGACCACTGTAGT
rs35948426	REF	CACGATTGTA	GTACAAGTAATCTAGACACGATTGTA
rs35948426	ALT	CGGAGACATT	GTACAAGTAATCTAGACGGAGACATT
rs35956654	REF	CACTCGTAGG	GTACAAGTAATCTAGACACTCGTAGG
rs35956654	ALT	GGACATTGTC	GTACAAGTAATCTAGAGGACATTGTC
rs35982214	REF	TAGTCGTAGC	GTACAAGTAATCTAGATAGTCGTAGC
rs35982214	ALT	GTAGATCTTC	GTACAAGTAATCTAGAGTAGATCTTC
rs36014597	REF	ATCGCATCTG	GTACAAGTAATCTAGAATCGCATCTG
rs36014597	ALT	AAGTCTGACG	GTACAAGTAATCTAGAAAGTCTGACG
rs36228834	REF	CTAGAGAGCT	GTACAAGTAATCTAGACTAGAGAGCT
rs36228834	ALT	CAGACTGTTC	GTACAAGTAATCTAGACAGACTGTTC
rs365338	REF	GAATGTCCTC	GTACAAGTAATCTAGAGAATGTCCTC
rs365338	ALT	CAATGGTCGC	GTACAAGTAATCTAGACAATGGTCGC
rs365940	REF	ACTGGATTCG	GTACAAGTAATCTAGAACTGGATTCG
rs365940	ALT	AGTACTTCGG	GTACAAGTAATCTAGAAGTACTTCGG
rs368577000	REF	GGCAGTTATC	GTACAAGTAATCTAGAGGCAGTTATC
rs368577000	ALT	CGTCGATCAT	GTACAAGTAATCTAGACGTCGATCAT
rs372648	REF	GAGTGATACC	GTACAAGTAATCTAGAGAGTGATACC
rs372648	ALT	CTCGATGTAG	GTACAAGTAATCTAGACTCGATGTAG
rs3730533	REF	AATGACCTGT	GTACAAGTAATCTAGAAATGACCTGT
rs3730533	ALT	CTGAGGCACT	GTACAAGTAATCTAGACTGAGGCACT
rs3731204	REF	TACTCTGAGA	GTACAAGTAATCTAGATACTCTGAGA
rs3731204	ALT	TTCGTACAGT	GTACAAGTAATCTAGATTCGTACAGT
rs3731217	REF	CGTATTGCTA	GTACAAGTAATCTAGACGTATTGCTA
rs3731217	ALT	GCTACAGTAT	GTACAAGTAATCTAGAGCTACAGTAT
rs3731222	REF	ACGTGTCTTA	GTACAAGTAATCTAGAACGTGTCTTA
rs3731222	ALT	AGCCGATATT	GTACAAGTAATCTAGAAGCCGATATT
rs3734295	REF	ACACGTTGTC	GTACAAGTAATCTAGAACACGTTGTC
rs3734295	ALT	GTTAGAGCCT	GTACAAGTAATCTAGAGTTAGAGCCT
rs3738	REF	TAGAACGTGC	GTACAAGTAATCTAGATAGAACGTGC
rs3738	ALT	GGCAACTATG	GTACAAGTAATCTAGAGGCAACTATG
rs3739	REF	GCATAGCATG	GTACAAGTAATCTAGAGCATAGCATG
rs3739	ALT	GCATGAGCAT	GTACAAGTAATCTAGAGCATGAGCAT
rs3739033	REF	GGCACTTAGT	GTACAAGTAATCTAGAGGCACTTAGT
rs3739033	ALT	GGTAACTAGC	GTACAAGTAATCTAGAGGTAACTAGC
rs3742130	REF	AATAGCGTGC	GTACAAGTAATCTAGAAATAGCGTGC
rs3742130	ALT	ACGCGATAGT	GTACAAGTAATCTAGAACGCGATAGT
rs3744015	REF	GTCTCGATAA	GTACAAGTAATCTAGAGTCTCGATAA
rs3744015	ALT	TTAGTGTCCA	GTACAAGTAATCTAGATTAGTGTCCA
rs3744021	REF	TAGTTCATGC	GTACAAGTAATCTAGATAGTTCATGC
rs3744021	ALT	ATTCATGGAC	GTACAAGTAATCTAGAATTCATGGAC
rs3747881	REF	TGTCGAGATC	GTACAAGTAATCTAGATGTCGAGATC
rs3747881	ALT	GACCGTGTAT	GTACAAGTAATCTAGAGACCGTGTAT
rs3750029	REF	TAGCGACTGC	GTACAAGTAATCTAGATAGCGACTGC
rs3750029	ALT	TACGTGACGT	GTACAAGTAATCTAGATACGTGACGT
rs3760128	REF	CTCTATGACG	GTACAAGTAATCTAGACTCTATGACG
rs3760128	ALT	TCAGCGGATA	GTACAAGTAATCTAGATCAGCGGATA
rs3761199	ALT	GATCGCTATA	GTACAAGTAATCTAGAGATCGCTATA
rs3761199	REF	ACCTGTGCAT	GTACAAGTAATCTAGAACCTGTGCAT
rs3761199	ALT	GCATGATTCT	GTACAAGTAATCTAGAGCATGATTCT
rs3761199	REF	GTGATGTCCA	GTACAAGTAATCTAGAGTGATGTCCA
rs376389091	REF	ACTGATACTG	GTACAAGTAATCTAGAACTGATACTG
rs376389091	ALT	CGATGATTAC	GTACAAGTAATCTAGACGATGATTAC
rs376389091	REF	CTCATAGGCG	GTACAAGTAATCTAGACTCATAGGCG
rs376389091	ALT	CTGTACCAGT	GTACAAGTAATCTAGACTGTACCAGT
rs3765892	REF	CGCGAAGTTC	GTACAAGTAATCTAGACGCGAAGTTC
rs3765892	ALT	GATCTATCGT	GTACAAGTAATCTAGAGATCTATCGT
rs3777684	REF	CGTAAGTGCT	GTACAAGTAATCTAGACGTAAGTGCT
rs3777684	ALT	GTCGACATGA	GTACAAGTAATCTAGAGTCGACATGA
rs3777949	REF	TCACTTGTGA	GTACAAGTAATCTAGATCACTTGTGA
rs3777949	ALT	CTATCTGTAG	GTACAAGTAATCTAGACTATCTGTAG
rs3780876	REF	TCGAGCCATG	GTACAAGTAATCTAGATCGAGCCATG
rs3780876	ALT	GAGGCTCAAT	GTACAAGTAATCTAGAGAGGCTCAAT
rs3781093	REF	GCTAGTCTTA	GTACAAGTAATCTAGAGCTAGTCTTA
rs3781093	ALT	TTGACCGAAT	GTACAAGTAATCTAGATTGACCGAAT
rs3787577	REF	ACTGTTCATG	GTACAAGTAATCTAGAACTGTTCATG
rs3787577	ALT	TGTACTGATC	GTACAAGTAATCTAGATGTACTGATC
rs3790276	REF	TATGCGCTCA	GTACAAGTAATCTAGATATGCGCTCA
rs3790276	ALT	GTACGTCATG	GTACAAGTAATCTAGAGTACGTCATG
rs3792405	REF	ACTGGTGACT	GTACAAGTAATCTAGAACTGGTGACT
rs3792405	ALT	GACTGATTCG	GTACAAGTAATCTAGAGACTGATTCG
rs3796244	REF	CGATGAGCCT	GTACAAGTAATCTAGACGATGAGCCT
rs3796244	ALT	GACATGATCT	GTACAAGTAATCTAGAGACATGATCT
rs3798761	REF	CACTGAGATG	GTACAAGTAATCTAGACACTGAGATG
rs3798761	ALT	AGCTGATGTC	GTACAAGTAATCTAGAAGCTGATGTC
rs3799487	REF	CGCCAGTGTA	GTACAAGTAATCTAGACGCCAGTGTA
rs3799487	ALT	TTGACATCGG	GTACAAGTAATCTAGATTGACATCGG
rs3803222	REF	GACTCGTATT	GTACAAGTAATCTAGAGACTCGTATT
rs3803222	ALT	ACGTTCATCG	GTACAAGTAATCTAGAACGTTCATCG
rs3805746	REF	AGCTTGTCAA	GTACAAGTAATCTAGAAGCTTGTCAA
rs3805746	ALT	GGTATAGCCA	GTACAAGTAATCTAGAGGTATAGCCA
rs3815019	REF	CTACGTGATC	GTACAAGTAATCTAGACTACGTGATC
rs3815019	ALT	GCCTAACTGT	GTACAAGTAATCTAGAGCCTAACTGT
rs3815019	REF	GTGAATCGCA	GTACAAGTAATCTAGAGTGAATCGCA
rs3815019	ALT	GTCTAGCACT	GTACAAGTAATCTAGAGTCTAGCACT
rs3816954	REF	ACGATTGCTA	GTACAAGTAATCTAGAACGATTGCTA
rs3816954	ALT	TAGCTGTATC	GTACAAGTAATCTAGATAGCTGTATC
rs3818839	REF	AGGCTGTCCA	GTACAAGTAATCTAGAAGGCTGTCCA
rs3818839	ALT	TGGACCGACT	GTACAAGTAATCTAGATGGACCGACT
rs3819497	REF	CTTGAACTAG	GTACAAGTAATCTAGACTTGAACTAG
rs3819497	ALT	TCGCAGAGTT	GTACAAGTAATCTAGATCGCAGAGTT
rs3824662	REF	TCGTCAGGCA	GTACAAGTAATCTAGATCGTCAGGCA
rs3824662	ALT	CTGCATATGC	GTACAAGTAATCTAGACTGCATATGC
rs3824821	REF	TGCAACTGTA	GTACAAGTAATCTAGATGCAACTGTA
rs3824821	ALT	ACGTTAGCTG	GTACAAGTAATCTAGAACGTTAGCTG
rs3827594	REF	TGGACTCGTA	GTACAAGTAATCTAGATGGACTCGTA
rs3827594	ALT	TTCGCATCAG	GTACAAGTAATCTAGATTCGCATCAG
rs3847264	ALT	TGGAGTCCTA	GTACAAGTAATCTAGATGGAGTCCTA
rs3847264	REF	TAAGCAGGTC	GTACAAGTAATCTAGATAAGCAGGTC
rs385301	REF	GATTCTGCAA	GTACAAGTAATCTAGAGATTCTGCAA
rs385301	ALT	CTCGCAGTGA	GTACAAGTAATCTAGACTCGCAGTGA
rs3860694	REF	TATAGCACGT	GTACAAGTAATCTAGATATAGCACGT
rs3860694	ALT	CGACTTGAAG	GTACAAGTAATCTAGACGACTTGAAG
rs3889437	REF	TTCGATTCGA	GTACAAGTAATCTAGATTCGATTCGA
rs3889437	ALT	TCTCGAGCGA	GTACAAGTAATCTAGATCTCGAGCGA
rs3898360	REF	GATAGGATCC	GTACAAGTAATCTAGAGATAGGATCC
rs3898360	ALT	TCGAACTGGT	GTACAAGTAATCTAGATCGAACTGGT
rs398966	REF	CATGACCTGT	GTACAAGTAATCTAGACATGACCTGT
rs398966	ALT	ACTCCGTATG	GTACAAGTAATCTAGAACTCCGTATG
rs4008324	REF	GCTCTGATAC	GTACAAGTAATCTAGAGCTCTGATAC
rs4008324	ALT	ATACTGGTCT	GTACAAGTAATCTAGAATACTGGTCT
rs403021	ALT	ACATTGTCAG	GTACAAGTAATCTAGAACATTGTCAG
rs403021	REF	GATTCTAGGC	GTACAAGTAATCTAGAGATTCTAGGC
rs405306	REF	GCACTGTAAG	GTACAAGTAATCTAGAGCACTGTAAG
rs405306	ALT	ACTAGTTACG	GTACAAGTAATCTAGAACTAGTTACG
rs4077096	REF	AAGCTTGTTC	GTACAAGTAATCTAGAAAGCTTGTTC
rs4077096	ALT	TATCTGGCAG	GTACAAGTAATCTAGATATCTGGCAG
rs4077239	REF	TCTGGCACGA	GTACAAGTAATCTAGATCTGGCACGA
rs4077239	ALT	GATGATCGCC	GTACAAGTAATCTAGAGATGATCGCC
rs408497	REF	CTAGTACGAT	GTACAAGTAATCTAGACTAGTACGAT
rs408497	ALT	GTCTGTCAAT	GTACAAGTAATCTAGAGTCTGTCAAT
rs408933	REF	GTATCGTCAA	GTACAAGTAATCTAGAGTATCGTCAA
rs408933	ALT	TCTGCCGAAT	GTACAAGTAATCTAGATCTGCCGAAT
rs41274963	REF	AAGTTCGTCG	GTACAAGTAATCTAGAAAGTTCGTCG
rs41274963	ALT	TGCGAATACG	GTACAAGTAATCTAGATGCGAATACG
rs41280971	REF	ATCGGTCAAT	GTACAAGTAATCTAGAATCGGTCAAT
rs41280971	ALT	CGTCTTGAAG	GTACAAGTAATCTAGACGTCTTGAAG
rs41282155	REF	TTCTGAGACA	GTACAAGTAATCTAGATTCTGAGACA
rs41282155	ALT	GCCTGAATGA	GTACAAGTAATCTAGAGCCTGAATGA
rs4128880	REF	GTATACGTGC	GTACAAGTAATCTAGAGTATACGTGC
rs4128880	ALT	TAGTTAGCCT	GTACAAGTAATCTAGATAGTTAGCCT
rs41380646	REF	TCGGAGTCCA	GTACAAGTAATCTAGATCGGAGTCCA
rs41380646	ALT	CCTGTAGTTA	GTACAAGTAATCTAGACCTGTAGTTA
rs41405149	REF	GGTATATACC	GTACAAGTAATCTAGAGGTATATACC
rs41405149	ALT	GAAGCTTCGA	GTACAAGTAATCTAGAGAAGCTTCGA
rs4140636	REF	GGTCATCAGC	GTACAAGTAATCTAGAGGTCATCAGC
rs4140636	ALT	TTCTGCCGAA	GTACAAGTAATCTAGATTCTGCCGAA
rs4145895	REF	CATGTCTGAG	GTACAAGTAATCTAGACATGTCTGAG
rs4145895	ALT	CGATTCATGT	GTACAAGTAATCTAGACGATTCATGT
rs41511545	REF	TGTCATATCG	GTACAAGTAATCTAGATGTCATATCG
rs41511545	ALT	CGATAGGACT	GTACAAGTAATCTAGACGATAGGACT
rs4240913	REF	TATAGCCTGC	GTACAAGTAATCTAGATATAGCCTGC
rs4240913	ALT	GCTTATGGAC	GTACAAGTAATCTAGAGCTTATGGAC
[truncated: 95,610 more rows]
