# Supplementary material for: Investigation of inherited noncoding genetic variation impacting the pharmacogenomics of childhood acute lymphoblastic leukemia treatment
Source: Nat Commun. 2024 May 1;15:3681. doi: 10.1038/s41467-024-48124-4 (PMC11063049; doi:10.1038/s41467-024-48124-4)
Supplement: Supplementary file 13 — Supplementary Data 10 [file 41467_2024_48124_MOESM13_ESM.xlsx]

## Sheet: Supplementary Data 10
Supplementary Data 10: MPRA sample information and parameters
S.N.	Cell Type	Cell Origin	Replicates	Transfected cells/replicate	System	Transfection parameters
1	Nalm6	B-cell precursor ALL (B-ALL)	4	45 million	Neon transfection	1600V, 20ms, 1p
2	697	B-cell precursor ALL (B-ALL)	4	45 million	Neon transfection	1600V, 10ms, 3p
3	SUP-B15	B-cell precursor ALL (B-ALL)	4	45 million	Neon transfection	1450V, 20ms, 2p
4	RS4;11	B-cell precursor ALL (B-ALL)	4	45 million	Neon transfection	1600V, 20ms, 1p
5	SEM	B-cell precursor ALL (B-ALL)	4	45 million	Neon transfection	1600V, 20ms, 1p
6	REH	B-cell precursor ALL (B-ALL)	4	45 million	Neon transfection	1600V, 10ms, 2p
7	BALL1	B-cell precursor ALL (B-ALL)	4	45 million	Neon transfection	1450V, 20ms, 2p
8	CEM	T-cell ALL	4	45 million	Neon transfection	1300V, 10ms, 3p
9	Jurkat	T-cell ALL	4	45 million	Neon transfection	1600V, 20ms, 1p
10	P12-Ichikawa	T-cell ALL	4	45 million	Neon transfection	1600V, 10ms, 3p
11	PDX-1 (ID-1137)	Patient derived Xenograft mouse model, Primary B-cell lineage	4	90 million	Neon transfection	1500V, 10ms, 3p
12	PDX-2 (ID-4420)	Patient derived Xenograft mouse model, Primary B-cell lineage	4	50 million	Neon transfection	1500V, 10ms, 3p
