# Supplementary material for: Investigation of inherited noncoding genetic variation impacting the pharmacogenomics of childhood acute lymphoblastic leukemia treatment
Source: Nat Commun. 2024 May 1;15:3681. doi: 10.1038/s41467-024-48124-4 (PMC11063049; doi:10.1038/s41467-024-48124-4)
Supplement: Supplementary file 15 — Supplementary Data 12 [file 41467_2024_48124_MOESM15_ESM.xlsx]

## Sheet: Supplementary Data 12
Supplementary Data 12: rs1247117 PU.1 ChIP-qPCR primers
Primer name	Sequence
#1 rs1247117 F	tgagcagcatttgggggtag
#1 rs1247117 R	gagtggcacagtgggaatga
#2 rs1247117 F	cagagcagcagcatttcagc
#2 rs1247117 R	ggaagcgaacatctaccccc
#3 rs1247117 F	ctgcccatcagagcccatta
#3 rs1247117 R	ctacccccaaatgctgctca
