# Supplementary material for: Investigation of inherited noncoding genetic variation impacting the pharmacogenomics of childhood acute lymphoblastic leukemia treatment
Source: Nat Commun. 2024 May 1;15:3681. doi: 10.1038/s41467-024-48124-4 (PMC11063049; doi:10.1038/s41467-024-48124-4)
Supplement: Supplementary file 16 — Supplementary Data 13 [file 41467_2024_48124_MOESM16_ESM.xlsx]

## Sheet: Supplemental Data 13
Supplemental Data 13: PU.1 DNA pulldown oligo sequences
PU.1 binding affininty assay:	Biotin + reference	5'-Biotin-AGGCTAAATTGCGGAAGTGGCTCAGAGGCTAAATTGCGGAAGTGGCTCAG-3'
	reverse complement	5'-CTGAGCCACTTCCGCAATTTAGCCTCTGAGCCACTTCCGCAATTTAGCCT-3'
	Biotin + alternative	5'-Biotin-AGGCTAAATTGCAGAAGTGGCTCAGAGGCTAAATTGCAGAAGTGGCTCAG-3'
	reverse complement	5'-CTGAGCCACTTCTGCAATTTAGCCTCTGAGCCACTTCTGCAATTTAGCCT-3'
