# Supplementary material for: Investigation of inherited noncoding genetic variation impacting the pharmacogenomics of childhood acute lymphoblastic leukemia treatment
Source: Nat Commun. 2024 May 1;15:3681. doi: 10.1038/s41467-024-48124-4 (PMC11063049; doi:10.1038/s41467-024-48124-4)
Supplement: Supplementary file 17 — Supplementary Data 14 [file 41467_2024_48124_MOESM17_ESM.xlsx]

## Sheet: Supplemental Data 14
Supplemental Data 14: CRISPR/Cas9 oligo sequences and validation
CRISPR/Cas9 rs1247117 deletion pools:	sgRNA_1	5’-TCCTAAGCAAAGAGTCCGGTNGG-3’
	sgRNA_2	5’-GAGGCGGCAGCCCTCCAAGANGG-3’
	ssODN	gccagcagctgttgggacagcaccatggcatctgccttctggtgggaccgagagctacgtgatggaagggctctgtcccc
	validation primers	F-gggtctgcctttcccagttcactaa
		R-tgttctcatcactccgtttctgagca
CRISPR/Cas9 rs7426865 deletion pools:	sgRNA_1	5’-GGAGCATGGGCATAAAGCACNGG-3’
	sgRNA_2	5’-CTGCATACCACGACTATTTTNGG-3’
	ssODN	ttcattcccagtgggtccctaaattggacccagaccagtgtttaggtggagtctttcctcctgagtcaccctgtcccctg
	validation primers	F-gggtctgcctttcccagttcactaa
		R-tgttctcatcactccgtttctgagca
CRISPR/Cas9 rs12660691 deletion pools:	sgRNA_1	5’-TGAGTCCTGCTTGGTGCCTGNGG-3’
	sgRNA_2	5’-CATCCCTTTGAGATGACAGTNGG-3’
	ssODN	gagcctagcccaggtgtcctgatgagtcctgcttggtgcgtcatctcaaagggatgaaactgtgcttgcaaagaatggt
	validation primers	F-tgccacttcctgtctgaagcctgct
		R-acgaggtttcaccatgttggccaggc
CRISPR/Cas9 rs1247117 A>G clones:	sgRNA_1	5’-AACAGGCTAAATTGCAGAAGNGG-3’
	sgRNA_2	5’-CTGCAATTTAGCCTGTTAATNGG-3’
	ssODN	tgggggtagatgttcgcttcctattaacaggctaaattgcGgaagtggctcagagtttcattcccactgtgccactccctgg
