# Supplementary material for: Investigation of inherited noncoding genetic variation impacting the pharmacogenomics of childhood acute lymphoblastic leukemia treatment
Source: Nat Commun. 2024 May 1;15:3681. doi: 10.1038/s41467-024-48124-4 (PMC11063049; doi:10.1038/s41467-024-48124-4)
Supplement: Supplementary file 19 — Source Data [file 41467_2024_48124_MOESM19_ESM.xlsx]

## Sheet: Fig 1c
	ALL Cell Models
B-ALL cell line	7
T-ALL cell line	7
PDX	3
Fresh Primary Sample	120
Frozen Primary Sample	24

## Sheet: Fig 2b
Log2(alt/ref activity)	count (adj. p <0.05)
-4	2
-3.9	0
-3.8	0
-3.7	0
-3.6	0
-3.5	0
-3.4	1
-3.3	0
-3.2	0
-3.1	0
-3	0
-2.9	0
-2.8	0
-2.7	1
-2.6	0
-2.5	1
-2.4	2
-2.3	0
-2.2	1
-2.1	3
-2	4
-1.9	4
-1.8	7
-1.7	8
-1.6	6
-1.5	7
-1.4	8
-1.3	10
-1.2	21
-1.1	18
-1	26
-0.9	29
-0.8	56
-0.7	62
-0.6	87
-0.5	154
-0.4	279
-0.3	416
-0.2	707
-0.1	291
0	311
0.1	829
0.2	443
0.3	276
0.4	164
0.5	96
0.6	79
0.7	55
0.8	26
0.9	30
1	25
1.1	17
1.2	18
1.3	7
1.4	10
1.5	3
1.6	2
1.7	1
1.8	4
1.9	4
2	3
2.1	1
2.2	1
2.3	3
2.4	0
2.5	1
2.6	1
2.7	0
2.8	1
2.9	1
3	0
3.1	1
3.2	1
3.3	1
3.4	1
3.5	1
3.6	1
3.7	1
3.8	0
3.9	0
4	0
4.1	1
4.2	0
4.3	0
4.4	0
4.5	0
4.6	0
4.7	0
4.8	0
4.9	2
5	0

## Sheet: Fig 2c
	697	BALL1	CEM	Jurkat	Nalm6	P12-Ichikawa	REH	RS411	SEM	SUPB15
SNVs w/ Significant Δ in Activity	1193	53	696	562	713	759	110	241	32	274

## Sheet: Fig 2d
snpID...1	Sentinel_SNP...2	Phenotype...3	Dataset...4	Chr...5	Start...6	logFC...7	AveExpr...8	t...9	P.Value...10	adj.P.Val...11	B...12	snpID...13	Sentinel_SNP...14	Phenotype...15	Dataset...16	Chr...17	Start...18	logFC...19	AveExpr...20	t...21	P.Value...22	adj.P.Val...23	B...24
rs10005989	rs6829182	Drug_DEX	697	chr4	56405206	0.283139	-0.826535	4.64943	5.89e-5	1.44e-4	0.546314	rs10005989	rs6829182	Drug_DEX	BALL1	chr4	56405206	1.30487	-1.90757	4.41956	3.4e-4	0.0156833	0.264918
rs10411204	rs3786675	Drug_ASP	697	chr19	50507336	-1.96872	1.10014	-44.8767	1.0500000000000001e-29	2.2300000000000003e-27	57.9734	rs10411204	rs3786675	Drug_ASP	BALL1	chr19	50507336	-0.93559	-0.187728	-6.12047	9.29e-6	0.0011716	3.72395
rs10436915	rs10436919	Relapse	697	chr1	89413064	-0.119904	-0.479643	-4.11492	2.66e-4	5.73e-4	-1.63359	rs10436915	rs10436919	Relapse	BALL1	chr1	89413064	-0.665991	0.458181	-5.22631	5.92e-5	0.00505349	1.86326
rs10817628	rs10817628	Drug_DEX	697	chr9	117259538	0.226235	-0.456465	6.59479	2.32e-7	8.28e-7	5.51619	rs10817628	rs10817628	Drug_DEX	BALL1	chr9	117259538	0.63139	-0.0901053	4.06786	7.38e-4	0.0292665	-0.507651
rs113327785	rs17081973	Relapse	697	chr18	67665542	0.754655	-0.153112	11.2256	1.96e-12	1.67e-11	18.0193	rs113327785	rs17081973	Relapse	BALL1	chr18	67665542	3.17155	-2.54276	9.79661	1.37e-8	1.17e-5	7.05351
rs116160749	rs16854671	Drug_SixTG	697	chr2	168926803	-0.228851	-0.767449	-4.49377	9.16e-5	2.17e-4	0.00189132	rs116160749	rs16854671	Drug_SixTG	BALL1	chr2	168926803	-1.16611	-1.59762	-4.23763	5.07e-4	0.0216194	-0.00653092
rs11769057	rs1636980	Drug_ASP	697	chr7	99964661	0.493297	0.00704405	16.8196	4.15e-17	8.33e-16	28.2746	rs11769057	rs1636980	Drug_ASP	BALL1	chr7	99964661	0.411513	-0.052221	3.99854	8.6e-4	0.0329081	-0.860814
rs11879659	rs3786675	Drug_ASP	697	chr19	50490522	3.37359	-1.53215	98.1979	3.86e-40	6.5899999999999994e-37	81.6743	rs11879659	rs3786675	Drug_ASP	BALL1	chr19	50490522	1.16717	-2.48468	5.18627	6.45e-5	0.00524073	1.60775
rs11879713	rs3786675	Drug_ASP	697	chr19	50490768	0.170358	-2.4085	6.33992	4.74e-7	1.61e-6	4.61031	rs11879713	rs3786675	Drug_ASP	BALL1	chr19	50490768	0.725204	-2.39409	6.43137	4.99e-6	7.75e-4	4.20787
rs12052898	rs13385173	Drug_DEX	697	chr2	202755103	1.80486	-0.269172	38.3587	1.23e-27	2.1e-25	53.1953	rs12052898	rs13385173	Drug_DEX	BALL1	chr2	202755103	1.75508	-0.96187	6.2996	6.49e-6	9.22e-4	3.92757
rs12151752	rs12151621	Drug_DEX,Drug_PRED	697	chr2	85934652	-0.337173	-0.872017	-6.74904	1.51e-7	5.57e-7	6.35353	rs12151752	rs12151621	Drug_DEX,Drug_PRED	BALL1	chr2	85934652	-0.870224	-0.736533	-3.80789	0.00131213	0.04477	-0.855551
rs12232061	rs8181880	Drug_SixTG	697	chr13	99974992	0.543913	-0.559922	15.5363	3.75e-16	6.6e-15	26.2485	rs12232061	rs8181880	Drug_SixTG	BALL1	chr13	99974992	0.699661	-0.69779	4.89507	1.2e-4	0.00743698	1.27143
rs1247117	rs1247118	MRD	697	chr10	120428802	-1.55156	0.129022	-55.3669	1.71e-32	5.85e-30	64.379	rs1247117	rs1247118	MRD	BALL1	chr10	120428802	-0.409221	0.283121	-3.78144	0.00139136	0.0465423	-1.41163
rs12500345	rs4835188	Relapse	697	chr4	145690185	-0.975296	1.66371	-37.5379	2.3700000000000003e-27	3.68e-25	52.3862	rs12500345	rs4835188	Relapse	BALL1	chr4	145690185	-0.681655	2.32367	-7.43674	7.35e-7	2.35e-4	6.04838
rs1264300	rs2844702	Drug_SixMP	697	chr6	30882856	0.527279	-0.400135	20.8138	9.65e-20	3.29e-18	34.4534	rs1264300	rs2844702	Drug_SixMP	BALL1	chr6	30882856	0.674897	0.209493	8.1298	2.12e-7	9.05e-5	7.29084
rs12660691	rs11154491	Drug_DEX	697	chr6	130008445	2.62922	0.209234	70.6226	9.83e-36	5.5900000000000005e-33	71.6487	rs12660691	rs11154491	Drug_DEX	BALL1	chr6	130008445	0.762282	-0.206225	5.11047	7.58e-5	0.00588082	1.69896
rs13331718	rs13337155	Drug_VCR	697	chr16	56457704	-0.746407	0.0991914	-26.1535	1.2e-22	8.500000000000001e-21	41.3722	rs13331718	rs13337155	Drug_VCR	BALL1	chr16	56457704	-0.517089	0.498675	-4.27053	4.71e-4	0.0206216	-0.215069
rs139263224	rs11115546	Drug_SixMP	697	chr12	77148422	0.319026	-0.787729	6.9549	8.52e-8	3.3e-7	6.8624	rs139263224	rs11115546	Drug_SixMP	BALL1	chr12	77148422	0.752199	-0.945204	3.75853	0.00146384	0.047119	-0.978843
rs162247	rs4235483	Drug_SixMP	697	chr5	60290199	0.331677	-0.0154841	11.5588	9.41e-13	8.45e-12	17.9597	rs162247	rs4235483	Drug_SixMP	BALL1	chr5	60290199	0.442453	0.198446	4.69432	1.86e-4	0.010246	0.548118
rs16857207	rs16857207	Drug_SixTG	697	chr3	182967025	-1.73307	0.791372	-68.724	2.2699999999999997e-35	9.68e-33	70.9981	rs16857207	rs16857207	Drug_SixTG	BALL1	chr3	182967025	-0.816908	0.887081	-10.5729	4.26e-9	7.27e-6	11.1783
rs17137056	rs8055559	Drug_VCR	697	chr16	4524685	0.0599936	2.41326	2.58648	0.0146313	0.0226711	-5.67557	rs17137056	rs8055559	Drug_VCR	BALL1	chr16	4524685	-0.266812	2.12195	-4.40667	3.49e-4	0.0156833	-0.507749
rs17726928	rs11082414	Drug_DEX,Drug_PRED	697	chr18	42538724	0.801293	-0.629663	25.5902	2.29e-22	1.45e-20	40.7434	rs17726928	rs11082414	Drug_DEX,Drug_PRED	BALL1	chr18	42538724	0.808169	-0.643045	6.6478027730000004	3.27e-6	5.57e-4	4.70441
rs1864183	rs1864183	Drug_ASP	697	chr5	81549216	0.924446	0.218114	11.5215	1.02e-12	9.12e-12	18.7066	rs1864183	rs1864183	Drug_ASP	BALL1	chr5	81549216	1.96232	-0.446765	4.97867	1.01e-4	0.00675553	1.0161
rs193068609	rs10911157	Drug_SixMP	697	chr1	182899673	-0.277198	-0.465753	-4.4226	1.12e-4	2.61e-4	-0.000581	rs193068609	rs10911157	Drug_SixMP	BALL1	chr1	182899673	-1.72883	-1.65927	-5.02376	9.13e-5	0.00649124	1.18357
rs1970197	rs471390	Drug_DEX	697	chr10	131359588	0.179882	0.415165	7.11316	5.51e-8	2.2e-7	6.69846	rs1970197	rs471390	Drug_DEX	BALL1	chr10	131359588	0.432094	0.148073	5.43094	3.84e-5	0.00385738	1.86776
rs2165163	rs2304683	Drug_DEX	697	chr11	74660143	-0.207357	1.00943	-8.0833	4.05e-9	2.01e-8	9.3318	rs2165163	rs2304683	Drug_DEX	BALL1	chr11	74660143	-0.254383	0.889741	-4.47315	3.02e-4	0.014983	-0.285949
rs2166631	rs7918082	Drug_VCR	697	chr10	73472882	-1.26965	0.755267	-45.978	5.01e-30	1.2200000000000002e-27	58.6603	rs2166631	rs7918082	Drug_VCR	BALL1	chr10	73472882	-0.644555	0.213677	-6.99276	1.68e-6	3.35e-4	5.29752
rs2548985	rs2706346	Drug_VCR	697	chr5	131894046	-0.904336	-0.529473	-26.2861	1.0300000000000001e-22	7.670000000000001e-21	41.6542	rs2548985	rs2706346	Drug_VCR	BALL1	chr5	131894046	-0.76744	-0.399696	-5.34191	4.64e-5	0.00439495	2.17462
rs2862797	rs1104867	Drug_SixMP	697	chr7	64150267	0.556788	0.36196	15.9525	1.81e-16	3.47e-15	26.9999	rs2862797	rs1104867	Drug_SixMP	BALL1	chr7	64150267	0.533058	0.32084	3.76076	0.00145663	0.047119	-1.10873
rs2902328	rs1104867	Drug_SixMP	697	chr7	64135005	0.107486	-1.05915	3.93368	4.41e-4	9.13e-4	-2.20937	rs2902328	rs1104867	Drug_SixMP	BALL1	chr7	64135005	-0.420349	-0.826624	-4.41829	3.41e-4	0.0156833	5.95e-4
rs4140636	rs4140636	Drug_SixTG	697	chr1	209947885	-2.32593	0.00164346	-74.0573	2.28e-36	1.9500000000000002e-33	73.1803	rs4140636	rs4140636	Drug_SixTG	BALL1	chr1	209947885	-1.04187	-0.341023	-7.37336	8.26e-7	2.35e-4	6.04663
rs4742260	rs4742259	Drug_PRED,Drug_VCR	697	chr9	6757031	0.302217	2.80241	10.584	8.41e-12	6.58e-11	15.8153	rs4742260	rs4742259	Drug_PRED,Drug_VCR	BALL1	chr9	6757031	0.917372	0.479895	6.96698	1.77e-6	3.35e-4	5.30294
rs58411534	rs7820637	Relapse	697	chr8	67741276	0.400444	0.811236	15.6764	2.93e-16	5.37e-15	26.2304	rs58411534	rs7820637	Relapse	BALL1	chr8	67741276	0.393939	0.973259	4.85295	1.32e-4	0.00776268	0.85906
rs6031867	rs2425684	Drug_ASP	697	chr20	43540321	-0.632772	1.56722	-23.7401	2.0900000000000002e-21	1.27e-19	38.3715	rs6031867	rs2425684	Drug_ASP	BALL1	chr20	43540321	-0.455861	0.810658	-6.10329	9.61e-6	0.0011716	3.40926
rs60653573	rs10512786	Drug_ASP	697	chr3	130434202	0.292387	-0.653047	10.7647	5.55e-12	4.49e-11	16.1506	rs60653573	rs10512786	Drug_ASP	BALL1	chr3	130434202	0.540691	-0.647284	4.14486	6.22e-4	0.0252716	-0.623393
rs61174903	rs9606232	Drug_DEX,Drug_PRED	697	chr22	20068086	-0.47618	1.54394	-18.9876	1.35e-18	3.83e-17	31.7401	rs61174903	rs9606232	Drug_DEX,Drug_PRED	BALL1	chr22	20068086	-0.545858	0.784047	-6.99109	1.69e-6	3.35e-4	5.19455
rs61878637	rs16907481	Drug_SixTG	697	chr11	10154062	0.145685	0.158998	5.65007	3.36e-6	9.95e-6	2.58563	rs61878637	rs16907481	Drug_SixTG	BALL1	chr11	10154062	-0.416069	0.224729	-4.88901	1.22e-4	0.00743698	0.843533
rs6460173	rs1104867	Drug_SixMP	697	chr7	64126500	-0.512066	2.33295	-19.7748	4.22e-19	1.31e-17	32.9138	rs6460173	rs1104867	Drug_SixMP	BALL1	chr7	64126500	-0.34715	2.33401	-4.46493	3.07e-4	0.014983	-0.113944
rs73126227	rs9869308	Drug_PRED	697	chr3	7230881	-0.672456	-0.0303556	-17.0116	3.02e-17	6.14e-16	28.9138	rs73126227	rs9869308	Drug_PRED	BALL1	chr3	7230881	-0.705779	-0.392288	-3.96919	9.18e-4	0.0333135	-0.615968
rs73654860	rs7860525	Relapse	697	chr9	98887221	0.312623	0.267359	12.3192	1.85e-13	1.94e-12	19.6046	rs73654860	rs7860525	Relapse	BALL1	chr9	98887221	0.344853	1.69475	4.57491	2.42e-4	0.01288	0.185072
rs7426865	rs7426865	Drug_SixMP	697	chr3	149058065	1.27464	-0.364232	22.019	1.88e-20	9.45e-19	36.6549	rs7426865	rs7426865	Drug_SixMP	BALL1	chr3	149058065	1.52618	-1.16589	4.96796	1.03e-4	0.00675553	1.31873
rs74985632	rs16857367	Drug_DEX	697	chr4	44680914	0.187488	-1.10207	7.22406	4.07e-8	1.67e-7	7.04787	rs74985632	rs16857367	Drug_DEX	BALL1	chr4	44680914	-0.369558	-0.90325	-3.98443	8.87e-4	0.0329081	-1.11881
rs75777619	NA	ALL_Susceptibility	697	pos. control	NA	0.861933	0.0165824	30.1932	1.67e-24	1.58e-22	45.713	rs75777619	NA	ALL_Susceptibility	BALL1	pos. control	NA	0.731478	0.535636	8.14884	2.05e-7	9.05e-5	7.37902
rs77241275	rs1130033	Drug_SixMP	697	chr6	167368893	0.448345	1.53361	17.6431	1.08e-17	2.57e-16	29.5193	rs77241275	rs1130033	Drug_SixMP	BALL1	chr6	167368893	0.283003	0.736114	4.21486	5.33e-4	0.022179	-0.950363
rs7799901	rs6955367	Drug_ASP	697	chr7	99950450	-0.523722	0.0799591	-19.1577	1.05e-18	3.08e-17	32.0256	rs7799901	rs6955367	Drug_ASP	BALL1	chr7	99950450	-0.506269	-0.17063	-5.24418	5.7e-5	0.00505349	1.75809
rs79208987	rs7144445	Drug_DEX	697	chr14	104423676	-0.071091	-0.786394	-2.32332	0.0269137	0.0394457	-6.05605	rs79208987	rs7144445	Drug_DEX	BALL1	chr14	104423676	-0.684163	-0.521718	-5.76027	1.94e-5	0.00214055	2.94253
rs9905597	rs28573959	Drug_PRED	697	chr17	28185149	0.521879	-0.203872	11.0499	2.91e-12	2.43e-11	17.3369	rs9905597	rs28573959	Drug_PRED	BALL1	chr17	28185149	0.8794	-0.734837	4.549	2.56e-4	0.0132177	0.624885
rs10008489	rs1502885	Drug_ASP	697	chr4	78989716	0.0995763	-0.0630872	3.92796	4.48e-4	9.21e-4	-2.23197	rs10008489	rs1502885	Drug_ASP	CEM	chr4	78989716	0.233753	0.47104	4.28597	7.27e-4	0.00330017	-1.66373
rs10018246	rs17050939	Relapse	697	chr4	140778067	-0.326151	-0.188887	-5.45257	5.92e-6	1.7e-5	2.87408	rs10018246	rs17050939	Relapse	CEM	chr4	140778067	-0.44273	-0.494217	-2.75586	0.0152795	0.0403042	-3.73212
rs10096262	rs10096262	Drug_ASP	697	chr8	17484298	0.517162	-0.591424	7.55448	1.66e-8	7.38e-8	8.78186	rs10096262	rs10096262	Drug_ASP	CEM	chr8	17484298	0.439216	-0.869872	3.12692	0.00730062	0.0221223	-3.02542
rs10096504	rs10096262	Drug_ASP	697	chr8	17484526	-0.719716	0.491585	-21.5363	3.59e-20	1.49e-18	35.6848	rs10096504	rs10096262	Drug_ASP	CEM	chr8	17484526	-0.696157	-0.235649	-8.91797	3.33e-7	5.16e-6	6.68554
rs10117066	rs10125930	Drug_VCR	697	chr9	28259301	-0.175816	0.273454	-3.24948	0.00278789	0.00495948	-3.50083	rs10117066	rs10125930	Drug_VCR	CEM	chr9	28259301	-0.436283	0.749834	-3.81536	0.00184144	0.00707544	-1.96646
rs1016176	rs17740576	Drug_PRED	697	chr9	103199994	-0.798959	-0.282301	-15.646	3.09e-16	5.61e-15	26.7481	rs1016176	rs17740576	Drug_PRED	CEM	chr9	103199994	-1.57061	-0.292101	-12.1413	6.69e-9	2.06e-7	10.8956
rs10217267	rs10758191	Drug_SixMP	697	chr9	33146528	0.144484	-0.90314	4.80639	3.76e-5	9.55e-5	0.232162	rs10217267	rs10758191	Drug_SixMP	CEM	chr9	33146528	0.373032	-1.36116	4.16653	9.19e-4	0.00400027	-1.81079
rs10226576	rs7810035	Drug_DEX,Drug_PRED	697	chr7	55320838	0.378983	-0.0454677	12.1137	2.85e-13	2.83e-12	19.2844	rs10226576	rs7810035	Drug_DEX,Drug_PRED	CEM	chr7	55320838	0.43811	-0.251306	5.26651	1.13e-4	7.21e-4	0.499786
rs10234642	rs10234308	Drug_SixTG	697	chr7	22528662	-0.390314	2.05251	-14.505	2.45e-15	3.86e-14	24.0683	rs10234642	rs10234308	Drug_SixTG	CEM	chr7	22528662	-0.476186	2.56897	-9.80907	1.03e-7	1.86e-6	7.57554
rs10264303	rs10264303	Drug_SixTG	697	chr7	99019820	-0.341006	-0.795638	-12.1179	2.82e-13	2.82e-12	19.2847	rs10264303	rs10264303	Drug_SixTG	CEM	chr7	99019820	-0.319865	-1.58064	-4.3625	6.26e-4	0.00293624	-1.26539
rs10399704	rs2300178	Drug_SixTG	697	chr1	71491373	-0.138434	-0.886205	-2.77636	0.00925186	0.0150321	-4.53308	rs10399704	rs2300178	Drug_SixTG	CEM	chr1	71491373	0.608009	-1.16979	3.85174	0.00171291	0.006687	-1.79363
rs10399705	rs2300178	Drug_SixTG	697	chr1	71491489	-0.126947	-0.762514	-4.33924	1.42e-4	3.23e-4	-1.01051	rs10399705	rs2300178	Drug_SixTG	CEM	chr1	71491489	-0.326086	-1.17397	-3.88859	0.00159195	0.00625776	-2.20987
rs10399797	rs2300178	Drug_SixTG	697	chr1	71491457	0.239504	-0.862353	7.32072	3.12e-8	1.3e-7	7.40234	rs10399797	rs2300178	Drug_SixTG	CEM	chr1	71491457	0.396767	-1.58515	5.75776	4.65e-5	3.58e-4	1.36061
rs10409749	rs10415831	Drug_VCR	697	chr19	12816794	0.485507	-0.917791	18.5001	2.83e-18	7.21e-17	31.0031	rs10409749	rs10415831	Drug_VCR	CEM	chr19	12816794	0.776903	-1.05317	9.694	1.19e-7	2.11e-6	7.43156
rs10410420	rs3786675	Drug_ASP	697	chr19	50528594	-0.24109	2.09106	-9.8911	4.29e-11	3.03e-10	13.9898	rs10410420	rs3786675	Drug_ASP	CEM	chr19	50528594	-0.14716	3.09143	-4.12656	9.94e-4	0.00425159	-2.3938
rs10411204	rs3786675	Drug_ASP	697	chr19	50507336	-1.96872	1.10014	-44.8767	1.0500000000000001e-29	2.2300000000000003e-27	57.9734	rs10411204	rs3786675	Drug_ASP	CEM	chr19	50507336	-1.14145	-0.0197407	-13.5892	1.52e-9	7.29e-8	12.3062
rs10411985	rs3786675	Drug_ASP	697	chr19	50507495	0.384452	0.686406	7.70988	1.09e-8	5.01e-8	9.0421	rs10411985	rs3786675	Drug_ASP	CEM	chr19	50507495	0.414753	1.08945	3.47168	0.00365915	0.0125139	-2.51144
rs10412158	rs3786675	Drug_ASP	697	chr19	50528696	0.133518	3.72695	5.66905	3.19e-6	9.57e-6	2.56837	rs10412158	rs3786675	Drug_ASP	CEM	chr19	50528696	0.125343	3.62395	4.54367	4.41e-4	0.00222596	-1.78348
rs10412963	rs3786675	Drug_ASP	697	chr19	50507361	0.902849	2.35152	21.5893	3.34e-20	1.42e-18	35.7064	rs10412963	rs3786675	Drug_ASP	CEM	chr19	50507361	1.00969	1.66724	12.49	4.62e-9	1.54e-7	11.089
rs10414020	rs10425108	Drug_SixMP	697	chr19	12792262	0.161079	1.25873	6.2959	5.37e-7	1.81e-6	4.41651	rs10414020	rs10425108	Drug_SixMP	CEM	chr19	12792262	0.184106	2.58696	5.03751	1.73e-4	0.00102248	-0.490528
rs10415604	rs3786675	Drug_ASP	697	chr19	50553809	0.190729	0.404742	3.90901	4.72e-4	9.63e-4	-1.74407	rs10415604	rs3786675	Drug_ASP	CEM	chr19	50553809	0.359789	1.44099	3.28586	0.00531023	0.0169649	-2.98714
rs10421051	rs12104233	Drug_SixMP	697	chr19	1314103	0.240652	-0.543191	8.95917	4.24e-10	2.51e-9	11.7205	rs10421051	rs12104233	Drug_SixMP	CEM	chr19	1314103	0.216182	-0.845881	3.42163	0.00404514	0.0135512	-3.41765
rs10423403	rs1607664	Drug_ASP	697	chr19	21676890	-0.113171	-0.00517682	-3.96812	4.01e-4	8.33e-4	-2.05037	rs10423403	rs1607664	Drug_ASP	CEM	chr19	21676890	-0.171774	0.690651	-2.63775	0.0192804	0.048018	-4.7248
rs10436915	rs10436919	Relapse	697	chr1	89413064	-0.119904	-0.479643	-4.11492	2.66e-4	5.73e-4	-1.63359	rs10436915	rs10436919	Relapse	CEM	chr1	89413064	-0.42477	-0.964729	-5.58518	6.32e-5	4.51e-4	1.09493
rs10456172	rs9395917	Drug_SixTG	697	chr6	54102457	-0.191419	-0.518576	-5.23122	1.12e-5	3.07e-5	1.68148	rs10456172	rs9395917	Drug_SixTG	CEM	chr6	54102457	0.701622	-0.555278	6.28532	1.86e-5	1.6e-4	2.52001
rs10471237	rs6811804	Drug_DEX	697	chr4	775894	-0.415849	1.01553	-6.81441	1.26e-7	4.71e-7	6.74741	rs10471237	rs6811804	Drug_DEX	CEM	chr4	775894	-0.670751	1.83854	-4.87947	2.32e-4	0.00131001	0.425123
rs1060544	rs4424195	Drug_SixTG	697	chr7	99613476	0.129698	0.800636	5.10736	1.59e-5	4.28e-5	1.05626	rs1060544	rs4424195	Drug_SixTG	CEM	chr7	99613476	0.147092	0.742723	2.93212	0.0107711	0.0306258	-4.46845
rs1078847	rs471390	Drug_DEX	697	chr10	131352115	0.298749	0.0669603	11.8235	5.3e-13	4.97e-12	18.5023	rs1078847	rs471390	Drug_DEX	CEM	chr10	131352115	0.334226	-0.267579	8.44276	6.46e-7	9.03e-6	5.35685
rs10794057	rs10794057	Drug_ASP	697	chr10	127729734	0.494223	-0.339882	17.0332	2.92e-17	6.07e-16	28.6268	rs10794057	rs10794057	Drug_ASP	CEM	chr10	127729734	0.308383	-0.75714	5.15812	1.38e-4	8.52e-4	0.12482
rs10821513	rs10993713	Drug_PRED,Drug_SixTG	697	chr9	93613703	0.120921	-1.04063	4.41121	1.16e-4	2.69e-4	-0.926328	rs10821513	rs10993713	Drug_PRED,Drug_SixTG	CEM	chr9	93613703	0.171778	-1.90717	2.93745	0.0106574	0.0304039	-4.53145
rs10827119	rs11009130	Drug_VCR	697	chr10	33035187	-0.210475	-0.842715	-7.87898	6.95e-9	3.34e-8	8.8566	rs10827119	rs11009130	Drug_VCR	CEM	chr10	33035187	-0.252273	-1.08838	-5.10126	1.53e-4	9.21e-4	-0.195189
rs10852271	rs1641015	Relapse	697	chr16	8847672	-0.168565	0.771496	-5.94245	1.46e-6	4.6e-6	3.50173	rs10852271	rs1641015	Relapse	CEM	chr16	8847672	-0.277572	0.293674	-4.515	4.66e-4	0.00231829	-1.05481
rs10869186	rs4326437	Drug_VCR	697	chr9	75156966	0.485432	-0.735986	15.5608	3.59e-16	6.38e-15	26.1829	rs10869186	rs4326437	Drug_VCR	CEM	chr9	75156966	0.519578	-1.33532	5.39567	8.91e-5	5.96e-4	0.817417
rs10872646	rs1934534	Drug_SixTG	697	chr6	150067675	0.11117	2.00898	4.72946	4.69e-5	1.17e-4	-0.0805899	rs10872646	rs1934534	Drug_SixTG	CEM	chr6	150067675	0.162611	2.52637	4.39022	5.94e-4	0.00280519	-1.88276
rs10881985	rs7917710	Drug_SixMP	697	chr10	93627158	0.362639	-0.591905	5.45176	5.93e-6	1.7e-5	2.84085	rs10881985	rs7917710	Drug_SixMP	CEM	chr10	93627158	0.358023	-0.930344	2.63401	0.0194226	0.0481612	-3.99187
rs10898455	rs291228	Drug_DEX	697	chr11	85962353	-0.325858	-0.756848	-6.16944	7.68e-7	2.52e-6	4.57586	rs10898455	rs291228	Drug_DEX	CEM	chr11	85962353	-0.532645	-1.27255	-4.34587	6.47e-4	0.00300812	-0.939712
rs11009129	rs11009130	Drug_VCR	697	chr10	33182330	0.237419	-1.10861	7.26732	3.61e-8	1.5e-7	7.33871	rs11009129	rs11009130	Drug_VCR	CEM	chr10	33182330	0.713783	-1.60405	10.0807	7.28e-8	1.39e-6	8.19761
rs11009136	rs11009130	Drug_VCR	697	chr10	33192651	0.311059	-0.576962	8.48433	1.42e-9	7.89e-9	10.8182	rs11009136	rs11009130	Drug_VCR	CEM	chr10	33192651	0.370588	-1.10057	3.83078	0.00178579	0.00689266	-2.09559
rs1108542	rs11830873	Drug_VCR	697	chr12	10850077	-0.517147	-0.526388	-9.16441	2.54e-10	1.57e-9	12.9051	rs1108542	rs11830873	Drug_VCR	CEM	chr12	10850077	-0.527448	-0.89551	-3.51675	0.00334331	0.0116879	-2.37607
rs11115371	rs11115546	Drug_SixMP	697	chr12	77179170	-0.131936	-0.441402	-2.74121	0.0100821	0.0162725	-4.7154	rs11115371	rs11115546	Drug_SixMP	CEM	chr12	77179170	0.280129	-0.811545	2.63605	0.0193451	0.0480389	-4.28591
rs11115380	rs11115546	Drug_SixMP	697	chr12	77180533	0.115188	-0.112804	2.65419	0.012446	0.0196056	-5.0494	rs11115380	rs11115546	Drug_SixMP	CEM	chr12	77180533	0.365006	-0.367572	3.74322	0.0021261	0.00800692	-2.2474
rs11115426	rs11115546	Drug_SixMP	697	chr12	77184427	-0.594266	-0.74797	-13.3302	2.35e-14	2.88e-13	22.2646	rs11115426	rs11115546	Drug_SixMP	CEM	chr12	77184427	-0.562982	-1.23231	-4.80315	2.68e-4	0.00146307	0.0474338
rs11120184	rs7536934	Drug_SixMP	697	chr1	207263539	0.930154	-0.731614	20.0687	2.76e-19	8.72e-18	33.7985	rs11120184	rs7536934	Drug_SixMP	CEM	chr1	207263539	1.35373	-1.28085	12.8685	3.12e-9	1.18e-7	11.6327
rs111367656	rs1425170	Relapse	697	chr11	29955851	-0.146498	-0.465463	-5.55366	4.43e-6	1.29e-5	2.32567	rs111367656	rs1425170	Relapse	CEM	chr11	29955851	-0.250243	-1.01695	-4.03261	0.00119678	0.00495558	-2.32979
rs111434562	rs1247118	MRD	697	chr10	120505596	0.543625	-0.297736	11.4751	1.13e-12	9.94e-12	18.3252	rs111434562	rs1247118	MRD	CEM	chr10	120505596	0.431075	-0.767131	3.55878	0.00307347	0.0108957	-2.39696
rs111549985	rs12108833	Drug_ASP,Drug_PRED	697	chr5	81268070	-0.0880784	1.17759	-3.20948	0.00309411	0.00547	-4.11482	rs111549985	rs12108833	Drug_ASP,Drug_PRED	CEM	chr5	81268070	-0.240036	1.54202	-5.28246	1.1e-4	7.06e-4	0.197775
rs111772743	rs3739	Drug_ASP	697	chr5	81569088	0.459441	-0.398408	14.3456	3.3e-15	4.98e-14	23.7619	rs111772743	rs3739	Drug_ASP	CEM	chr5	81569088	0.785498	-0.487022	13.8179	1.22e-9	6.1e-8	12.2451
rs11177378	rs11177371	Drug_PRED	697	chr12	69195752	0.413426	-0.585266	6.64671	2.01e-7	7.23e-7	6.24798	rs11177378	rs11177371	Drug_PRED	CEM	chr12	69195752	0.453108	-1.10595	2.84152	0.0128961	0.0350486	-3.59316
rs11177710	rs7200	Drug_ASP	697	chr12	69934588	-0.249847	-0.87122	-9.34481	1.62e-10	1.04e-9	12.692	rs11177710	rs7200	Drug_ASP	CEM	chr12	69934588	-0.907826	-1.32521	-19.5461	1.11e-11	1.29e-9	17.0942
rs11177751	rs7200	Drug_ASP	697	chr12	70002488	0.756269	-0.262823	18.4596	3.01e-18	7.56e-17	31.2865	rs11177751	rs7200	Drug_ASP	CEM	chr12	70002488	0.850666	-0.328138	8.29132	8.02e-7	1.07e-5	5.8945
rs112005381	rs10945231	Drug_ASP	697	chr6	71226325	-0.259774	-0.00743852	-9.72298	6.43e-11	4.44e-10	13.6294	rs112005381	rs10945231	Drug_ASP	CEM	chr6	71226325	-0.397415	0.269326	-5.92524	3.46e-5	2.78e-4	1.35222
rs11226115	rs11226115	Drug_VCR	697	chr11	103892352	0.231773	-0.805818	5.87324	1.78e-6	5.54e-6	3.57179	rs11226115	rs11226115	Drug_VCR	CEM	chr11	103892352	0.438105	-0.818599	4.32399	6.75e-4	0.00310535	-1.13512
rs112266787	rs16857367	Drug_DEX	697	chr4	44636449	0.137609	-0.713194	5.36786	7.54e-6	2.12e-5	1.8137	rs112266787	rs16857367	Drug_DEX	CEM	chr4	44636449	0.154708	-0.779014	2.84656	0.0127679	0.0349071	-4.53659
rs112347728	rs12233776	Drug_PRED	697	chr4	38788264	0.199144	-0.450276	7.02419	7.04e-8	2.76e-7	6.54024	rs112347728	rs12233776	Drug_PRED	CEM	chr4	38788264	0.18816	-0.954563	2.96028	0.0101835	0.0291985	-4.24356
rs11255340	rs11814428	Drug_DEX	697	chr10	7798770	0.400071	-0.545077	7.77286	9.23e-9	4.32e-8	9.14088	rs11255340	rs11814428	Drug_DEX	CEM	chr10	7798770	-0.575271	-1.08625	-4.04213	0.00117447	0.00487507	-1.44785
rs112579123	rs28756991	Drug_PRED	697	chr14	75451113	0.0864744	0.169734	3.23493	0.00289575	0.00513529	-4.0929	rs112579123	rs28756991	Drug_PRED	CEM	chr14	75451113	0.13614	0.0569382	3.81143	0.00185592	0.00711504	-2.91929
rs112602052	rs11259571	Drug_SixMP	697	chr10	15273983	-0.257713	-0.758722	-9.27171	1.94e-10	1.22e-9	12.5181	rs112602052	rs11259571	Drug_SixMP	CEM	chr10	15273983	-0.274411	-1.4836	-4.30418	7.02e-4	0.0032055	-1.63074
rs112629076	rs9605063	Drug_DEX,Drug_PRED	697	chr22	20079688	0.303006	0.0208034	11.2948	1.68e-12	1.44e-11	17.367	rs112629076	rs9605063	Drug_DEX,Drug_PRED	CEM	chr22	20079688	0.341294	-0.36861	6.95048	6.18e-6	6.24e-5	3.24657
rs112769656	rs61745415	Relapse	697	chr17	11586406	0.661525	-0.243767	11.7528	6.17e-13	5.72e-12	18.9989	rs112769656	rs61745415	Relapse	CEM	chr17	11586406	0.344958	-0.787462	2.63977	0.0192042	0.0478982	-4.12737
rs112880266	rs11135853	Drug_VCR	697	chr8	25042337	-0.0921594	1.22501	-3.31718	0.0023346	0.00420572	-3.83214	rs112880266	rs11135853	Drug_VCR	CEM	chr8	25042337	-0.132126	0.370987	-2.63119	0.0195301	0.0483072	-4.94099
rs112986774	rs11150830	Drug_VCR	697	chr17	77965819	0.307795	-0.303066	11.4274	1.26e-12	1.1e-11	17.6191	rs112986774	rs11150830	Drug_VCR	CEM	chr17	77965819	0.413584	-1.11282	8.18122	9.41e-7	1.23e-5	4.96378
rs113218162	rs2276385	Drug_PRED	697	chr11	71622030	-0.104061	-0.809943	-3.75887	7.13e-4	0.00142416	-2.63025	rs113218162	rs2276385	Drug_PRED	CEM	chr11	71622030	0.161072	-1.40349	2.65812	0.0185247	0.0465437	-4.70498
rs113307754	rs9605063	Drug_DEX,Drug_PRED	697	chr22	20089271	0.352338	-0.523868	14.0573	5.69e-15	7.83e-14	23.1241	rs113307754	rs9605063	Drug_DEX,Drug_PRED	CEM	chr22	20089271	0.361496	0.135357	9.03451	2.84e-7	4.61e-6	6.07745
rs113327785	rs17081973	Relapse	697	chr18	67665542	0.754655	-0.153112	11.2256	1.96e-12	1.67e-11	18.0193	rs113327785	rs17081973	Relapse	CEM	chr18	67665542	2.0603	0.00719549	11.7132	1.07e-8	2.76e-7	10.4094
rs113515513	rs7820637	Relapse	697	chr8	67737607	0.0645477	0.717651	2.24505	0.0320623	0.0462369	-6.25672	rs113515513	rs7820637	Relapse	CEM	chr8	67737607	0.274964	0.842594	4.9767	1.93e-4	0.00111886	-0.201085
rs113641409	rs10436919	Relapse	697	chr1	89395369	-0.293134	-0.884813	-10.4732	1.09e-11	8.24e-11	15.5164	rs113641409	rs10436919	Relapse	CEM	chr1	89395369	-0.277268	-1.57869	-3.50585	0.00341707	0.0118942	-3.04195
rs113811004	rs17081973	Relapse	697	chr18	67777345	0.383222	-0.0761541	8.81591	6.09e-10	3.5e-9	11.7761	rs113811004	rs17081973	Relapse	CEM	chr18	67777345	0.235498	-0.234469	2.68428	0.0175959	0.0447371	-4.26205
rs114215929	rs75750998	Drug_VCR	697	chr19	49979149	0.792049	-0.248483	21.2134	5.56e-20	2.02e-18	35.2112	rs114215929	rs75750998	Drug_VCR	CEM	chr19	49979149	1.20419	-0.71285	13.5278	1.61e-9	7.29e-8	12.1913
rs114586402	rs11956835	Drug_DEX,Drug_PRED,Drug_SixTG	697	chr5	146858485	0.383264	-0.898959	12.7474	7.6e-14	8.42e-13	20.601	rs114586402	rs11956835	Drug_DEX,Drug_PRED,Drug_SixTG	CEM	chr5	146858485	0.575354	-1.33972	6.53222	1.23e-5	1.12e-4	2.7565
rs114601492	rs114393069	Drug_ASP	697	chr19	55670651	-0.225695	1.78539	-7.92406	6.17e-9	2.98e-8	9.04137	rs114601492	rs114393069	Drug_ASP	CEM	chr19	55670651	-0.273885	1.96316	-4.89217	2.27e-4	0.00128974	-0.312604
rs115179201	rs3735684	Drug_DEX,Drug_PRED	697	chr7	1005576	-0.182196	-0.522137	-5.11566	1.55e-5	4.19e-5	1.37487	rs115179201	rs3735684	Drug_DEX,Drug_PRED	CEM	chr7	1005576	-0.455876	0.0622462	-5.57155	6.48e-5	4.61e-4	1.24719
rs115366221	rs74421455	Drug_ASP	697	chr17	61778617	-0.0935719	-0.283141	-3.75571	7.19e-4	0.00143483	-2.77607	rs115366221	rs74421455	Drug_ASP	CEM	chr17	61778617	0.105012	-0.964394	2.87927	0.0119649	0.0333532	-4.95245
rs115375668	rs17112377	Drug_DEX	697	chr10	90503812	0.483515	-0.561159	17.5939	1.17e-17	2.7e-16	29.5185	rs115375668	rs17112377	Drug_DEX	CEM	chr10	90503812	0.523199	-1.21641	11.3705	1.57e-8	3.71e-7	9.38873
rs115378886	rs10436919	Relapse	697	chr1	89402728	-0.14801	-1.13057	-5.38912	7.1e-6	2e-5	1.83231	rs115378886	rs10436919	Relapse	CEM	chr1	89402728	-0.178251	-1.53757	-3.56648	0.00302649	0.0108017	-3.36533
rs115513250	rs7144445	Drug_DEX	697	chr14	104375980	0.0885598	-0.997905	3.27924	0.00257912	0.00460249	-3.99736	rs115513250	rs7144445	Drug_DEX	CEM	chr14	104375980	0.14418815200000001	-1.35242	3.26702	0.00551456	0.0175519	-4.10908
rs11570135	rs8059525	Drug_ASP,Drug_SixMP	697	chr16	12058617	-0.340719	-1.11688	-12.7495	7.57e-14	8.42e-13	20.5532	rs11570135	rs8059525	Drug_ASP,Drug_SixMP	CEM	chr16	12058617	-0.224034	-1.85388	-3.72656	0.00219793	0.00824104	-2.75414
rs115718086	rs17112377	Drug_DEX	697	chr10	90501158	-0.40932	-0.661636	-13.3488	2.26e-14	2.8e-13	21.7979	rs115718086	rs17112377	Drug_DEX	CEM	chr10	90501158	-1.65624	-0.849776	-24.6993	4.33e-13	1.23e-10	20.4698
rs115779557	rs3786675	Drug_ASP	697	chr19	50526251	-0.0591148	-0.186594	-2.37346	0.0240222	0.0355745	-6.03036	rs115779557	rs3786675	Drug_ASP	CEM	chr19	50526251	-0.180382	-0.362355	-3.75199	0.00208921	0.00791724	-2.80544
rs115854290	rs76343500	Drug_SixTG,Drug_VCR	697	chr3	52017572	0.209395	-0.486997	7.12567	5.32e-8	2.13e-7	6.74212	rs115854290	rs76343500	Drug_SixTG,Drug_VCR	CEM	chr3	52017572	0.220793	-0.943347	4.14986	9.5e-4	0.00409185	-2.31084
rs115977902	rs74421455	Drug_ASP	697	chr17	61926164	-0.418461	0.261653	-14.1608	4.68e-15	6.65e-14	23.5281	rs115977902	rs74421455	Drug_ASP	CEM	chr17	61926164	-0.203769	-0.623306	-2.99837	0.00943872	0.0274318	-3.94427
rs115982654	rs17131915	Drug_ASP,Drug_DEX	697	chr7	47935076	-0.813624	0.413774	-13.8151	9.07e-15	1.2e-13	23.4295	rs115982654	rs17131915	Drug_ASP,Drug_DEX	CEM	chr7	47935076	-1.14667	1.06699	-8.36149	7.25e-7	9.98e-6	6.24836
rs116111998	rs11946025	Drug_DEX	697	chr4	95247358	-0.363445	-1.13586	-8.34349	2.05e-9	1.1e-8	10.4807	rs116111998	rs11946025	Drug_DEX	CEM	chr4	95247358	-0.345944	-1.58668	-2.99491	0.00950411	0.0275457	-3.72681
rs11635126	rs678892	Drug_PRED	697	chr15	55617697	-0.113683	-1.00529	-2.45667	0.0198404	0.0299007	-5.30548	rs11635126	rs678892	Drug_PRED	CEM	chr15	55617697	-0.354214	-1.65788	-2.6789	0.0177833	0.044945624000000003	-4.16999
rs11674815	rs10170236	Relapse	697	chr2	150454194	-0.311317	0.178144	-11.4967	1.08e-12	9.53e-12	17.8622	rs11674815	rs10170236	Relapse	CEM	chr2	150454194	-0.414904	0.445716	-7.13482	4.61e-6	4.79e-5	3.7088
rs11703006	rs10483230	Drug_ASP	697	chr22	46171505	0.618538	-0.261573	13.9513	6.98e-15	9.52e-14	23.4249	rs11703006	rs10483230	Drug_ASP	CEM	chr22	46171505	1.16437	-0.809887	10.9102	2.67e-8	5.62e-7	9.44413
rs117426622	rs11115546	Drug_SixMP	697	chr12	77165865	-0.248407	-0.874096	-4.67974	5.4e-5	1.33e-4	0.479152	rs117426622	rs11115546	Drug_SixMP	CEM	chr12	77165865	-0.779564	-1.35797	-5.4637	7.87e-5	5.46e-4	1.35649
rs11757700	rs9395917	Drug_SixTG	697	chr6	54079968	-0.379994	-0.891226	-13.4108	2e-14	2.51e-13	22.005	rs11757700	rs9395917	Drug_SixTG	CEM	chr6	54079968	-0.760268	-1.10068	-9.44131	1.65e-7	2.79e-6	7.3042
rs11766752	rs6955367	Drug_ASP	697	chr7	100073292	-0.0768086	0.351657	-2.86887	0.00736255	0.0121475	-4.94066	rs11766752	rs6955367	Drug_ASP	CEM	chr7	100073292	-0.215537	0.637362	-4.15788	9.35e-4	0.00404625	-2.04392
rs11769057	rs1636980	Drug_ASP	697	chr7	99964661	0.493297	0.00704405	16.8196	4.15e-17	8.33e-16	28.2746	rs11769057	rs1636980	Drug_ASP	CEM	chr7	99964661	0.941906	0.386541	16.6441	9.95e-11	7.38e-9	14.9241
rs117761491	rs11115546	Drug_SixMP	697	chr12	77253513	-0.272247	-0.872227	-9.62211	8.22e-11	5.56e-10	13.4105	rs117761491	rs11115546	Drug_SixMP	CEM	chr12	77253513	-0.669897	-0.894485	-11.6842	1.1e-8	2.77e-7	9.98195
rs117765594	rs4077344	Relapse	697	chr18	76885069	-0.190984	-1.02696	-4.4067	1.17e-4	2.71e-4	-0.493686	rs117765594	rs4077344	Relapse	CEM	chr18	76885069	-0.586771	-1.1679	-6.55996	1.17e-5	1.09e-4	3.13284
rs117862862	rs11115546	Drug_SixMP	697	chr12	77179366	0.424952	-0.820397	9.47434	1.18e-10	7.74e-10	13.5241	rs117862862	rs11115546	Drug_SixMP	CEM	chr12	77179366	1.3569	-1.09532	12.2961	5.67e-9	1.79e-7	11.0352
rs11814428	rs11814428	Drug_DEX	697	chr10	7810539	-1.02356	0.383307	-33.2549	9.19e-26	1.1199999999999999e-23	48.7886	rs11814428	rs11814428	Drug_DEX	CEM	chr10	7810539	-1.04078	0.0870565	-14.4129	6.93e-10	3.81e-8	13.0548
rs11819341	rs1247118	MRD	697	chr10	120458635	0.18896	-1.12702	5.66369	3.24e-6	9.7e-6	2.90235	rs11819341	rs1247118	MRD	CEM	chr10	120458635	0.246514	-1.58049	2.65463	0.0186522	0.046795	-4.50489
rs11837759	rs11837759	Drug_DEX,Drug_PRED	697	chr12	65024544	0.3232	-0.710742	10.692	6.56e-12	5.21e-11	16.0398	rs11837759	rs11837759	Drug_DEX,Drug_PRED	CEM	chr12	65024544	0.464024	-1.13082	5.78353	4.44e-5	3.46e-4	1.41894
rs11844598	rs11846843	Drug_DEX	697	chr14	38371153	-0.12356	-0.982417	-3.92815	4.48e-4	9.21e-4	-2.18407	rs11844598	rs11846843	Drug_DEX	CEM	chr14	38371153	-0.600418	-1.58273	-5.76006	4.63e-5	3.58e-4	1.34658
rs11879639	rs3786675	Drug_ASP	697	chr19	50490490	0.759991	-2.09904	23.0231	5.1300000000000004e-21	2.82e-19	37.6043	rs11879639	rs3786675	Drug_ASP	CEM	chr19	50490490	0.698082	-2.33899	8.33288	7.56e-7	1.02e-5	5.76768
rs11879641	rs3786675	Drug_ASP	697	chr19	50490570	0.420383	-2.69981	12.0826	3.04e-13	3e-12	19.1681	rs11879641	rs3786675	Drug_ASP	CEM	chr19	50490570	0.63617	-2.4279	5.79802	4.33e-5	3.39e-4	1.41801
rs11879659	rs3786675	Drug_ASP	697	chr19	50490522	3.37359	-1.53215	98.1979	3.86e-40	6.5899999999999994e-37	81.6743	rs11879659	rs3786675	Drug_ASP	CEM	chr19	50490522	3.53577	-1.41929	43.1686	1.7e-16	2.9e-13	28.1604
rs11880182	rs3786675	Drug_ASP	697	chr19	50554201	-0.416303	0.922156	-13.8531	8.43e-15	1.13e-13	22.7543	rs11880182	rs3786675	Drug_ASP	CEM	chr19	50554201	-0.28104	-0.4233	-5.5874	6.3e-5	4.51e-4	0.600748
rs11881187	rs3786675	Drug_ASP	697	chr19	50550127	-0.217805	-1.57024	-7.2548	3.74e-8	1.54e-7	7.15727	rs11881187	rs3786675	Drug_ASP	CEM	chr19	50550127	-0.220616	-1.82959	-3.18595	0.00648695	0.0201213	-3.91761
rs11882531	rs3786675	Drug_ASP	697	chr19	50490580	0.588717	-2.69528	17.4527	1.47e-17	3.35e-16	29.3282	rs11882531	rs3786675	Drug_ASP	CEM	chr19	50490580	0.465169	-2.64579	3.63372	0.00264566	0.00966488	-2.89532
rs11941178	rs11946025	Drug_DEX	697	chr4	95229431	0.380439	-0.777021	12.2467	2.15e-13	2.2e-12	19.6287	rs11941178	rs11946025	Drug_DEX	CEM	chr4	95229431	0.60872	-1.23524	5.18996	1.3e-4	8.15e-4	0.423467
rs11946095	rs11946025	Drug_DEX	697	chr4	95229524	1.23934	-0.324118	21.6192	3.21e-20	1.4e-18	36.0772	rs11946095	rs11946025	Drug_DEX	CEM	chr4	95229524	1.08748	-0.563657	8.50202	5.94e-7	8.44e-6	6.37459
rs11958380	rs11956835	Drug_DEX,Drug_PRED,Drug_SixTG	697	chr5	146817333	-0.330562	-0.833576	-10.2258	1.94e-11	1.43e-10	15.01	rs11958380	rs11956835	Drug_DEX,Drug_PRED,Drug_SixTG	CEM	chr5	146817333	-0.353753	-1.63037	-4.10826	0.00103084	0.00435299	-1.74753
rs11977017	rs6947073	Drug_ASP	697	chr7	142636704	0.306102	-0.855721	12.0678	3.1400000000000003e-13	3.08e-12	19.034	rs11977017	rs6947073	Drug_ASP	CEM	chr7	142636704	0.328601	-1.07391	7.18168	4.28e-6	4.53e-5	3.34593
rs11997510	rs7820637	Relapse	697	chr8	67698636	0.240301	-0.779979	8.385	1.84e-9	9.97e-9	10.3037	rs11997510	rs7820637	Relapse	CEM	chr8	67698636	0.2896	-1.33258	4.09738	0.00105318	0.00443637	-1.81925
rs12042181	rs12042181	Drug_PRED,Drug_VCR	697	chr1	213088494	0.312895	0.767064	9.5557	9.66e-11	6.47e-10	13.4015	rs12042181	rs12042181	Drug_PRED,Drug_VCR	CEM	chr1	213088494	0.422299	0.723119	5.84369	3.99e-5	3.14e-4	1.6601
rs12052898	rs13385173	Drug_DEX	697	chr2	202755103	1.80486	-0.269172	38.3587	1.23e-27	2.1e-25	53.1953	rs12052898	rs13385173	Drug_DEX	CEM	chr2	202755103	2.32388	-0.506977	21.4751	3.02e-12	4.29e-10	18.3071
rs12090796	rs10436919	Relapse	697	chr1	89427553	-1.33681	-0.137883	-32.1438	2.55e-25	2.8999999999999996e-23	47.8586	rs12090796	rs10436919	Relapse	CEM	chr1	89427553	-1.245	-0.588009	-11.8724	8.96e-9	2.43e-7	10.5395
rs12090961	rs11265278	Drug_PRED	697	chr1	159768539	-0.393868	-0.867446	-7.53936	1.73e-8	7.65e-8	8.57915	rs12090961	rs11265278	Drug_PRED	CEM	chr1	159768539	-0.634634	-1.00667	-5.32593	1.01e-4	6.57e-4	1.11455
rs12092993	rs10436919	Relapse	697	chr1	89415657	-0.29002	-0.829796	-8.59505	1.07e-9	5.97e-9	10.9251	rs12092993	rs10436919	Relapse	CEM	chr1	89415657	-0.39819	-1.23285	-5.35333	9.63e-5	6.32e-4	0.726627
rs12144733	rs2890104	Drug_SixMP	697	chr1	247252836	-0.196486	-0.0411803	-4.74755	4.45e-5	1.11e-4	0.493942	rs12144733	rs2890104	Drug_SixMP	CEM	chr1	247252836	-0.47717	-0.460765	-4.12307	0.0010012	0.00427013	-1.40186
rs12221087	rs7917710	Drug_SixMP	697	chr10	93573367	-0.43657	-0.665356	-9.12023	2.83e-10	1.74e-9	12.6891	rs12221087	rs7917710	Drug_SixMP	CEM	chr10	93573367	-0.757901	-0.776969	-7.01492	5.57e-6	5.66e-5	4.02912
rs12232061	rs8181880	Drug_SixTG	697	chr13	99974992	0.543913	-0.559922	15.5363	3.75e-16	6.6e-15	26.2485	rs12232061	rs8181880	Drug_SixTG	CEM	chr13	99974992	0.578206	-0.297958	6.54992	1.19e-5	1.1e-4	3.00058
rs12233690	rs12233776	Drug_PRED	697	chr4	38787601	-0.120556	-0.404526	-2.41472	0.0218576	0.0325385	-5.32524	rs12233690	rs12233776	Drug_PRED	CEM	chr4	38787601	-0.396239	-0.518575	-2.89552	0.0115847	0.0323992	-3.68364
rs12233799	rs12233776	Drug_PRED	697	chr4	38787683	0.220758	-0.539341	8.09495	3.93e-9	1.97e-8	9.51358	rs12233799	rs12233776	Drug_PRED	CEM	chr4	38787683	0.44312	-0.84407	6.90758	6.63e-6	6.65e-5	3.37964
rs12267185	rs7072175	Drug_VCR	697	chr10	86011970	0.450883	-0.764382	16.4812	7.32e-17	1.45e-15	27.6367	rs12267185	rs7072175	Drug_VCR	CEM	chr10	86011970	0.619417	-1.19898	12.0963	7.02e-9	2.1e-7	10.2242
rs12297954	rs11183717	Drug_SixMP,Drug_SixTG	697	chr12	47426623	-0.285993	-0.508711	-4.35032	1.37e-4	3.14e-4	-0.176508	rs12297954	rs11183717	Drug_SixMP,Drug_SixTG	CEM	chr12	47426623	-0.730524	-0.851806	-3.55798	0.0030784	0.0108957	-2.10265
rs12315309	rs9971819	Relapse	697	chr12	45182078	0.0659222	-0.85307	2.2487	0.0318031	0.0459019	-6.19395	rs12315309	rs9971819	Relapse	CEM	chr12	45182078	0.261088	-1.12954	3.92581	0.00147857	0.00590734	-2.15355
rs12318907	rs11168858	Drug_SixTG	697	chr12	49524988	-0.468983	0.14987	-18.9778	1.37e-18	3.83e-17	31.7157	rs12318907	rs11168858	Drug_SixTG	CEM	chr12	49524988	-0.351695	0.0127062	-7.38124	3.13e-6	3.49e-5	3.78047
rs12356375	rs11002306	Drug_PRED	697	chr10	79594514	-0.586619	0.054133	-21.5063	3.74e-20	1.52e-18	35.438	rs12356375	rs11002306	Drug_PRED	CEM	chr10	79594514	-0.972723	0.197593	-17.0502	7.17e-11	5.56e-9	15.1676
rs12368937	rs11115546	Drug_SixMP	697	chr12	77252876	-0.755621	-0.236229	-12.0041	3.6e-13	3.45e-12	19.6305	rs12368937	rs11115546	Drug_SixMP	CEM	chr12	77252876	-1.28254	-0.100695	-8.2738	8.23e-7	1.08e-5	6.09187
rs12413256	rs7917710	Drug_SixMP	697	chr10	93597325	0.0687479	-1.63579	2.29165	0.0288993	0.041995	-6.19555	rs12413256	rs7917710	Drug_SixMP	CEM	chr10	93597325	0.281635	-2.44917	4.40286	5.79e-4	0.00276533	-1.47087
rs1244869	rs1244869	Drug_SixTG	697	chr12	65075332	0.966302	-0.140986	15.7527	2.56e-16	4.75e-15	27.0526	rs1244869	rs1244869	Drug_SixTG	CEM	chr12	65075332	2.56434	0.0781483	15.417	2.8e-10	1.75e-8	13.8874
rs1247117	rs1247118	MRD	697	chr10	120428802	-1.55156	0.129022	-55.3669	1.71e-32	5.85e-30	64.379	rs1247117	rs1247118	MRD	CEM	chr10	120428802	-2.03645	0.0340372	-31.0679	1.75e-14	7.46e-12	23.6752
rs1248630	rs1248630	Drug_VCR	697	chr10	79583856	0.447062	-0.814961	7.61137	1.42e-8	6.42e-8	8.94179	rs1248630	rs1248630	Drug_VCR	CEM	chr10	79583856	1.11409	-1.08569	6.66955	9.77e-6	9.42e-5	3.62415
rs1248673	rs1149725	Drug_VCR	697	chr10	79604958	-0.378413	1.64887	-14.2598	3.88e-15	5.6e-14	23.6124	rs1248673	rs1149725	Drug_VCR	CEM	chr10	79604958	-0.452118	1.86597	-7.96015	1.3e-6	1.67e-5	4.98796
rs12489198	rs7653046	Drug_ASP	697	chr3	193294307	-0.1073	-0.0942324	-3.72732	7.77e-4	0.00153437	-2.6535	rs12489198	rs7653046	Drug_ASP	CEM	chr3	193294307	-0.246294	-1.33648	-3.7119	0.00226314	0.0084484	-2.53933
rs12500345	rs4835188	Relapse	697	chr4	145690185	-0.975296	1.66371	-37.5379	2.3700000000000003e-27	3.68e-25	52.3862	rs12500345	rs4835188	Relapse	CEM	chr4	145690185	-0.704162	2.88991	-14.8296	4.73e-10	2.78e-8	13.1213
rs12595377	rs678892	Drug_PRED	697	chr15	55572781	0.396141	-0.707867	8.66142	9.03e-10	5.07e-9	11.3945	rs12595377	rs678892	Drug_PRED	CEM	chr15	55572781	0.55988	-0.641144	3.82863	0.00179348	0.0069067	-1.98564
rs12629773	rs2284749	Drug_VCR	697	chr3	186802657	-0.0905379	-0.404945	-2.29774	0.0285075	0.0415318	-5.74179	rs12629773	rs2284749	Drug_VCR	CEM	chr3	186802657	-0.359446	-1.23622	-2.92945	0.0108284	0.0307374	-3.79799
rs1264300	rs2844702	Drug_SixMP	697	chr6	30882856	0.527279	-0.400135	20.8138	9.65e-20	3.29e-18	34.4534	rs1264300	rs2844702	Drug_SixMP	CEM	chr6	30882856	1.02944	-0.127261	23.3553	9.43e-13	2.3e-10	19.6003
rs12660691	rs11154491	Drug_DEX	697	chr6	130008445	2.62922	0.209234	70.6226	9.83e-36	5.5900000000000005e-33	71.6487	rs12660691	rs11154491	Drug_DEX	CEM	chr6	130008445	3.43448	0.312263	39.0697	6.95e-16	5.93e-13	26.2248
rs12665941	rs12671080	Drug_PRED	697	chr7	30828246	-0.494534	-0.14557	-14.288	3.67e-15	5.41e-14	23.8669	rs12665941	rs12671080	Drug_PRED	CEM	chr7	30828246	-1.34698	-0.999241	-12.6701	3.83e-9	1.39e-7	11.3129
rs12743506	rs12743495	Drug_ASP	697	chr1	115618902	-0.466331	-0.830538	-14.6599	1.83e-15	2.95e-14	24.4732	rs12743506	rs12743495	Drug_ASP	CEM	chr1	115618902	-0.443058	-1.23761	-5.15002	1.4e-4	8.59e-4	0.308402
rs12771808	NA	ALL_Susceptibility	697	pos. control	NA	0.274875	-0.250269	10.3312	1.51e-11	1.12e-10	15.1339	rs12771808	NA	ALL_Susceptibility	CEM	pos. control	NA	0.358134	-0.417229	6.06878	2.69e-5	2.23e-4	1.78989
rs12777136	NA	ALL_Susceptibility	697	pos. control	NA	0.453482	-0.0739753	17.1649	2.35e-17	5.01e-16	28.8187	rs12777136	NA	ALL_Susceptibility	CEM	pos. control	NA	0.669399	-0.537533	15.3912	2.87e-10	1.75e-8	13.6644
rs12777235	rs11009130	Drug_VCR	697	chr10	33145386	-0.541944	-0.748046	-19.2637	8.93e-19	2.72e-17	32.2188	rs12777235	rs11009130	Drug_VCR	CEM	chr10	33145386	-0.797934	-0.873862	-11.4733	1.4e-8	3.37e-7	9.78539
rs12831938	rs4964988	Drug_ASP	697	chr12	132280509	0.589225	0.197158	8.24449	2.65e-9	1.37e-8	10.7189	rs12831938	rs4964988	Drug_ASP	CEM	chr12	132280509	0.569708	-0.0148006	2.84056	0.0129208	0.0350486	-3.49641
rs12992696	rs10170236	Relapse	697	chr2	150421937	0.355503	-0.732895	7.12842	5.28e-8	2.13e-7	7.16829	rs12992696	rs10170236	Relapse	CEM	chr2	150421937	0.254836	-0.985582	2.63058	0.0195537	0.0483072	-4.44177
rs13043610	rs12625716	Drug_SixMP	697	chr20	23586941	0.200868	-0.306601	2.68011	0.011693	0.0185392	-4.38479	rs13043610	rs12625716	Drug_SixMP	CEM	chr20	23586941	0.66894	-0.457931	3.59736	0.00284519	0.0102837	-1.96609
rs1327	rs16871365	Drug_DEX	697	chr8	105394839	0.454416	-1.04936	10.1498	2.32e-11	1.69e-10	15.1506	rs1327	rs16871365	Drug_DEX	CEM	chr8	105394839	0.764478	-1.35734	4.21536	8.35e-4	0.00369115	-1.18804
rs13289712	rs7045812	Drug_DEX	697	chr9	84212461	0.508362	-0.809088	18.0184	5.98e-18	1.48e-16	30.2446	rs13289712	rs7045812	Drug_DEX	CEM	chr9	84212461	0.616046	-1.07458	7.76801	1.73e-6	2.13e-5	4.65971
rs13316488	rs6787784	Drug_VCR	697	chr3	40447968	0.266133	-0.835884	8.61834	1.01e-9	5.64e-9	10.9737	rs13316488	rs6787784	Drug_VCR	CEM	chr3	40447968	0.259351	-1.3678	3.05599	0.00841308	0.0249179	-3.83001
rs13331718	rs13337155	Drug_VCR	697	chr16	56457704	-0.746407	0.0991914	-26.1535	1.2e-22	8.500000000000001e-21	41.3722	rs13331718	rs13337155	Drug_VCR	CEM	chr16	56457704	-0.531252	-0.232647	-7.93608	1.35e-6	1.72e-5	5.05207
rs13338199	rs7192051	Drug_VCR	697	chr16	4538008	-0.414594	0.131621	-14.0651	5.61e-15	7.78e-14	23.2897	rs13338199	rs7192051	Drug_VCR	CEM	chr16	4538008	-0.896765	0.223821	-12.13	6.77e-9	2.06e-7	10.6186
rs13384747	rs7355768	Drug_ASP	697	chr2	54351844	-0.224962	-0.828436	-6.46137	3.37e-7	1.16e-6	5.22801	rs13384747	rs7355768	Drug_ASP	CEM	chr2	54351844	-0.349576	-1.10921	-3.36019	0.0045752	0.0150102	-3.08187
rs13425892	rs13385173	Drug_DEX	697	chr2	202747624	-0.126493	-1.07854	-4.32989	1.46e-4	3.31e-4	-1.13718	rs13425892	rs13385173	Drug_DEX	CEM	chr2	202747624	-0.210204	-1.39085	-4.34952	6.43e-4	0.00299496	-1.58986
rs1355067	rs12114735	Drug_VCR	697	chr8	51675449	0.379585	-0.374876	11.6276	8.1e-13	7.31e-12	18.24	rs1355067	rs12114735	Drug_VCR	CEM	chr8	51675449	0.481712	-1.27495	5.72892	4.89e-5	3.66e-4	1.40388
rs1362625	rs8055559	Drug_VCR	697	chr16	4526310	0.11445	1.87274	4.57561	7.26e-5	1.76e-4	-0.556047	rs1362625	rs8055559	Drug_VCR	CEM	chr16	4526310	0.142667	2.75685	5.1203	1.48e-4	9.05e-4	-0.683732
rs1375004	rs80079355	Drug_DEX	697	chr2	107464149	0.436714	-0.868086	11.6561	7.61e-13	6.98e-12	18.1726	rs1375004	rs80079355	Drug_DEX	CEM	chr2	107464149	0.373964	-1.39314	5.42265	8.48e-5	5.74e-4	0.477039
rs138093	rs138099	Drug_VCR	697	chr22	44248627	0.774703	1.22171	25.6013	2.26e-22	1.45e-20	40.7257	rs138093	rs138099	Drug_VCR	CEM	chr22	44248627	0.773293	0.277784	12.5003	4.57e-9	1.54e-7	10.9962
rs138548072	rs9971819	Relapse	697	chr12	45167252	0.115458	-0.150639	2.93248	0.00628076	0.0104434	-4.37426	rs138548072	rs9971819	Relapse	CEM	chr12	45167252	0.667547	-0.790927	5.59187	6.25e-5	4.5e-4	1.38431
rs138852933	rs138852933	Relapse	697	chr16	51670472	0.367876	-0.255748	12.6375	9.53e-14	1.04e-12	20.3021	rs138852933	rs138852933	Relapse	CEM	chr16	51670472	0.246094	-1.02778	3.8353072519999998	0.00176979	0.00684641	-2.63663
rs140430912	rs7787814	Drug_SixTG	697	chr7	22541233	-0.257014	0.281416	-4.72534	4.74e-5	1.18e-4	0.516845	rs140430912	rs7787814	Drug_SixTG	CEM	chr7	22541233	-0.604573	0.645645	-4.57018	4.19e-4	0.00212771	-0.433935
rs1411609	rs10758191	Drug_SixMP	697	chr9	33137303	-0.342514	-0.378477	-11.5146	1.04e-12	9.21e-12	18.0218	rs1411609	rs10758191	Drug_SixMP	CEM	chr9	33137303	-0.403966	-0.686056	-5.46421	7.87e-5	5.46e-4	0.937463
rs14158	rs2116898	Drug_PRED	697	chr19	11242044	0.161026	-0.65249	5.40379	6.81e-6	1.93e-5	1.93646	rs14158	rs2116898	Drug_PRED	CEM	chr19	11242044	0.220527	-1.11223	3.14815	0.00699695	0.0214291	-3.86069
rs142186733	rs41296196	Drug_SixMP	697	chr1	145548981	0.0746056	1.18317	3.03205	0.00488372	0.00829018	-4.59949	rs142186733	rs41296196	Drug_SixMP	CEM	chr1	145548981	0.286159	2.14671	7.81355	1.62e-6	2.02e-5	4.3428
rs144099284	rs11115546	Drug_SixMP	697	chr12	77148446	-0.239575	-0.676781	-6.19663	7.11e-7	2.35e-6	4.59094	rs144099284	rs11115546	Drug_SixMP	CEM	chr12	77148446	-0.611811	-1.15702	-6.03913	2.84e-5	2.33e-4	2.20573
rs145090758	rs11609710	Drug_ASP	697	chr12	119544633	-0.195774	-0.77312	-7.32064	3.12e-8	1.3e-7	7.36281	rs145090758	rs11609710	Drug_ASP	CEM	chr12	119544633	-0.353158	-1.48142	-4.80936	2.65e-4	0.00145054	-0.558223
rs145976319	rs74421455	Drug_ASP	697	chr17	61933103	-0.359363	-0.572659	-7.0825	5.99e-8	2.38e-7	7.2712	rs145976319	rs74421455	Drug_ASP	CEM	chr17	61933103	-0.794822	-0.853507	-5.11605	1.49e-4	9.08e-4	0.673959
rs146530548	rs9806596	Drug_VCR	697	chr15	44569335	0.275888	-0.54573	6.40776	3.92e-7	1.34e-6	5.0887	rs146530548	rs9806596	Drug_VCR	CEM	chr15	44569335	0.625036	-1.18838	7.28161	3.65e-6	3.97e-5	4.24273
rs146736357	rs114393069	Drug_ASP	697	chr19	55684670	0.0679157	0.0737851	2.59992	0.0141712	0.0220183	-5.5474	rs146736357	rs114393069	Drug_ASP	CEM	chr19	55684670	0.149358	0.399733	2.85387	0.0125838	0.0345143	-4.60225
rs147302333	rs16854671	Drug_SixTG	697	chr2	168925647	0.128542	-0.301595	4.71016	4.95e-5	1.22e-4	-0.0841484	rs147302333	rs16854671	Drug_SixTG	CEM	chr2	168925647	0.366067	-1.32055	8.46953	6.22e-7	8.77e-6	5.53635
rs1502884	rs1502885	Drug_ASP	697	chr4	78986882	0.542356	-0.959964	8.72104	7.76e-10	4.38e-9	11.8442	rs1502884	rs1502885	Drug_ASP	CEM	chr4	78986882	0.657007	-1.26319	3.00563	0.00930305	0.0270836	-3.31608
rs1502885	rs1502885	Drug_ASP	697	chr4	78986514	0.572851	-0.543149	8.3959	1.79e-9	9.73e-9	11.0984	rs1502885	rs1502885	Drug_ASP	CEM	chr4	78986514	0.767325	-0.674865	3.66777	0.00247164	0.00912688	-1.89869
rs1534310	rs4424195	Drug_SixTG	697	chr7	99699169	0.177549	1.78834	6.92046	9.37e-8	3.58e-7	6.17862	rs1534310	rs4424195	Drug_SixTG	CEM	chr7	99699169	0.229825	3.09336	6.25521	1.96e-5	1.67e-4	1.76218
rs1543578	rs1247118	MRD	697	chr10	120497579	0.0893326	-0.983761	3.12783	0.003822	0.0066331	-4.24018	rs1543578	rs1247118	MRD	CEM	chr10	120497579	0.198533	-1.64821	2.97319	0.00992482	0.0285527	-4.08463
rs155249	rs155248	Drug_ASP	697	chr16	2312012	0.311966	-0.278014	5.44922	5.98e-6	1.71e-5	2.78103	rs155249	rs155248	Drug_ASP	CEM	chr16	2312012	0.389145	-0.158911	2.73741	0.0158467	0.0411484	-3.84862
rs1569929	rs546784	Relapse	697	chr1	66729780	0.134574	-1.15173	2.90651	0.00670299	0.0111022	-4.37522	rs1569929	rs546784	Relapse	CEM	chr1	66729780	0.364772	-1.47813	2.64948	0.0188416	0.0472009	-4.30458
rs158921	rs4235483	Drug_SixMP	697	chr5	60241142	0.364511	-0.261355	14.7224	1.63e-15	2.68e-14	24.4198	rs158921	rs4235483	Drug_SixMP	CEM	chr5	60241142	0.30862	-0.770134	7.70679	1.9e-6	2.28e-5	4.16228
rs1601092	rs1601092	Drug_DEX	697	chr11	83710616	-0.388744	-0.767363	-9.02681	3.58e-10	2.16e-9	12.2457	rs1601092	rs1601092	Drug_DEX	CEM	chr11	83710616	-0.343221	-0.602892	-3.1319	0.00722825	0.0220203	-3.47007
rs162247	rs4235483	Drug_SixMP	697	chr5	60290199	0.331677	-0.0154841	11.5588	9.41e-13	8.45e-12	17.9597	rs162247	rs4235483	Drug_SixMP	CEM	chr5	60290199	0.565984	-0.108289	10.1941	6.32e-8	1.25e-6	8.05167
rs1641014	rs1641015	Relapse	697	chr16	8847288	0.189237	-0.600677	7.39133	2.58e-8	1.09e-7	7.53364	rs1641014	rs1641015	Relapse	CEM	chr16	8847288	0.128894	-1.20582	2.71931	0.0164227	0.042322	-4.84374
rs1641016	rs1641015	Relapse	697	chr16	8847754	0.189632	0.237546	6.39029	4.12e-7	1.4e-6	4.77336	rs1641016	rs1641015	Relapse	CEM	chr16	8847754	0.395089	-0.610575	5.85954	3.88e-5	3.09e-4	1.49714
rs16842196	rs16842196	Drug_SixMP	697	chr1	242003539	-0.464215	-0.623852	-12.1385	2.7e-13	2.71e-12	19.5174	rs16842196	rs16842196	Drug_SixMP	CEM	chr1	242003539	-0.224022	-1.71467	-2.75567	0.0152854	0.0403042	-4.26926
rs16857207	rs16857207	Drug_SixTG	697	chr3	182967025	-1.73307	0.791372	-68.724	2.2699999999999997e-35	9.68e-33	70.9981	rs16857207	rs16857207	Drug_SixTG	CEM	chr3	182967025	-1.52243	-0.247692	-36.385	1.9e-15	1.08e-12	25.8979
rs16857352	rs16857367	Drug_DEX	697	chr4	44666250	0.367593	0.0340303	14.2727	3.78e-15	5.51e-14	23.6399	rs16857352	rs16857367	Drug_DEX	CEM	chr4	44666250	0.572005	0.219027	8.84005	3.7e-7	5.69e-6	6.31844
rs16865406	rs16865402	Drug_SixTG	697	chr3	190057133	0.405092	-0.160671	14.4338	2.79e-15	4.37e-14	23.9325	rs16865406	rs16865402	Drug_SixTG	CEM	chr3	190057133	0.670722	1.00207	13.5711	1.54e-9	7.29e-8	11.9924
rs16879655	rs16880855	Drug_PRED	697	chr8	87077583	-0.346472	0.161265	-12.3999	1.56e-13	1.66e-12	19.8738	rs16879655	rs16880855	Drug_PRED	CEM	chr8	87077583	-0.274885	0.325909	-4.07743	0.00109542	0.00458038	-1.86377
rs16880094	rs6459582	Drug_SixTG	697	chr6	17958098	-0.137907	-0.658552	-3.16116	0.00350707	0.00613018	-3.82498	rs16880094	rs6459582	Drug_SixTG	CEM	chr6	17958098	-0.451171	-1.22074	-3.3909	0.00430208	0.0142235	-2.92173
rs1688888	rs2282949	Drug_DEX	697	chr7	87605618	-0.16631	-0.378362	-4.48247	9.46e-5	2.24e-4	-0.43199	rs1688888	rs2282949	Drug_DEX	CEM	chr7	87605618	-0.443246	-0.518553	-5.43674	8.27e-5	5.67e-4	0.985218
rs16917705	rs7009099	Drug_ASP	697	chr8	53243369	-0.293201	0.265318	-8.92432	4.63e-10	2.72e-9	11.7095	rs16917705	rs7009099	Drug_ASP	CEM	chr8	53243369	-0.211202	0.143079	-3.39645	0.00425452	0.0141486	-3.2277
rs16917709	rs7009099	Drug_ASP	697	chr8	53246088	0.703296	-0.082889	17.1975	2.23e-17	4.81e-16	29.2249	rs16917709	rs7009099	Drug_ASP	CEM	chr8	53246088	1.17897	0.00931977	12.7421	3.55e-9	1.32e-7	11.4597
rs16933787	rs11009130	Drug_VCR	697	chr10	33208256	-0.320947	-0.430899	-5.25532	1.04e-5	2.87e-5	2.21685	rs16933787	rs11009130	Drug_VCR	CEM	chr10	33208256	-0.632571	-0.554711	-4.53776	4.46e-4	0.00223822	-0.315816
rs16933819	rs11009130	Drug_VCR	697	chr10	33227477	0.243977	0.267425	8.43196	1.63e-9	8.92e-9	10.4307	rs16933819	rs11009130	Drug_VCR	CEM	chr10	33227477	0.374704	-0.336681	6.10083	2.55e-5	2.14e-4	2.01742
rs16947185	rs74421455	Drug_ASP	697	chr17	61943487	-0.182132	-0.998182	-4.86824	3.15e-5	8.13e-5	0.675474	rs16947185	rs74421455	Drug_ASP	CEM	chr17	61943487	-0.305957	-1.93756	-2.73814	0.0158237	0.0411484	-4.30214
rs16967519	rs13381361	Drug_PRED	697	chr18	33775026	0.199036	-1.04043	6.62995	2.1e-7	7.56e-7	5.4252649570000004	rs16967519	rs13381361	Drug_PRED	CEM	chr18	33775026	0.208039	-1.44694	3.19254	0.00640197	0.0199569	-3.81676
rs16969224	rs9303674	Drug_VCR	697	chr17	32459873	-0.156457	-0.318504	-6.00052	1.24e-6	3.94e-6	3.61273	rs16969224	rs9303674	Drug_VCR	CEM	chr17	32459873	-0.150355	-0.109143	-2.74652	0.0155641	0.0407245	-4.83504
rs16970443	rs16970411	Relapse	697	chr18	36074908	0.260912	-0.747786	8.34184	2.06e-9	1.1e-8	10.2189	rs16970443	rs16970411	Relapse	CEM	chr18	36074908	0.370705	-1.28626	3.80197	0.00189122	0.00723412	-2.37679
rs16979204	rs16979204	Drug_VCR	697	chr22	25290987	-0.183425	-0.990127	-6.38343	4.2e-7	1.42e-6	4.80952	rs16979204	rs16979204	Drug_VCR	CEM	chr22	25290987	-0.392948	-0.542262	-5.70356	5.12e-5	3.81e-4	1.31472
rs17055381	rs6825939	Drug_PRED	697	chr4	170928674	0.125531	-1.3272	4.13274	2.53e-4	5.48e-4	-1.53312	rs17055381	rs6825939	Drug_PRED	CEM	chr4	170928674	0.219304	-2.02645	2.62575	0.0197397	0.0486609	-4.652
rs17064591	rs17064589	Drug_PRED	697	chr18	55935987	-0.423618	-0.741707	-12.8973	5.6e-14	6.37e-13	21.0205	rs17064591	rs17064589	Drug_PRED	CEM	chr18	55935987	-1.17856	-1.34567	-11.9764	8e-9	2.24e-7	10.5185
rs17073453	rs17073454	Drug_SixMP	697	chr13	30039273	0.387235	-1.12356	12.9934	4.61e-14	5.31e-13	21.1245	rs17073453	rs17073454	Drug_SixMP	CEM	chr13	30039273	0.369388	-1.71736	4.15684	9.37e-4	0.00404625	-1.71008
rs17081806	rs17081822	Relapse	697	chr18	67580343	0.314035	-1.25327	10.662	7.03e-12	5.55e-11	15.9467	rs17081806	rs17081822	Relapse	CEM	chr18	67580343	0.756464	-1.48496	8.39989	6.87e-7	9.52e-6	5.72102
rs17081823	rs17081822	Relapse	697	chr18	67586950	-0.180532	-0.518873	-4.32906	1.46e-4	3.32e-4	-0.64053	rs17081823	rs17081822	Relapse	CEM	chr18	67586950	-0.449456	-0.848437	-3.46828	0.0036841	0.0125701	-2.67215
rs17081824	rs17081822	Relapse	697	chr18	67587056	-0.186624	-1.00839	-4.39336	1.22e-4	2.8e-4	-0.504983	rs17081824	rs17081822	Relapse	CEM	chr18	67587056	-0.605097	-1.18096	-4.98915	1.89e-4	0.00110784	0.293477
rs17081830	rs17081822	Relapse	697	chr18	67588701	0.558321	-0.907875	14.1325	4.93e-15	6.96e-14	23.7114	rs17081830	rs17081822	Relapse	CEM	chr18	67588701	0.565787	-1.07739	4.78347	2.79e-4	0.00150915	-0.154105
rs17109941	rs17109941	Drug_PRED	697	chr12	71997486	0.671941	-0.368147	17.2109	2.18e-17	4.77e-16	29.2521	rs17109941	rs17109941	Drug_PRED	CEM	chr12	71997486	0.423482	-1.5058	3.30805	0.00507919	0.0163802	-3.09268
rs17123954	rs17123954	Drug_SixMP	697	chr1	101723772	0.0988367	-0.715846	3.74871	7.33e-4	0.00145405	-2.68157	rs17123954	rs17123954	Drug_SixMP	CEM	chr1	101723772	0.211679	-0.424259	3.16128	0.00681547	0.0210075	-3.79398
rs17129267	rs17129267	Drug_ASP	697	chr12	41747805	0.344988	-0.932172	7.82026	8.13e-9	3.86e-8	9.24119	rs17129267	rs17129267	Drug_ASP	CEM	chr12	41747805	0.627728	-1.21588	5.18672	1.31e-4	8.17e-4	0.75787
rs17130730	rs17130717	Drug_SixTG,Drug_VCR	697	chr1	89548109	-0.189606	-0.545903	-3.9029	4.8e-4	9.78e-4	-1.73025	rs17130730	rs17130717	Drug_SixTG,Drug_VCR	CEM	chr1	89548109	-0.783143	-0.729877	-6.84171	7.37e-6	7.31e-5	3.73599
rs17137056	rs8055559	Drug_VCR	697	chr16	4524685	0.0599936	2.41326	2.58648	0.0146313	0.0226711	-5.67557	rs17137056	rs8055559	Drug_VCR	CEM	chr16	4524685	0.282876	2.03406	10.1144	6.98e-8	1.37e-6	7.389
rs17149495	rs17149499	Drug_PRED	697	chr11	86606101	-0.357597	-0.353593	-7.04688	6.61e-8	2.61e-7	7.21736	rs17149495	rs17149499	Drug_PRED	CEM	chr11	86606101	-1.03174	-0.62691	-6.63243	1.04e-5	9.8e-5	3.44128
rs17241460	rs17307197	Drug_VCR	697	chr21	17229220	0.199541	-0.880528	3.50174	0.00143019	0.00271101	-2.67572	rs17241460	rs17307197	Drug_VCR	CEM	chr21	17229220	0.705346	-0.845059	4.22776	8.15e-4	0.00364394	-0.96747
rs17247678	rs2407156	Drug_ASP	697	chr5	81652773	0.563392	-0.00354625	21.3383	4.69e-20	1.82e-18	35.2169	rs17247678	rs2407156	Drug_ASP	CEM	chr5	81652773	0.460721	-1.10709	6.72426	8.93e-6	8.66e-5	2.93362
rs17256902	rs17256902	Drug_PRED	697	chr14	24795495	0.0634084	-0.964834	2.42034	0.0215768	0.0321485	-5.94483	rs17256902	rs17256902	Drug_PRED	CEM	chr14	24795495	0.1933	-1.73351	3.29406	0.00522371	0.0167828	-3.81411
rs17401588	rs17397129	Drug_DEX	697	chr1	10368099	-0.0622073	0.751599	-2.30625	0.0279681	0.0408577	-6.16426	rs17401588	rs17397129	Drug_DEX	CEM	chr1	10368099	-0.177481	1.50557	-3.23676	0.00585922	0.0184425	-3.81233
rs17594301	rs17594301	Drug_SixTG	697	chr18	53048885	-0.437222	-0.739237	-10.1221	2.48e-11	1.79e-10	15.1062	rs17594301	rs17594301	Drug_SixTG	CEM	chr18	53048885	-0.317407	-1.29128	-2.84049	0.0129224	0.0350486	-3.8895
rs17615706	rs17615706	Drug_PRED	697	chr4	113775826	-0.489622	-0.538428	-13.9079	7.58e-15	1.03e-13	23.132	rs17615706	rs17615706	Drug_PRED	CEM	chr4	113775826	-0.846833	-0.704277	-8.53386	5.68e-7	8.14e-6	6.13333
rs17726928	rs11082414	Drug_DEX,Drug_PRED	697	chr18	42538724	0.801293	-0.629663	25.5902	2.29e-22	1.45e-20	40.7434	rs17726928	rs11082414	Drug_DEX,Drug_PRED	CEM	chr18	42538724	1.06219	-0.954831	10.9593	2.52e-8	5.51e-7	9.26059
rs17775791	rs17775791	Drug_ASP	697	chr3	186722362	0.107273	-0.979112	2.97679	0.00561792	0.00945184	-4.38466	rs17775791	rs17775791	Drug_ASP	CEM	chr3	186722362	-0.437514	-1.29473	-4.87864	2.33e-4	0.00131001	-0.0683994
rs1781797	rs1248630	Drug_VCR	697	chr10	79595473	-0.410335	-0.0281756	-9.64761	7.72e-11	5.27e-10	13.875202699999999	rs1781797	rs1248630	Drug_VCR	CEM	chr10	79595473	-0.454563	0.387882	-4.84896	2.46e-4	0.00136758	0.00674609
rs17879291	rs8055559	Drug_VCR	697	chr16	4526104	-0.0644826	-0.657564	-2.71342	0.0107874	0.0172477	-5.35814	rs17879291	rs8055559	Drug_VCR	CEM	chr16	4526104	-0.15418	-0.236276	-3.96653	0.00136393	0.00551392	-2.74318
rs1793997	rs2592828	Drug_PRED	697	chr4	1729347	0.223494	-0.459041	8.16152	3.3e-9	1.68e-8	9.63532	rs1793997	rs2592828	Drug_PRED	CEM	chr4	1729347	0.171384	-0.024935	3.13914	0.00712432	0.0217425	-3.94343
rs1801380	rs2239612	Drug_VCR	697	chr3	186795640	0.0823694	-0.057531	2.96604	0.00577228	0.00970197	-4.69381	rs1801380	rs2239612	Drug_VCR	CEM	chr3	186795640	0.177219	-0.770017	2.91226	0.0112052	0.0314928	-4.39708
rs181644066	rs3786675	Drug_ASP	697	chr19	50491047	0.217094	-0.894816	7.41714	2.4e-8	1.03e-7	7.60444	rs181644066	rs3786675	Drug_ASP	CEM	chr19	50491047	0.270163	-1.89654	4.73134	3.08e-4	0.00163544	-0.836157
rs183084071	rs7737670	Drug_DEX,Drug_PRED	697	chr5	146819735	-0.362099	0.491629	-13.6074	1.36e-14	1.73e-13	22.3335	rs183084071	rs7737670	Drug_DEX,Drug_PRED	CEM	chr5	146819735	-0.369386	0.655526	-6.54107	1.21e-5	1.11e-4	2.68734
rs1861264	rs1861264	Relapse	697	chr2	40231585	-0.32225	-0.475778	-9.32855	1.69e-10	1.08e-9	12.9295	rs1861264	rs1861264	Relapse	CEM	chr2	40231585	-0.374433	1.05133	-4.77959	2.81e-4	0.0015155	-0.268532
rs1864181	rs1864183	Drug_ASP	697	chr5	81549280	-0.169978	-0.641957	-4.6656	5.62e-5	1.38e-4	0.0275547	rs1864181	rs1864183	Drug_ASP	CEM	chr5	81549280	-0.420925	-1.27137	-5.2182	1.23e-4	7.82e-4	0.526087
rs1864183	rs1864183	Drug_ASP	697	chr5	81549216	0.924446	0.218114	11.5215	1.02e-12	9.12e-12	18.7066	rs1864183	rs1864183	Drug_ASP	CEM	chr5	81549216	0.722962	0.291992	4.75343	2.95e-4	0.00157788	0.249037
rs1867923	rs2592828	Drug_PRED	697	chr4	1748486	0.287113	-0.17817	9.32829	1.69e-10	1.08e-9	12.6634	rs1867923	rs2592828	Drug_PRED	CEM	chr4	1748486	0.54308	0.180206	9.47031	1.59e-7	2.71e-6	7.13724
rs187459	rs4235483	Drug_SixMP	697	chr5	60342002	-0.361476	-1.02805	-8.4666	1.49e-9	8.2e-9	10.9131	rs187459	rs4235483	Drug_SixMP	CEM	chr5	60342002	-0.861173	-1.20639	-7.3904	3.08e-6	3.46e-5	4.56697
rs188153509	rs11115546	Drug_SixMP	697	chr12	77260613	-0.445671	-0.479294	-14.8464	1.3e-15	2.17e-14	24.8348	rs188153509	rs11115546	Drug_SixMP	CEM	chr12	77260613	-0.28748	0.242476	-3.83874	0.00175776	0.00681531	-2.26875
rs1890303	rs1890303	Drug_ASP	697	chr1	210514153	0.126409	-1.14983	3.39838	0.00188385	0.00349332	-3.42814	rs1890303	rs1890303	Drug_ASP	CEM	chr1	210514153	0.505343	-1.61857	5.16868	1.35e-4	8.39e-4	0.418437
rs193068609	rs10911157	Drug_SixMP	697	chr1	182899673	-0.277198	-0.465753	-4.4226	1.12e-4	2.61e-4	-0.000581	rs193068609	rs10911157	Drug_SixMP	CEM	chr1	182899673	-0.620779	-1.08008	-3.07439	0.00810936	0.024102	-3.07559
rs1945225	rs12272403	Drug_SixMP	697	chr11	56169489	-0.354675	0.928265	-13.3042	2.47e-14	2.97e-13	21.6599	rs1945225	rs12272403	Drug_SixMP	CEM	chr11	56169489	-0.349138	0.848104	-8.28602	8.08e-7	1.07e-5	5.20092
rs1945227	rs12272403	Drug_SixMP	697	chr11	56169563	-0.296853	1.39166	-11.6411	7.86e-13	7.14e-12	18.116	rs1945227	rs12272403	Drug_SixMP	CEM	chr11	56169563	-0.60583	0.494464	-11.7338	1.04e-8	2.76e-7	9.79441
rs1945228	rs12272403	Drug_SixMP	697	chr11	56169770	0.0917782	-0.318993	3.47913	0.00151936	0.00286412	-3.39432	rs1945228	rs12272403	Drug_SixMP	CEM	chr11	56169770	0.227029	-0.587806	3.25864	0.00560791	0.0177827	-3.62
rs1951459	rs1130033	Drug_SixMP	697	chr6	167402536	0.115891	-0.898955	3.98561	3.82e-4	8e-4	-1.98112	rs1951459	rs1130033	Drug_SixMP	CEM	chr6	167402536	0.279172	-1.75105	3.06681	0.00823313	0.0244273	-3.85017
rs1970197	rs471390	Drug_DEX	697	chr10	131359588	0.179882	0.415165	7.11316	5.51e-8	2.2e-7	6.69846	rs1970197	rs471390	Drug_DEX	CEM	chr10	131359588	0.254992	-0.647743	5.59202	6.25e-5	4.5e-4	0.439223
rs1974653	rs9606232	Drug_DEX,Drug_PRED	697	chr22	20134350	-0.124483	-0.510523	-3.91176	4.68e-4	9.57e-4	-2.14374	rs1974653	rs9606232	Drug_DEX,Drug_PRED	CEM	chr22	20134350	-0.290207	-1.20294	-2.99291	0.00954203	0.027591	-3.97933
rs199436	rs199436	Drug_SixTG	697	chr17	44789285	0.420817	0.345288	11.1755	2.2e-12	1.85e-11	17.4159	rs199436	rs199436	Drug_SixTG	CEM	chr17	44789285	0.370801	0.796148	4.00892	0.00125416	0.00513094	-1.74514
rs2073531	rs1977	Drug_PRED	697	chr6	26375256	0.186386	-1.30136	6.10467	9.22e-7	3e-6	3.92075	rs2073531	rs1977	Drug_PRED	CEM	chr6	26375256	0.454034	-1.99726	5.38277	9.12e-5	6.06e-4	0.447361
rs2108269	rs6955367	Drug_ASP	697	chr7	99980104	-0.150885	0.146357	-4.48891	9.29e-5	2.2e-4	-0.646583	rs2108269	rs6955367	Drug_ASP	CEM	chr7	99980104	-0.202118	2.50401	-2.64622	0.0189627	0.047365	-4.77426
rs2119028	rs2304683	Drug_DEX	697	chr11	74659933	-0.132776	-0.834298	-5.60049	3.88e-6	1.14e-5	2.40972	rs2119028	rs2304683	Drug_DEX	CEM	chr11	74659933	-0.157969	-1.19281	-3.46171	0.00373293	0.0127113	-3.73978
rs2125358	rs2125358	Drug_ASP	697	chr11	86226958	0.27792	-0.983403	9.85113	4.72e-11	3.32e-10	13.9568	rs2125358	rs2125358	Drug_ASP	CEM	chr11	86226958	0.643313	-1.0917	9.54122	1.45e-7	2.5e-6	7.19981
rs2130036	rs6829182	Drug_DEX	697	chr4	56448029	-0.292912	-0.56447	-9.09993	2.98e-10	1.82e-9	12.0805	rs2130036	rs6829182	Drug_DEX	CEM	chr4	56448029	-0.262093	-1.6051	-4.01802	0.0012318	0.00506375	-2.21492
rs2165163	rs2304683	Drug_DEX	697	chr11	74660143	-0.207357	1.00943	-8.0833	4.05e-9	2.01e-8	9.3318	rs2165163	rs2304683	Drug_DEX	CEM	chr11	74660143	-0.455661	1.16038	-14.6602	5.52e-10	3.14e-8	12.6121
rs2165428	rs7559325	Drug_SixTG	697	chr2	101705989	0.247305	-0.917025	8.69971	8.19e-10	4.61e-9	11.034	rs2165428	rs7559325	Drug_SixTG	CEM	chr2	101705989	0.178331	-1.49464	2.86118	0.0124025	0.0342372	-4.59431
rs2166631	rs7918082	Drug_VCR	697	chr10	73472882	-1.26965	0.755267	-45.978	5.01e-30	1.2200000000000002e-27	58.6603	rs2166631	rs7918082	Drug_VCR	CEM	chr10	73472882	-1.42804	0.755057	-26.3642	1.74e-13	5.95e-11	21.3855
rs2170292	rs10464844	Drug_VCR	697	chr8	106407392	-0.61908	-0.340697	-22.452	1.07e-20	5.66e-19	36.7761	rs2170292	rs10464844	Drug_VCR	CEM	chr8	106407392	-0.46115	-1.14971	-5.6841	5.3e-5	3.91e-4	1.22251
rs2177796	rs11730009	Drug_SixTG	697	chr4	186131934	-0.288612	-0.732024	-9.81496	5.15e-11	3.6e-10	13.8778	rs2177796	rs11730009	Drug_SixTG	CEM	chr4	186131934	-0.261708	-1.19441	-4.178	8.99e-4	0.00393122	-1.85612
rs2185505	rs9395917	Drug_SixTG	697	chr6	54113167	-0.104609	-0.951526	-2.27595	0.0299323	0.0433886	-5.67191	rs2185505	rs9395917	Drug_SixTG	CEM	chr6	54113167	-0.648967	-1.2164	-4.2459	7.87e-4	0.00354102	-1.06541
rs2239626	rs4686419	Drug_SixTG	697	chr3	185998884	0.19506	-0.710919	4.26433	1.75e-4	3.94e-4	-0.848578	rs2239626	rs4686419	Drug_SixTG	CEM	chr3	185998884	0.648451	-1.47226	5.88992	3.68e-5	2.95e-4	1.98904
rs2252856	rs2844702	Drug_SixMP	697	chr6	30893251	-0.366336	0.357253	-13.7565	1.02e-14	1.32e-13	22.5956	rs2252856	rs2844702	Drug_SixMP	CEM	chr6	30893251	-0.491143	1.24963	-10.2866	5.64e-8	1.13e-6	8.14614
rs2268058	rs2300178	Drug_SixTG	697	chr1	71483157	-0.229588	-1.35097	-7.17821	4.61e-8	1.88e-7	7.12071	rs2268058	rs2300178	Drug_SixTG	CEM	chr1	71483157	-0.272054	-1.35233	-3.11535	0.00747159	0.0225602	-3.6734
rs2297930	rs1934534	Drug_SixTG	697	chr6	150039496	-0.186136	-1.09697	-6.81466	1.26e-7	4.71e-7	5.95218	rs2297930	rs1934534	Drug_SixTG	CEM	chr6	150039496	0.206207	-1.38411	2.98953	0.0096067	0.027731	-4.18993
rs2297932	rs1934534	Drug_SixTG	697	chr6	150039361	-0.42732	0.0438082	-17.4099	1.58e-17	3.54e-16	29.1894	rs2297932	rs1934534	Drug_SixTG	CEM	chr6	150039361	-0.523961	-0.333118	-13.3605	1.9e-9	8.1e-8	11.5024
rs2298601	rs13381361	Drug_PRED	697	chr18	33775371	-0.444838	-1.05065	-13.2788	2.6e-14	3.1e-13	21.8129	rs2298601	rs13381361	Drug_PRED	CEM	chr18	33775371	-0.57702	-1.52379	-6.59464	1.11e-5	1.04e-4	2.99428
rs2302831	rs8177546	Drug_PRED	697	chr14	77762472	0.154369	-0.0112861	5.36602	7.58e-6	2.13e-5	1.82777	rs2302831	rs8177546	Drug_PRED	CEM	chr14	77762472	0.179882	-0.900115	3.31374	0.00502159	0.0162251	-3.53237
rs2397	rs10235055	Drug_DEX,Drug_PRED	697	chr7	1004523	0.3987	-0.457495	12.6955	8.46e-14	9.31e-13	20.5539	rs2397	rs10235055	Drug_DEX,Drug_PRED	CEM	chr7	1004523	0.44832	-0.895568	6.02656	2.9e-5	2.37e-4	1.93727
rs2423032	rs2423034	Drug_PRED	697	chr20	4792416	0.246755	-0.0179728	9.17188	2.49e-10	1.54e-9	12.1807	rs2423032	rs2423034	Drug_PRED	CEM	chr20	4792416	0.259049	1.10774	5.8485	3.96e-5	3.13e-4	0.868179
rs2423033	rs2423034	Drug_PRED	697	chr20	4792559	0.275073	-1.10312	7.46063	2.14e-8	9.27e-8	8.05299	rs2423033	rs2423034	Drug_PRED	CEM	chr20	4792559	0.388297	-1.32025	2.98218	0.0097485	0.0280928	-3.79824
rs2423034	rs2423034	Drug_PRED	697	chr20	4793511	-0.243129	-0.171397	-9.04695	3.4e-10	2.07e-9	11.98	rs2423034	rs2423034	Drug_PRED	CEM	chr20	4793511	-0.520942	-0.271858	-7.25646	3.8e-6	4.1e-5	3.91668
rs2463382	rs2463380	Relapse	697	chr15	46235671	-0.0903517	0.132741	-2.71217	0.01082	0.0172836	-5.11231	rs2463382	rs2463380	Relapse	CEM	chr15	46235671	0.255956	-0.589984	2.92697	0.0108821	0.0307875	-4.046
rs2497378	rs2507844	Drug_PRED	697	chr11	58508087	0.48077	0.594916	17.6564	1.06e-17	2.55e-16	29.6626	rs2497378	rs2507844	Drug_PRED	CEM	chr11	58508087	1.00272	0.0927338	18.1657	3.02e-11	2.86e-9	16.1379
rs2522412	rs2706346	Drug_VCR	697	chr5	131913801	0.117793	-0.49529	2.30618	0.0279729	0.0408577	-5.54129	rs2522412	rs2706346	Drug_VCR	CEM	chr5	131913801	0.371615	-0.642297	3.47152	0.00366029	0.0125139	-2.54236
rs2523774	rs2735014	Drug_SixTG	697	chr6	29809578	-0.481543	-0.523073	-7.71517	1.08e-8	4.98e-8	9.13532	rs2523774	rs2735014	Drug_SixTG	CEM	chr6	29809578	-0.644375	-0.788078	-3.93803	0.00144319	0.00578526	-1.50133
rs2529	rs6651043	Drug_SixMP,Drug_VCR	697	chr7	64147169	0.236157	0.0488989	5.86013	1.85e-6	5.74e-6	3.64291	rs2529	rs6651043	Drug_SixMP,Drug_VCR	CEM	chr7	64147169	0.249205	0.280869	2.64625	0.0189614	0.047365	-4.35122
rs2532936	rs2844702	Drug_SixMP	697	chr6	30894408	0.242823	-0.00906895	9.56469	9.45e-11	6.37e-10	13.1865	rs2532936	rs2844702	Drug_SixMP	CEM	chr6	30894408	0.295002	0.0220523	7.16398	4.4e-6	4.63e-5	3.25838
rs2532938	rs2844702	Drug_SixMP	697	chr6	30893831	-0.0926398	-0.183024	-3.63658	9.95e-4	0.00193023	-3.03599	rs2532938	rs2844702	Drug_SixMP	CEM	chr6	30893831	-0.372074	-0.485329	-7.66571	2.02e-6	2.4e-5	4.27821
rs2548985	rs2706346	Drug_VCR	697	chr5	131894046	-0.904336	-0.529473	-26.2861	1.0300000000000001e-22	7.670000000000001e-21	41.6542	rs2548985	rs2706346	Drug_VCR	CEM	chr5	131894046	-2.30034	-0.280377	-22.8995	1.24e-12	2.64e-10	19.4049
rs256013	rs11956240	Drug_ASP	697	chr5	137903798	-0.215341	1.51637	-6.7494	1.51e-7	5.57e-7	5.8845	rs256013	rs11956240	Drug_ASP	CEM	chr5	137903798	-0.32798	0.433869	-4.29586	7.13e-4	0.00324566	-1.34872
rs259971	rs259971	Drug_SixTG	697	chr20	57810673	-0.272735	-0.525481	-3.68473	8.73e-4	0.00170537	-2.17591	rs259971	rs259971	Drug_SixTG	CEM	chr20	57810673	-0.600946	-1.14792	-3.337	0.00479287	0.0156043	-2.71738
rs260502	rs260499	Drug_SixMP	697	chr19	58790784	-0.0805804	0.689237	-3.13585	0.00374385	0.00650408	-4.29495	rs260502	rs260499	Drug_SixMP	CEM	chr19	58790784	-0.255487	-0.421365	-4.11507	0.0010171	0.00431637	-2.07472
rs261288	rs510459	Drug_PRED	697	chr15	58676499	-0.315844	-0.750891	-6.10086	9.32e-7	3.02e-6	4.49296	rs261288	rs510459	Drug_PRED	CEM	chr15	58676499	-0.512297	-1.13693	-4.39901	5.84e-4	0.00276533	-0.724017
rs2705038	rs2705038	Drug_DEX,Drug_SixTG	697	chr8	17454353	0.368483	-0.0681619	10.977	3.43e-12	2.83e-11	16.8536	rs2705038	rs2705038	Drug_DEX,Drug_SixTG	CEM	chr8	17454353	0.814401	-1.0194	8.95388	3.17e-7	5.01e-6	6.72368
rs2733581	rs2733577	Drug_DEX,Drug_SixMP	697	chr3	14167208	0.110302	-1.34942	4.18486	2.19e-4	4.83e-4	-1.64585	rs2733581	rs2733577	Drug_DEX,Drug_SixMP	CEM	chr3	14167208	0.133609	-1.89103	3.89285	0.00157854	0.00621936	-3.1179
rs2738455	rs2116898	Drug_PRED	697	chr19	11235090	0.0792526	-1.09176	2.53493	0.0165271	0.0252872	-5.53635	rs2738455	rs2116898	Drug_PRED	CEM	chr19	11235090	0.284484	-1.86685	3.77025	0.00201455	0.00765439	-2.39159
rs2757039	rs1130033	Drug_SixMP	697	chr6	167370353	-0.154152	0.0278553	-6.24752	6.16e-7	2.06e-6	4.26773	rs2757039	rs1130033	Drug_SixMP	CEM	chr6	167370353	-0.227142	-0.357496	-5.34178	9.83e-5	6.43e-4	0.0252056
rs28362929	rs17861094	Drug_ASP	697	chr15	74701412	0.323607	-0.535687	10.8789	4.28e-12	3.51e-11	16.5606	rs28362929	rs17861094	Drug_ASP	CEM	chr15	74701412	0.380643	-0.982733	4.22016	8.27e-4	0.00366607	-1.47985
rs2838622	rs12626853	Drug_DEX	697	chr21	46086377	-0.227001	-1.29429	-7.42192	2.37e-8	1.01e-7	7.74007	rs2838622	rs12626853	Drug_DEX	CEM	chr21	46086377	-0.440898	-1.45401	-5.2554	1.15e-4	7.33e-4	0.503204
rs28394820	rs17350838	Drug_ASP	697	chr1	206896255	0.225263	0.452661	8.28365	2.4e-9	1.25e-8	9.92336	rs28394820	rs17350838	Drug_ASP	CEM	chr1	206896255	0.180634	-0.201093	3.88497	0.00160343	0.00628841	-2.68151
rs28525309	rs6829182	Drug_DEX	697	chr4	56406236	-0.529272	-0.718152	-18.7342	1.98e-18	5.28e-17	31.3635	rs28525309	rs6829182	Drug_DEX	CEM	chr4	56406236	-0.618959	-1.19648	-11.9022	8.67e-9	2.39e-7	10.1459
rs2854908	rs2592828	Drug_PRED	697	chr4	1729348	0.126959	-0.120272	4.83071	3.51e-5	8.96e-5	0.280413	rs2854908	rs2592828	Drug_PRED	CEM	chr4	1729348	0.162698	0.569945	3.28972	0.00526928	0.0168973	-3.66289
rs2862797	rs1104867	Drug_SixMP	697	chr7	64150267	0.556788	0.36196	15.9525	1.81e-16	3.47e-15	26.9999	rs2862797	rs1104867	Drug_SixMP	CEM	chr7	64150267	0.625191	0.394922	7.32853	3.4e-6	3.74e-5	4.30792
rs28733880	rs1502885	Drug_ASP	697	chr4	78980514	-0.228083	-0.146584	-6.23172	6.44e-7	2.14e-6	4.55174	rs28733880	rs1502885	Drug_ASP	CEM	chr4	78980514	-0.238695	0.0202644	-3.04907	0.00853017	0.0252209	-3.72141
rs2886927	rs2367291	Drug_ASP	697	chr4	74730231	-0.115225	-0.382514	-4.03429	3.33e-4	7.04e-4	-1.8989	rs2886927	rs2367291	Drug_ASP	CEM	chr4	74730231	-0.187751	-0.17133	-3.1032	0.00765543	0.0230198	-3.87828
rs2902328	rs1104867	Drug_SixMP	697	chr7	64135005	0.107486	-1.05915	3.93368	4.41e-4	9.13e-4	-2.20937	rs2902328	rs1104867	Drug_SixMP	CEM	chr7	64135005	0.255379	-1.62516	4.06406	0.00112471	0.00469133	-2.06864
rs290509	rs4235483	Drug_SixMP	697	chr5	60258980	0.207131	-1.09083	6.20284	6.98e-7	2.31e-6	4.43253	rs290509	rs4235483	Drug_SixMP	CEM	chr5	60258980	0.542209	-1.87679	5.92666	3.45e-5	2.78e-4	1.85397
rs291228	rs291228	Drug_DEX	697	chr11	86004515	-0.285719	0.875591	-7.84125	7.69e-9	3.67e-8	8.84016	rs291228	rs291228	Drug_DEX	CEM	chr11	86004515	-0.533203	0.50877	-7.74117	1.8e-6	2.2e-5	4.76812
rs2947076	rs11009130	Drug_VCR	697	chr10	32843259	0.274991	-0.528895	9.42268	1.34e-10	8.71e-10	12.8902	rs2947076	rs11009130	Drug_VCR	CEM	chr10	32843259	0.312218	-1.49357	5.10138	1.53e-4	9.21e-4	-0.103192
rs3008423	rs2782814	Drug_SixMP	697	chr1	26323370	-0.0813957	-0.273972	-2.41284	0.0219519	0.0326504	-5.80927	rs3008423	rs2782814	Drug_SixMP	CEM	chr1	26323370	-0.310121	-0.317805	-4.20926	8.45e-4	0.00372592	-1.52535
rs302870	rs304262	Drug_PRED	697	chr17	56751600	0.65764	-0.467943	11.0263	3.07e-12	2.54e-11	17.5164	rs302870	rs304262	Drug_PRED	CEM	chr17	56751600	1.02653	-0.507622	5.72876	4.89e-5	3.66e-4	1.99816
rs3101467	rs3127462	Drug_SixTG	697	chr1	244558708	-0.075029	0.149768	-2.94866	0.00603055	0.0100568	-4.77522	rs3101467	rs3127462	Drug_SixTG	CEM	chr1	244558708	0.117643	1.91069	3.03967	0.0086918	0.02561	-4.39227
rs3101470	rs3127462	Drug_SixTG	697	chr1	244570510	0.464156	-0.65325	10.6983	6.47e-12	5.15e-11	16.4023	rs3101470	rs3127462	Drug_SixTG	CEM	chr1	244570510	0.420763	-0.711387	3.6293	0.00266911	0.00972266	-2.41473
rs3111692	rs2367291	Drug_ASP	697	chr4	74729907	-0.137763	-0.981776	-4.85882	3.24e-5	8.34e-5	0.35208	rs3111692	rs2367291	Drug_ASP	CEM	chr4	74729907	-0.392832	-1.44546	-6.78412	8.1e-6	7.98e-5	2.9595
rs3127486	rs3127462	Drug_SixTG	697	chr1	244559271	0.0760897	-0.797839	2.86331	0.00746497	0.0123046	-4.98344	rs3127486	rs3127462	Drug_SixTG	CEM	chr1	244559271	0.132506	-0.684526	2.72215	0.0163309	0.0422128	-5.04131
rs317551	rs1385468	Relapse	697	chr3	4003113	0.393473	-0.456299	9.10977	2.91e-10	1.78e-9	12.5443	rs317551	rs1385468	Relapse	CEM	chr3	4003113	0.316253	-1.58248	3.10118	0.00768637	0.0230198	-3.43926
rs318921	rs318909	Drug_SixMP,Drug_SixTG	697	chr8	50919709	0.117511	-1.11775	4.35347	1.36e-4	3.11e-4	-1.06716	rs318921	rs318909	Drug_SixMP,Drug_SixTG	CEM	chr8	50919709	0.133452	-1.82696	2.61115	0.0203125	0.049789	-5.00248
rs34322406	rs34322406	Drug_PRED	697	chr14	34873755	-0.575857	-0.485389	-16.0616	1.5e-16	2.94e-15	27.1927	rs34322406	rs34322406	Drug_PRED	CEM	chr14	34873755	-0.644955	-0.426771	-7.8087	1.63e-6	2.02e-5	5.07036
rs34598791	rs4647113	Drug_SixMP	697	chr5	60140086	0.239219	1.53784	8.37633	1.88e-9	1.02e-8	10.3026	rs34598791	rs4647113	Drug_SixMP	CEM	chr5	60140086	0.365069	2.20254	6.04634	2.8e-5	2.31e-4	1.92954
rs34927402	rs3786675	Drug_ASP	697	chr19	50490352	-0.406156	-0.678769	-15.9189	1.92e-16	3.64e-15	26.6184	rs34927402	rs3786675	Drug_ASP	CEM	chr19	50490352	-0.166905	-1.82436	-2.74895	0.0154896	0.0406543	-5.09126
rs35296361	rs1248627	Drug_VCR	697	chr10	79561174	-0.234701	-0.923403	-5.00339	2.14e-5	5.66e-5	1.3159	rs35296361	rs1248627	Drug_VCR	CEM	chr10	79561174	-0.367032	-1.48202	-3.08346	0.00796356	0.0237515	-3.376
rs35314391	rs2890104	Drug_SixMP	697	chr1	247253074	0.116074	0.855214	4.31545	1.52e-4	3.44e-4	-1.13446	rs35314391	rs2890104	Drug_SixMP	CEM	chr1	247253074	0.152245	0.549003	2.63614	0.0193414	0.0480389	-4.81305
rs35948426	rs4235483	Drug_SixMP	697	chr5	60185425	-0.123836	-0.413083	-4.3103	1.54e-4	3.48e-4	-1.1178	rs35948426	rs4235483	Drug_SixMP	CEM	chr5	60185425	-0.245471	-0.88532	-3.47297	0.00364967	0.0125139	-3.08455
rs35982214	rs17033809	Drug_ASP	697	chr12	103786854	-0.345014	-0.839869	-8.00637	4.96e-9	2.43e-8	9.61023	rs35982214	rs17033809	Drug_ASP	CEM	chr12	103786854	-0.675459	-1.10374	-7.13783	4.58e-6	4.79e-5	4.08952
rs36014597	rs11003123	Drug_DEX	697	chr10	54531800	0.556673	-0.947769	20.9357	8.15e-20	2.84e-18	34.6429	rs36014597	rs11003123	Drug_DEX	CEM	chr10	54531800	0.949106	-1.32061	15.6416	2.31e-10	1.57e-8	13.9726
rs36228834	NA	ALL_Susceptibility	697	pos. control	NA	-0.22285	1.79593	-8.14694	3.43e-9	1.74e-8	9.64664	rs36228834	NA	ALL_Susceptibility	CEM	pos. control	NA	-0.168416	3.14372	-2.78978	0.0142885	0.0382072	-4.46455
rs365940	rs365338	Drug_VCR	697	chr8	17756536	0.386176	-0.548379	13.3089	2.45e-14	2.96e-13	21.7973	rs365940	rs365338	Drug_VCR	CEM	chr8	17756536	0.388875	-1.07436	4.46465	5.14e-4	0.00251864	-1.05271
rs372648	rs304262	Drug_PRED	697	chr17	56736785	0.379495	-0.215413	9.42283	1.34e-10	8.71e-10	13.0985	rs372648	rs304262	Drug_PRED	CEM	chr17	56736785	0.296622	-0.808113	3.90664	0.00153591	0.00610785	-2.06232
rs3730533	rs11177371	Drug_PRED	697	chr12	69211660	0.371447	-0.903575	14.3985	2.98e-15	4.59e-14	23.8436	rs3730533	rs11177371	Drug_PRED	CEM	chr12	69211660	0.675995	-1.16593	15.4929	2.6200000000000003e-10	1.72e-8	13.7367
rs3738	rs3739	Drug_ASP	697	chr5	81569293	-0.2143	-0.845039	-7.10238	5.68e-8	2.26e-7	6.81707	rs3738	rs3739	Drug_ASP	CEM	chr5	81569293	-0.357275	-1.24155	-4.49821	4.81e-4	0.00237398	-1.02574
rs3739	rs3739	Drug_ASP	697	chr5	81569311	0.474444	-0.715608	15.5699	3.53e-16	6.35e-15	26.1441	rs3739	rs3739	Drug_ASP	CEM	chr5	81569311	0.525809	-1.25409	6.15073	2.34e-5	1.99e-4	2.1387
rs3739033	rs3739033	Drug_DEX	697	chr2	135483360	0.253533	-1.10965	7.76	9.55e-9	4.46e-8	8.68197	rs3739033	rs3739033	Drug_DEX	CEM	chr2	135483360	0.25023	-1.71126	2.70251	0.0169755	0.0433535	-4.51072
rs3744021	rs1055129	Drug_SixTG	697	chr17	73871911	-0.380466	-0.00578308	-14.3706	3.15e-15	4.79e-14	23.809	rs3744021	rs1055129	Drug_SixTG	CEM	chr17	73871911	-0.47159	0.125712	-8.99831	2.98e-7	4.8e-6	6.46728
rs3747881	rs743535	Relapse	697	chr10	135369532	0.0975248	-1.07495	3.5221	0.0013542	0.00257555	-3.337	rs3747881	rs743535	Relapse	CEM	chr10	135369532	0.295352	-1.68259	4.6346	3.7e-4	0.00191417	-1.16033
rs3761199	rs3761199	Drug_SixMP	697	chr20	30062456	0.12272	-0.820024	4.17859	2.23e-4	4.9e-4	-1.57096	rs3761199	rs3761199	Drug_SixMP	CEM	chr20	30062456	0.122832	-0.958882	2.63025	0.0195664	0.0483072	-5.11868
rs3780876	rs11009130	Drug_VCR	697	chr10	33208720	0.200816	-0.599759	4.95112	2.49e-5	6.5e-5	0.982559	rs3780876	rs11009130	Drug_VCR	CEM	chr10	33208720	0.490587	-1.24993	4.05926	0.00113541	0.00472442	-1.61713
rs3787577	rs17307197	Drug_VCR	697	chr21	17168379	-0.309739	-0.73324	-5.83825	1.97e-6	6.09e-6	3.70405	rs3787577	rs17307197	Drug_VCR	CEM	chr21	17168379	-0.514011	-1.46732	-3.5515	0.00311857	0.0109923	-2.45086
rs3798761	rs1934534	Drug_SixTG	697	chr6	150004779	0.713376	3.31203	27.624	2.3699999999999998e-23	1.92e-21	42.9929	rs3798761	rs1934534	Drug_SixTG	CEM	chr6	150004779	0.253479	-0.665622	4.97308	1.95e-4	0.00111886	-0.287014
rs3803222	rs3803222	Drug_VCR	697	chr13	25241746	0.766348	1.00159	26.1213	1.2500000000000001e-22	8.500000000000001e-21	41.3721	rs3803222	rs3803222	Drug_VCR	CEM	chr13	25241746	0.774026	0.937354	11.0678	2.22e-8	5.05e-7	9.40679
rs3816954	rs12042181	Drug_PRED,Drug_VCR	697	chr1	213093741	0.203906	-0.273199	6.12691	8.66e-7	2.83e-6	4.1294	rs3816954	rs12042181	Drug_PRED,Drug_VCR	CEM	chr1	213093741	0.274607	-0.740972	3.84993	0.00171907	0.00669572	-2.23027
rs3818839	rs7740307	Drug_VCR	697	chr6	79700325	-0.168809	-0.669491	-4.18694	2.18e-4	4.81e-4	-1.0888	rs3818839	rs7740307	Drug_VCR	CEM	chr6	79700325	-0.4179	-1.3419	-3.48148	0.00358802	0.0123411	-2.70118
rs3827594	rs13152799	Drug_VCR	697	chr4	147561654	0.256459	-0.945158	6.91025	9.64e-8	3.68e-7	6.43282	rs3827594	rs13152799	Drug_VCR	CEM	chr4	147561654	0.270282	-1.35927	2.82955	0.013206	0.0357043	-4.18068
rs403021	rs7209653	Drug_SixMP	697	chr17	19806829	-0.284875	-0.513176	-10.5313	9.5e-12	7.37e-11	15.6132	rs403021	rs7209653	Drug_SixMP	CEM	chr17	19806829	-0.55388	-1.36047	-8.93536	3.25e-7	5.09e-6	6.42411
rs405306	rs515299	Drug_SixMP	697	chr1	196708695	-0.870834	-0.502904	-27.2992	3.37e-23	2.61e-21	42.7647	rs405306	rs515299	Drug_SixMP	CEM	chr1	196708695	-1.08535	-0.81523	-13.046	2.6e-9	1.03e-7	11.6818
rs4077096	rs2592828	Drug_PRED	697	chr4	1741534	-0.238203	-0.620971	-4.40001	1.19e-4	2.76e-4	-0.234446	rs4077096	rs2592828	Drug_PRED	CEM	chr4	1741534	-0.579182	-0.774813	-3.7507	0.00209461	0.00791724	-1.89966
rs41280971	rs1636980	Drug_ASP	697	chr7	99954457	0.0692805	-0.990701	2.76155	0.0095936	0.0155429	-5.188	rs41280971	rs1636980	Drug_ASP	CEM	chr7	99954457	0.184913	-1.40521	3.67748	0.00242413	0.00899037	-3.00398
rs41380646	rs41380646	Relapse	697	chr15	64185530	-1.32533	1.05678	-35.8554	9.49e-27	1.25e-24	51.1451	rs41380646	rs41380646	Relapse	CEM	chr15	64185530	-0.926249	-1.30504	-8.7157	4.4e-7	6.58e-6	6.46057
rs4140636	rs4140636	Drug_SixTG	697	chr1	209947885	-2.32593	0.00164346	-74.0573	2.28e-36	1.9500000000000002e-33	73.1803	rs4140636	rs4140636	Drug_SixTG	CEM	chr1	209947885	-2.67915	-0.448313	-22.4954	1.59e-12	3.01e-10	19.1841
rs4277619	rs2294357	Drug_VCR	697	chr22	36775751	0.164916	-0.0644496	6.05553	1.06e-6	3.41e-6	3.77214	rs4277619	rs2294357	Drug_VCR	CEM	chr22	36775751	0.261406	1.32721	5.01498	1.8e-4	0.00105915	-0.314608
rs4282910	rs11186338	Drug_VCR	697	chr10	92631244	0.0729168	-0.280721	2.73234	0.0103023	0.0165653	-5.20947	rs4282910	rs11186338	Drug_VCR	CEM	chr10	92631244	0.174889	-0.919777	2.75761	0.0152268	0.0403038	-4.58475
rs4324214	rs9958002	Relapse	697	chr18	40585421	0.325001	-0.721016	6.50836	2.95e-7	1.03e-6	5.62692	rs4324214	rs9958002	Relapse	CEM	chr18	40585421	0.319969	-1.01817	2.75724	0.015238	0.0403038	-3.99379
rs4361943	rs2300178	Drug_SixTG	697	chr1	71488441	0.180057	-0.597416	4.26312	1.76e-4	3.95e-4	-0.854366	rs4361943	rs2300178	Drug_SixTG	CEM	chr1	71488441	0.273133	-0.838729	2.93444	0.0107215	0.0305356	-3.7572
rs4402307	rs4378414	Drug_DEX	697	chr11	133399857	-0.114335	-0.581492	-4.44947	1.04e-4	2.43e-4	-0.819579	rs4402307	rs4378414	Drug_DEX	CEM	chr11	133399857	-0.364488	-0.749215	-7.45016	2.81e-6	3.18e-5	3.93988
rs4425937	rs2300178	Drug_SixTG	697	chr1	71488727	-0.271276	-0.956236	-5.59004	3.99e-6	1.17e-5	2.98766	rs4425937	rs2300178	Drug_SixTG	CEM	chr1	71488727	-0.345895	-1.48849	-3.10086	0.00769125	0.0230198	-3.34815
rs443949	rs365338	Drug_VCR	697	chr8	17760941	0.504469	-0.333528	11.7714	5.93e-13	5.53e-12	18.912	rs443949	rs365338	Drug_VCR	CEM	chr8	17760941	1.45614	-0.530349	12.0544	7.35e-9	2.16e-7	10.7681
rs4460831	rs4378414	Drug_DEX	697	chr11	133399980	-0.600128	-0.820228	-21.7284	2.77e-20	1.35e-18	35.7445	rs4460831	rs4378414	Drug_DEX	CEM	chr11	133399980	-1.29491	-0.971724	-17.5092	4.99e-11	4.05e-9	15.5542
rs4539336	rs4378414	Drug_DEX	697	chr11	133400115	0.273957	-0.617735	10.1521	2.31e-11	1.69e-10	14.708	rs4539336	rs4378414	Drug_DEX	CEM	chr11	133400115	0.3622	-0.635379	6.26332	1.93e-5	1.65e-4	2.15556
rs4617477	rs1430882	Drug_SixTG	697	chr10	71188059	0.26136	0.1209	6.78094	1.38e-7	5.15e-7	6.23984	rs4617477	rs1430882	Drug_SixTG	CEM	chr10	71188059	0.260756	0.0690638	2.78635	0.0143858	0.0383471	-4.10321
rs4656087	rs17130717	Drug_SixTG,Drug_VCR	697	chr1	89551651	0.118088	0.682184	3.80129	6.35e-4	0.00127392	-2.40254	rs4656087	rs17130717	Drug_SixTG,Drug_VCR	CEM	chr1	89551651	0.22846	0.329644	3.33811	0.00478222	0.0155994	-3.23003
rs4700818	rs6875168	Drug_DEX	697	chr5	179065148	-0.182545	-0.486	-4.36296	1.33e-4	3.03e-4	-0.601852	rs4700818	rs6875168	Drug_DEX	CEM	chr5	179065148	-0.326656	-0.863614	-3.15896	0.00684719	0.0210474	-3.34371
rs4704561	rs7704425	Relapse	697	chr5	78825689	0.0938245	-0.980953	3.45336	0.00162761	0.00305467	-3.49949	rs4704561	rs7704425	Relapse	CEM	chr5	78825689	0.288634	-1.54677	3.51339	0.00336584	0.0117426	-3.32275
rs471390	rs471390	Drug_DEX	697	chr10	131382825	0.166645	-0.582064	3.37607	0.0019986	0.00369005	-3.10154	rs471390	rs471390	Drug_DEX	CEM	chr10	131382825	0.60721	-1.20628	4.35599	6.34e-4	0.00296554	-0.813151
rs4718104	rs1104867	Drug_SixMP	697	chr7	64172389	0.31239	-0.65043	8.84159	5.71e-10	3.31e-9	11.6162	rs4718104	rs1104867	Drug_SixMP	CEM	chr7	64172389	0.570446	-1.29689	6.29013	1.84e-5	1.6e-4	2.48354
rs4720108	rs10486524	Drug_PRED	697	chr7	33195732	-0.578715	-0.610087	-14.6507	1.87e-15	2.97e-14	24.6565	rs4720108	rs10486524	Drug_PRED	CEM	chr7	33195732	-0.634568	-1.21841	-7.04585	5.31e-6	5.42e-5	3.88506
rs4736323	rs4736300	Drug_DEX	697	chr8	143830359	-0.106256	-0.635237	-3.11664	0.00393359	0.00678535	-4.09692	rs4736323	rs4736300	Drug_DEX	CEM	chr8	143830359	-0.616782	-0.81686	-6.51503	1.26e-5	1.15e-4	2.90181
rs4736346	rs3819497	Drug_VCR	697	chr8	143951849	0.27978	-0.645697	7.04178	6.71e-8	2.64e-7	6.82285	rs4736346	rs3819497	Drug_VCR	CEM	chr8	143951849	0.32855	-1.02402	3.01613	0.00911005	0.026598	-3.79685
rs4742260	rs4742259	Drug_PRED,Drug_VCR	697	chr9	6757031	0.302217	2.80241	10.584	8.41e-12	6.58e-11	15.8153	rs4742260	rs4742259	Drug_PRED,Drug_VCR	CEM	chr9	6757031	1.40033	0.0971569	21.491	2.99e-12	4.29e-10	18.5516
rs4768052	rs7965635	Drug_VCR	697	chr12	44308910	0.798355	-0.734139	30.8044	9.15e-25	9.759999999999999e-23	46.3142	rs4768052	rs7965635	Drug_VCR	CEM	chr12	44308910	1.1051	-1.26606	17.6011	4.65e-11	3.96e-9	15.6275
rs4769426	rs9578871	Relapse	697	chr13	26064792	-0.223023	-1.11115	-5.6577	3.29e-6	9.8e-6	2.97922	rs4769426	rs9578871	Relapse	CEM	chr13	26064792	-0.26883	-1.5007	-2.82595	0.0133005	0.0359029	-4.09102
rs4810866	rs4810865	Drug_VCR	697	chr20	47329577	-0.313535	2.20067	-11.6501	7.71e-13	7.04e-12	18.1675	rs4810866	rs4810865	Drug_VCR	CEM	chr20	47329577	-0.359994	0.532128	-6.41759	1.49e-5	1.32e-4	2.358
rs4918546	rs4917578	Drug_VCR	697	chr10	112394893	0.284136	-1.10454	5.7522	2.51e-6	7.68e-6	3.48376	rs4918546	rs4917578	Drug_VCR	CEM	chr10	112394893	0.701801	-1.34737	5.20564	1.26e-4	7.95e-4	0.823308
rs4939037	rs12272403	Drug_SixMP	697	chr11	56163869	0.456958	-0.581208	7.67879	1.19e-8	5.41e-8	9.05978	rs4939037	rs12272403	Drug_SixMP	CEM	chr11	56163869	0.819733	-0.852686	5.67739	5.36e-5	3.93e-4	1.85168
rs4964999	rs4964988	Drug_ASP	697	chr12	132280027	-0.18797	-1.2712	-7.40112	2.51e-8	1.07e-7	7.55661	rs4964999	rs4964988	Drug_ASP	CEM	chr12	132280027	-0.247067	-1.80175	-4.3036	7.03e-4	0.0032055	-1.73238
rs4971336	rs4971328	Drug_SixMP	697	chr2	1027830	0.67192646599999994	0.0416924	23.259	3.8000000000000005e-21	2.16e-19	37.8384	rs4971336	rs4971328	Drug_SixMP	CEM	chr2	1027830	0.665323	-0.144803	10.5326	4.18e-8	8.59e-7	8.69425
rs505278	rs524205	Drug_VCR	697	chr1	238050555	-0.151215	-0.946598	-5.14219	1.44e-5	3.92e-5	1.23695	rs505278	rs524205	Drug_VCR	CEM	chr1	238050555	-0.350564	-1.44243	-5.45365	8.02e-5	5.52e-4	0.810277
rs509017	rs471390	Drug_DEX	697	chr10	131367174	-1.24362	-0.453912	-30.3513	1.43e-24	1.43e-22	46.0562	rs509017	rs471390	Drug_DEX	CEM	chr10	131367174	-1.17213	-0.797821	-12.5068	4.54e-9	1.54e-7	11.1681
rs55692505	rs10486524	Drug_PRED	697	chr7	33181001	-0.23655	-0.622616	-3.76699	6.97e-4	0.00139449	-1.88537	rs55692505	rs10486524	Drug_PRED	CEM	chr7	33181001	-0.50101	-1.05819	-3.67019	0.00245969	0.00910244	-1.98672
rs55810554	rs8055559	Drug_VCR	697	chr16	4524392	-0.168829	-0.63172	-6.69142	1.77e-7	6.47e-7	5.54757	rs55810554	rs8055559	Drug_VCR	CEM	chr16	4524392	-0.217562	-1.13159	-4.973	1.95e-4	0.00111886	-0.561537
rs558764	rs507900	Drug_DEX	697	chr10	131426957	-0.282747	-0.554612	-9.70102	6.79e-11	4.67e-10	13.5867	rs558764	rs507900	Drug_DEX	CEM	chr10	131426957	-0.20193	-1.19663	-3.1298	0.00725875	0.0220738	-4.00438
rs56061726	rs16916148	Drug_SixMP	697	chr11	26730617	-0.395207	-0.647584	-7.13037	5.26e-8	2.12e-7	7.35661	rs56061726	rs16916148	Drug_SixMP	CEM	chr11	26730617	-0.858875	-1.40425	-7.59913	2.24e-6	2.6e-5	4.94265
rs56101487	rs7012758	Drug_VCR	697	chr8	82611921	-0.255808	-1.35832	-7.57002	1.59e-8	7.12e-8	8.21243	rs56101487	rs7012758	Drug_VCR	CEM	chr8	82611921	-0.366823	-2.00046	-4.03136	0.00119974	0.00495583	-1.83046
rs56154904	rs3786675	Drug_ASP	697	chr19	50507504	0.130577	0.0523027	2.43969	0.0206354	0.0309621	-5.21481	rs56154904	rs3786675	Drug_ASP	CEM	chr19	50507504	0.514384	0.772892	4.59021	4.03e-4	0.00205953	-0.277736
rs56156615	rs2815700	Drug_ASP	697	chr1	28266957	0.248214	0.958712	9.20485	2.29e-10	1.44e-9	12.3468	rs56156615	rs2815700	Drug_ASP	CEM	chr1	28266957	0.205771	1.12446	3.71624	0.00224363	0.00839395	-2.80977
rs56170708	rs56170708	Drug_ASP	697	chr9	96010036	0.173908	-0.546956	6.95932	8.42e-8	3.26e-7	6.27944	rs56170708	rs56170708	Drug_ASP	CEM	chr9	96010036	0.258036	-0.878301	7.28548	3.63e-6	3.97e-5	3.47758
rs56229440	rs3786675	Drug_ASP	697	chr19	50507535	-0.223428	-0.0624052	-4.05044	3.19e-4	6.78e-4	-1.16339	rs56229440	rs3786675	Drug_ASP	CEM	chr19	50507535	-0.694521	0.0908001	-5.42401	8.46e-5	5.74e-4	1.37054
rs56241008	rs56241008	Drug_VCR	697	chr12	81661822	0.496923	-0.614841	8.12594	3.62e-9	1.82e-8	10.3414	rs56241008	rs56241008	Drug_VCR	CEM	chr12	81661822	0.538648	-0.985934	3.16905	0.00671025	0.0207762	-2.92468
rs568166	rs506915	Drug_DEX	697	chr10	131400088	1.26524	-0.341896	23.589	2.5200000000000004e-21	1.48e-19	38.6737	rs568166	rs506915	Drug_DEX	CEM	chr10	131400088	1.60417	7.54e-4	12.3961	5.1e-9	1.64e-7	11.1648
rs56821693	rs3786675	Drug_ASP	697	chr19	50526344	-0.302312	-0.854796	-12.2345	2.21e-13	2.24e-12	19.4313	rs56821693	rs3786675	Drug_ASP	CEM	chr19	50526344	-0.34368	-1.09533	-7.67295	2e-6	2.39e-5	4.31267
rs56853460	rs16880855	Drug_PRED	697	chr8	87074316	-2.04266	0.138952	-49.7427	4.54e-31	1.29e-28	61.0286	rs56853460	rs16880855	Drug_PRED	CEM	chr8	87074316	-1.87441	-0.384656	-19.5074	1.14e-11	1.29e-9	17.1745
rs57506830	rs6459582	Drug_SixTG	697	chr6	17973021	0.147135	-0.335241	3.75345	7.24e-4	0.00144036	-2.28107	rs57506830	rs6459582	Drug_SixTG	CEM	chr6	17973021	0.584572	-0.646936	6.73118	8.83e-6	8.61e-5	3.42225
rs57666626	rs1430882	Drug_SixTG	697	chr10	71221711	0.997046	-0.124928	21.2115	5.58e-20	2.02e-18	35.4698	rs57666626	rs1430882	Drug_SixTG	CEM	chr10	71221711	1.12293	-0.303684	8.34343	7.44e-7	1.02e-5	6.09202
rs57970308	rs3819497	Drug_VCR	697	chr8	143938263	-0.193276	0.272229	-7.15902	4.86e-8	1.98e-7	6.89792	rs57970308	rs3819497	Drug_VCR	CEM	chr8	143938263	-0.342642	-0.696794	-5.43435	8.3e-5	5.67e-4	0.564453
rs58136256	rs17667264	Drug_DEX,Drug_SixMP	697	chr5	168508150	0.449238	1.14255	17.8725	7.53e-18	1.84e-16	29.973	rs58136256	rs17667264	Drug_DEX,Drug_SixMP	CEM	chr5	168508150	0.56107	1.44999	13.1465	2.35e-9	9.56e-8	11.3914
rs58411534	rs7820637	Relapse	697	chr8	67741276	0.400444	0.811236	15.6764	2.93e-16	5.37e-15	26.2304	rs58411534	rs7820637	Relapse	CEM	chr8	67741276	0.146835	0.0803878	2.99459	0.00951019	0.0275457	-4.34343
rs58650994	rs2116898	Drug_PRED	697	chr19	11248176	-0.226654	-0.476494	-8.09258	3.95e-9	1.97e-8	9.45276	rs58650994	rs2116898	Drug_PRED	CEM	chr19	11248176	-0.349703	-0.769516	-4.84172	2.49e-4	0.00137748	-0.548455
rs58722244	rs7922288	Drug_DEX	697	chr10	129786367	-1.072	-0.596123	-36.0071	8.350000000000001e-27	1.19e-24	51.1395	rs58722244	rs7922288	Drug_DEX	CEM	chr10	129786367	-1.12796	-0.963883	-17.9006	3.69e-11	3.31e-9	15.9671
rs587829	rs587829	Relapse	697	chr5	134484760	-0.329217	-0.641967	-9.53177	1.02e-10	6.8e-10	13.4411	rs587829	rs587829	Relapse	CEM	chr5	134484760	-0.760346	-0.9864	-9.30614	1.97e-7	3.3e-6	7.25703
rs59151138	rs3786675	Drug_ASP	697	chr19	50501240	-0.218383	-0.456118	-7.04228	6.7e-8	2.64e-7	6.65317	rs59151138	rs3786675	Drug_ASP	CEM	chr19	50501240	-0.445356	-0.711062	-6.46925	1.36e-5	1.22e-4	2.66971
rs59299234	rs10415831	Drug_VCR	697	chr19	12806172	-0.397885	-0.83442	-11.9466	4.07e-13	3.86e-12	18.9183	rs59299234	rs10415831	Drug_VCR	CEM	chr19	12806172	-1.03702	-1.13122	-9.60498	1.33e-7	2.32e-6	7.52817
rs59369204	rs74421455	Drug_ASP	697	chr17	61774777	0.0812129	-0.0777964	3.34653	0.00216086	0.00394693	-3.86249	rs59369204	rs74421455	Drug_ASP	CEM	chr17	61774777	0.191325	-0.0883935	7.12539	4.67e-6	4.83e-5	2.98745
rs59411952	rs1427975	Relapse	697	chr5	79501556	0.115912	-1.33753	3.3716	0.00202234	0.00372181	-3.55185	rs59411952	rs1427975	Relapse	CEM	chr5	79501556	0.251463	-2.02175	2.72517	0.016234	0.0420262	-4.459
rs59601514	rs2074540	Drug_SixMP	697	chr12	120603085	0.335982	-0.491841	11.9761	3.82e-13	3.64e-12	18.944	rs59601514	rs2074540	Drug_SixMP	CEM	chr12	120603085	0.323974	-1.42645	2.90702	0.0113227	0.0317707	-4.22623
rs59770843	rs12656223	Drug_SixTG	697	chr5	126395960	0.43271	-0.815546	10.44	1.17e-11	8.86e-11	15.7552	rs59770843	rs12656223	Drug_SixTG	CEM	chr5	126395960	0.757906	-1.49074	7.18635	4.25e-6	4.53e-5	4.15744
rs5995536	rs4821737	Drug_SixTG	697	chr22	38500827	-0.184818	-0.680959	-5.56824	4.25e-6	1.24e-5	2.48126	rs5995536	rs4821737	Drug_SixTG	CEM	chr22	38500827	-0.274028	-0.878017	-2.89253	0.0116536	0.0325385	-4.19423
rs599631	rs659546	Relapse	697	chr15	29743658	0.397869	0.16776	13.1667	3.25e-14	3.8e-13	21.475	rs599631	rs659546	Relapse	CEM	chr15	29743658	0.495316	-0.487153	7.46811	2.74e-6	3.12e-5	4.32564
rs6012515	rs4810865	Drug_VCR	697	chr20	47323323	-0.0838814	-0.82691	-2.81411	0.00843183	0.0137917	-4.98749	rs6012515	rs4810865	Drug_VCR	CEM	chr20	47323323	-0.300601	-0.843042	-4.40133	5.81e-4	0.00276533	-1.22552
rs6019382	rs4810865	Drug_VCR	697	chr20	47320394	-0.135531	-0.355866	-4.76357	4.25e-5	1.07e-4	0.116191	rs6019382	rs4810865	Drug_VCR	CEM	chr20	47320394	-0.205007	-0.944962	-2.83443	0.013078853999999999	0.0354167	-4.44841
rs60228607	rs6651255	Relapse	697	chr8	130735460	-0.145364	0.181274	-5.59835	3.9e-6	1.14e-5	2.42156	rs60228607	rs6651255	Relapse	CEM	chr8	130735460	-0.180992	0.0192505	-4.83015	2.55e-4	0.00140023	-0.892446
rs60293371	rs2890104	Drug_SixMP	697	chr1	247253903	0.11062	0.364832	4.36931	1.3e-4	2.98e-4	-1.06522	rs60293371	rs2890104	Drug_SixMP	CEM	chr1	247253903	0.268427	0.137101	6.37741	1.59e-5	1.4e-4	2.03474
rs6031867	rs2425684	Drug_ASP	697	chr20	43540321	-0.632772	1.56722	-23.7401	2.0900000000000002e-21	1.27e-19	38.3715	rs6031867	rs2425684	Drug_ASP	CEM	chr20	43540321	-0.724834	2.00783	-18.7323	1.98e-11	1.99e-9	16.3842
rs6045583	rs6035114	Drug_PRED	697	chr20	1927775	0.266864	1.52309	6.59258	2.33e-7	8.31e-7	5.45912	rs6045583	rs6035114	Drug_PRED	CEM	chr20	1927775	0.238035	2.24895	3.01555	0.00912064	0.026598	-3.89077
rs60536986	rs3786675	Drug_ASP	697	chr19	50526278	0.297353	-0.339423	11.3813	1.39e-12	1.2e-11	17.5561	rs60536986	rs3786675	Drug_ASP	CEM	chr19	50526278	0.373142	-0.632768	6.63175	1.04e-5	9.8e-5	2.66318
rs60639238	rs16942796	Drug_SixTG	697	chr15	45686434	-0.15462	-1.24117	-4.73486	4.61e-5	1.15e-4	0.140243	rs60639238	rs16942796	Drug_SixTG	CEM	chr15	45686434	-0.310093	-1.26277	-3.37841	0.00441109	0.0145276	-3.19215
rs60653573	rs10512786	Drug_ASP	697	chr3	130434202	0.292387	-0.653047	10.7647	5.55e-12	4.49e-11	16.1506	rs60653573	rs10512786	Drug_ASP	CEM	chr3	130434202	0.279435	-0.915879	3.97295	0.00134669	0.00545713	-2.29516
rs60733727	rs12108833	Drug_ASP,Drug_PRED	697	chr5	81448283	0.133754	-0.550146	3.95659	4.14e-4	8.59e-4	-1.97909	rs60733727	rs12108833	Drug_ASP,Drug_PRED	CEM	chr5	81448283	0.249885	-0.980833	3.2331	0.00590236	0.0185441	-3.43542
rs6080222	rs8120605	Drug_DEX	697	chr20	16296444	0.102715	-1.1191	2.70066	0.0111263	0.0177563	-5.06847	rs6080222	rs8120605	Drug_DEX	CEM	chr20	16296444	-0.405404	-1.7109	-4.458	5.2e-4	0.00253674	-0.928396
rs60903037	rs1350433	Drug_ASP	697	chr12	41846828	-0.412918	-0.875007	-15.2477	6.28e-16	1.08e-14	25.4735	rs60903037	rs1350433	Drug_ASP	CEM	chr12	41846828	-0.361597	-1.52843	-4.60504	3.92e-4	0.00200769	-0.970553
rs61174903	rs9606232	Drug_DEX,Drug_PRED	697	chr22	20068086	-0.47618	1.54394	-18.9876	1.35e-18	3.83e-17	31.7401	rs61174903	rs9606232	Drug_DEX,Drug_PRED	CEM	chr22	20068086	-0.43451	1.74887	-10.0723	7.36e-8	1.39e-6	7.77991
rs6120348	rs3761199	Drug_SixMP	697	chr20	30049143	0.259793	-0.983946	9.47594	1.17e-10	7.74e-10	13.0217	rs6120348	rs3761199	Drug_SixMP	CEM	chr20	30049143	0.485707	-1.60924	8.01236	1.2e-6	1.56e-5	4.92935
rs61349439	rs7820637	Relapse	697	chr8	67696587	0.379104	-0.606872	14.2021	4.32e-15	6.2e-14	23.484	rs61349439	rs7820637	Relapse	CEM	chr8	67696587	0.375634	-1.08384	6.44549	1.42e-5	1.27e-4	2.4179
rs61356271	rs61356271	Drug_SixMP	697	chr22	21333605	-0.71239	1.77284	-29.7173	2.6799999999999998e-24	2.41e-22	45.149	rs61356271	rs61356271	Drug_SixMP	CEM	chr22	21333605	-0.473842	3.02242	-13.5197	1.62e-9	7.29e-8	11.4758
rs61671395	rs2304683	Drug_DEX	697	chr11	74618865	-0.249841	-0.984026	-8.87772	5.21e-10	3.03e-9	11.5571	rs61671395	rs2304683	Drug_DEX	CEM	chr11	74618865	-0.241247	-1.66656	-3.28275	0.00534347	0.0170392	-3.50632
rs61742881	rs61745415	Relapse	697	chr17	11593457	-0.241204	-0.863364	-8.9195	4.69e-10	2.75e-9	11.6274	rs61742881	rs61745415	Relapse	CEM	chr17	11593457	-0.400638	-1.35125	-6.08186	2.63e-5	2.19e-4	1.80781
rs61878637	rs16907481	Drug_SixTG	697	chr11	10154062	0.145685	0.158998	5.65007	3.36e-6	9.95e-6	2.58563	rs61878637	rs16907481	Drug_SixTG	CEM	chr11	10154062	-0.220659	0.0656009	-5.27952	1.1e-4	7.07e-4	0.0514837
rs62392286	rs6892552	Drug_VCR	697	chr5	145030892	0.39884	1.5188	13.8056	9.24e-15	1.21e-13	22.7969	rs62392286	rs6892552	Drug_VCR	CEM	chr5	145030892	0.339308	1.57377	5.45671	7.97e-5	5.51e-4	0.865025
rs62439782	rs1934534	Drug_SixTG	697	chr6	149887444	-0.462679	1.28109	-8.31034	2.24e-9	1.17e-8	10.7431	rs62439782	rs1934534	Drug_SixTG	CEM	chr6	149887444	-0.744203	2.46278	-5.41939	8.53e-5	5.75e-4	1.36926
rs62445866	NA	ALL_Susceptibility	697	pos. control	NA	-0.299199	-0.528685	-11.3627	1.45e-12	1.24e-11	17.5625	rs62445866	NA	ALL_Susceptibility	CEM	pos. control	NA	-0.381711	-1.00134	-5.38704	9.05e-5	6.03e-4	0.627416
rs62555200	rs10817628	Drug_DEX	697	chr9	117247642	0.219808	-0.558732	6.73927	1.55e-7	5.7e-7	5.74527	rs62555200	rs10817628	Drug_DEX	CEM	chr9	117247642	0.256373	-1.21271	4.24129	7.94e-4	0.00356367	-1.68674
rs62559825	rs7860525	Relapse	697	chr9	98878072	0.187908	-0.54479	6.88256	1.04e-7	3.95e-7	6.07823	rs62559825	rs7860525	Relapse	CEM	chr9	98878072	0.207613	-0.292061	4.34273	6.51e-4	0.0030151	-1.83657
rs6460173	rs1104867	Drug_SixMP	697	chr7	64126500	-0.512066	2.33295	-19.7748	4.22e-19	1.31e-17	32.9138	rs6460173	rs1104867	Drug_SixMP	CEM	chr7	64126500	-0.118516	3.58449	-3.15512	0.00690007	0.0211718	-4.20798
rs6470703	NA	ALL_Susceptibility	697	pos. control	NA	0.188019	-0.961829	6.94941	8.65e-8	3.33e-7	6.33536	rs6470703	NA	ALL_Susceptibility	CEM	pos. control	NA	0.267053	-1.85183	3.59452	0.00286135	0.0103202	-2.96436
rs6470764	rs6651255	Relapse	697	chr8	130725665	0.358621	-0.606739	12.6825	8.68e-14	9.5e-13	20.3586	rs6470764	rs6651255	Relapse	CEM	chr8	130725665	0.275579	-1.15361	5.69436	5.2e-5	3.86e-4	0.777626
rs6502001	rs736528	Drug_SixMP	697	chr17	67096079	-0.11729	-0.737184	-4.87736	3.07e-5	7.93e-5	0.357048	rs6502001	rs736528	Drug_SixMP	CEM	chr17	67096079	-0.160747	-1.10412	-3.63433	0.00264243	0.00966488	-3.29103
rs6504490	rs8078002	Drug_SixMP	697	chr17	65162093	0.523617	-0.568308	17.2608	2.01e-17	4.45e-16	29.0224	rs6504490	rs8078002	Drug_SixMP	CEM	chr17	65162093	0.658272	-0.958797	8.69142	4.55e-7	6.75e-6	6.13549
rs656338	rs560573	Drug_ASP	697	chr11	121365860	-0.318769	-1.08947	-10.3825	1.34e-11	1.01e-10	15.3149	rs656338	rs560573	Drug_ASP	CEM	chr11	121365860	-0.312365	-1.53416	-3.93753	0.00144462	0.00578526	-2.1455
rs6595747	rs12656223	Drug_SixTG	697	chr5	126382521	0.743764	0.423271	21.0711	6.76e-20	2.4e-18	34.9706	rs6595747	rs12656223	Drug_SixTG	CEM	chr5	126382521	1.04397	0.150935	12.6259	4.01e-9	1.42e-7	11.2255
rs662821	rs560573	Drug_ASP	697	chr11	121358430	-0.0973902	-0.93973	-3.42979	0.00173303	0.00323474	-3.53647	rs662821	rs560573	Drug_ASP	CEM	chr11	121358430	-0.220932	-1.61091	-3.14729	0.00700904	0.0214291	-3.89739
rs6660910	rs6660910	Drug_PRED	697	chr1	166026989	-0.357513	-0.502848	-7.51807	1.83e-8	8.06e-8	8.35382	rs6660910	rs6660910	Drug_PRED	CEM	chr1	166026989	-0.52572	-0.747118	-4.34189	6.52e-4	0.0030151	-0.946724
rs6671322	rs6684335	Drug_DEX	697	chr1	60118968	0.137748	1.38825	4.72423	4.76e-5	1.18e-4	-0.0312995	rs6671322	rs6684335	Drug_DEX	CEM	chr1	60118968	0.244259	1.59402	4.49887	4.81e-4	0.00237398	-1.30012
rs6684269	rs6684335	Drug_DEX	697	chr1	60119081	-0.074744	-0.237939	-2.89467	0.00690419	0.0114244	-4.86208	rs6684269	rs6684335	Drug_DEX	CEM	chr1	60119081	-0.239248	-0.59801	-3.56517	0.00303441	0.0108073	-3.09887
rs6697965	rs7542648	Drug_DEX	697	chr1	220943801	-0.430051	-0.799442	-11.0479	2.92e-12	2.43e-11	17.0941	rs6697965	rs7542648	Drug_DEX	CEM	chr1	220943801	-0.458025	-1.18958	-5.18042	1.32e-4	8.24e-4	0.525358
rs6744828	rs10170236	Relapse	697	chr2	150431338	0.215684	-0.904028	5.41714	6.55e-6	1.86e-5	2.15191	rs6744828	rs10170236	Relapse	CEM	chr2	150431338	0.395545	-1.38928	5.3101	1.04e-4	6.73e-4	0.686036
rs6751242	rs11885858	Drug_SixTG	697	chr2	149809272	-0.0863678	-0.952486	-2.42925	0.0211385	0.0316336	-5.71257	rs6751242	rs11885858	Drug_SixTG	CEM	chr2	149809272	-0.562495	-1.26411	-5.73234	4.86e-5	3.66e-4	1.46835
rs68112369	rs1977	Drug_PRED	697	chr6	26365759	0.606722	-0.0935747	22.4324	1.1e-20	5.66e-19	36.6901	rs68112369	rs1977	Drug_PRED	CEM	chr6	26365759	0.582561	-0.777412	11.0911	2.16e-8	4.98e-7	9.13299
rs6870335	rs6894520	Drug_ASP	697	chr5	81590070	-0.74317	0.497577	-12.2799	2.01e-13	2.1e-12	20.2699	rs6870335	rs6894520	Drug_ASP	CEM	chr5	81590070	-0.597846	0.425202	-4.49908	4.81e-4	0.00237398	-0.333498
rs6880209	rs3739	Drug_ASP	697	chr5	81574182	0.068023	5.34002	2.60022	0.0141608	0.0220183	-5.54026	rs6880209	rs3739	Drug_ASP	CEM	chr5	81574182	0.122513	5.45024	2.67753	0.017831	0.0449996	-4.90486
rs6884613	rs6892552	Drug_VCR	697	chr5	145070052	-0.242194	-0.295811	-7.44515	2.23e-8	9.62e-8	7.84305	rs6884613	rs6892552	Drug_VCR	CEM	chr5	145070052	-0.216977	1.02582	-2.70843	0.0167786	0.0430441	-4.47923
rs6973333	rs2862794	Drug_VCR	697	chr7	64116396	-0.603318	-0.95509	-20.2082	2.26e-19	7.28e-18	33.6335	rs6973333	rs2862794	Drug_VCR	CEM	chr7	64116396	-0.860849	-1.52974	-12.0238	7.6e-9	2.2e-7	10.4378
rs6974242	rs2862794	Drug_VCR	697	chr7	64116938	-0.297256	-0.426414	-9.2038	2.3e-10	1.44e-9	12.4604	rs6974242	rs2862794	Drug_VCR	CEM	chr7	64116938	-0.680368	-0.0292308	-5.46928	7.79e-5	5.45e-4	0.911721
rs6977904	rs10237220	Relapse	697	chr7	119068130	-0.255905	-1.16259	-8.35405	2e-9	1.07e-8	10.172	rs6977904	rs10237220	Relapse	CEM	chr7	119068130	-0.44461	-1.90574	-4.39935	5.83e-4	0.00276533	-1.31924
rs7007192	rs10464844	Drug_VCR	697	chr8	106446647	-0.589386	-0.502984	-12.8299	6.42e-14	7.26e-13	21.1466	rs7007192	rs10464844	Drug_VCR	CEM	chr8	106446647	-0.701448	-1.22246	-5.98552	3.11e-5	2.53e-4	2.16129
rs7009208	rs7009208	Drug_SixMP	697	chr8	106492618	0.0927239	-0.892996	2.69444	0.0112949	0.0179749	-5.0876	rs7009208	rs7009208	Drug_SixMP	CEM	chr8	106492618	0.30931	-0.468608	3.33105	0.0048504	0.0157315	-3.18665
rs7012758	rs7012758	Drug_VCR	697	chr8	82606348	-0.297529	-1.01031	-7.43306	2.3e-8	9.92e-8	8.08426	rs7012758	rs7012758	Drug_VCR	CEM	chr8	82606348	-0.328696	-1.52127	-2.78882	0.014315459000000001	0.0382194	-4.06652
rs7027998	rs10820978	Drug_DEX	697	chr9	95314769	0.155125	-1.10746	5.91843	1.57e-6	4.89e-6	3.41067	rs7027998	rs10820978	Drug_DEX	CEM	chr9	95314769	0.242281	-1.97776	4.41936	5.61e-4	0.00269561	-1.31682
rs7033740	rs4742259	Drug_PRED,Drug_VCR	697	chr9	6744867	-0.109842	-0.764601	-4.13842	2.49e-4	5.42e-4	-1.66835	rs7033740	rs4742259	Drug_PRED,Drug_VCR	CEM	chr9	6744867	-0.144715	-0.769398	-2.72998	0.0160808	0.0416926	-4.82236
rs705377	rs854531	Drug_DEX	697	chr7	94914857	-0.166821	-0.186131	-6.00988	1.21e-6	3.85e-6	3.68762	rs705377	rs854531	Drug_DEX	CEM	chr7	94914857	-0.242937	-0.18181	-4.14447	9.6e-4	0.00412499	-1.81609
rs7072175	rs7072175	Drug_VCR	697	chr10	86014952	-0.108356	-0.0995825	-3.75503	7.2e-4	0.00143584	-2.61455	rs7072175	rs7072175	Drug_VCR	CEM	chr10	86014952	-0.377708	-0.950322	-5.67948	5.34e-5	3.93e-4	1.25906
rs7074238	rs17515286	Drug_DEX	697	chr10	45435744	-0.317603	-0.665692	-12.3789	1.63e-13	1.73e-12	19.7605	rs7074238	rs17515286	Drug_DEX	CEM	chr10	45435744	-0.260441	-1.13964	-4.63955	3.67e-4	0.00190737	-0.96634
rs7089424	NA	ALL_Susceptibility	697	pos. control	NA	-0.137874	-0.411553	-4.76496	4.24e-5	1.07e-4	0.149526	rs7089424	NA	ALL_Susceptibility	CEM	pos. control	NA	-0.185234	0.0104139	-2.87367	0.0120987	0.0335616	-4.30411
rs7123065	rs12272403	Drug_SixMP	697	chr11	56176537	0.581971	-0.777436	18.7572	1.91e-18	5.26e-17	31.5594	rs7123065	rs12272403	Drug_SixMP	CEM	chr11	56176537	0.527305	-1.51145	3.6794	0.0024149	0.00897563	-2.54853
rs71328672	rs138099	Drug_VCR	697	chr22	44258507	-0.344509	0.939502	-8.10824	3.79e-9	1.9e-8	9.97236	rs71328672	rs138099	Drug_VCR	CEM	chr22	44258507	-0.315621	1.12141	-3.4209	0.00405105	0.0135512	-2.76444
rs7205474	rs6498138	Drug_DEX	697	chr16	11043413	-0.256816	1.64311	-9.69739	6.85e-11	4.69e-10	13.559	rs7205474	rs6498138	Drug_DEX	CEM	chr16	11043413	-0.377992	1.69756	-8.80652	3.88e-7	5.91e-6	6.02331
rs7207529	rs16978136	Drug_SixMP	697	chr17	72595369	-0.261928	-0.325818	-10.022	3.14e-11	2.25e-10	14.3897	rs7207529	rs16978136	Drug_SixMP	CEM	chr17	72595369	-0.478051	0.433666	-8.31696	7.7300000000000005e-07	1.04e-5	5.50988
rs7216615	rs8067076	Drug_SixTG	697	chr17	73833910	-0.269368	0.155813	-7.66391	1.24e-8	5.6e-8	8.49006	rs7216615	rs8067076	Drug_SixTG	CEM	chr17	73833910	-0.75492	-0.638069	-8.72728	4.33e-7	6.54e-6	6.38727
rs7239584	rs7244876	Drug_VCR	697	chr18	4393611	-0.28339	-0.414698	-7.72987	1.03e-8	4.8e-8	8.71922	rs7239584	rs7244876	Drug_VCR	CEM	chr18	4393611	-0.555903	-0.758906	-5.64355	5.69e-5	4.15e-4	1.35302
rs7268357	rs4810865	Drug_VCR	697	chr20	47320033	-0.474126	1.70956	-18.7386	1.97e-18	5.28e-17	31.3718	rs7268357	rs4810865	Drug_VCR	CEM	chr20	47320033	-0.174616	0.199211	-3.52893	0.00326275	0.0114532	-3.22663
rs72777762	rs7079388	Drug_SixMP	697	chr10	12086214	-0.246383	-0.412224	-6.52217	2.84e-7	9.91e-7	5.33949	rs72777762	rs7079388	Drug_SixMP	CEM	chr10	12086214	-0.251691	-1.08404	-2.86919	0.0122068	0.0338065	-4.10384
rs7281289	rs7280687	Drug_DEX	697	chr21	31940744	0.178781	-0.886912	5.26821	1e-5	2.77e-5	1.60172	rs7281289	rs7280687	Drug_DEX	CEM	chr21	31940744	0.264915	-1.6012	3.50495	0.00342325	0.0118942	-3.00995
rs7286804	rs9605063	Drug_DEX,Drug_PRED	697	chr22	20135383	-0.110858	-0.925984	-4.21027	2.04e-4	4.53e-4	-1.51931	rs7286804	rs9605063	Drug_DEX,Drug_PRED	CEM	chr22	20135383	-0.256631	-1.20939	-4.52411	4.58e-4	0.00228666	-1.5236
rs72905043	rs41488548	Drug_VCR	697	chr11	32464103	0.276153	-0.882918	6.98969	7.74e-8	3.02e-7	6.84569	rs72905043	rs41488548	Drug_VCR	CEM	chr11	32464103	0.462914	-1.22825	3.58321	0.00292682	0.0105119	-2.50745
rs73012196	rs9917781	Drug_DEX	697	chr3	156928115	-0.201657	-0.95003	-7.53659	1.74e-8	7.69e-8	7.9374	rs73012196	rs9917781	Drug_DEX	CEM	chr3	156928115	-0.333355	-1.47511	-5.37514	9.25e-5	6.12e-4	0.438573
rs73014214	rs9917781	Drug_DEX	697	chr3	156943952	0.660217	-0.693041	11.4057	1.32e-12	1.14e-11	18.2122	rs73014214	rs9917781	Drug_DEX	CEM	chr3	156943952	0.744146	-1.04438	5.3371	9.92e-5	6.46e-4	1.12408
rs73014249	rs9917781	Drug_DEX	697	chr3	156964984	-0.209356	-0.622981	-4.50493	8.88e-5	2.11e-4	-0.268873	rs73014249	rs9917781	Drug_DEX	CEM	chr3	156964984	-0.39819	-1.29469	-3.6017	0.00282059	0.0102164	-2.52356
rs73126227	rs9869308	Drug_PRED	697	chr3	7230881	-0.672456	-0.0303556	-17.0116	3.02e-17	6.14e-16	28.9138	rs73126227	rs9869308	Drug_PRED	CEM	chr3	7230881	-0.684416	-0.528153	-6.7317	8.82e-6	8.61e-5	3.39741
rs73136779	rs10248287	Drug_VCR	697	chr7	64129345	1.00248	-0.538674	21.3705	4.49e-20	1.78e-18	35.5453	rs73136779	rs10248287	Drug_VCR	CEM	chr7	64129345	1.09623	-0.533939	11.5305	1.31e-8	3.24e-7	10.1108
rs73140582	rs7200	Drug_ASP	697	chr12	69905740	-0.0992667	-0.441614	-3.69412	8.51e-4	0.00166617	-2.84071	rs73140582	rs7200	Drug_ASP	CEM	chr12	69905740	-0.178654	-0.766457	-3.02763	0.00890332	0.0260981	-4.10624
rs73142641	rs12233776	Drug_PRED	697	chr4	38783271	-0.227709	-0.592186	-3.19853	0.00318345	0.00559316	-3.3275	rs73142641	rs12233776	Drug_PRED	CEM	chr4	38783271	-0.574093	-0.804605	-3.48455	0.00356602	0.0122902	-2.33683
rs73211886	rs11609302	Drug_ASP	697	chr12	119528945	-0.125565	0.181169	-4.47174	9.75e-5	2.29e-4	-0.71017	rs73211886	rs11609302	Drug_ASP	CEM	chr12	119528945	-0.332162	0.151842	-5.02786	1.76e-4	0.00103749	-0.105766
rs73213758	rs4767780	Drug_ASP,Drug_SixTG	697	chr12	119553104	0.258721	-0.972479	6.69269	1.76e-7	6.46e-7	5.88507	rs73213758	rs4767780	Drug_ASP,Drug_SixTG	CEM	chr12	119553104	0.664004	-1.3445	5.75675	4.65e-5	3.58e-4	1.5973
rs7323	rs7323	Drug_SixMP	697	chr13	28009031	-0.327393	-0.809621	-9.39644	1.43e-10	9.26e-10	13.0078	rs7323	rs7323	Drug_SixMP	CEM	chr13	28009031	-0.43978	-1.31951	-5.60068	6.15e-5	4.46e-4	1.21684
rs73232402	rs8081871	Drug_SixTG	697	chr17	7744837	-0.21869	0.781544	-7.1453	5.05e-8	2.05e-7	6.95873	rs73232402	rs8081871	Drug_SixTG	CEM	chr17	7744837	-0.195085	0.378023	-2.90428	0.0113845	0.0318915	-4.16537
rs73359245	rs16978136	Drug_SixMP	697	chr17	72601592	-0.178496	-0.922605	-5.52068	4.87e-6	1.4e-5	2.44365	rs73359245	rs16978136	Drug_SixMP	CEM	chr17	72601592	-0.623691	-1.32561	-5.08105	1.59e-4	9.49e-4	0.243067
rs73364116	rs16999479	Relapse	697	chr21	41557251	0.20005	-1.43054	7.70953	1.09e-8	5.01e-8	8.35592	rs73364116	rs16999479	Relapse	CEM	chr21	41557251	0.422485	-1.58947	10.0614	7.46e-8	1.4e-6	7.60709
rs73446133	rs17073454	Drug_SixMP	697	chr13	30038031	0.171687	-0.794638	6.09858	9.38e-7	3.04e-6	3.94255	rs73446133	rs17073454	Drug_SixMP	CEM	chr13	30038031	0.354561	-1.30176	5.07633	1.61e-4	9.54e-4	0.0200652
rs73446137	rs17073454	Drug_SixMP	697	chr13	30038113	0.314723	-0.00264163	8.01257	4.88e-9	2.41e-8	9.50909	rs73446137	rs17073454	Drug_SixMP	CEM	chr13	30038113	0.389644	-0.59788	4.69371	3.31e-4	0.00174639	-0.43175
rs73446144	rs17073454	Drug_SixMP	697	chr13	30039455	-0.366605	-1.03025	-13.5646	1.48e-14	1.87e-13	22.2326	rs73446144	rs17073454	Drug_SixMP	CEM	chr13	30039455	-0.515367	-1.60747	-6.63999	1.03e-5	9.78e-5	2.79477
rs73446165	rs17073454	Drug_SixMP	697	chr13	30044450	0.286408	-0.667169	5.76273	2.44e-6	7.47e-6	3.51933	rs73446165	rs17073454	Drug_SixMP	CEM	chr13	30044450	1.22768	-1.03039	11.029	2.32e-8	5.21e-7	9.63131
rs73563767	rs2705038	Drug_DEX,Drug_SixTG	697	chr8	17454695	0.435364	-1.40668	15.1304	7.75e-16	1.32e-14	25.2697	rs73563767	rs2705038	Drug_DEX,Drug_SixTG	CEM	chr8	17454695	0.646347	-1.8848	4.86433	2.39e-4	0.0013415	-0.411389
rs73601623	rs752319	Drug_ASP	697	chr10	20161140	-0.325823	-0.955065	-9.2789	1.91e-10	1.21e-9	12.6883	rs73601623	rs752319	Drug_ASP	CEM	chr10	20161140	-0.244782	-1.28199	-2.91849	0.0110673	0.0312079	-4.07181
rs73612871	rs79388169	Drug_DEX	697	chr11	124272020	-0.128136	-0.839848	-2.94974	0.00601423	0.0100394	-4.38457	rs73612871	rs79388169	Drug_DEX	CEM	chr11	124272020	-0.304612	-1.3106	-3.0899	0.00786165	0.0234886	-3.56468
rs73617856	rs79388169	Drug_DEX	697	chr11	124048369	-0.123669	-1.08518	-4.13293	2.53e-4	5.48e-4	-1.56135	rs73617856	rs79388169	Drug_DEX	CEM	chr11	124048369	-0.379304	-1.40426	-4.53795	4.46e-4	0.00223822	-0.906071
rs73654856	rs7860525	Relapse	697	chr9	98880315	0.185532	-0.761939	5.9516	1.42e-6	4.5e-6	3.6385	rs73654856	rs7860525	Relapse	CEM	chr9	98880315	0.255008	-1.42465	2.79859	0.0140414	0.0376054	-4.33146
rs73654860	rs7860525	Relapse	697	chr9	98887221	0.312623	0.267359	12.3192	1.85e-13	1.94e-12	19.6046	rs73654860	rs7860525	Relapse	CEM	chr9	98887221	0.273962	-0.569467	5.73367	4.85e-5	3.66e-4	0.938331
rs73655537	rs17740576	Drug_PRED	697	chr9	103189010	-0.224995	-0.712293	-7.5633	1.62e-8	7.23e-8	8.07537	rs73655537	rs17740576	Drug_PRED	CEM	chr9	103189010	-0.398705	-1.62764	-4.76435	2.89e-4	0.00155028	-0.518179
rs73655544	rs17740576	Drug_PRED	697	chr9	103200587	0.603119	-0.750541	11.4172	1.28e-12	1.12e-11	18.1879	rs73655544	rs17740576	Drug_PRED	CEM	chr9	103200587	0.523371	-1.26022	3.62753	0.00267857	0.00972266	-2.26851
rs73694763	rs7012758	Drug_VCR	697	chr8	82646160	0.448932	-0.703249	13.852	8.45e-15	1.13e-13	23.027	rs73694763	rs7012758	Drug_VCR	CEM	chr8	82646160	0.3403	-1.31658	3.5294	0.00325969	0.0114532	-2.78114
rs73735501	rs6954146	Drug_SixTG	697	chr7	155609001	-0.115236	-0.829596	-4.47391	9.69e-5	2.28e-4	-0.759491	rs73735501	rs6954146	Drug_SixTG	CEM	chr7	155609001	-0.142668	-1.00992	-2.69282	0.0173027	0.044123275000000003	-5.04077
rs73921072	rs7598718	Drug_PRED	697	chr2	17939536	-0.406528	-0.825827	-13.3679	2.18e-14	2.71e-13	21.8538	rs73921072	rs7598718	Drug_PRED	CEM	chr2	17939536	-0.635604	-1.19283	-8.54398	5.6e-7	8.09e-6	5.9128
rs73935147	rs3786675	Drug_ASP	697	chr19	50521476	0.490273	-0.605418	16.0533	1.52e-16	2.95e-15	27.09	rs73935147	rs3786675	Drug_ASP	CEM	chr19	50521476	1.13022	-0.629191	9.64853	1.26e-7	2.22e-6	7.66168
rs73935150	rs3786675	Drug_ASP	697	chr19	50528787	0.20311	2.51808	8.5154	1.31e-9	7.3e-9	10.4882	rs73935150	rs3786675	Drug_ASP	CEM	chr19	50528787	0.102498	2.56672	3.0179	0.00907792	0.0265642	-4.67941
rs73970608	rs11885858	Drug_SixTG	697	chr2	149797464	0.153784	-1.18516	5.61347	3.74e-6	1.1e-5	2.52438	rs73970608	rs11885858	Drug_SixTG	CEM	chr2	149797464	0.344637	-1.63157	5.41015	8.68e-5	5.83e-4	0.555825
rs74086291	rs6684335	Drug_DEX	697	chr1	60126660	0.127634	-0.501065	3.7851	6.64e-4	0.00133016	-2.3956	rs74086291	rs6684335	Drug_DEX	CEM	chr1	60126660	0.443295	-1.02442	4.57404	4.16e-4	0.00211829	-0.723183
rs74162854	rs28381319	Drug_ASP	697	chr10	127427762	-0.198097	-0.243117	-5.12253	1.52e-5	4.12e-5	1.31646	rs74162854	rs28381319	Drug_ASP	CEM	chr10	127427762	-0.43624	-0.783013	-4.97552	1.94e-4	0.00111886	0.0512539
rs7417146	rs10911157	Drug_SixMP	697	chr1	182821585	0.435327	-1.12557	13.0167	4.4e-14	5.1e-13	21.2985	rs7417146	rs10911157	Drug_SixMP	CEM	chr1	182821585	0.421768	-1.96559	3.49603	0.0034849	0.0120838	-2.88483
rs7426865	rs7426865	Drug_SixMP	697	chr3	149058065	1.27464	-0.364232	22.019	1.88e-20	9.45e-19	36.6549	rs7426865	rs7426865	Drug_SixMP	CEM	chr3	149058065	1.92297	-0.0880244	13.4057	1.82e-9	7.95e-8	12.1642
rs74342470	rs16857367	Drug_DEX	697	chr4	44690397	1.49634	-0.0122147	20.552	1.39e-19	4.56e-18	34.7096	rs74342470	rs16857367	Drug_DEX	CEM	chr4	44690397	1.30624	-0.236934	6.6463	1.02e-5	9.73e-5	3.66065
rs74464627	rs10512786	Drug_ASP	697	chr3	130431425	0.203134	8.67e-4	6.42325	3.75e-7	1.29e-6	4.99872	rs74464627	rs10512786	Drug_ASP	CEM	chr3	130431425	0.243472	-0.189373	2.92835	0.0108521	0.0307535	-4.04145
rs74518800	rs12535024	Relapse	697	chr7	50573447	-0.0624637	-0.62987	-2.58141	0.0148082	0.022883	-5.63048	rs74518800	rs12535024	Relapse	CEM	chr7	50573447	-0.207276	-1.87958	-4.44091	5.38e-4	0.00261467	-1.65982
rs7475154	rs506915	Drug_DEX	697	chr10	131440584	0.213492	-0.561955	6.19043	7.23e-7	2.39e-6	4.3559	rs7475154	rs506915	Drug_DEX	CEM	chr10	131440584	0.244815	-1.63602	3.10388	0.00764504	0.0230198	-3.68002
rs74810474	rs16857367	Drug_DEX	697	chr4	44670757	0.538014	-0.102606	13.2408	2.8e-14	3.3e-13	21.9789	rs74810474	rs16857367	Drug_DEX	CEM	chr4	44670757	0.405024	0.20011	4.13661	9.75e-4	0.0041788	-1.38058
rs74913926	rs7144445	Drug_DEX	697	chr14	104439689	-0.169664	0.408467	-3.8922	4.94e-4	0.00100503	-1.87715	rs74913926	rs7144445	Drug_DEX	CEM	chr14	104439689	-0.279746	0.85406	-3.03808	0.00871953	0.0256474	-3.56479
rs74970365	rs17081973	Relapse	697	chr18	67709465	-0.235623	-0.457271	-4.99176	2.21e-5	5.82e-5	1.35399	rs74970365	rs17081973	Relapse	CEM	chr18	67709465	-0.904297	-0.639248	-6.09994	2.55e-5	2.14e-4	2.50034
rs74978315	rs17081973	Relapse	697	chr18	67689956	0.470113	0.106215	6.01259	1.2e-6	3.83e-6	4.68247	rs74978315	rs17081973	Relapse	CEM	chr18	67689956	0.739698	0.67476	3.66465	0.0024871	0.00916414	-1.77022
rs74980355	rs77638540	Drug_DEX	697	chr21	31628239	-0.251855	-0.79607	-6.59021	2.35e-7	8.35e-7	5.63272	rs74980355	rs77638540	Drug_DEX	CEM	chr21	31628239	-0.331706	-1.0953	-3.24457	0.00576834	0.01819	-3.2752
rs754228	rs10510089	MRD	697	chr10	122931941	-0.542027	-0.901778	-18.6943	2.1e-18	5.44e-17	31.3446	rs754228	rs10510089	MRD	CEM	chr10	122931941	-1.20295	-1.31935	-10.9298	2.61e-8	5.62e-7	9.14967
rs7557697	rs10205940	Relapse	697	chr2	51618513	0.667767	-0.512657	21.6603	3.04e-20	1.36e-18	35.6808	rs7557697	rs10205940	Relapse	CEM	chr2	51618513	0.653876	-0.788705	5.85292	3.93e-5	3.12e-4	1.46504
rs75613478	rs11135853	Drug_VCR	697	chr8	25041899	-0.33186	0.989114	-12.5078	1.25e-13	1.35e-12	20.0737	rs75613478	rs11135853	Drug_VCR	CEM	chr8	25041899	-0.294563	-0.0148957	-4.36779	6.2e-4	0.00291414	-1.35215
rs7564570	rs6755213	Drug_SixTG	697	chr2	149826976	-0.264925	-0.511785	-4.88522	3e-5	7.78e-5	1.06058	rs7564570	rs6755213	Drug_SixTG	CEM	chr2	149826976	-0.47701	0.0597102	-3.8003	0.00189749	0.00724189	-1.87168
rs75654563	rs11259571	Drug_SixMP	697	chr10	15273448	0.858039	-0.861807	28.9923	5.61e-24	4.79e-22	44.5511	rs75654563	rs11259571	Drug_SixMP	CEM	chr10	15273448	0.344291	-1.59078	3.522	0.0033083	0.0115892	-2.91405
rs75777619	NA	ALL_Susceptibility	697	pos. control	NA	0.861933	0.0165824	30.1932	1.67e-24	1.58e-22	45.713	rs75777619	NA	ALL_Susceptibility	CEM	pos. control	NA	1.26325	0.94299	19.4147	1.21e-11	1.29e-9	17.0648
rs7588389	rs7559325	Drug_SixTG	697	chr2	101731157	-0.190962	-0.405737	-6.67419	1.86e-7	6.76e-7	5.57348	rs7588389	rs7559325	Drug_SixTG	CEM	chr2	101731157	-0.226109	-1.015	-2.85908	0.0124545	0.0343253	-4.38398
rs7617523	rs7617523	Drug_ASP	697	chr3	186722450	-0.130199	-0.784083	-3.15178	0.00359308	0.0062741	-3.87166	rs7617523	rs7617523	Drug_ASP	CEM	chr3	186722450	-0.392041	-0.928757	-3.43333	0.00395135	0.0132697	-2.86042
rs76281515	rs17006166	Relapse	697	chr4	83636681	-0.186479	-0.68103	-3.91853	4.6e-4	9.41e-4	-1.96341	rs76281515	rs17006166	Relapse	CEM	chr4	83636681	-0.258171	-1.32155	-2.81642	0.013554	0.0364899	-4.1475
rs76320501	rs10945231	Drug_ASP	697	chr6	71159289	-0.141037	-0.90528	-2.59822	0.0142285	0.0220871	-4.821	rs76320501	rs10945231	Drug_ASP	CEM	chr6	71159289	-0.492617	-1.15734	-3.90804	0.00153164	0.00610509	-1.573
rs7654245	rs2592828	Drug_PRED	697	chr4	1743336	0.110746	-0.915639	4.20181	2.09e-4	4.63e-4	-1.50993	rs7654245	rs2592828	Drug_PRED	CEM	chr4	1743336	0.604559	-0.752442	11.4688	1.4e-8	3.37e-7	9.51435
rs76702877	rs7144445	Drug_DEX	697	chr14	104500231	0.0872131	-1.07287	3.49304	0.00146389	0.00276873	-3.42626	rs76702877	rs7144445	Drug_DEX	CEM	chr14	104500231	0.196018	-1.13635	4.08816	0.00107249	0.00449548	-2.30802
rs76766472	rs2276385	Drug_PRED	697	chr11	71655505	0.398631	-0.716587	10.3653	1.4e-11	1.05e-10	15.5188	rs76766472	rs2276385	Drug_PRED	CEM	chr11	71655505	0.290488	-1.5033	2.77216	0.0147951	0.0393154	-4.20489
rs76859804	rs17307197	Drug_VCR	697	chr21	17116859	-0.183114	-0.852132	-6.46414	3.34e-7	1.15e-6	4.9243	rs76859804	rs17307197	Drug_VCR	CEM	chr21	17116859	-0.217752	-1.4471	-4.64454	3.63e-4	0.00189524	-1.10267
rs76899740	rs12535024	Relapse	697	chr7	50614303	0.120729	0.0169492	4.13081	2.55e-4	5.51e-4	-1.63128	rs76899740	rs12535024	Relapse	CEM	chr7	50614303	-0.394768	0.0302917	-6.28523	1.86e-5	1.6e-4	2.29777
rs76945717	rs17307197	Drug_VCR	697	chr21	17261278	0.387697	-0.889144	8.78813	6.54e-10	3.73e-9	11.7817	rs76945717	rs17307197	Drug_VCR	CEM	chr21	17261278	0.563293	-1.13794	3.84242	0.00174492	0.00678096	-1.89652
rs77071942	rs17307197	Drug_VCR	697	chr21	17192083	0.15192	-0.776363	2.87325	0.00728277	0.0120275	-4.43833	rs77071942	rs17307197	Drug_VCR	CEM	chr21	17192083	0.257455	-1.2948	2.70697	0.0168272	0.0431038	-4.18006
rs77081733	NA	ALL_Susceptibility	697	pos. control	NA	0.20491	-0.626049	7.20445	4.29e-8	1.76e-7	7.10712	rs77081733	NA	ALL_Susceptibility	CEM	pos. control	NA	0.81625	-1.07567	10.458	4.58e-8	9.29e-7	8.62758
rs7709865	rs12656223	Drug_SixTG	697	chr5	126364701	0.173102	-0.475774	5.71538	2.79e-6	8.46e-6	2.93808	rs7709865	rs12656223	Drug_SixTG	CEM	chr5	126364701	0.272147	-1.16553	2.75042	0.0154446	0.0405986	-4.42511
rs77115755	rs10164195	Drug_ASP	697	chr18	53028854	0.185707	-0.637582	6.75046	1.5e-7	5.57e-7	5.8066	rs77115755	rs10164195	Drug_ASP	CEM	chr18	53028854	0.214754	-0.881197	2.74136	0.0157235	0.0409531	-4.5615
rs77181760	rs17299487	Drug_DEX	697	chr13	92811020	0.0987911	-0.918101	3.71787	7.97e-4	0.00156896	-2.78923	rs77181760	rs17299487	Drug_DEX	CEM	chr13	92811020	0.21771	-1.61414	2.81335	0.0136369	0.0366372	-4.57031
rs77241275	rs1130033	Drug_SixMP	697	chr6	167368893	0.448345	1.53361	17.6431	1.08e-17	2.57e-16	29.5193	rs77241275	rs1130033	Drug_SixMP	CEM	chr6	167368893	0.354712	1.16897	10.0967	7.14e-8	1.38e-6	7.34171
rs7726427	rs7726427	Drug_SixTG	697	chr5	404106	-0.163215	-0.719299	-3.31072	0.00237458	0.00427324	-3.36406	rs7726427	rs7726427	Drug_SixTG	CEM	chr5	404106	-0.951793	-1.01807	-7.32792	3.4e-6	3.74e-5	4.46471
rs7727341	rs16872673	Drug_SixTG	697	chr5	74929315	-0.208456	-0.684216	-2.80275	0.00867116	0.0141289	-4.20229	rs7727341	rs16872673	Drug_SixTG	CEM	chr5	74929315	-0.53927	-0.956479	-2.74165	0.0157145	0.0409531	-3.71641
rs7735136	rs11957520	Drug_DEX	697	chr5	101554143	-0.577403	-0.620213	-18.706	2.07e-18	5.42e-17	31.3441	rs7735136	rs11957520	Drug_DEX	CEM	chr5	101554143	-0.625528	-1.28192	-9.11377	2.55e-7	4.23e-6	6.67352
rs7740278	rs1934534	Drug_SixTG	697	chr6	149961252	-0.458168	-0.658144	-8.81718	6.07e-10	3.5e-9	11.8676	rs7740278	rs1934534	Drug_SixTG	CEM	chr6	149961252	-0.751568	-1.37117	-5.47215	7.75e-5	5.44e-4	1.28474
rs77638540	rs77638540	Drug_DEX	697	chr21	31654809	0.338998	-0.77621	9.79791	5.37e-11	3.74e-10	14.1145	rs77638540	rs77638540	Drug_DEX	CEM	chr21	31654809	0.481439	-1.28325	6.40461	1.52e-5	1.34e-4	2.75581
rs77678276	rs11946025	Drug_DEX	697	chr4	95247255	0.163164	-1.10886	4.61683	6.46e-5	1.57e-4	-0.199244	rs77678276	rs11946025	Drug_DEX	CEM	chr4	95247255	0.255659	-1.69746	3.63766	0.00262489	0.00963024	-2.68924
rs77680736	rs7586639	Drug_DEX	697	chr2	47075112	0.168991	-1.06494	5.30112	9.13e-6	2.55e-5	1.57615	rs77680736	rs7586639	Drug_DEX	CEM	chr2	47075112	0.173168	-1.31125	3.55646	0.00308778	0.0109063	-3.40668
rs77866242	rs7953861	Drug_SixTG	697	chr12	25288851	-0.139401	-0.344687	-3.97096	3.98e-4	8.28e-4	-1.79529	rs77866242	rs7953861	Drug_SixTG	CEM	chr12	25288851	-0.860498	-1.39164	-7.65865	2.04e-6	2.4e-5	4.85974
rs7792959	rs6955367	Drug_ASP	697	chr7	99972403	0.185541	-0.648552	5.94971	1.43e-6	4.52e-6	3.63078	rs7792959	rs6955367	Drug_ASP	CEM	chr7	99972403	0.491721	-0.270079	7.58916	2.27e-6	2.62e-5	4.59843
rs7795656	rs1636980	Drug_ASP	697	chr7	99950297	-0.180566	-0.555781	-6.26257	5.9e-7	1.97e-6	4.33724	rs7795656	rs1636980	Drug_ASP	CEM	chr7	99950297	-0.303505	-0.496955	-6.33766	1.7e-5	1.49e-4	1.99615
rs7795805	rs6955367	Drug_ASP	697	chr7	99950408	0.561192	1.28727	21.2649	5.18e-20	1.97e-18	35.1026	rs7795805	rs6955367	Drug_ASP	CEM	chr7	99950408	0.491977	1.2542871310000001	9.96724	8.39e-8	1.56e-6	7.75556
rs7799894	rs6955367	Drug_ASP	697	chr7	99950427	0.166444	1.37895	6.53955	2.71e-7	9.5e-7	5.11841	rs7799894	rs6955367	Drug_ASP	CEM	chr7	99950427	0.180737	1.3547	4.43367	5.46e-4	0.00264412	-1.62659
rs7799901	rs6955367	Drug_ASP	697	chr7	99950450	-0.523722	0.0799591	-19.1577	1.05e-18	3.08e-17	32.0256	rs7799901	rs6955367	Drug_ASP	CEM	chr7	99950450	-0.541512	0.0442624	-9.74507	1.11e-7	2e-6	7.50384
rs7802372	rs10248287	Drug_VCR	697	chr7	64154685	0.0945479	-0.843248	3.28325	0.0025521	0.00456861	-3.94504	rs7802372	rs10248287	Drug_VCR	CEM	chr7	64154685	0.223301	-0.985817	4.08855	0.00107166	0.00449548	-2.24048
rs7807401	rs6964613	Drug_SixTG	697	chr7	154034860	0.20234	-0.586542	7.66938	1.22e-8	5.54e-8	8.34331	rs7807401	rs6964613	Drug_SixTG	CEM	chr7	154034860	0.187944	-0.939697	2.66871	0.0181432	0.0457198	-4.7378
rs78128881	rs17307197	Drug_VCR	697	chr21	17127161	0.0797267	-0.795413	2.54301	0.0162156	0.0248551	-5.50595	rs78128881	rs17307197	Drug_VCR	CEM	chr21	17127161	0.358281	-1.47193	4.72048	3.14e-4	0.00166449	-0.487364
rs7819780	rs16880855	Drug_PRED	697	chr8	87077214	-0.323962	-0.399837	-7.12626	5.32e-8	2.13e-7	7.30405	rs7819780	rs16880855	Drug_PRED	CEM	chr8	87077214	0.644034	-0.730931	5.10599	1.52e-4	9.21e-4	0.569867
rs7820747	rs7815085	Drug_VCR	697	chr8	96270534	-0.221125	0.456667	-6.55717	2.58e-7	9.1e-7	5.43115	rs7820747	rs7815085	Drug_VCR	CEM	chr8	96270534	-0.47479	0.0095044	-5.73006	4.88e-5	3.66e-4	1.48974
rs78259611	rs7144445	Drug_DEX	697	chr14	104499904	0.183532	-1.0061	5.97348	1.34e-6	4.24e-6	3.52899	rs78259611	rs7144445	Drug_DEX	CEM	chr14	104499904	0.339761	-1.15255	5.49139	7.49e-5	5.28e-4	0.525342
rs7826464	rs10091625	Relapse	697	chr8	67069897	0.152657	-0.700143	4.44001	1.07e-4	2.49e-4	-0.709552	rs7826464	rs10091625	Relapse	CEM	chr8	67069897	0.207788	-1.25261	2.67923	0.0177714	0.044945624000000003	-4.57896
rs78289142	rs17307197	Drug_VCR	697	chr21	17108056	-0.495175	-0.99005	-12.2103	2.32e-13	2.34e-12	19.7583	rs78289142	rs17307197	Drug_VCR	CEM	chr21	17108056	-0.919491	-1.28678	-7.64907	2.07e-6	2.42e-5	4.89215
rs7840386	rs7839329	Drug_DEX	697	chr8	120653842	0.364657	-0.169189	12.0141	3.52e-13	3.39e-12	19.108	rs7840386	rs7839329	Drug_DEX	CEM	chr8	120653842	0.361402	-1.18705	4.16128	9.29e-4	0.00403148	-1.60655
rs7841981	rs6651255	Relapse	697	chr8	130735330	-0.44886	0.328927	-8.26361	2.53e-9	1.31e-8	10.5592	rs7841981	rs6651255	Relapse	CEM	chr8	130735330	-0.454916	-0.965655	-3.45057	0.00381719	0.0129466	-2.5197
rs7842707	rs10091625	Relapse	697	chr8	67069773	-0.175278	-0.96601	-6.41936	3.79e-7	1.3e-6	4.87919	rs7842707	rs10091625	Relapse	CEM	chr8	67069773	-0.274664	-0.56702	-4.32201	6.78e-4	0.00310898	-1.40722
rs7846184	rs10091625	Relapse	697	chr8	67025354	0.298005	-0.607124	10.748	5.77e-12	4.62e-11	16.0758	rs7846184	rs10091625	Relapse	CEM	chr8	67025354	0.675293	-0.763039	10.9099	2.67e-8	5.62e-7	8.80037
rs78719977	rs17299487	Drug_DEX	697	chr13	92816584	-0.590404	-0.460474	-17.014	3.01e-17	6.14e-16	28.7579	rs78719977	rs17299487	Drug_DEX	CEM	chr13	92816584	-1.94123	-0.70907	-21.0958	3.86e-12	5.07e-10	18.2961
rs78942037	rs7726427	Drug_SixTG	697	chr5	466035	0.40776	-0.581642	14.6934	1.72e-15	2.8e-14	24.4085	rs78942037	rs7726427	Drug_SixTG	CEM	chr5	466035	1.02753	0.447489	21.6288	2.73e-12	4.29e-10	18.5019
rs78988517	rs17307197	Drug_VCR	697	chr21	17198919	-0.398456	-0.691122	-6.9535	8.55e-8	3.3e-7	6.98311	rs78988517	rs17307197	Drug_VCR	CEM	chr21	17198919	-0.521273	-1.28559	-3.29551	0.0052085	0.0167655	-2.835
rs79020056	rs10501307	Drug_SixTG	697	chr11	44806223	0.0671399	-0.944107	2.34335	0.025723	0.0379287	-6.09275	rs79020056	rs10501307	Drug_SixTG	CEM	chr11	44806223	0.168525	-1.51622	3.19063	0.00642643	0.0199699	-3.93419
rs79125155	rs3786675	Drug_ASP	697	chr19	50478852	0.328199	-1.21999	8.44611	1.57e-9	8.62e-9	10.7788	rs79125155	rs3786675	Drug_ASP	CEM	chr19	50478852	0.494078	-1.48608	4.85765	2.42e-4	0.0013541	-0.00496881
rs79178475	rs2705038	Drug_DEX,Drug_SixTG	697	chr8	17454750	-0.262883	-1.28024	-8.83924	5.74e-10	3.32e-9	11.3985	rs79178475	rs2705038	Drug_DEX,Drug_SixTG	CEM	chr8	17454750	-1.25806	-1.25501	-11.9786	7.98e-9	2.24e-7	10.1825
rs7918082	rs7918082	Drug_VCR	697	chr10	73486424	-0.0795432	-1.00566	-3.03508	0.00484615	0.0082428	-4.56878	rs7918082	rs7918082	Drug_VCR	CEM	chr10	73486424	-0.140333	-1.05239	-3.2492	0.00571499	0.0180886	-3.98002
rs7943741	rs1870323	Drug_ASP	697	chr11	86195270	0.352089	-0.598392	7.23176	3.98e-8	1.64e-7	7.68635	rs7943741	rs1870323	Drug_ASP	CEM	chr11	86195270	0.476162	-0.970111	3.16081	0.00682189	0.0210075	-3.1746
rs79508493	rs77638540	Drug_DEX	697	chr21	31628503	0.812358	-0.971801	20.6307	1.25e-19	4.16e-18	34.5394	rs79508493	rs77638540	Drug_DEX	CEM	chr21	31628503	0.979131	-1.36149	8.67489	4.66e-7	6.85e-6	6.45577
rs7957668	rs17033809	Drug_ASP	697	chr12	103789269	0.54615	0.175978	19.1926	9.93e-19	2.97e-17	32.1336	rs7957668	rs17033809	Drug_ASP	CEM	chr12	103789269	0.769256	0.0506495	11.001	2.4e-8	5.31e-7	9.25297
rs79664808	rs2276385	Drug_PRED	697	chr11	71707102	-0.306021	1.11271	-12.4198	1.5e-13	1.61e-12	19.8014	rs79664808	rs2276385	Drug_PRED	CEM	chr11	71707102	-0.362615	1.58831	-9.09151	2.63e-7	4.31e-6	6.32706
rs7969850	rs7969850	Drug_ASP	697	chr12	26349783	-0.118173	-0.767331	-2.96433	0.00579731	0.00973445	-4.29017	rs7969850	rs7969850	Drug_ASP	CEM	chr12	26349783	-0.54812	-1.07598	-4.82967	2.55e-4	0.00140023	-0.0536987
rs80121507	rs7144445	Drug_DEX	697	chr14	104536252	0.602563	-0.474835	10.49	1.05e-11	8.03e-11	16.1032	rs80121507	rs7144445	Drug_DEX	CEM	chr14	104536252	1.03058	-0.651278	7.23954	3.9e-6	4.19e-5	4.43855
rs8035135	rs4144941	Drug_DEX	697	chr15	51865334	-0.200863	-0.689383	-3.44519	0.00166342	0.00311504	-2.7566	rs8035135	rs4144941	Drug_DEX	CEM	chr15	51865334	0.511553	-0.479862	3.98101	0.00132537	0.00538351	-1.40019
rs8055338	rs8049316	Relapse	697	chr16	70542816	0.21676	0.553581	7.99835	5.07e-9	2.47e-8	9.25129	rs8055338	rs8049316	Relapse	CEM	chr16	70542816	0.171262	0.77084	2.84942	0.0126954	0.0347647	-4.33554
rs8063084	rs8055559	Drug_VCR	697	chr16	4536555	-0.186687	-0.552953	-6.71407	1.66e-7	6.1e-7	5.67804	rs8063084	rs8055559	Drug_VCR	CEM	chr16	4536555	-0.155506	-0.516882	-2.62463	0.0197829	0.0486609	-4.85977
rs816613	rs816628	Drug_SixTG	697	chr10	634679	0.482429	-0.889273	17.0841	2.68e-17	5.65e-16	28.688	rs816613	rs816628	Drug_SixTG	CEM	chr10	634679	0.688283	-1.43166	11.2587	1.78e-8	4.16e-7	9.37129
rs816628	rs816628	Drug_SixTG	697	chr10	619170	0.404764	-0.527783	9.55169	9.76e-11	6.5e-10	13.5973	rs816628	rs816628	Drug_SixTG	CEM	chr10	619170	1.29517	-0.80972	12.395	5.1e-9	1.64e-7	11.0918
rs862242	rs6894520	Drug_ASP	697	chr5	81587566	0.155797	-0.657748	5.6313	3.55e-6	1.05e-5	2.57705	rs862242	rs6894520	Drug_ASP	CEM	chr5	81587566	0.278191	-1.4329	3.55851	0.00307517	0.0108957	-3.0881
rs862245	rs6894520	Drug_ASP	697	chr5	81585737	0.214573	-1.26606	7.78853	8.85e-9	4.18e-8	8.61117	rs862245	rs6894520	Drug_ASP	CEM	chr5	81585737	0.317874	-1.78562	4.42755	5.52e-4	0.00266058	-1.51874
rs871026	rs871028	Drug_VCR	697	chr10	131293145	-0.302725	1.17465	-10.4734	1.09e-11	8.24e-11	15.4763	rs871026	rs871028	Drug_VCR	CEM	chr10	131293145	-0.643232	0.135667	-11.684	1.1e-8	2.77e-7	9.97693
rs871606	rs17083718	Drug_SixTG	697	chr4	54799245	0.199937	-0.889656	4.51928	8.52e-5	2.03e-4	-0.107704	rs871606	rs17083718	Drug_SixTG	CEM	chr4	54799245	0.574456	-1.39991	4.93843	2.08e-4	0.00118998	0.24017
rs886785	rs886785	Drug_DEX	697	chr7	75584788	-0.190445	-0.289137	-6.44659	3.51e-7	1.21e-6	4.88659	rs886785	rs886785	Drug_DEX	CEM	chr7	75584788	0.163787	-0.96024	3.19187	0.00641055	0.0199569	-3.94513
rs891159	rs12108833	Drug_ASP,Drug_PRED	697	chr5	81491087	0.817143	-0.399092	13.2523	2.74e-14	3.25e-13	22.2692	rs891159	rs12108833	Drug_ASP,Drug_PRED	CEM	chr5	81491087	0.564458	-0.632851	2.92498	0.0109253	0.0308584	-3.46611
rs897658	rs4964988	Drug_ASP	697	chr12	132260684	-0.424963	-0.514889	-8.0319	4.64e-9	2.3e-8	9.85653	rs897658	rs4964988	Drug_ASP	CEM	chr12	132260684	-0.484812	-1.00857	-3.57993	0.0029461	0.0105589	-2.35202
rs9276188	rs763026	Drug_VCR	697	chr6	32699262	-0.407026	-0.156224	-14.0913	5.34e-15	7.46e-14	23.3415	rs9276188	rs763026	Drug_VCR	CEM	chr6	32699262	-0.787547	-0.948478	-9.93913	8.7e-8	1.6e-6	7.95517
rs9276375	rs763026	Drug_VCR	697	chr6	32707585	0.177643	-1.3575	6.22416	6.58e-7	2.18e-6	4.26532	rs9276375	rs763026	Drug_VCR	CEM	chr6	32707585	0.325746	-1.44141	5.10338	1.53e-4	9.21e-4	-0.0614518
rs9296743	rs9395917	Drug_SixTG	697	chr6	54114262	-0.342871	-0.26087	-4.62879	6.24e-5	1.52e-4	0.530015	rs9296743	rs9395917	Drug_SixTG	CEM	chr6	54114262	-0.532404	-0.190616	-2.9423	0.0105548	0.0301617	-3.37566
rs9324293	rs9603889	Drug_ASP	697	chr13	113028913	0.323852	-0.891248	10.761	5.6e-12	4.51e-11	16.1282	rs9324293	rs9603889	Drug_ASP	CEM	chr13	113028913	0.405995	-1.61606	4.91487	2.17e-4	0.0012398	-0.494699
rs932494	rs932494	Drug_ASP	697	chr6	24908645	-1.02313	-0.307336	-21.6662	3.01e-20	1.36e-18	36.048	rs932494	rs932494	Drug_ASP	CEM	chr6	24908645	-1.64866	-0.563558	-14.3533	7.32e-10	3.9e-8	13.0848
rs9379857	rs1977	Drug_PRED	697	chr6	26367654	0.411924	-0.808158	10.1429	2.36e-11	1.71e-10	15.0679	rs9379857	rs1977	Drug_PRED	CEM	chr6	26367654	0.322434	-1.2053	3.19741	0.00633976	0.0198089	-3.2916
rs9379858	rs1977	Drug_PRED	697	chr6	26367689	0.281431	-0.882971	7.73347	1.03e-8	4.77e-8	8.83156	rs9379858	rs1977	Drug_PRED	CEM	chr6	26367689	0.657896	-1.12291	6.14042	2.38e-5	2.01e-4	2.34482
rs9379871	rs1977	Drug_PRED	697	chr6	26375854	0.274718	1.39509	8.98435	3.98e-10	2.38e-9	11.8723	rs9379871	rs1977	Drug_PRED	CEM	chr6	26375854	0.304051	2.15603	4.55019	4.36e-4	0.00220468	-0.895989
rs9393704	rs1977	Drug_PRED	697	chr6	26358775	-0.441877	-0.406698	-6.8767	1.06e-7	4e-7	6.79589	rs9393704	rs1977	Drug_PRED	CEM	chr6	26358775	-0.635832	-0.124553	-4.76484	2.89e-4	0.00155028	0.0951777
rs9393706	rs1977	Drug_PRED	697	chr6	26361500	-0.522593	0.0395319	-10.6202	7.74e-12	6.08e-11	16.3187	rs9393706	rs1977	Drug_PRED	CEM	chr6	26361500	-1.32798	-0.176994	-13.222	2.18e-9	9.08e-8	11.9993
rs9395917	rs9395917	Drug_SixTG	697	chr6	54103966	-0.4216	0.107223	-12.9899	4.64e-14	5.31e-13	21.2653	rs9395917	rs9395917	Drug_SixTG	CEM	chr6	54103966	-0.251023	-0.326392	-3.21672	0.00609924	0.0190923	-3.42045
rs9400081	rs3749871	Drug_SixMP	697	chr6	107370460	0.308258	-0.366627	10.8564	4.51e-12	3.68e-11	16.4072	rs9400081	rs3749871	Drug_SixMP	CEM	chr6	107370460	0.287663	-1.17232	4.18434	8.88e-4	0.00389253	-1.69887
rs9460757	rs9466400	Drug_SixMP	697	chr6	22557058	-0.572984	-0.371189	-7.86689	7.18e-9	3.44e-8	9.7355	rs9460757	rs9466400	Drug_SixMP	CEM	chr6	22557058	-0.778865	-0.546668	-4.01812	0.00123155	0.00506375	-1.16509
rs9462529	rs1109773	Drug_SixTG	697	chr6	39289650	0.167234	-0.360621	6.27166	5.75e-7	1.93e-6	4.43316	rs9462529	rs1109773	Drug_SixTG	CEM	chr6	39289650	0.225272	-1.15526	3.12767	0.00728968	0.0221223	-3.85596
rs9557205	rs8181880	Drug_SixTG	697	chr13	100035272	0.264021	-0.881373	9.28178	1.89e-10	1.2e-9	12.5232	rs9557205	rs8181880	Drug_SixTG	CEM	chr13	100035272	0.30329	-1.27189	5.08998	1.57e-4	9.37e-4	-0.236572
rs9560954	rs17299487	Drug_DEX	697	chr13	92817005	0.295766	-0.901939	11.1153	2.51e-12	2.11e-11	16.9297	rs9560954	rs17299487	Drug_DEX	CEM	chr13	92817005	0.67578	-1.40237	12.9412	2.9e-9	1.12e-7	11.1573
rs9573029	rs12427900	Drug_SixTG	697	chr13	73340539	-0.361963	-0.981281	-8.9717	4.11e-10	2.45e-9	12.0795	rs9573029	rs12427900	Drug_SixTG	CEM	chr13	73340539	-0.494081	-1.60386	-4.88383	2.3e-4	0.00130584	-0.0134626
rs9585032	rs8181880	Drug_SixTG	697	chr13	99935181	0.292396	-0.944664	9.93039	3.91e-11	2.77e-10	14.2519	rs9585032	rs8181880	Drug_SixTG	CEM	chr13	99935181	0.286882	-1.23524	4.60524	3.92e-4	0.00200769	-0.772894
rs9606258	rs9605063	Drug_DEX,Drug_PRED	697	chr22	20119712	0.371733	-0.112496	13.3248	2.37e-14	2.89e-13	21.7483	rs9606258	rs9605063	Drug_DEX,Drug_PRED	CEM	chr22	20119712	0.468118	-0.572597	6.88477	6.87e-6	6.86e-5	3.22434
rs9624364	rs9624364	Drug_VCR	697	chr22	24311474	-0.12679	-0.982775	-3.9686	4e-4	8.32e-4	-2.12673	rs9624364	rs9624364	Drug_VCR	CEM	chr22	24311474	-0.173705	-1.33487	-3.10251	0.007666	0.0230198	-4.06462
rs9679707	rs11885858	Drug_SixTG	697	chr2	149805708	0.285751	-0.591141	6.11583	8.93e-7	2.91e-6	4.46759	rs9679707	rs11885858	Drug_SixTG	CEM	chr2	149805708	0.297553	-1.06716	2.62432	0.0197952	0.0486609	-4.29188
rs9717327	rs1934534	Drug_SixTG	697	chr6	149949928	-0.182702	-0.554978	-3.44885	0.0016473	0.00308823	-2.82164	rs9717327	rs1934534	Drug_SixTG	CEM	chr6	149949928	-1.21194	-0.579192	-7.8844	1.46e-6	1.84e-5	5.47356
rs972800	rs972800	Drug_ASP	697	chr19	48689393	-0.242557	-0.498907	-6.40488	3.95e-7	1.35e-6	5.11781	rs972800	rs972800	Drug_ASP	CEM	chr19	48689393	-0.385808	-0.704055	-4.4934	4.86e-4	0.00238925	-0.772951
rs9787632	rs1247118	MRD	697	chr10	120486024	-0.198364	-0.145213	-7.54036	1.72e-8	7.65e-8	7.98967	rs9787632	rs1247118	MRD	CEM	chr10	120486024	-0.35492	-0.689734	-5.37216	9.3e-5	6.13e-4	0.593114
rs9862440	rs4682145	Drug_DEX,Drug_PRED	697	chr3	113609403	-0.483939	-0.640128	-14.8658	1.25e-15	2.12e-14	24.9081	rs9862440	rs4682145	Drug_DEX,Drug_PRED	CEM	chr3	113609403	-1.17386	-0.778293	-13.9553	1.07e-9	5.51e-8	12.5934
rs9899805	rs8078002	Drug_SixMP	697	chr17	65220142	-0.192436	-0.451149	-6.64718	2e-7	7.23e-7	5.56911	rs9899805	rs8078002	Drug_SixMP	CEM	chr17	65220142	-0.650711	-0.982816	-8.97018	3.1e-7	4.94e-6	6.65175
rs9905597	rs28573959	Drug_PRED	697	chr17	28185149	0.521879	-0.203872	11.0499	2.91e-12	2.43e-11	17.3369	rs9905597	rs28573959	Drug_PRED	CEM	chr17	28185149	2.02636	-0.154933	16.0251	1.66e-10	1.18e-8	14.5391
rs9920145	rs4144941	Drug_DEX	697	chr15	51909065	0.119214	-0.688042	2.3729	0.0240529	0.0355891	-5.44597	rs9920145	rs4144941	Drug_DEX	CEM	chr15	51909065	0.517752	-1.34665	4.4069	5.75e-4	0.00275387	-0.721267
rs9926200	rs1641015	Relapse	697	chr16	8847117	0.19673	-0.739596	6.52221	2.84e-7	9.91e-7	5.1636	rs9926200	rs1641015	Relapse	CEM	chr16	8847117	0.954115	-1.32962	11.7209	1.06e-8	2.76e-7	10.1154
rs9958002	rs9958002	Relapse	697	chr18	40591103	-0.701921	-0.75871	-14.4181	2.88e-15	4.46e-14	24.4087	rs9958002	rs9958002	Relapse	CEM	chr18	40591103	-0.895662	-1.08771	-7.4661	2.74e-6	3.12e-5	4.74921
rs9981766	rs1022457	Drug_VCR	697	chr21	17170305	-0.15981	-0.627199	-3.37672	0.00199517	0.00369005	-3.24359	rs9981766	rs1022457	Drug_VCR	CEM	chr21	17170305	-0.500113	-1.22437	-5.21637	1.24e-4	7.82e-4	0.717104
rs10008489	rs1502885	Drug_ASP	697	chr4	78989716	0.0995763	-0.0630872	3.92796	4.48e-4	9.21e-4	-2.23197	rs10008489	rs1502885	Drug_ASP	Jurkat	chr4	78989716	0.151015	0.50712	3.99659	4.33e-4	0.00274781	-1.44336
rs10018246	rs17050939	Relapse	697	chr4	140778067	-0.326151	-0.188887	-5.45257	5.92e-6	1.7e-5	2.87408	rs10018246	rs17050939	Relapse	Jurkat	chr4	140778067	0.281253	-0.524815	2.88955	0.00743052	0.026137	-3.33792
rs10035166	rs10035166	Drug_PRED	697	chr5	131823927	0.0875741	-0.484927	3.46972	0.00155805	0.00293058	-3.46323	rs10035166	rs10035166	Drug_PRED	Jurkat	chr5	131823927	-0.133349	-1.1972	-2.91777	0.00693698	0.0248103	-4.17428
rs10085651	rs10085651	Drug_ASP	697	chr7	80392371	-0.185359	-0.697363	-3.91926	4.59e-4	9.4e-4	-1.82368	rs10085651	rs10085651	Drug_ASP	Jurkat	chr7	80392371	0.208045	-0.540352	3.01622	0.00544786	0.0208855	-3.41632
rs10096262	rs10096262	Drug_ASP	697	chr8	17484298	0.517162	-0.591424	7.55448	1.66e-8	7.38e-8	8.78186	rs10096262	rs10096262	Drug_ASP	Jurkat	chr8	17484298	0.563772	-0.422899	5.39888	9.78e-6	1.15e-4	3.10818
rs10117066	rs10125930	Drug_VCR	697	chr9	28259301	-0.175816	0.273454	-3.24948	0.00278789	0.00495948	-3.50083	rs10117066	rs10125930	Drug_VCR	Jurkat	chr9	28259301	-0.519294	1.14082	-7.70634	2.38e-8	5.41e-7	8.88881
rs1016176	rs17740576	Drug_PRED	697	chr9	103199994	-0.798959	-0.282301	-15.646	3.09e-16	5.61e-15	26.7481	rs1016176	rs17740576	Drug_PRED	Jurkat	chr9	103199994	-0.28537	-0.756921	-3.55701	0.00137996	0.0070275	-1.89335
rs1016177	rs17740576	Drug_PRED	697	chr9	103199965	-0.0922464	-0.711727	-2.56584	0.0153649	0.0236574	-5.33163	rs1016177	rs17740576	Drug_PRED	Jurkat	chr9	103199965	0.184871	-0.963125	2.59389	0.0150179	0.045915	-4.48506
rs10217267	rs10758191	Drug_SixMP	697	chr9	33146528	0.144484	-0.90314	4.80639	3.76e-5	9.55e-5	0.232162	rs10217267	rs10758191	Drug_SixMP	Jurkat	chr9	33146528	0.325889	-0.883779	7.43305	4.71e-8	9.91e-7	7.77026
rs10405594	rs3786675	Drug_ASP	697	chr19	50500970	0.0913105	-0.844773	2.73078	0.0103416	0.0166128	-5.02231	rs10405594	rs3786675	Drug_ASP	Jurkat	chr19	50500970	0.199685	-0.672653	3.70977	9.26e-4	0.00509374	-1.87218
rs10407013	rs3786675	Drug_ASP	697	chr19	50501054	-0.243477	2.35823	-8.12807	3.6e-9	1.82e-8	9.65484	rs10407013	rs3786675	Drug_ASP	Jurkat	chr19	50501054	-0.137116	3.0361	-2.97409	0.00604355	0.02266	-3.81031
rs10409749	rs10415831	Drug_VCR	697	chr19	12816794	0.485507	-0.917791	18.5001	2.83e-18	7.21e-17	31.0031	rs10409749	rs10415831	Drug_VCR	Jurkat	chr19	12816794	0.246632	-0.931553	5.53444	6.78e-6	8.51e-5	2.69219
rs10410420	rs3786675	Drug_ASP	697	chr19	50528594	-0.24109	2.09106	-9.8911	4.29e-11	3.03e-10	13.9898	rs10410420	rs3786675	Drug_ASP	Jurkat	chr19	50528594	-0.124942	2.45202	-3.65411	0.00107121	0.00576491	-2.4963
rs10411204	rs3786675	Drug_ASP	697	chr19	50507336	-1.96872	1.10014	-44.8767	1.0500000000000001e-29	2.2300000000000003e-27	57.9734	rs10411204	rs3786675	Drug_ASP	Jurkat	chr19	50507336	-1.71972	0.561714	-24.1983	4.11e-20	8.75e-18	35.9725
rs10411985	rs3786675	Drug_ASP	697	chr19	50507495	0.384452	0.686406	7.70988	1.09e-8	5.01e-8	9.0421	rs10411985	rs3786675	Drug_ASP	Jurkat	chr19	50507495	0.316249	0.503751	3.88555	5.82e-4	0.00351699	-1.05882
rs10412963	rs3786675	Drug_ASP	697	chr19	50507361	0.902849	2.35152	21.5893	3.34e-20	1.42e-18	35.7064	rs10412963	rs3786675	Drug_ASP	Jurkat	chr19	50507361	0.23371540699999999	1.88758	3.77591	7.78e-4	0.00448868	-1.73578
rs10413431	rs10415831	Drug_VCR	697	chr19	12813599	-0.168185	-1.03746	-6.13373	8.49e-7	2.78e-6	3.97999	rs10413431	rs10415831	Drug_VCR	Jurkat	chr19	12813599	0.163605	-0.770709	4.46521	1.23e-4	9.49e-4	-0.276498
rs10415321	rs10415831	Drug_VCR	697	chr19	12816790	-0.0678068	-0.932297	-2.45985	0.019695	0.0297079	-5.84729	rs10415321	rs10415831	Drug_VCR	Jurkat	chr19	12816790	0.111574	-1.26842	2.65688	0.0129612	0.0413306	-4.73193
rs10415604	rs3786675	Drug_ASP	697	chr19	50553809	0.190729	0.404742	3.90901	4.72e-4	9.63e-4	-1.74407	rs10415604	rs3786675	Drug_ASP	Jurkat	chr19	50553809	0.209802	1.56036	2.96817	0.00613201	0.0227913	-3.42707
rs10421051	rs12104233	Drug_SixMP	697	chr19	1314103	0.240652	-0.543191	8.95917	4.24e-10	2.51e-9	11.7205	rs10421051	rs12104233	Drug_SixMP	Jurkat	chr19	1314103	0.137722	-0.556597	3.56081	0.00136639	0.00702013	-2.57096
rs10436915	rs10436919	Relapse	697	chr1	89413064	-0.119904	-0.479643	-4.11492	2.66e-4	5.73e-4	-1.63359	rs10436915	rs10436919	Relapse	Jurkat	chr1	89413064	-0.255441	-0.910176	-5.2878	1.32e-5	1.43e-4	2.2195
rs10471237	rs6811804	Drug_DEX	697	chr4	775894	-0.415849	1.01553	-6.81441	1.26e-7	4.71e-7	6.74741	rs10471237	rs6811804	Drug_DEX	Jurkat	chr4	775894	-0.37898	1.59594	-4.01409	4.14e-4	0.00267607	-0.566684
rs10510046	rs1247118	MRD	697	chr10	120453168	0.19769	-0.256009	5.3563	7.8e-6	2.18e-5	2.12743	rs10510046	rs1247118	MRD	Jurkat	chr10	120453168	-0.216472	-0.18622	-3.48799	0.00165038	0.00817528	-2.33861
rs10511937	rs10511937	Drug_VCR	697	chr9	37370479	0.0874304	-1.24423	3.05478	0.00460898	0.00786292	-4.44297	rs10511937	rs10511937	Drug_VCR	Jurkat	chr9	37370479	-0.161738	-1.02208	-3.17451	0.00367215	0.0149873	-3.41489
rs10754003	rs12070423	Drug_ASP	697	chr1	192137145	0.0948815	-0.772788	2.9914	0.00541415	0.00912701	-4.53719	rs10754003	rs12070423	Drug_ASP	Jurkat	chr1	192137145	0.27248	-0.963791	5.58251	5.96e-6	7.64e-5	3.00962
rs10794057	rs10794057	Drug_ASP	697	chr10	127729734	0.494223	-0.339882	17.0332	2.92e-17	6.07e-16	28.6268	rs10794057	rs10794057	Drug_ASP	Jurkat	chr10	127729734	0.290879	-0.22843	6.80462	2.34e-7	4.25e-6	6.1354
rs10817628	rs10817628	Drug_DEX	697	chr9	117259538	0.226235	-0.456465	6.59479	2.32e-7	8.28e-7	5.51619	rs10817628	rs10817628	Drug_DEX	Jurkat	chr9	117259538	0.182711	-0.111838	3.40274	0.00205586	0.00947918	-2.65997
rs10817629	rs10817628	Drug_DEX	697	chr9	117261987	-0.211978	0.117156	-5.79282	2.24e-6	6.87e-6	3.28173	rs10817629	rs10817628	Drug_DEX	Jurkat	chr9	117261987	-0.226734	0.334459	-4.123	3.09e-4	0.00210056	-0.776355
rs10827119	rs11009130	Drug_VCR	697	chr10	33035187	-0.210475	-0.842715	-7.87898	6.95e-9	3.34e-8	8.8566	rs10827119	rs11009130	Drug_VCR	Jurkat	chr10	33035187	-0.137305	-1.01496	-3.55548	0.00138544	0.00703443	-2.6329
rs10852271	rs1641015	Relapse	697	chr16	8847672	-0.168565	0.771496	-5.94245	1.46e-6	4.6e-6	3.50173	rs10852271	rs1641015	Relapse	Jurkat	chr16	8847672	-0.199925	-0.099159	-4.26707	2.1e-4	0.00151087	-0.624585
rs11009136	rs11009130	Drug_VCR	697	chr10	33192651	0.311059	-0.576962	8.48433	1.42e-9	7.89e-9	10.8182	rs11009136	rs11009130	Drug_VCR	Jurkat	chr10	33192651	0.537199	-0.530471	8.48854	3.55e-9	1.04e-7	10.7031
rs11049167	rs11049167	Drug_VCR	697	chr12	27972902	-0.0822495	-1.2148	-3.3225	0.0023021	0.00416037	-3.85278	rs11049167	rs11049167	Drug_VCR	Jurkat	chr12	27972902	0.16521	-0.989499	4.1861	2.61e-4	0.00183947	-1.0298
rs11115366	rs11115546	Drug_SixMP	697	chr12	77178887	0.0816456	-0.950005	2.38348	0.0234792	0.0348611	-5.91333	rs11115366	rs11115546	Drug_SixMP	Jurkat	chr12	77178887	0.193177	-0.764209	3.68725	9.82e-4	0.00531903	-2.0527
rs11115380	rs11115546	Drug_SixMP	697	chr12	77180533	0.115188	-0.112804	2.65419	0.012446	0.0196056	-5.0494	rs11115380	rs11115546	Drug_SixMP	Jurkat	chr12	77180533	0.602427	0.237431	9.90169	1.4e-10	5.9e-9	13.9934
rs11115426	rs11115546	Drug_SixMP	697	chr12	77184427	-0.594266	-0.74797	-13.3302	2.35e-14	2.88e-13	22.2646	rs11115426	rs11115546	Drug_SixMP	Jurkat	chr12	77184427	-0.277392	-0.94542	-3.59168	0.0012609	0.00668225	-1.89075
rs11120184	rs7536934	Drug_SixMP	697	chr1	207263539	0.930154	-0.731614	20.0687	2.76e-19	8.72e-18	33.7985	rs11120184	rs7536934	Drug_SixMP	Jurkat	chr1	207263539	0.625788	-0.84347	6.89256	1.87e-7	3.46e-6	6.82713
rs111421452	rs2276385	Drug_PRED	697	chr11	71659509	-0.224833	-0.331179	-3.8071	6.25e-4	0.00125526	-1.83157	rs111421452	rs2276385	Drug_PRED	Jurkat	chr11	71659509	-0.289444	-0.256663	-3.22447	0.0032378	0.0135717	-2.63811
rs111434562	rs1247118	MRD	697	chr10	120505596	0.543625	-0.297736	11.4751	1.13e-12	9.94e-12	18.3252	rs111434562	rs1247118	MRD	Jurkat	chr10	120505596	0.493589	-0.352629	5.82522	3.1e-6	4.27e-5	4.06327
rs111772743	rs3739	Drug_ASP	697	chr5	81569088	0.459441	-0.398408	14.3456	3.3e-15	4.98e-14	23.7619	rs111772743	rs3739	Drug_ASP	Jurkat	chr5	81569088	0.73917	0.00603452	15.708	2.77e-15	2.2e-13	24.7151
rs11177710	rs7200	Drug_ASP	697	chr12	69934588	-0.249847	-0.87122	-9.34481	1.62e-10	1.04e-9	12.692	rs11177710	rs7200	Drug_ASP	Jurkat	chr12	69934588	-0.321461	-0.999959	-7.96558	1.26e-8	3.15e-7	9.03338
rs11177751	rs7200	Drug_ASP	697	chr12	70002488	0.756269	-0.262823	18.4596	3.01e-18	7.56e-17	31.2865	rs11177751	rs7200	Drug_ASP	Jurkat	chr12	70002488	0.803701	0.363316	12.5189	6.84e-13	4.02e-11	19.403
rs112005381	rs10945231	Drug_ASP	697	chr6	71226325	-0.259774	-0.00743852	-9.72298	6.43e-11	4.44e-10	13.6294	rs112005381	rs10945231	Drug_ASP	Jurkat	chr6	71226325	-0.256314	-0.306191	-7.11625	1.05e-7	2.11e-6	6.85137
rs112162270	rs12444921	Drug_VCR	697	chr16	56511026	0.110959	-0.724739	2.63165	0.0131374	0.0206186	-4.9654	rs112162270	rs12444921	Drug_VCR	Jurkat	chr16	56511026	-0.259391	-0.767238	-3.77546	7.79e-4	0.00448868	-1.48795
rs11226115	rs11226115	Drug_VCR	697	chr11	103892352	0.231773	-0.805818	5.87324	1.78e-6	5.54e-6	3.57179	rs11226115	rs11226115	Drug_VCR	Jurkat	chr11	103892352	0.191804	-0.32865	3.08759	0.00456419	0.0179412	-3.34186
rs112266787	rs16857367	Drug_DEX	697	chr4	44636449	0.137609	-0.713194	5.36786	7.54e-6	2.12e-5	1.8137	rs112266787	rs16857367	Drug_DEX	Jurkat	chr4	44636449	0.161914	-0.638677	3.82331	6.86e-4	0.00402396	-1.89609
rs112986774	rs11150830	Drug_VCR	697	chr17	77965819	0.307795	-0.303066	11.4274	1.26e-12	1.1e-11	17.6191	rs112986774	rs11150830	Drug_VCR	Jurkat	chr17	77965819	0.288569	-0.774783	7.57576	3.29e-8	7.2e-7	7.96105
rs113307754	rs9605063	Drug_DEX,Drug_PRED	697	chr22	20089271	0.352338	-0.523868	14.0573	5.69e-15	7.83e-14	23.1241	rs113307754	rs9605063	Drug_DEX,Drug_PRED	Jurkat	chr22	20089271	0.286158	-0.501413	7.8548	1.65e-8	4e-7	8.60849
rs113515513	rs7820637	Relapse	697	chr8	67737607	0.0645477	0.717651	2.24505	0.0320623	0.0462369	-6.25672	rs113515513	rs7820637	Relapse	Jurkat	chr8	67737607	0.141259	0.730366	3.06863	0.00478451	0.0186782	-3.70696
rs114023579	rs17112377	Drug_DEX	697	chr10	90495474	0.211646	-0.772173	3.34499	0.00216964	0.0039545	-3.00157	rs114023579	rs17112377	Drug_DEX	Jurkat	chr10	90495474	-0.304602	-0.669408	-3.21258	0.0033364	0.0138489	-2.63871
rs114215929	rs75750998	Drug_VCR	697	chr19	49979149	0.792049	-0.248483	21.2134	5.56e-20	2.02e-18	35.2112	rs114215929	rs75750998	Drug_VCR	Jurkat	chr19	49979149	0.424858	-0.706913	7.90812	1.45e-8	3.57e-7	9.19651
rs114586402	rs11956835	Drug_DEX,Drug_PRED,Drug_SixTG	697	chr5	146858485	0.383264	-0.898959	12.7474	7.6e-14	8.42e-13	20.601	rs114586402	rs11956835	Drug_DEX,Drug_PRED,Drug_SixTG	Jurkat	chr5	146858485	0.256019	-0.840349	5.06252	2.43e-5	2.35e-4	1.56246
rs115309039	rs17131915	Drug_ASP,Drug_DEX	697	chr7	47934686	0.203074	-0.684209	6.23353	6.4e-7	2.13e-6	4.43791	rs115309039	rs17131915	Drug_ASP,Drug_DEX	Jurkat	chr7	47934686	0.162866	-0.482458	3.22489	0.00323431	0.0135717	-3.13733
rs115375668	rs17112377	Drug_DEX	697	chr10	90503812	0.483515	-0.561159	17.5939	1.17e-17	2.7e-16	29.5185	rs115375668	rs17112377	Drug_DEX	Jurkat	chr10	90503812	0.315794	-0.811368	8.2166	6.82e-9	1.85e-7	9.61176
rs11547882	rs3786675	Drug_ASP	697	chr19	50511060	-0.117058	-1.07781	-3.52941	0.00132791	0.0025397	-3.17	rs11547882	rs3786675	Drug_ASP	Jurkat	chr19	50511060	-0.175385	-1.25431	-3.15621	0.0038448	0.0155801	-3.33291
rs115718086	rs17112377	Drug_DEX	697	chr10	90501158	-0.40932	-0.661636	-13.3488	2.26e-14	2.8e-13	21.7979	rs115718086	rs17112377	Drug_DEX	Jurkat	chr10	90501158	-0.328338	-0.858199	-6.55765	4.45e-7	7.38e-6	5.47138
rs115982654	rs17131915	Drug_ASP,Drug_DEX	697	chr7	47935076	-0.813624	0.413774	-13.8151	9.07e-15	1.2e-13	23.4295	rs115982654	rs17131915	Drug_ASP,Drug_DEX	Jurkat	chr7	47935076	-0.749671	0.660113	-7.66408	2.64e-8	5.93e-7	9.00196
rs11620194	rs8181880	Drug_SixTG	697	chr13	99918466	0.18428	-0.773121	2.83359	0.00803567	0.0131816	-4.13028	rs11620194	rs8181880	Drug_SixTG	Jurkat	chr13	99918466	0.306263	-0.650564	2.92789	0.0067678	0.0243071	-3.21248
rs11668605	rs2116898	Drug_PRED	697	chr19	11249474	-0.254666	0.651125	-7.89747	6.62e-9	3.19e-8	9.11577	rs11668605	rs2116898	Drug_PRED	Jurkat	chr19	11249474	0.158153	-0.511952	2.99323	0.00576558	0.021858	-3.65237
rs11674815	rs10170236	Relapse	697	chr2	150454194	-0.311317	0.178144	-11.4967	1.08e-12	9.53e-12	17.8622	rs11674815	rs10170236	Relapse	Jurkat	chr2	150454194	-0.137527	0.345746	-2.85064	0.00816546	0.0280551	-4.18123
rs117002426	rs4077344	Relapse	697	chr18	76834577	0.117757	-1.10834	4.71499	4.88e-5	1.21e-4	-0.102619	rs117002426	rs4077344	Relapse	Jurkat	chr18	76834577	0.166162	-1.13064	4.25124	2.19e-4	0.00156341	-0.900738
rs11703006	rs10483230	Drug_ASP	697	chr22	46171505	0.618538	-0.261573	13.9513	6.98e-15	9.52e-14	23.4249	rs11703006	rs10483230	Drug_ASP	Jurkat	chr22	46171505	0.529465	-0.73821	6.33305	8.03e-7	1.26e-5	5.3212
rs11757700	rs9395917	Drug_SixTG	697	chr6	54079968	-0.379994	-0.891226	-13.4108	2e-14	2.51e-13	22.005	rs11757700	rs9395917	Drug_SixTG	Jurkat	chr6	54079968	-0.482592	-0.726511	-9.88655	1.45e-10	5.9e-9	13.7879
rs11769057	rs1636980	Drug_ASP	697	chr7	99964661	0.493297	0.00704405	16.8196	4.15e-17	8.33e-16	28.2746	rs11769057	rs1636980	Drug_ASP	Jurkat	chr7	99964661	0.730462	0.346902	17.0542	3.52e-16	3.75e-14	26.864
rs11775668	rs11775668	Drug_DEX	697	chr8	120645401	-0.131069	-0.817712	-2.93319	0.00626958	0.010435	-4.23656	rs11775668	rs11775668	Drug_DEX	Jurkat	chr8	120645401	0.210423	-0.762865	2.8916	0.00739363	0.026061	-3.61202
rs117761491	rs11115546	Drug_SixMP	697	chr12	77253513	-0.272247	-0.872227	-9.62211	8.22e-11	5.56e-10	13.4105	rs117761491	rs11115546	Drug_SixMP	Jurkat	chr12	77253513	-0.353597	-0.411043	-8.73949	1.96e-9	6.31e-8	10.988
rs117862862	rs11115546	Drug_SixMP	697	chr12	77179366	0.424952	-0.820397	9.47434	1.18e-10	7.74e-10	13.5241	rs117862862	rs11115546	Drug_SixMP	Jurkat	chr12	77179366	0.36708	-0.805961	5.09296	2.24e-5	2.2e-4	2.02526
rs11814428	rs11814428	Drug_DEX	697	chr10	7810539	-1.02356	0.383307	-33.2549	9.19e-26	1.1199999999999999e-23	48.7886	rs11814428	rs11814428	Drug_DEX	Jurkat	chr10	7810539	-0.347444	0.467856	-6.09179	1.52e-6	2.24e-5	4.48085
rs11819341	rs1247118	MRD	697	chr10	120458635	0.18896	-1.12702	5.66369	3.24e-6	9.7e-6	2.90235	rs11819341	rs1247118	MRD	Jurkat	chr10	120458635	0.159381	-1.09184	2.7249	0.0110371	0.0364365	-4.22694
rs11879639	rs3786675	Drug_ASP	697	chr19	50490490	0.759991	-2.09904	23.0231	5.1300000000000004e-21	2.82e-19	37.6043	rs11879639	rs3786675	Drug_ASP	Jurkat	chr19	50490490	0.214183	-2.03695	2.92874	0.00675378	0.0243071	-3.83394
rs11879641	rs3786675	Drug_ASP	697	chr19	50490570	0.420383	-2.69981	12.0826	3.04e-13	3e-12	19.1681	rs11879641	rs3786675	Drug_ASP	Jurkat	chr19	50490570	0.18398	-1.45129	3.46369	0.0017573	0.00850011	-2.68515
rs11879659	rs3786675	Drug_ASP	697	chr19	50490522	3.37359	-1.53215	98.1979	3.86e-40	6.5899999999999994e-37	81.6743	rs11879659	rs3786675	Drug_ASP	Jurkat	chr19	50490522	1.08373	-1.79256	26.3665	4.230000000000001e-21	1.81e-18	38.281
rs11879713	rs3786675	Drug_ASP	697	chr19	50490768	0.170358	-2.4085	6.33992	4.74e-7	1.61e-6	4.61031	rs11879713	rs3786675	Drug_ASP	Jurkat	chr19	50490768	0.146749	-1.68569	3.00481	0.00560336	0.0213855	-3.88091
rs11880182	rs3786675	Drug_ASP	697	chr19	50554201	-0.416303	0.922156	-13.8531	8.43e-15	1.13e-13	22.7543	rs11880182	rs3786675	Drug_ASP	Jurkat	chr19	50554201	-0.129034	-0.0222904	-3.46714	0.00174173	0.00848116	-2.90953
rs11941178	rs11946025	Drug_DEX	697	chr4	95229431	0.380439	-0.777021	12.2467	2.15e-13	2.2e-12	19.6287	rs11941178	rs11946025	Drug_DEX	Jurkat	chr4	95229431	0.20787630000000001	-0.899302	3.86295	6.18e-4	0.0036738	-1.52496
rs11946095	rs11946025	Drug_DEX	697	chr4	95229524	1.23934	-0.324118	21.6192	3.21e-20	1.4e-18	36.0772	rs11946095	rs11946025	Drug_DEX	Jurkat	chr4	95229524	0.234839	-0.448994	2.87264	0.0077418	0.0268992	-3.53234
rs11958380	rs11956835	Drug_DEX,Drug_PRED,Drug_SixTG	697	chr5	146817333	-0.330562	-0.833576	-10.2258	1.94e-11	1.43e-10	15.01	rs11958380	rs11956835	Drug_DEX,Drug_PRED,Drug_SixTG	Jurkat	chr5	146817333	0.257016	-1.08254	5.08933	2.26e-5	2.2e-4	1.69839
rs12052898	rs13385173	Drug_DEX	697	chr2	202755103	1.80486	-0.269172	38.3587	1.23e-27	2.1e-25	53.1953	rs12052898	rs13385173	Drug_DEX	Jurkat	chr2	202755103	1.20818	-0.286819	16.0891	1.52e-15	1.34e-13	25.56
rs12090796	rs10436919	Relapse	697	chr1	89427553	-1.33681	-0.137883	-32.1438	2.55e-25	2.8999999999999996e-23	47.8586	rs12090796	rs10436919	Relapse	Jurkat	chr1	89427553	-0.71407	-0.40868	-10.0304	1.06e-10	4.64e-9	14.319
rs12092993	rs10436919	Relapse	697	chr1	89415657	-0.29002	-0.829796	-8.59505	1.07e-9	5.97e-9	10.9251	rs12092993	rs10436919	Relapse	Jurkat	chr1	89415657	-0.140512	-0.889476	-2.71681	0.0112511	0.0368416	-4.3142
rs12144733	rs2890104	Drug_SixMP	697	chr1	247252836	-0.196486	-0.0411803	-4.74755	4.45e-5	1.11e-4	0.493942	rs12144733	rs2890104	Drug_SixMP	Jurkat	chr1	247252836	-0.183794	0.179065	-2.9741	0.00604333	0.02266	-3.49704
rs12151621	rs12151621	Drug_DEX,Drug_PRED	697	chr2	85934499	0.190301	0.713317	5.92404	1.54e-6	4.82e-6	3.5156	rs12151621	rs12151621	Drug_DEX,Drug_PRED	Jurkat	chr2	85934499	-0.170484	0.249444	-3.40368	0.00205091	0.00947918	-2.739
rs12151752	rs12151621	Drug_DEX,Drug_PRED	697	chr2	85934652	-0.337173	-0.872017	-6.74904	1.51e-7	5.57e-7	6.35353	rs12151752	rs12151621	Drug_DEX,Drug_PRED	Jurkat	chr2	85934652	-0.204048	-0.104111	-2.72478	0.0110403	0.0364365	-3.90764
rs12221087	rs7917710	Drug_SixMP	697	chr10	93573367	-0.43657	-0.665356	-9.12023	2.83e-10	1.74e-9	12.6891	rs12221087	rs7917710	Drug_SixMP	Jurkat	chr10	93573367	-0.585875	-0.526679	-7.48496	4.13e-8	8.81e-7	8.3934
rs12232061	rs8181880	Drug_SixTG	697	chr13	99974992	0.543913	-0.559922	15.5363	3.75e-16	6.6e-15	26.2485	rs12232061	rs8181880	Drug_SixTG	Jurkat	chr13	99974992	0.340477	-0.163656	6.14618	1.32e-6	1.97e-5	4.68553
rs12233690	rs12233776	Drug_PRED	697	chr4	38787601	-0.120556	-0.404526	-2.41472	0.0218576	0.0325385	-5.32524	rs12233690	rs12233776	Drug_PRED	Jurkat	chr4	38787601	-0.344968	-0.681655	-4.34965	1.68e-4	0.00124085	0.118424
rs12233799	rs12233776	Drug_PRED	697	chr4	38787683	0.220758	-0.539341	8.09495	3.93e-9	1.97e-8	9.51358	rs12233799	rs12233776	Drug_PRED	Jurkat	chr4	38787683	0.294506	-0.700426	5.36074	1.08e-5	1.22e-4	2.35837
rs12257360	rs11814428	Drug_DEX	697	chr10	7814190	-0.0902585	-0.841512	-2.42405	0.0213936	0.0319592	-5.59626	rs12257360	rs11814428	Drug_DEX	Jurkat	chr10	7814190	0.207816	-0.89098	3.28747	0.00275999	0.0121451	-2.85707
rs12267185	rs7072175	Drug_VCR	697	chr10	86011970	0.450883	-0.764382	16.4812	7.32e-17	1.45e-15	27.6367	rs12267185	rs7072175	Drug_VCR	Jurkat	chr10	86011970	0.113793	-0.919541	2.96706	0.00614876	0.0228039	-4.0917
rs12314634	rs11168858	Drug_SixTG	697	chr12	49498198	-0.159174	-0.636166	-4.88182	3.03e-5	7.84e-5	0.624428	rs12314634	rs11168858	Drug_SixTG	Jurkat	chr12	49498198	-0.153858	-1.13669	-2.75335	0.0103145	0.0347073	-4.1947
rs12356375	rs11002306	Drug_PRED	697	chr10	79594514	-0.586619	0.054133	-21.5063	3.74e-20	1.52e-18	35.438	rs12356375	rs11002306	Drug_PRED	Jurkat	chr10	79594514	-0.395596	-0.21567	-9.83299	1.63e-10	6.33e-9	13.4718
rs12368937	rs11115546	Drug_SixMP	697	chr12	77252876	-0.755621	-0.236229	-12.0041	3.6e-13	3.45e-12	19.6305	rs12368937	rs11115546	Drug_SixMP	Jurkat	chr12	77252876	-0.39783	-0.454011	-4.26771	2.1e-4	0.00151087	0.0284153
rs12413256	rs7917710	Drug_SixMP	697	chr10	93597325	0.0687479	-1.63579	2.29165	0.0288993	0.041995	-6.19555	rs12413256	rs7917710	Drug_SixMP	Jurkat	chr10	93597325	0.142955	-1.55213	3.24961	0.00303828	0.0129908	-3.35667
rs1244869	rs1244869	Drug_SixTG	697	chr12	65075332	0.966302	-0.140986	15.7527	2.56e-16	4.75e-15	27.0526	rs1244869	rs1244869	Drug_SixTG	Jurkat	chr12	65075332	0.892504	-0.455827	8.8683	1.45e-9	4.86e-8	11.8989
rs1247117	rs1247118	MRD	697	chr10	120428802	-1.55156	0.129022	-55.3669	1.71e-32	5.85e-30	64.379	rs1247117	rs1247118	MRD	Jurkat	chr10	120428802	-1.46325	0.0266805	-31.7607	2.93e-23	3.98e-20	43.2474
rs1247118	rs1247118	MRD	697	chr10	120428759	0.180077	1.80704	7.13066	5.25e-8	2.12e-7	6.81027	rs1247118	rs1247118	MRD	Jurkat	chr10	120428759	0.121305	2.38125	3.25747	0.00297842	0.0128637	-3.34991
rs1248630	rs1248630	Drug_VCR	697	chr10	79583856	0.447062	-0.814961	7.61137	1.42e-8	6.42e-8	8.94179	rs1248630	rs1248630	Drug_VCR	Jurkat	chr10	79583856	0.556346	-0.845843	5.71402	4.18e-6	5.62e-5	3.94955
rs12500345	rs4835188	Relapse	697	chr4	145690185	-0.975296	1.66371	-37.5379	2.3700000000000003e-27	3.68e-25	52.3862	rs12500345	rs4835188	Relapse	Jurkat	chr4	145690185	-0.727695	2.66533	-19.3077	1.48e-17	2.3e-15	30.0061
rs12595377	rs678892	Drug_PRED	697	chr15	55572781	0.396141	-0.707867	8.66142	9.03e-10	5.07e-9	11.3945	rs12595377	rs678892	Drug_PRED	Jurkat	chr15	55572781	0.246227	-0.465979	3.43761	0.00187955	0.00885559	-2.37797
rs1264300	rs2844702	Drug_SixMP	697	chr6	30882856	0.527279	-0.400135	20.8138	9.65e-20	3.29e-18	34.4534	rs1264300	rs2844702	Drug_SixMP	Jurkat	chr6	30882856	0.490212	-0.268384	13.3916	1.37e-13	8.37e-12	20.6762
rs12660691	rs11154491	Drug_DEX	697	chr6	130008445	2.62922	0.209234	70.6226	9.83e-36	5.5900000000000005e-33	71.6487	rs12660691	rs11154491	Drug_DEX	Jurkat	chr6	130008445	1.4401	-0.0571531	24.6953	2.4e-20	6.49e-18	36.5321
rs12665941	rs12671080	Drug_PRED	697	chr7	30828246	-0.494534	-0.14557	-14.288	3.67e-15	5.41e-14	23.8669	rs12665941	rs12671080	Drug_PRED	Jurkat	chr7	30828246	-0.200403	-0.812311	-3.63132	0.001137	0.00608063	-2.06256
rs12743506	rs12743495	Drug_ASP	697	chr1	115618902	-0.466331	-0.830538	-14.6599	1.83e-15	2.95e-14	24.4732	rs12743506	rs12743495	Drug_ASP	Jurkat	chr1	115618902	-0.187933	-0.377631	-3.49128	0.00163641	0.00816291	-2.50616
rs12771808	NA	ALL_Susceptibility	697	pos. control	NA	0.274875	-0.250269	10.3312	1.51e-11	1.12e-10	15.1339	rs12771808	NA	ALL_Susceptibility	Jurkat	pos. control	NA	0.149537	-0.593391	3.75359	8.25e-4	0.00472305	-2.04985
rs12777136	NA	ALL_Susceptibility	697	pos. control	NA	0.453482	-0.0739753	17.1649	2.35e-17	5.01e-16	28.8187	rs12777136	NA	ALL_Susceptibility	Jurkat	pos. control	NA	0.408865	-0.350386	10.9742	1.44e-11	7e-10	15.9327
rs12777235	rs11009130	Drug_VCR	697	chr10	33145386	-0.541944	-0.748046	-19.2637	8.93e-19	2.72e-17	32.2188	rs12777235	rs11009130	Drug_VCR	Jurkat	chr10	33145386	-0.245767	-0.559478	-5.29413	1.3e-5	1.41e-4	2.13216
rs12853693	rs7983374	Drug_SixTG	697	chr13	111055619	0.391229	-0.764397	8.3388	2.08e-9	1.1e-8	10.6492	rs12853693	rs7983374	Drug_SixTG	Jurkat	chr13	111055619	0.228638	-0.636781	2.92051	0.00689085	0.024697	-3.51816
rs13003409	rs7578361	Relapse	697	chr2	150401169	-0.34818	-0.991633	-7.95218	5.73e-9	2.78e-8	9.47201	rs13003409	rs7578361	Relapse	Jurkat	chr2	150401169	-0.243398	-1.09231	-3.43188	0.00190745	0.00893988	-2.4274
rs13043610	rs12625716	Drug_SixMP	697	chr20	23586941	0.200868	-0.306601	2.68011	0.011693	0.0185392	-4.38479	rs13043610	rs12625716	Drug_SixMP	Jurkat	chr20	23586941	-0.309055	-0.307907	-2.69229	0.0119236	0.0385259	-3.6645
rs13096511	rs7653046	Drug_ASP	697	chr3	193350837	0.162429	-1.27097	5.00204	2.15e-5	5.67e-5	0.958028	rs13096511	rs7653046	Drug_ASP	Jurkat	chr3	193350837	0.15797	-1.17002	2.63643	0.0135981	0.0426441	-4.4674
rs13164092	rs11956240	Drug_ASP	697	chr5	137840860	-0.21434	-1.27164	-7.80469	8.47e-9	4.02e-8	8.75064	rs13164092	rs11956240	Drug_ASP	Jurkat	chr5	137840860	0.300782	-0.980931	6.19305	1.16e-6	1.76e-5	4.64647
rs1325	rs16871365	Drug_DEX	697	chr8	105394822	0.174005	-1.2085	4.1339	2.53e-4	5.48e-4	-1.19647	rs1325	rs16871365	Drug_DEX	Jurkat	chr8	105394822	0.185373	-1.06402	2.68921	0.0120105	0.0387332	-4.12307
rs13289712	rs7045812	Drug_DEX	697	chr9	84212461	0.508362	-0.809088	18.0184	5.98e-18	1.48e-16	30.2446	rs13289712	rs7045812	Drug_DEX	Jurkat	chr9	84212461	0.124385	-0.591244	2.78754	0.00950501	0.0322377	-4.394
rs13331718	rs13337155	Drug_VCR	697	chr16	56457704	-0.746407	0.0991914	-26.1535	1.2e-22	8.500000000000001e-21	41.3722	rs13331718	rs13337155	Drug_VCR	Jurkat	chr16	56457704	-0.118526	-0.217846	-2.64443	0.0133455	0.042173	-4.59374
rs13338199	rs7192051	Drug_VCR	697	chr16	4538008	-0.414594	0.131621	-14.0651	5.61e-15	7.78e-14	23.2897	rs13338199	rs7192051	Drug_VCR	Jurkat	chr16	4538008	-0.275323	0.089521	-5.35434	1.1e-5	1.22e-4	2.38552
rs13384747	rs7355768	Drug_ASP	697	chr2	54351844	-0.224962	-0.828436	-6.46137	3.37e-7	1.16e-6	5.22801	rs13384747	rs7355768	Drug_ASP	Jurkat	chr2	54351844	-0.190693	-0.498801	-3.1621	0.00378842	0.0154249	-3.17849
rs13385173	rs13385173	Drug_DEX	697	chr2	202756203	0.153253	-1.07154	5.52646	4.79e-6	1.38e-5	2.26933	rs13385173	rs13385173	Drug_DEX	Jurkat	chr2	202756203	-0.157023	-1.10176	-3.70776	9.31e-4	0.00509374	-2.1922
rs13425892	rs13385173	Drug_DEX	697	chr2	202747624	-0.126493	-1.07854	-4.32989	1.46e-4	3.31e-4	-1.13718	rs13425892	rs13385173	Drug_DEX	Jurkat	chr2	202747624	-0.18574	-0.806607	-4.67336	7e-5	5.97e-4	0.33472
rs1369452	rs12549344	Drug_DEX	697	chr8	143848302	-0.161336	-0.532061	-6.28158	5.59e-7	1.88e-6	4.37942	rs1369452	rs12549344	Drug_DEX	Jurkat	chr8	143848302	-0.0918708	-0.614267	-2.63354	0.0136906	0.0427769	-4.882
rs1375004	rs80079355	Drug_DEX	697	chr2	107464149	0.436714	-0.868086	11.6561	7.61e-13	6.98e-12	18.1726	rs1375004	rs80079355	Drug_DEX	Jurkat	chr2	107464149	0.161079	-1.14651	3.13398	0.00406504	0.0163947	-3.64747
rs138093	rs138099	Drug_VCR	697	chr22	44248627	0.774703	1.22171	25.6013	2.26e-22	1.45e-20	40.7257	rs138093	rs138099	Drug_VCR	Jurkat	chr22	44248627	0.287401	0.51057	6.04943	1.7e-6	2.46e-5	4.2181
rs138852933	rs138852933	Relapse	697	chr16	51670472	0.367876	-0.255748	12.6375	9.53e-14	1.04e-12	20.3021	rs138852933	rs138852933	Relapse	Jurkat	chr16	51670472	0.205457	-0.449457	4.4367	1.33e-4	9.91e-4	-0.307046
rs140230560	rs11946025	Drug_DEX	697	chr4	95246745	-0.0871413	-1.30347	-3.28125	0.00256554	0.00458785	-3.9063	rs140230560	rs11946025	Drug_DEX	Jurkat	chr4	95246745	0.167356	-1.254	3.49908	0.0016037	0.0080468	-2.67544
rs1406817	rs9484237	Drug_DEX,Drug_SixMP	697	chr6	139508356	-0.158392	-0.364464	-3.0823	0.00429595	0.00734358	-3.79332	rs1406817	rs9484237	Drug_DEX,Drug_SixMP	Jurkat	chr6	139508356	0.359976	-0.554296	4.55106	9.75e-5	7.96e-4	0.669184
rs140975011	rs16854671	Drug_SixTG	697	chr2	168925662	0.0992348	-0.290287	2.90804	0.00667738	0.0110813	-4.58947	rs140975011	rs16854671	Drug_SixTG	Jurkat	chr2	168925662	0.182207	-0.919248	3.40024	0.00206911	0.00951455	-2.63433
rs1411609	rs10758191	Drug_SixMP	697	chr9	33137303	-0.342514	-0.378477	-11.5146	1.04e-12	9.21e-12	18.0218	rs1411609	rs10758191	Drug_SixMP	Jurkat	chr9	33137303	-0.175112	-0.652053	-3.31557	0.00256952	0.0114156	-2.91247
rs14158	rs2116898	Drug_PRED	697	chr19	11242044	0.161026	-0.65249	5.40379	6.81e-6	1.93e-5	1.93646	rs14158	rs2116898	Drug_PRED	Jurkat	chr19	11242044	0.145528	-0.218398	3.58813	0.0012726	0.00671832	-2.44574
rs142186733	rs41296196	Drug_SixMP	697	chr1	145548981	0.0746056	1.18317	3.03205	0.00488372	0.00829018	-4.59949	rs142186733	rs41296196	Drug_SixMP	Jurkat	chr1	145548981	0.267709	1.32155	8.12475	8.52e-9	2.24e-7	9.3181
rs144099284	rs11115546	Drug_SixMP	697	chr12	77148446	-0.239575	-0.676781	-6.19663	7.11e-7	2.35e-6	4.59094	rs144099284	rs11115546	Drug_SixMP	Jurkat	chr12	77148446	-0.23241	-0.826856	-2.97021	0.00610138	0.022727	-3.54418
rs145090758	rs11609710	Drug_ASP	697	chr12	119544633	-0.195774	-0.77312	-7.32064	3.12e-8	1.3e-7	7.36281	rs145090758	rs11609710	Drug_ASP	Jurkat	chr12	119544633	-0.303306	-0.935444	-7.40297	5.08e-8	1.06e-6	7.67799
rs145697964	rs113163540	Drug_SixMP	697	chr7	149571035	0.0702478	1.83551	2.9511	0.00599368	0.0100149	-4.85011	rs145697964	rs113163540	Drug_SixMP	Jurkat	chr7	149571035	0.0994356	2.53107	2.97106	0.00608872	0.022727	-4.27167
rs145976319	rs74421455	Drug_ASP	697	chr17	61933103	-0.359363	-0.572659	-7.0825	5.99e-8	2.38e-7	7.2712	rs145976319	rs74421455	Drug_ASP	Jurkat	chr17	61933103	-0.385297	-0.552519	-4.83937	4.46e-5	3.98e-4	1.41946
rs146530548	rs9806596	Drug_VCR	697	chr15	44569335	0.275888	-0.54573	6.40776	3.92e-7	1.34e-6	5.0887	rs146530548	rs9806596	Drug_VCR	Jurkat	chr15	44569335	0.159809	-0.890741	2.61615	0.0142587	0.0441476	-4.41805
rs147302333	rs16854671	Drug_SixTG	697	chr2	168925647	0.128542	-0.301595	4.71016	4.95e-5	1.22e-4	-0.0841484	rs147302333	rs16854671	Drug_SixTG	Jurkat	chr2	168925647	0.221497	-1.00784	5.67441	4.65e-6	6.06e-5	3.00803
rs149706770	rs10493821	Drug_PRED	697	chr1	89496345	0.146756	-1.15094	3.9328	4.42e-4	9.13e-4	-1.93781	rs149706770	rs10493821	Drug_PRED	Jurkat	chr1	89496345	0.202803	-1.22737	2.98237	0.00592185	0.022351	-3.60993
rs1502884	rs1502885	Drug_ASP	697	chr4	78986882	0.542356	-0.959964	8.72104	7.76e-10	4.38e-9	11.8442	rs1502884	rs1502885	Drug_ASP	Jurkat	chr4	78986882	0.546167	-0.774154	5.51302	7.18e-6	8.88e-5	3.3663
rs1502885	rs1502885	Drug_ASP	697	chr4	78986514	0.572851	-0.543149	8.3959	1.79e-9	9.73e-9	11.0984	rs1502885	rs1502885	Drug_ASP	Jurkat	chr4	78986514	0.518633	-0.632148	4.8821	3.97e-5	3.58e-4	1.76962
rs1534310	rs4424195	Drug_SixTG	697	chr7	99699169	0.177549	1.78834	6.92046	9.37e-8	3.58e-7	6.17862	rs1534310	rs4424195	Drug_SixTG	Jurkat	chr7	99699169	0.16753	1.83882	5.11557	2.11e-5	2.11e-4	1.42443
rs155249	rs155248	Drug_ASP	697	chr16	2312012	0.311966	-0.278014	5.44922	5.98e-6	1.71e-5	2.78103	rs155249	rs155248	Drug_ASP	Jurkat	chr16	2312012	0.284524	0.125636	3.26694	0.00290771	0.0126362	-2.522
rs1601092	rs1601092	Drug_DEX	697	chr11	83710616	-0.388744	-0.767363	-9.02681	3.58e-10	2.16e-9	12.2457	rs1601092	rs1601092	Drug_DEX	Jurkat	chr11	83710616	-0.197871	-0.288712	-2.90838	0.00709768	0.0252263	-3.72195
rs162247	rs4235483	Drug_SixMP	697	chr5	60290199	0.331677	-0.0154841	11.5588	9.41e-13	8.45e-12	17.9597	rs162247	rs4235483	Drug_SixMP	Jurkat	chr5	60290199	0.238984	-0.329195	5.50156	7.41e-6	9.1e-5	2.58403
rs1641016	rs1641015	Relapse	697	chr16	8847754	0.189632	0.237546	6.39029	4.12e-7	1.4e-6	4.77336	rs1641016	rs1641015	Relapse	Jurkat	chr16	8847754	0.152635	-0.492599	3.46642	0.00174495	0.00848116	-2.71026
rs16854635	rs16854671	Drug_SixTG	697	chr2	168927464	0.246313	-1.21614	5.6541	3.33e-6	9.85e-6	2.9989	rs16854635	rs16854671	Drug_SixTG	Jurkat	chr2	168927464	-0.20001	-1.15304	-3.2762	0.0028402	0.012424	-2.84662
rs16857207	rs16857207	Drug_SixTG	697	chr3	182967025	-1.73307	0.791372	-68.724	2.2699999999999997e-35	9.68e-33	70.9981	rs16857207	rs16857207	Drug_SixTG	Jurkat	chr3	182967025	-1.095	0.0796148	-31.2137	4.6699999999999993e-23	3.98e-20	42.7897
rs16857352	rs16857367	Drug_DEX	697	chr4	44666250	0.367593	0.0340303	14.2727	3.78e-15	5.51e-14	23.6399	rs16857352	rs16857367	Drug_DEX	Jurkat	chr4	44666250	0.595257	0.320054	14.1617	3.55e-14	2.53e-12	22.1493
rs16865406	rs16865402	Drug_SixTG	697	chr3	190057133	0.405092	-0.160671	14.4338	2.79e-15	4.37e-14	23.9325	rs16865406	rs16865402	Drug_SixTG	Jurkat	chr3	190057133	0.637341	0.895164	16.2195	1.24e-15	1.18e-13	25.5326
rs16879655	rs16880855	Drug_PRED	697	chr8	87077583	-0.346472	0.161265	-12.3999	1.56e-13	1.66e-12	19.8738	rs16879655	rs16880855	Drug_PRED	Jurkat	chr8	87077583	-0.170172	-0.154708	-3.57114	0.00133016	0.00690427	-2.3688
rs1688888	rs2282949	Drug_DEX	697	chr7	87605618	-0.16631	-0.378362	-4.48247	9.46e-5	2.24e-4	-0.43199	rs1688888	rs2282949	Drug_DEX	Jurkat	chr7	87605618	-0.567856	0.00903007	-8.95618	1.18e-9	4.12e-8	11.7763
rs16917709	rs7009099	Drug_ASP	697	chr8	53246088	0.703296	-0.082889	17.1975	2.23e-17	4.81e-16	29.2249	rs16917709	rs7009099	Drug_ASP	Jurkat	chr8	53246088	0.19903	-0.0313354	2.97481	0.00603287	0.02266	-3.55082
rs16933787	rs11009130	Drug_VCR	697	chr10	33208256	-0.320947	-0.430899	-5.25532	1.04e-5	2.87e-5	2.21685	rs16933787	rs11009130	Drug_VCR	Jurkat	chr10	33208256	-0.378389	-0.27232	-4.16604	2.75e-4	0.00191746	-0.249181
rs16933819	rs11009130	Drug_VCR	697	chr10	33227477	0.243977	0.267425	8.43196	1.63e-9	8.92e-9	10.4307	rs16933819	rs11009130	Drug_VCR	Jurkat	chr10	33227477	0.183034	0.208029	3.96794	4.68e-4	0.00294387	-1.34238
rs16934573	rs16934573	Drug_SixTG	697	chr8	69308460	-0.400361	-0.562079	-8.13622	3.52e-9	1.78e-8	10.1067	rs16934573	rs16934573	Drug_SixTG	Jurkat	chr8	69308460	-0.337659	-0.839026	-4.7742	5.32e-5	4.73e-4	1.20423
rs16947455	rs16947455	Drug_DEX	697	chr18	618201	-0.0673761	-0.509851	-2.49011	0.0183565	0.0278862	-5.7207	rs16947455	rs16947455	Drug_DEX	Jurkat	chr18	618201	0.184648	-1.0493	3.88167	5.88e-4	0.00353288	-1.60639
rs16979204	rs16979204	Drug_VCR	697	chr22	25290987	-0.183425	-0.990127	-6.38343	4.2e-7	1.42e-6	4.80952	rs16979204	rs16979204	Drug_VCR	Jurkat	chr22	25290987	-0.254073	-0.73948	-4.97015	3.13e-5	2.85e-4	1.35699
rs17055381	rs6825939	Drug_PRED	697	chr4	170928674	0.125531	-1.3272	4.13274	2.53e-4	5.48e-4	-1.53312	rs17055381	rs6825939	Drug_PRED	Jurkat	chr4	170928674	0.194623	-1.2654	3.23796	0.00312923	0.0132798	-3.11235
rs17064591	rs17064589	Drug_PRED	697	chr18	55935987	-0.423618	-0.741707	-12.8973	5.6e-14	6.37e-13	21.0205	rs17064591	rs17064589	Drug_PRED	Jurkat	chr18	55935987	-0.702097	-1.00228	-12.0933	1.54e-12	8.21e-11	18.4707
rs17081806	rs17081822	Relapse	697	chr18	67580343	0.314035	-1.25327	10.662	7.03e-12	5.55e-11	15.9467	rs17081806	rs17081822	Relapse	Jurkat	chr18	67580343	0.142621	-1.00935	2.95626	0.00631387	0.0231784	-3.93142
rs17081823	rs17081822	Relapse	697	chr18	67586950	-0.180532	-0.518873	-4.32906	1.46e-4	3.32e-4	-0.64053	rs17081823	rs17081822	Relapse	Jurkat	chr18	67586950	-0.58828	-0.632131	-8.22964	6.61e-9	1.82e-7	10.1781
rs17108578	rs7923211	Drug_PRED	697	chr10	99602834	0.119028	0.164321	4.49672	9.09e-5	2.16e-4	-0.666988	rs17108578	rs7923211	Drug_PRED	Jurkat	chr10	99602834	0.155234	1.79971	4.10395	3.25e-4	0.00219309	-1.1707
rs17129267	rs17129267	Drug_ASP	697	chr12	41747805	0.344988	-0.932172	7.82026	8.13e-9	3.86e-8	9.24119	rs17129267	rs17129267	Drug_ASP	Jurkat	chr12	41747805	0.318463	-0.484719	4.46991	1.21e-4	9.42e-4	0.371697
rs17129305	rs1534277	Drug_ASP	697	chr12	41761858	0.304896	-0.721587	5.07289	1.76e-5	4.7e-5	1.71799	rs17129305	rs1534277	Drug_ASP	Jurkat	chr12	41761858	0.384036	-0.539393	4.05938	3.66e-4	0.00241356	-0.509822
rs17130730	rs17130717	Drug_SixTG,Drug_VCR	697	chr1	89548109	-0.189606	-0.545903	-3.9029	4.8e-4	9.78e-4	-1.73025	rs17130730	rs17130717	Drug_SixTG,Drug_VCR	Jurkat	chr1	89548109	-0.24896	-0.320223	-3.40587	0.0020394	0.00945439	-2.34852
rs17149495	rs17149499	Drug_PRED	697	chr11	86606101	-0.357597	-0.353593	-7.04688	6.61e-8	2.61e-7	7.21736	rs17149495	rs17149499	Drug_PRED	Jurkat	chr11	86606101	-0.801358	-0.586016	-9.09316	8.64e-10	3.13e-8	12.3358
rs17247678	rs2407156	Drug_ASP	697	chr5	81652773	0.563392	-0.00354625	21.3383	4.69e-20	1.82e-18	35.2169	rs17247678	rs2407156	Drug_ASP	Jurkat	chr5	81652773	0.159994	-0.891437	3.64879	0.00108622	0.00582731	-2.31978
rs17256902	rs17256902	Drug_PRED	697	chr14	24795495	0.0634084	-0.964834	2.42034	0.0215768	0.0321485	-5.94483	rs17256902	rs17256902	Drug_PRED	Jurkat	chr14	24795495	0.133917	-1.10879	3.36681	0.00225431	0.0101898	-3.11382
rs17299487	rs17299487	Drug_DEX	697	chr13	92811054	0.185959	-0.70923	4.44273	1.06e-4	2.47e-4	-0.463332	rs17299487	rs17299487	Drug_DEX	Jurkat	chr13	92811054	0.328101	-0.639703	5.20565	1.65e-5	1.73e-4	2.20066
rs17307204	rs17307197	Drug_VCR	697	chr21	17227006	-0.203942	-1.22481	-6.67587	1.85e-7	6.74e-7	5.68952	rs17307204	rs17307197	Drug_VCR	Jurkat	chr21	17227006	0.161435	-0.879913	3.21476	0.00331809	0.0138065	-3.16359
rs17635446	rs10945231	Drug_ASP	697	chr6	71226156	-0.229604	-0.677512	-4.47374	9.7e-5	2.28e-4	-0.127287	rs17635446	rs10945231	Drug_ASP	Jurkat	chr6	71226156	0.381042	-0.546687	4.52578	1.04e-4	8.48e-4	0.584206
rs17726928	rs11082414	Drug_DEX,Drug_PRED	697	chr18	42538724	0.801293	-0.629663	25.5902	2.29e-22	1.45e-20	40.7434	rs17726928	rs11082414	Drug_DEX,Drug_PRED	Jurkat	chr18	42538724	0.454374	-0.970453	8.02588	1.08e-8	2.76e-7	9.39252
rs1781797	rs1248630	Drug_VCR	697	chr10	79595473	-0.410335	-0.0281756	-9.64761	7.72e-11	5.27e-10	13.875202699999999	rs1781797	rs1248630	Drug_VCR	Jurkat	chr10	79595473	-0.202087	0.194615	-2.93433	0.00666215	0.0241308	-3.60693
rs17879291	rs8055559	Drug_VCR	697	chr16	4526104	-0.0644826	-0.657564	-2.71342	0.0107874	0.0172477	-5.35814	rs17879291	rs8055559	Drug_VCR	Jurkat	chr16	4526104	-0.11682	-0.0267433	-3.44998	0.00182056	0.00867564	-3.0214
rs1792915	rs2903922	Drug_SixMP	697	chr11	61931665	0.345011	-0.350997	12.7738	7.2e-14	8.08e-13	20.5964	rs1792915	rs2903922	Drug_SixMP	Jurkat	chr11	61931665	-0.122895	-1.1151	-2.95674	0.00630646	0.0231784	-4.03889
rs1801380	rs2239612	Drug_VCR	697	chr3	186795640	0.0823694	-0.057531	2.96604	0.00577228	0.00970197	-4.69381	rs1801380	rs2239612	Drug_VCR	Jurkat	chr3	186795640	0.12136	-0.348089	2.8167	0.00886209	0.0302886	-4.34999
rs181644066	rs3786675	Drug_ASP	697	chr19	50491047	0.217094	-0.894816	7.41714	2.4e-8	1.03e-7	7.60444	rs181644066	rs3786675	Drug_ASP	Jurkat	chr19	50491047	0.16336	-1.37924	4.14494	2.91e-4	0.00199654	-1.07859
rs1817073	rs12535024	Relapse	697	chr7	50574226	0.234689	-0.805248	5.73624	2.63e-6	8.01e-6	3.20657	rs1817073	rs12535024	Relapse	Jurkat	chr7	50574226	0.275865	-0.806773	4.0041	4.25e-4	0.00271353	-1.02323
rs184864247	rs16823095	Drug_SixTG	697	chr1	20199240	-0.264717	-0.634753	-4.8502	3.32e-5	8.52e-5	1.02086	rs184864247	rs16823095	Drug_SixTG	Jurkat	chr1	20199240	-0.292422	-0.896298	-3.35551	0.00232041	0.0104449	-2.35279
rs1864182	rs1864183	Drug_ASP	697	chr5	81549240	0.1791	-0.521249	3.69534	8.48e-4	0.00166256	-2.20676	rs1864182	rs1864183	Drug_ASP	Jurkat	chr5	81549240	0.230512	-0.570449	3.02748	0.00529833	0.020404	-3.17988
rs1864183	rs1864183	Drug_ASP	697	chr5	81549216	0.924446	0.218114	11.5215	1.02e-12	9.12e-12	18.7066	rs1864183	rs1864183	Drug_ASP	Jurkat	chr5	81549216	1.0008498750000001	0.163411	10.3507	5.31e-11	2.45e-9	15.2175
rs1867923	rs2592828	Drug_PRED	697	chr4	1748486	0.287113	-0.17817	9.32829	1.69e-10	1.08e-9	12.6634	rs1867923	rs2592828	Drug_PRED	Jurkat	chr4	1748486	0.313875	0.32961	6.78124	2.49e-7	4.47e-6	6.03514
rs187459	rs4235483	Drug_SixMP	697	chr5	60342002	-0.361476	-1.02805	-8.4666	1.49e-9	8.2e-9	10.9131	rs187459	rs4235483	Drug_SixMP	Jurkat	chr5	60342002	-0.246146	-0.823788	-3.4247	0.00194303	0.00905684	-2.38485
rs188748297	rs3786675	Drug_ASP	697	chr19	50589019	-0.278553	-0.269776	-4.19548	2.13e-4	4.7e-4	-0.625177	rs188748297	rs3786675	Drug_ASP	Jurkat	chr19	50589019	-0.341087	-0.195348	-3.15817	0.00382597	0.0155407	-2.6695
rs1945225	rs12272403	Drug_SixMP	697	chr11	56169489	-0.354675	0.928265	-13.3042	2.47e-14	2.97e-13	21.6599	rs1945225	rs12272403	Drug_SixMP	Jurkat	chr11	56169489	-0.138214	0.384535	-3.81257	7.06e-4	0.00412571	-2.01366
rs1945227	rs12272403	Drug_SixMP	697	chr11	56169563	-0.296853	1.39166	-11.6411	7.86e-13	7.14e-12	18.116	rs1945227	rs12272403	Drug_SixMP	Jurkat	chr11	56169563	-0.291919	0.195307	-8.02983	1.07e-8	2.76e-7	9.13741
rs1970197	rs471390	Drug_DEX	697	chr10	131359588	0.179882	0.415165	7.11316	5.51e-8	2.2e-7	6.69846	rs1970197	rs471390	Drug_DEX	Jurkat	chr10	131359588	0.0938747	-0.414988	2.60677	0.014574	0.0449606	-4.9968
rs1974653	rs9606232	Drug_DEX,Drug_PRED	697	chr22	20134350	-0.124483	-0.510523	-3.91176	4.68e-4	9.57e-4	-2.14374	rs1974653	rs9606232	Drug_DEX,Drug_PRED	Jurkat	chr22	20134350	-0.182915	-0.792077	-3.75733	8.17e-4	0.00469255	-1.84989
rs2022160	rs2282949	Drug_DEX	697	chr7	87631722	0.180192	0.0208036	6.64827	2e-7	7.23e-7	5.44976	rs2022160	rs2282949	Drug_DEX	Jurkat	chr7	87631722	0.135916	-0.211631	3.5076	0.00156872	0.00789452	-2.75512
rs206157	rs2425553	Drug_ASP	697	chr20	41652523	0.0678971	-0.740819	2.29447	0.0287176	0.0418022	-6.17178	rs206157	rs2425553	Drug_ASP	Jurkat	chr20	41652523	-0.129857	-1.3448	-2.70921	0.0114555	0.0373671	-4.57023
rs2064521	rs1934534	Drug_SixTG	697	chr6	149946472	0.161471	-0.825457	5.69208	2.98e-6	9.01e-6	2.79106	rs2064521	rs1934534	Drug_SixTG	Jurkat	chr6	149946472	-0.22556	-0.858044	-4.14967	2.88e-4	0.00198365	-0.919353
rs2125358	rs2125358	Drug_ASP	697	chr11	86226958	0.27792	-0.983403	9.85113	4.72e-11	3.32e-10	13.9568	rs2125358	rs2125358	Drug_ASP	Jurkat	chr11	86226958	0.199204	-0.792205	4.99716	2.91e-5	2.72e-4	1.22335
rs2160406	rs10205940	Relapse	697	chr2	51626072	0.174505	-0.916415	3.57052	0.00118887	0.00228402	-2.57108	rs2160406	rs10205940	Relapse	Jurkat	chr2	51626072	-0.252509	-1.0456	-2.90128	0.0072214	0.0255755	-3.51068
rs2165163	rs2304683	Drug_DEX	697	chr11	74660143	-0.207357	1.00943	-8.0833	4.05e-9	2.01e-8	9.3318	rs2165163	rs2304683	Drug_DEX	Jurkat	chr11	74660143	-0.157772	1.24518	-5.08805	2.27e-5	2.2e-4	1.26952
rs2166631	rs7918082	Drug_VCR	697	chr10	73472882	-1.26965	0.755267	-45.978	5.01e-30	1.2200000000000002e-27	58.6603	rs2166631	rs7918082	Drug_VCR	Jurkat	chr10	73472882	-0.995929	0.617048	-25.2455	1.34e-20	4.57e-18	37.1351
rs2170292	rs10464844	Drug_VCR	697	chr8	106407392	-0.61908	-0.340697	-22.452	1.07e-20	5.66e-19	36.7761	rs2170292	rs10464844	Drug_VCR	Jurkat	chr8	106407392	-0.394959	-0.688188	-8.46781	3.73e-9	1.08e-7	10.4259
rs2177796	rs11730009	Drug_SixTG	697	chr4	186131934	-0.288612	-0.732024	-9.81496	5.15e-11	3.6e-10	13.8778	rs2177796	rs11730009	Drug_SixTG	Jurkat	chr4	186131934	0.110972	-0.866534	2.70811	0.0114854	0.0373932	-4.58147
rs2239630	NA	ALL_Susceptibility	697	pos. control	NA	0.106925	0.512798	4.04196	3.26e-4	6.92e-4	-1.94073	rs2239630	NA	ALL_Susceptibility	Jurkat	pos. control	NA	-0.163014	0.432178	-4.45869	1.25e-4	9.61e-4	-0.272682
rs2252856	rs2844702	Drug_SixMP	697	chr6	30893251	-0.366336	0.357253	-13.7565	1.02e-14	1.32e-13	22.5956	rs2252856	rs2844702	Drug_SixMP	Jurkat	chr6	30893251	-0.194902	0.624824	-4.66178	7.22e-5	6.13e-4	0.296441
rs2268058	rs2300178	Drug_SixTG	697	chr1	71483157	-0.229588	-1.35097	-7.17821	4.61e-8	1.88e-7	7.12071	rs2268058	rs2300178	Drug_SixTG	Jurkat	chr1	71483157	-0.144393	-0.882555	-2.62916	0.0138317	0.0431386	-4.49051
rs2274536	rs1887546	Drug_VCR	697	chr1	110294577	0.171456	-1.15065	3.32983	0.0022581	0.00409821	-3.24369	rs2274536	rs1887546	Drug_VCR	Jurkat	chr1	110294577	-0.367548	-1.02008	-4.98223	3.03e-5	2.82e-4	1.76546
rs2284798	rs2284798	Drug_SixMP	697	chr1	85814578	0.158563	-1.32547	3.9242	4.52e-4	0.00093	-2.01237	rs2284798	rs2284798	Drug_SixMP	Jurkat	chr1	85814578	0.217848	-1.19398	3.68823	9.8e-4	0.00531903	-1.91979
rs2297815	rs10817628	Drug_DEX	697	chr9	117266965	0.138238	1.37613	4.56626	7.46e-5	1.8e-4	-0.478121	rs2297815	rs10817628	Drug_DEX	Jurkat	chr9	117266965	0.224505	0.727158	5.34326	1.14e-5	1.25e-4	2.14395
rs2297930	rs1934534	Drug_SixTG	697	chr6	150039496	-0.186136	-1.09697	-6.81466	1.26e-7	4.71e-7	5.95218	rs2297930	rs1934534	Drug_SixTG	Jurkat	chr6	150039496	0.132927	-1.00328	3.21979	0.0032763	0.0136994	-3.37163
rs2297932	rs1934534	Drug_SixTG	697	chr6	150039361	-0.42732	0.0438082	-17.4099	1.58e-17	3.54e-16	29.1894	rs2297932	rs1934534	Drug_SixTG	Jurkat	chr6	150039361	-0.227737	-0.330955	-6.26223	9.69e-7	1.48e-5	4.52567
rs2397	rs10235055	Drug_DEX,Drug_PRED	697	chr7	1004523	0.3987	-0.457495	12.6955	8.46e-14	9.31e-13	20.5539	rs2397	rs10235055	Drug_DEX,Drug_PRED	Jurkat	chr7	1004523	0.191289	-0.182662	3.70739	9.32e-4	0.00509374	-1.96374
rs2407156	rs2407156	Drug_ASP	697	chr5	81636368	0.0729799	-0.705975	2.53052	0.0166992	0.0255048	-5.61895	rs2407156	rs2407156	Drug_ASP	Jurkat	chr5	81636368	0.155321	0.0260466	3.29503	0.00270747	0.0119662	-3.07089
rs2423034	rs2423034	Drug_PRED	697	chr20	4793511	-0.243129	-0.171397	-9.04695	3.4e-10	2.07e-9	11.98	rs2423034	rs2423034	Drug_PRED	Jurkat	chr20	4793511	-0.312913	-0.466879	-6.95517	1.59e-7	3.01e-6	6.57033
rs2497378	rs2507844	Drug_PRED	697	chr11	58508087	0.48077	0.594916	17.6564	1.06e-17	2.55e-16	29.6626	rs2497378	rs2507844	Drug_PRED	Jurkat	chr11	58508087	0.561243	-0.0111181	13.4152	1.32e-13	8.32e-12	20.8022
rs2523774	rs2735014	Drug_SixTG	697	chr6	29809578	-0.481543	-0.523073	-7.71517	1.08e-8	4.98e-8	9.13532	rs2523774	rs2735014	Drug_SixTG	Jurkat	chr6	29809578	-0.317657	-0.442441	-3.23289	0.00316963	0.0133846	-2.61581
rs2532936	rs2844702	Drug_SixMP	697	chr6	30894408	0.242823	-0.00906895	9.56469	9.45e-11	6.37e-10	13.1865	rs2532936	rs2844702	Drug_SixMP	Jurkat	chr6	30894408	0.112294	-0.0729867	3.18032	0.00361889	0.0148409	-3.66485
rs2532938	rs2844702	Drug_SixMP	697	chr6	30893831	-0.0926398	-0.183024	-3.63658	9.95e-4	0.00193023	-3.03599	rs2532938	rs2844702	Drug_SixMP	Jurkat	chr6	30893831	-0.186565	-0.725705	-5.03825	2.6e-5	2.46e-4	1.27452
rs2548985	rs2706346	Drug_VCR	697	chr5	131894046	-0.904336	-0.529473	-26.2861	1.0300000000000001e-22	7.670000000000001e-21	41.6542	rs2548985	rs2706346	Drug_VCR	Jurkat	chr5	131894046	-1.04058	-0.487711	-17.9996	8.94e-17	1.09e-14	28.3571
rs2579145	rs1248627	Drug_VCR	697	chr10	79561389	0.255833	-0.519909	6.04801	1.08e-6	3.47e-6	4.05901	rs2579145	rs1248627	Drug_VCR	Jurkat	chr10	79561389	-0.245724	-0.376823	-3.8943	5.69e-4	0.00346527	-1.34316
rs259971	rs259971	Drug_SixTG	697	chr20	57810673	-0.272735	-0.525481	-3.68473	8.73e-4	0.00170537	-2.17591	rs259971	rs259971	Drug_SixTG	Jurkat	chr20	57810673	-0.263811	-0.963083	-2.60743	0.0145515	0.0449606	-4.06877
rs261288	rs510459	Drug_PRED	697	chr15	58676499	-0.315844	-0.750891	-6.10086	9.32e-7	3.02e-6	4.49296	rs261288	rs510459	Drug_PRED	Jurkat	chr15	58676499	-0.417208	-0.645705	-5.3582	1.09e-5	1.22e-4	2.80631
rs2650830	rs1607664	Drug_ASP	697	chr19	21696514	-0.240215	-1.22284	-6.55934	2.56e-7	9.06e-7	5.2934	rs2650830	rs1607664	Drug_ASP	Jurkat	chr19	21696514	0.193208	-1.15366	4.021	4.06e-4	0.0026434	-1.19994
rs2705038	rs2705038	Drug_DEX,Drug_SixTG	697	chr8	17454353	0.368483	-0.0681619	10.977	3.43e-12	2.83e-11	16.8536	rs2705038	rs2705038	Drug_DEX,Drug_SixTG	Jurkat	chr8	17454353	0.357716	-0.537273	6.80712	2.33e-7	4.25e-6	6.39185
rs2738455	rs2116898	Drug_PRED	697	chr19	11235090	0.0792526	-1.09176	2.53493	0.0165271	0.0252872	-5.53635	rs2738455	rs2116898	Drug_PRED	Jurkat	chr19	11235090	0.210479	-1.22542	4.01259	4.15e-4	0.00267607	-1.14844
rs2757039	rs1130033	Drug_SixMP	697	chr6	167370353	-0.154152	0.0278553	-6.24752	6.16e-7	2.06e-6	4.26773	rs2757039	rs1130033	Drug_SixMP	Jurkat	chr6	167370353	-0.122067	-0.214894	-3.3434	0.00239335	0.0106886	-3.26198
rs28362929	rs17861094	Drug_ASP	697	chr15	74701412	0.323607	-0.535687	10.8789	4.28e-12	3.51e-11	16.5606	rs28362929	rs17861094	Drug_ASP	Jurkat	chr15	74701412	0.204178	-0.980135	3.72301	8.94e-4	0.00495245	-1.89016
rs28378157	rs11259571	Drug_SixMP	697	chr10	15271069	-0.131198	-1.16949	-3.32323	0.0022977	0.00415681	-3.45868	rs28378157	rs11259571	Drug_SixMP	Jurkat	chr10	15271069	0.190961	-1.14485	3.21505	0.00331574	0.0138065	-3.00078
rs28525309	rs6829182	Drug_DEX	697	chr4	56406236	-0.529272	-0.718152	-18.7342	1.98e-18	5.28e-17	31.3635	rs28525309	rs6829182	Drug_DEX	Jurkat	chr4	56406236	-0.187054	-0.824633	-4.69716	6.56e-5	5.68e-4	0.404654
rs28528240	rs3786675	Drug_ASP	697	chr19	50516146	0.240911	-1.20514	7.78142	9.02e-9	4.25e-8	8.61496	rs28528240	rs3786675	Drug_ASP	Jurkat	chr19	50516146	-0.129558	-1.26962	-3.08076	0.00464238	0.0182067	-3.72909
rs2862797	rs1104867	Drug_SixMP	697	chr7	64150267	0.556788	0.36196	15.9525	1.81e-16	3.47e-15	26.9999	rs2862797	rs1104867	Drug_SixMP	Jurkat	chr7	64150267	0.976923	0.444846	16.0688	1.57e-15	1.34e-13	25.4906
rs28733880	rs1502885	Drug_ASP	697	chr4	78980514	-0.228083	-0.146584	-6.23172	6.44e-7	2.14e-6	4.55174	rs28733880	rs1502885	Drug_ASP	Jurkat	chr4	78980514	-0.194439	0.0517979	-3.47009	0.00172852	0.00844944	-2.44648
rs2894423	rs1109773	Drug_SixTG	697	chr6	39289461	0.237519	-1.09467	8.31208	2.23e-9	1.17e-8	10.0356	rs2894423	rs1109773	Drug_SixTG	Jurkat	chr6	39289461	-0.16155	-0.665766	-4.08	3.47e-4	0.00229293	-1.21583
rs2992056	rs2782814	Drug_SixMP	697	chr1	26317383	-0.236854	0.113946	-8.31245	2.22e-9	1.17e-8	10.1078	rs2992056	rs2782814	Drug_SixMP	Jurkat	chr1	26317383	-0.202814	0.0983194	-3.8441	6.5e-4	0.00383504	-1.66112
rs3003213	rs3127462	Drug_SixTG	697	chr1	244608181	-0.153553	-0.399075	-3.1431	0.00367452	0.00639666	-3.65841	rs3003213	rs3127462	Drug_SixTG	Jurkat	chr1	244608181	0.307362	-0.560198	3.73317	8.71e-4	0.00486083	-1.48905
rs302847	rs304262	Drug_PRED	697	chr17	56687481	-0.118844	0.135628	-4.57255	7.33e-5	1.77e-4	-0.470291	rs302847	rs304262	Drug_PRED	Jurkat	chr17	56687481	0.253705	0.452261	7.02574	1.32e-7	2.57e-6	6.61051
rs3101467	rs3127462	Drug_SixTG	697	chr1	244558708	-0.075029	0.149768	-2.94866	0.00603055	0.0100568	-4.77522	rs3101467	rs3127462	Drug_SixTG	Jurkat	chr1	244558708	-0.18288	1.37375	-5.36672	1.07e-5	1.21e-4	2.14424
rs3111692	rs2367291	Drug_ASP	697	chr4	74729907	-0.137763	-0.981776	-4.85882	3.24e-5	8.34e-5	0.35208	rs3111692	rs2367291	Drug_ASP	Jurkat	chr4	74729907	-0.168287	-1.06007	-3.8483	6.42e-4	0.00380586	-1.84922
rs317551	rs1385468	Relapse	697	chr3	4003113	0.393473	-0.456299	9.10977	2.91e-10	1.78e-9	12.5443	rs317551	rs1385468	Relapse	Jurkat	chr3	4003113	-0.171465	-0.935667	-2.59665	0.0149218	0.0457031	-4.34316
rs34089429	rs4647113	Drug_SixMP	697	chr5	60256632	-0.106981	0.481065	-3.33047	0.00225434	0.00409574	-3.63734	rs34089429	rs4647113	Drug_SixMP	Jurkat	chr5	60256632	0.146845	0.591881	2.75774	0.0102072	0.0344139	-4.21671
rs34126100	rs1104867	Drug_SixMP	697	chr7	64177858	-0.345816	0.610626	-14.2869	3.68e-15	5.41e-14	23.596	rs34126100	rs1104867	Drug_SixMP	Jurkat	chr7	64177858	0.138963	-0.268932	3.89989	5.6e-4	0.00342647	-1.8221
rs35296361	rs1248627	Drug_VCR	697	chr10	79561174	-0.234701	-0.923403	-5.00339	2.14e-5	5.66e-5	1.3159	rs35296361	rs1248627	Drug_VCR	Jurkat	chr10	79561174	-0.348219	-0.720234	-4.61933	8.1e-5	6.74e-4	0.778409
rs35837782	NA	ALL_Susceptibility	697	pos. control	NA	-0.0999298	-0.960274	-3.68771	8.66e-4	0.00169353	-2.85095	rs35837782	NA	ALL_Susceptibility	Jurkat	pos. control	NA	0.117855	-1.18828	2.87499	0.00769794	0.02682	-4.15854
rs35948426	rs4235483	Drug_SixMP	697	chr5	60185425	-0.123836	-0.413083	-4.3103	1.54e-4	3.48e-4	-1.1178	rs35948426	rs4235483	Drug_SixMP	Jurkat	chr5	60185425	-0.143324	-0.117221	-2.77652	0.00975908	0.0330337	-4.28014
rs36014597	rs11003123	Drug_DEX	697	chr10	54531800	0.556673	-0.947769	20.9357	8.15e-20	2.84e-18	34.6429	rs36014597	rs11003123	Drug_DEX	Jurkat	chr10	54531800	0.357258	-1.00102	8.57341	2.9e-9	8.8e-8	10.5495
rs36228834	NA	ALL_Susceptibility	697	pos. control	NA	-0.22285	1.79593	-8.14694	3.43e-9	1.74e-8	9.64664	rs36228834	NA	ALL_Susceptibility	Jurkat	pos. control	NA	-0.299916	2.06183	-6.35726	7.54e-7	1.19e-5	5.03621
rs3730533	rs11177371	Drug_PRED	697	chr12	69211660	0.371447	-0.903575	14.3985	2.98e-15	4.59e-14	23.8436	rs3730533	rs11177371	Drug_PRED	Jurkat	chr12	69211660	0.16972	-0.827918	4.48464	1.17e-4	9.2e-4	-0.205096
rs3734295	rs9767105	Drug_SixTG	697	chr6	149915053	-0.173878	-1.04811	-5.03139	1.98e-5	5.25e-5	1.03104	rs3734295	rs9767105	Drug_SixTG	Jurkat	chr6	149915053	-0.138866	-0.740781	-2.61821	0.0141902	0.0440778	-4.50779
rs3739	rs3739	Drug_ASP	697	chr5	81569311	0.474444	-0.715608	15.5699	3.53e-16	6.35e-15	26.1441	rs3739	rs3739	Drug_ASP	Jurkat	chr5	81569311	0.139584	-0.632166	2.74428	0.01054	0.0353141	-4.30511
rs3739033	rs3739033	Drug_DEX	697	chr2	135483360	0.253533	-1.10965	7.76	9.55e-9	4.46e-8	8.68197	rs3739033	rs3739033	Drug_DEX	Jurkat	chr2	135483360	0.239321	-1.04124	4.22158	2.37e-4	0.00167916	-0.604333
rs3744015	rs1055129	Drug_SixTG	697	chr17	73900688	0.0816944	-0.93175	2.69187	0.0113654	0.0180534	-5.31804	rs3744015	rs1055129	Drug_SixTG	Jurkat	chr17	73900688	0.218935	-0.737481	5.38427	1.02e-5	1.17e-4	2.31756
rs376389091	rs8049316	Relapse	697	chr16	70558491	-0.166968	0.386505	-6.534	2.75e-7	9.63e-7	5.10306	rs376389091	rs8049316	Relapse	Jurkat	chr16	70558491	-0.129494	-0.376221	-3.7438	8.47e-4	0.00476637	-2.20758
rs3780876	rs11009130	Drug_VCR	697	chr10	33208720	0.200816	-0.599759	4.95112	2.49e-5	6.5e-5	0.982559	rs3780876	rs11009130	Drug_VCR	Jurkat	chr10	33208720	0.188574	-0.814981	3.07725	0.00468315	0.0183244	-3.32834
rs3787577	rs17307197	Drug_VCR	697	chr21	17168379	-0.309739	-0.73324	-5.83825	1.97e-6	6.09e-6	3.70405	rs3787577	rs17307197	Drug_VCR	Jurkat	chr21	17168379	-0.233839	-1.0069	-2.64432	0.013349	0.042173	-4.14837
rs3796244	rs4682145	Drug_DEX,Drug_PRED	697	chr3	113604898	0.212675	-0.772246	7.49293	1.96e-8	8.59e-8	7.91777	rs3796244	rs4682145	Drug_DEX,Drug_PRED	Jurkat	chr3	113604898	0.189392	-1.24912	3.92414	5.25e-4	0.00325443	-1.42317
rs3798761	rs1934534	Drug_SixTG	697	chr6	150004779	0.713376	3.31203	27.624	2.3699999999999998e-23	1.92e-21	42.9929	rs3798761	rs1934534	Drug_SixTG	Jurkat	chr6	150004779	0.160196	1.39916	2.85025	0.00817315	0.0280551	-4.27016
rs3803222	rs3803222	Drug_VCR	697	chr13	25241746	0.766348	1.00159	26.1213	1.2500000000000001e-22	8.500000000000001e-21	41.3721	rs3803222	rs3803222	Drug_VCR	Jurkat	chr13	25241746	0.69378	0.873521	14.7219	1.38e-14	1.02e-12	23.2234
rs385301	rs7209653	Drug_SixMP	697	chr17	19806828	0.134152	-0.809664	4.56226	7.54e-5	1.82e-4	-0.378753	rs385301	rs7209653	Drug_SixMP	Jurkat	chr17	19806828	-0.148903	-1.00142	-2.86384	0.00790875	0.0273678	-4.04248
rs403021	rs7209653	Drug_SixMP	697	chr17	19806829	-0.284875	-0.513176	-10.5313	9.5e-12	7.37e-11	15.6132	rs403021	rs7209653	Drug_SixMP	Jurkat	chr17	19806829	-0.181763	-0.915141	-4.17248	2.71e-4	0.00189235	-0.946105
rs405306	rs515299	Drug_SixMP	697	chr1	196708695	-0.870834	-0.502904	-27.2992	3.37e-23	2.61e-21	42.7647	rs405306	rs515299	Drug_SixMP	Jurkat	chr1	196708695	-0.268332	-0.844558	-5.09644	2.22e-5	2.2e-4	1.77983
rs4077239	rs10801100	Drug_ASP	697	chr1	192121004	0.0702208	-0.983401	2.57478	0.0150428	0.0232244	-5.5787	rs4077239	rs10801100	Drug_ASP	Jurkat	chr1	192121004	-0.288325	-0.696429	-7.12237	1.03e-7	2.1e-6	6.94892
rs41282155	rs7873986	Drug_DEX	697	chr9	104333172	0.0698002	-1.24135	2.31834	0.0272181	0.0398576	-5.99295	rs41282155	rs7873986	Drug_DEX	Jurkat	chr9	104333172	-0.213487	-1.28214	-3.37663	0.00219829	0.0100243	-2.77047
rs41380646	rs41380646	Relapse	697	chr15	64185530	-1.32533	1.05678	-35.8554	9.49e-27	1.25e-24	51.1451	rs41380646	rs41380646	Relapse	Jurkat	chr15	64185530	-0.391848	-0.781548	-6.31071	8.52e-7	1.32e-5	5.15744
rs4140636	rs4140636	Drug_SixTG	697	chr1	209947885	-2.32593	0.00164346	-74.0573	2.28e-36	1.9500000000000002e-33	73.1803	rs4140636	rs4140636	Drug_SixTG	Jurkat	chr1	209947885	-1.43283	-0.460869	-28.9942	3.3700000000000003e-22	1.91e-19	40.7667
rs4245597	NA	ALL_Susceptibility	697	pos. control	NA	0.328174	-0.592537	5.65602	3.31e-6	9.83e-6	3.3231	rs4245597	NA	ALL_Susceptibility	Jurkat	pos. control	NA	-0.370991	-0.451836	-4.44075	1.31e-4	9.91e-4	0.441621
rs4282910	rs11186338	Drug_VCR	697	chr10	92631244	0.0729168	-0.280721	2.73234	0.0103023	0.0165653	-5.20947	rs4282910	rs11186338	Drug_VCR	Jurkat	chr10	92631244	0.161627	-0.663687	3.45316	0.00180571	0.00862895	-2.75584
rs4324214	rs9958002	Relapse	697	chr18	40585421	0.325001	-0.721016	6.50836	2.95e-7	1.03e-6	5.62692	rs4324214	rs9958002	Relapse	Jurkat	chr18	40585421	0.186982	-0.615353	2.63895	0.013518	0.0425201	-4.14928
rs443949	rs365338	Drug_VCR	697	chr8	17760941	0.504469	-0.333528	11.7714	5.93e-13	5.53e-12	18.912	rs443949	rs365338	Drug_VCR	Jurkat	chr8	17760941	0.378957	-0.542973	5.22717	1.56e-5	1.64e-4	2.37913
rs4460831	rs4378414	Drug_DEX	697	chr11	133399980	-0.600128	-0.820228	-21.7284	2.77e-20	1.35e-18	35.7445	rs4460831	rs4378414	Drug_DEX	Jurkat	chr11	133399980	-0.296743	-0.836241	-7.79245	1.92e-8	4.55e-7	8.61535
rs4472444	rs6955367	Drug_ASP	697	chr7	100070758	0.101758	-0.52316	3.64518	9.72e-4	0.00188789	-2.91276	rs4472444	rs6955367	Drug_ASP	Jurkat	chr7	100070758	0.169311	-0.697821	3.7	9.5e-4	0.00517694	-2.03957
rs4502676	rs4502676	Drug_PRED	697	chr4	15735542	-0.153024	-1.02434	-2.98036	0.00556747	0.00937622	-4.13955	rs4502676	rs4502676	Drug_PRED	Jurkat	chr4	15735542	-0.276428	-1.10346	-3.8847	5.83e-4	0.00351699	-1.18632
rs4700818	rs6875168	Drug_DEX	697	chr5	179065148	-0.182545	-0.486	-4.36296	1.33e-4	3.03e-4	-0.601852	rs4700818	rs6875168	Drug_DEX	Jurkat	chr5	179065148	-0.195165	-0.744073	-2.67758	0.0123448	0.039661511000000003	-4.18259
rs4703879	rs12108833	Drug_ASP,Drug_PRED	697	chr5	81553815	0.144885	-1.39789	2.70026	0.0111368	0.0177565	-4.7681	rs4703879	rs12108833	Drug_ASP,Drug_PRED	Jurkat	chr5	81553815	0.206459	-0.991912	2.90944	0.0070794	0.0252139	-3.56461
rs4704561	rs7704425	Relapse	697	chr5	78825689	0.0938245	-0.980953	3.45336	0.00162761	0.00305467	-3.49949	rs4704561	rs7704425	Relapse	Jurkat	chr5	78825689	0.161955	-0.87813	4.00523	4.23e-4	0.00271353	-1.46438
rs471390	rs471390	Drug_DEX	697	chr10	131382825	0.166645	-0.582064	3.37607	0.0019986	0.00369005	-3.10154	rs471390	rs471390	Drug_DEX	Jurkat	chr10	131382825	0.302928	-0.738499	3.74804	8.37e-4	0.00474738	-1.47809
rs4718104	rs1104867	Drug_SixMP	697	chr7	64172389	0.31239	-0.65043	8.84159	5.71e-10	3.31e-9	11.6162	rs4718104	rs1104867	Drug_SixMP	Jurkat	chr7	64172389	0.445055	-1.10631	7.08542	1.14e-7	2.26e-6	7.10484
rs4736323	rs4736300	Drug_DEX	697	chr8	143830359	-0.106256	-0.635237	-3.11664	0.00393359	0.00678535	-4.09692	rs4736323	rs4736300	Drug_DEX	Jurkat	chr8	143830359	-0.281428	-0.388979	-5.03535	2.62e-5	2.47e-4	1.65643
rs4742260	rs4742259	Drug_PRED,Drug_VCR	697	chr9	6757031	0.302217	2.80241	10.584	8.41e-12	6.58e-11	15.8153	rs4742260	rs4742259	Drug_PRED,Drug_VCR	Jurkat	chr9	6757031	1.12298	0.264738	24.5977	2.66e-20	6.49e-18	36.4577
rs4768052	rs7965635	Drug_VCR	697	chr12	44308910	0.798355	-0.734139	30.8044	9.15e-25	9.759999999999999e-23	46.3142	rs4768052	rs7965635	Drug_VCR	Jurkat	chr12	44308910	1.01935	-0.83156	23.9085	5.64e-20	1.07e-17	35.6744
rs4775952	rs4144941	Drug_DEX	697	chr15	51869056	0.282443	-0.424679	4.44311	1.06e-4	2.47e-4	-0.100558	rs4775952	rs4144941	Drug_DEX	Jurkat	chr15	51869056	-0.328758	-0.694523	-3.6082	0.00120772	0.00643866	-1.70077
rs4870529	rs1934534	Drug_SixTG	697	chr6	150037572	-0.159149	0.475722	-3.23883	0.0028665	0.005094	-3.55425	rs4870529	rs1934534	Drug_SixTG	Jurkat	chr6	150037572	-0.226466	-0.133747	-2.93234	0.00669462	0.0241971	-3.5742
rs487120	rs471390	Drug_DEX	697	chr10	131367552	-0.0647802	0.786047	-2.48499	0.0185766	0.0281955	-5.8161	rs487120	rs471390	Drug_DEX	Jurkat	chr10	131367552	-0.232025	1.44316	-6.07534	1.59e-6	2.32e-5	4.07372
rs4939037	rs12272403	Drug_SixMP	697	chr11	56163869	0.456958	-0.581208	7.67879	1.19e-8	5.41e-8	9.05978	rs4939037	rs12272403	Drug_SixMP	Jurkat	chr11	56163869	0.348834	-0.663118	3.97983	4.53e-4	0.00286268	-0.717836
rs4971336	rs4971328	Drug_SixMP	697	chr2	1027830	0.67192646599999994	0.0416924	23.259	3.8000000000000005e-21	2.16e-19	37.8384	rs4971336	rs4971328	Drug_SixMP	Jurkat	chr2	1027830	0.255794	0.046523	5.39499	9.88e-6	1.15e-4	2.46275
rs509017	rs471390	Drug_DEX	697	chr10	131367174	-1.24362	-0.453912	-30.3513	1.43e-24	1.43e-22	46.0562	rs509017	rs471390	Drug_DEX	Jurkat	chr10	131367174	-0.261484	-0.95266	-3.71757	9.07e-4	0.00500752	-1.80012
rs548390	rs506915	Drug_DEX	697	chr10	131417427	-0.264137	0.341821	-5.42143	6.47e-6	1.84e-5	2.43254	rs548390	rs506915	Drug_DEX	Jurkat	chr10	131417427	-0.321632	-0.309591	-4.30773	1.88e-4	0.0013715	-0.12295
rs55876959	rs17861094	Drug_ASP	697	chr15	74826829	0.0998105	-0.355722	2.52421	0.0169485	0.0258624	-5.3828	rs55876959	rs17861094	Drug_ASP	Jurkat	chr15	74826829	0.213648	-0.453806	3.45524	0.00179602	0.00862895	-2.4416
rs56156615	rs2815700	Drug_ASP	697	chr1	28266957	0.248214	0.958712	9.20485	2.29e-10	1.44e-9	12.3468	rs56156615	rs2815700	Drug_ASP	Jurkat	chr1	28266957	0.66372	1.04295	16.5785	7.17e-16	7.2e-14	26.086
rs56170708	rs56170708	Drug_ASP	697	chr9	96010036	0.173908	-0.546956	6.95932	8.42e-8	3.26e-7	6.27944	rs56170708	rs56170708	Drug_ASP	Jurkat	chr9	96010036	0.189873	-0.552863	5.4422	8.7e-6	1.06e-4	2.29269
rs56229440	rs3786675	Drug_ASP	697	chr19	50507535	-0.223428	-0.0624052	-4.05044	3.19e-4	6.78e-4	-1.16339	rs56229440	rs3786675	Drug_ASP	Jurkat	chr19	50507535	-0.43396	-0.0958813	-5.05125	2.51e-5	2.39e-4	2.10781
rs56241008	rs56241008	Drug_VCR	697	chr12	81661822	0.496923	-0.614841	8.12594	3.62e-9	1.82e-8	10.3414	rs56241008	rs56241008	Drug_VCR	Jurkat	chr12	81661822	0.424903	-0.755031	4.25695	2.16e-4	0.00154604	0.0730195
rs56723270	rs7122749	Drug_SixMP	697	chr11	125794640	-0.257537	-0.552729	-8.73776	7.43e-10	4.23e-9	11.1548	rs56723270	rs7122749	Drug_SixMP	Jurkat	chr11	125794640	-0.208935	-0.612161	-4.43603	1.33e-4	9.91e-4	-0.264922
rs568166	rs506915	Drug_DEX	697	chr10	131400088	1.26524	-0.341896	23.589	2.5200000000000004e-21	1.48e-19	38.6737	rs568166	rs506915	Drug_DEX	Jurkat	chr10	131400088	0.509165	-0.271664	5.80806	3.25e-6	4.43e-5	4.12304
rs56853460	rs16880855	Drug_PRED	697	chr8	87074316	-2.04266	0.138952	-49.7427	4.54e-31	1.29e-28	61.0286	rs56853460	rs16880855	Drug_PRED	Jurkat	chr8	87074316	-0.858954	-0.446253	-12.0433	1.7e-12	8.77e-11	18.5067
rs57506830	rs6459582	Drug_SixTG	697	chr6	17973021	0.147135	-0.335241	3.75345	7.24e-4	0.00144036	-2.28107	rs57506830	rs6459582	Drug_SixTG	Jurkat	chr6	17973021	0.542874	-0.241242	8.34908	4.96e-9	1.41e-7	10.4155
rs57970308	rs3819497	Drug_VCR	697	chr8	143938263	-0.193276	0.272229	-7.15902	4.86e-8	1.98e-7	6.89792	rs57970308	rs3819497	Drug_VCR	Jurkat	chr8	143938263	-0.204357	-0.114538	-5.40465	9.63e-6	1.15e-4	2.33498
rs58136256	rs17667264	Drug_DEX,Drug_SixMP	697	chr5	168508150	0.449238	1.14255	17.8725	7.53e-18	1.84e-16	29.973	rs58136256	rs17667264	Drug_DEX,Drug_SixMP	Jurkat	chr5	168508150	0.218557	1.38968	6.10867	1.46e-6	2.16e-5	4.16769
rs58411534	rs7820637	Relapse	697	chr8	67741276	0.400444	0.811236	15.6764	2.93e-16	5.37e-15	26.2304	rs58411534	rs7820637	Relapse	Jurkat	chr8	67741276	0.134761	0.440203	3.55071	0.00140272	0.00710103	-2.63041
rs58722244	rs7922288	Drug_DEX	697	chr10	129786367	-1.072	-0.596123	-36.0071	8.350000000000001e-27	1.19e-24	51.1395	rs58722244	rs7922288	Drug_DEX	Jurkat	chr10	129786367	-0.452584	-0.743531	-9.3211	5.13e-10	1.9e-8	12.4168
rs59178045	rs11168858	Drug_SixTG	697	chr12	49488550	-0.0806605	1.00017	-3.10526	0.00405033	0.00696559	-4.3638	rs59178045	rs11168858	Drug_SixTG	Jurkat	chr12	49488550	-0.130033	1.28395	-3.48379	0.00166839	0.00820253	-2.76864
rs59369204	rs74421455	Drug_ASP	697	chr17	61774777	0.0812129	-0.0777964	3.34653	0.00216086	0.00394693	-3.86249	rs59369204	rs74421455	Drug_ASP	Jurkat	chr17	61774777	0.102998	-0.142147	3.27075	0.00287972	0.0125647	-3.52421
rs59411952	rs1427975	Relapse	697	chr5	79501556	0.115912	-1.33753	3.3716	0.00202234	0.00372181	-3.55185	rs59411952	rs1427975	Relapse	Jurkat	chr5	79501556	0.211332	-1.0818	4.27424	2.06e-4	0.00149459	-0.457586
rs59770843	rs12656223	Drug_SixTG	697	chr5	126395960	0.43271	-0.815546	10.44	1.17e-11	8.86e-11	15.7552	rs59770843	rs12656223	Drug_SixTG	Jurkat	chr5	126395960	0.202127	-0.884199	2.63846	0.0135336	0.0425201	-4.30524
rs5995536	rs4821737	Drug_SixTG	697	chr22	38500827	-0.184818	-0.680959	-5.56824	4.25e-6	1.24e-5	2.48126	rs5995536	rs4821737	Drug_SixTG	Jurkat	chr22	38500827	-0.18163	-0.52781	-3.73247	8.72e-4	0.00486083	-1.92371
rs599631	rs659546	Relapse	697	chr15	29743658	0.397869	0.16776	13.1667	3.25e-14	3.8e-13	21.475	rs599631	rs659546	Relapse	Jurkat	chr15	29743658	0.300851	-0.718069	5.94243	2.27e-6	3.25e-5	3.9475
rs6019382	rs4810865	Drug_VCR	697	chr20	47320394	-0.135531	-0.355866	-4.76357	4.25e-5	1.07e-4	0.116191	rs6019382	rs4810865	Drug_VCR	Jurkat	chr20	47320394	-0.199585	-0.598966	-4.83964	4.46e-5	3.98e-4	0.87722
rs6031867	rs2425684	Drug_ASP	697	chr20	43540321	-0.632772	1.56722	-23.7401	2.0900000000000002e-21	1.27e-19	38.3715	rs6031867	rs2425684	Drug_ASP	Jurkat	chr20	43540321	-0.442071	1.4369	-12.3277	9.82e-13	5.59e-11	18.638
rs60639238	rs16942796	Drug_SixTG	697	chr15	45686434	-0.15462	-1.24117	-4.73486	4.61e-5	1.15e-4	0.140243	rs60639238	rs16942796	Drug_SixTG	Jurkat	chr15	45686434	-0.174803	-0.86274	-2.87552	0.0076879	0.02682	-3.97789
rs60653573	rs10512786	Drug_ASP	697	chr3	130434202	0.292387	-0.653047	10.7647	5.55e-12	4.49e-11	16.1506	rs60653573	rs10512786	Drug_ASP	Jurkat	chr3	130434202	0.246757	-0.614917	5.57613	6.06e-6	7.72e-5	2.80647
rs61174903	rs9606232	Drug_DEX,Drug_PRED	697	chr22	20068086	-0.47618	1.54394	-18.9876	1.35e-18	3.83e-17	31.7401	rs61174903	rs9606232	Drug_DEX,Drug_PRED	Jurkat	chr22	20068086	-0.649259	1.29206	-17.6178	1.54e-16	1.75e-14	27.6094
rs6120348	rs3761199	Drug_SixMP	697	chr20	30049143	0.259793	-0.983946	9.47594	1.17e-10	7.74e-10	13.0217	rs6120348	rs3761199	Drug_SixMP	Jurkat	chr20	30049143	0.203041	-0.986402	5.31683	1.22e-5	1.34e-4	2.07251
rs61349439	rs7820637	Relapse	697	chr8	67696587	0.379104	-0.606872	14.2021	4.32e-15	6.2e-14	23.484	rs61349439	rs7820637	Relapse	Jurkat	chr8	67696587	0.167053	-0.532172	3.99771	4.32e-4	0.00274781	-1.43575
rs61356271	rs61356271	Drug_SixMP	697	chr22	21333605	-0.71239	1.77284	-29.7173	2.6799999999999998e-24	2.41e-22	45.149	rs61356271	rs61356271	Drug_SixMP	Jurkat	chr22	21333605	-0.429366	2.40701	-13.7186	7.68e-14	5.04e-12	21.144
rs6151759	rs6151759	Drug_ASP	697	chr5	80043404	0.306937	-0.576259	5.29765	9.22e-6	2.57e-5	2.30862	rs6151759	rs6151759	Drug_ASP	Jurkat	chr5	80043404	0.279371	-0.534257	2.97084	0.00609205	0.022727	-3.25867
rs61734995	rs11885858	Drug_SixTG	697	chr2	149799216	-0.227525	-0.14605	-8.00843	4.94e-9	2.43e-8	9.28394	rs61734995	rs11885858	Drug_SixTG	Jurkat	chr2	149799216	-0.204973	0.248845	-4.44679	1.29e-4	9.8e-4	-0.095256
rs61878637	rs16907481	Drug_SixTG	697	chr11	10154062	0.145685	0.158998	5.65007	3.36e-6	9.95e-6	2.58563	rs61878637	rs16907481	Drug_SixTG	Jurkat	chr11	10154062	-0.248326	-0.164194	-6.90586	1.8e-7	3.38e-6	6.2636
rs62392286	rs6892552	Drug_VCR	697	chr5	145030892	0.39884	1.5188	13.8056	9.24e-15	1.21e-13	22.7969	rs62392286	rs6892552	Drug_VCR	Jurkat	chr5	145030892	0.157447	1.81173	3.25396	0.00300496	0.0129016	-3.11671
rs62439782	rs1934534	Drug_SixTG	697	chr6	149887444	-0.462679	1.28109	-8.31034	2.24e-9	1.17e-8	10.7431	rs62439782	rs1934534	Drug_SixTG	Jurkat	chr6	149887444	-0.292496	1.54524	-3.42724	0.00193039	0.00902261	-2.13048
rs62445866	NA	ALL_Susceptibility	697	pos. control	NA	-0.299199	-0.528685	-11.3627	1.45e-12	1.24e-11	17.5625	rs62445866	NA	ALL_Susceptibility	Jurkat	pos. control	NA	-0.30826	-0.732119	-6.27804	9.29e-7	1.43e-5	4.79499
rs62559825	rs7860525	Relapse	697	chr9	98878072	0.187908	-0.54479	6.88256	1.04e-7	3.95e-7	6.07823	rs62559825	rs7860525	Relapse	Jurkat	chr9	98878072	0.194661	0.0798423	5.60115	5.67e-6	7.32e-5	2.7558
rs6460173	rs1104867	Drug_SixMP	697	chr7	64126500	-0.512066	2.33295	-19.7748	4.22e-19	1.31e-17	32.9138	rs6460173	rs1104867	Drug_SixMP	Jurkat	chr7	64126500	-0.330055	3.18007	-8.69287	2.19e-9	6.8e-8	10.7334
rs6470763	rs6651255	Relapse	697	chr8	130720646	-0.0641283	-0.559688	-2.40805	0.0221947	0.0329827	-5.95647	rs6470763	rs6651255	Relapse	Jurkat	chr8	130720646	-0.141629	-0.719337	-3.22881	0.00320242	0.0134897	-3.4085
rs6504490	rs8078002	Drug_SixMP	697	chr17	65162093	0.523617	-0.568308	17.2608	2.01e-17	4.45e-16	29.0224	rs6504490	rs8078002	Drug_SixMP	Jurkat	chr17	65162093	0.129034	-0.701103	3.09421	0.00448951	0.0176885	-3.62368
rs656338	rs560573	Drug_ASP	697	chr11	121365860	-0.318769	-1.08947	-10.3825	1.34e-11	1.01e-10	15.3149	rs656338	rs560573	Drug_ASP	Jurkat	chr11	121365860	-0.237236	-0.930529	-5.08966	2.26e-5	2.2e-4	1.65151
rs6595747	rs12656223	Drug_SixTG	697	chr5	126382521	0.743764	0.423271	21.0711	6.76e-20	2.4e-18	34.9706	rs6595747	rs12656223	Drug_SixTG	Jurkat	chr5	126382521	0.401594	0.0188577	7.72269	2.28e-8	5.26e-7	8.6998
rs6671322	rs6684335	Drug_DEX	697	chr1	60118968	0.137748	1.38825	4.72423	4.76e-5	1.18e-4	-0.0312995	rs6671322	rs6684335	Drug_DEX	Jurkat	chr1	60118968	0.156886	1.77009	3.92336	5.27e-4	0.00325443	-1.66174
rs6684269	rs6684335	Drug_DEX	697	chr1	60119081	-0.074744	-0.237939	-2.89467	0.00690419	0.0114244	-4.86208	rs6684269	rs6684335	Drug_DEX	Jurkat	chr1	60119081	-0.131367	-0.448397	-3.43681	0.00188341	0.00885559	-2.8691
rs6744828	rs10170236	Relapse	697	chr2	150431338	0.215684	-0.904028	5.41714	6.55e-6	1.86e-5	2.15191	rs6744828	rs10170236	Relapse	Jurkat	chr2	150431338	0.306111	-0.85186	5.28109	1.35e-5	1.44e-4	2.29545
rs68112369	rs1977	Drug_PRED	697	chr6	26365759	0.606722	-0.0935747	22.4324	1.1e-20	5.66e-19	36.6901	rs68112369	rs1977	Drug_PRED	Jurkat	chr6	26365759	0.486658	-0.646867	12.2757	1.08e-12	5.97e-11	18.5781
rs6870335	rs6894520	Drug_ASP	697	chr5	81590070	-0.74317	0.497577	-12.2799	2.01e-13	2.1e-12	20.2699	rs6870335	rs6894520	Drug_ASP	Jurkat	chr5	81590070	-0.291339	0.282873	-3.12127	0.00419638	0.0168448	-2.82153
rs6874130	rs6874130	Drug_SixTG	697	chr5	137618925	0.193906	-0.555699	7.30914	3.22e-8	1.34e-7	7.31648	rs6874130	rs6874130	Drug_SixTG	Jurkat	chr5	137618925	0.107657	-0.494849	2.70159	0.0116641	0.0379028	-4.61068
rs6880209	rs3739	Drug_ASP	697	chr5	81574182	0.068023	5.34002	2.60022	0.0141608	0.0220183	-5.54026	rs6880209	rs3739	Drug_ASP	Jurkat	chr5	81574182	0.190217	4.52767	4.73411	5.93e-5	5.17e-4	0.504548
rs6884613	rs6892552	Drug_VCR	697	chr5	145070052	-0.242194	-0.295811	-7.44515	2.23e-8	9.62e-8	7.84305	rs6884613	rs6892552	Drug_VCR	Jurkat	chr5	145070052	-0.18726	0.923973	-3.73293	8.71e-4	0.00486083	-1.86242
rs6948685	rs1636980	Drug_ASP	697	chr7	99970188	0.146014	-0.440416	5.05719	1.84e-5	4.9e-5	0.882944	rs6948685	rs1636980	Drug_ASP	Jurkat	chr7	99970188	0.126882	-0.676458	3.11133	0.00430182	0.017147	-3.77308
rs6955970	rs2862794	Drug_VCR	697	chr7	64116939	0.100818	0.148381	3.11494	0.00395082	0.00680817	-4.17617	rs6955970	rs2862794	Drug_VCR	Jurkat	chr7	64116939	0.142529	0.949377	2.56803	0.0159467	0.0484076	-4.62993
rs6973333	rs2862794	Drug_VCR	697	chr7	64116396	-0.603318	-0.95509	-20.2082	2.26e-19	7.28e-18	33.6335	rs6973333	rs2862794	Drug_VCR	Jurkat	chr7	64116396	-0.369757	-1.12567	-7.73302	2.23e-8	5.2e-7	8.58057
rs6974242	rs2862794	Drug_VCR	697	chr7	64116938	-0.297256	-0.426414	-9.2038	2.3e-10	1.44e-9	12.4604	rs6974242	rs2862794	Drug_VCR	Jurkat	chr7	64116938	-0.441542	0.314163	-8.91073	1.32e-9	4.49e-8	11.5663
rs7012758	rs7012758	Drug_VCR	697	chr8	82606348	-0.297529	-1.01031	-7.43306	2.3e-8	9.92e-8	8.08426	rs7012758	rs7012758	Drug_VCR	Jurkat	chr8	82606348	0.238125	-1.02685	3.90014	5.6e-4	0.00342647	-1.22211
rs7027998	rs10820978	Drug_DEX	697	chr9	95314769	0.155125	-1.10746	5.91843	1.57e-6	4.89e-6	3.41067	rs7027998	rs10820978	Drug_DEX	Jurkat	chr9	95314769	0.138509	-1.22401	3.06313	0.00485038	0.0188921	-3.73629
rs7074238	rs17515286	Drug_DEX	697	chr10	45435744	-0.317603	-0.665692	-12.3789	1.63e-13	1.73e-12	19.7605	rs7074238	rs17515286	Drug_DEX	Jurkat	chr10	45435744	-0.373854	-0.721799	-9.54545	3.09e-10	1.17e-8	12.8333
rs7092708	rs4917578	Drug_VCR	697	chr10	112392857	0.117608	-0.442273	2.83614	0.0079851	0.0131239	-4.60889	rs7092708	rs4917578	Drug_VCR	Jurkat	chr10	112392857	0.181403	-0.359275	2.95961	0.00626228	0.0231244	-3.58137
rs7110900	rs7110900	Drug_ASP	697	chr11	131486597	-0.171232	0.160019	-6.03117	1.14e-6	3.64e-6	3.76734	rs7110900	rs7110900	Drug_ASP	Jurkat	chr11	131486597	-0.281766	0.259917	-6.446	5.97e-7	9.61e-6	5.27159
rs7123065	rs12272403	Drug_SixMP	697	chr11	56176537	0.581971	-0.777436	18.7572	1.91e-18	5.26e-17	31.5594	rs7123065	rs12272403	Drug_SixMP	Jurkat	chr11	56176537	0.412108	-0.855958	7.15548	9.51e-8	1.95e-6	7.26229
rs71328672	rs138099	Drug_VCR	697	chr22	44258507	-0.344509	0.939502	-8.10824	3.79e-9	1.9e-8	9.97236	rs71328672	rs138099	Drug_VCR	Jurkat	chr22	44258507	-0.682836	2.01668	-10.2072	7.23e-11	3.24e-9	14.7489
rs7205474	rs6498138	Drug_DEX	697	chr16	11043413	-0.256816	1.64311	-9.69739	6.85e-11	4.69e-10	13.559	rs7205474	rs6498138	Drug_DEX	Jurkat	chr16	11043413	-0.131651	2.00592	-3.43663	0.00188428	0.00885559	-2.94517
rs7239584	rs7244876	Drug_VCR	697	chr18	4393611	-0.28339	-0.414698	-7.72987	1.03e-8	4.8e-8	8.71922	rs7239584	rs7244876	Drug_VCR	Jurkat	chr18	4393611	0.219897	-0.728439	3.77556	7.79e-4	0.00448868	-1.68238
rs7281289	rs7280687	Drug_DEX	697	chr21	31940744	0.178781	-0.886912	5.26821	1e-5	2.77e-5	1.60172	rs7281289	rs7280687	Drug_DEX	Jurkat	chr21	31940744	0.252988	-1.04201	4.68906	6.71e-5	5.78e-4	0.573516
rs72860993	rs2033055	Drug_ASP	697	chr4	75942198	-0.245851	-0.396031	-4.91162	2.79e-5	7.23e-5	1.10301	rs72860993	rs2033055	Drug_ASP	Jurkat	chr4	75942198	0.221273	-0.49243	2.79552	0.00932475	0.0317525	-3.76429
rs73012496	rs16834786	Drug_ASP	697	chr1	152953965	0.0739819	-0.335805	2.54053	0.0163103	0.0249779	-5.67034	rs73012496	rs16834786	Drug_ASP	Jurkat	chr1	152953965	0.136453	-0.581813	2.95512	0.00633152	0.0231784	-4.04849
rs73126227	rs9869308	Drug_PRED	697	chr3	7230881	-0.672456	-0.0303556	-17.0116	3.02e-17	6.14e-16	28.9138	rs73126227	rs9869308	Drug_PRED	Jurkat	chr3	7230881	-0.324013	-0.43683	-4.58559	8.88e-5	7.35e-4	0.553928
rs73134739	rs12108833	Drug_ASP,Drug_PRED	697	chr5	81370760	-0.0672159	-0.256842	-2.37773	0.0237892	0.03526	-5.92748	rs73134739	rs12108833	Drug_ASP,Drug_PRED	Jurkat	chr5	81370760	0.152599	0.141662	3.18902	0.00354052	0.0145897	-3.29074
rs73136779	rs10248287	Drug_VCR	697	chr7	64129345	1.00248	-0.538674	21.3705	4.49e-20	1.78e-18	35.5453	rs73136779	rs10248287	Drug_VCR	Jurkat	chr7	64129345	0.407568	-0.339485	6.62614	3.72e-7	6.42e-6	6.00996
rs73142641	rs12233776	Drug_PRED	697	chr4	38783271	-0.227709	-0.592186	-3.19853	0.00318345	0.00559316	-3.3275	rs73142641	rs12233776	Drug_PRED	Jurkat	chr4	38783271	-0.256278	-0.60995	-2.72478	0.0110401	0.0364365	-3.73022
rs73211886	rs11609302	Drug_ASP	697	chr12	119528945	-0.125565	0.181169	-4.47174	9.75e-5	2.29e-4	-0.71017	rs73211886	rs11609302	Drug_ASP	Jurkat	chr12	119528945	-0.168772	0.269747	-4.09807	3.3e-4	0.00221038	-1.11674
rs73213758	rs4767780	Drug_ASP,Drug_SixTG	697	chr12	119553104	0.258721	-0.972479	6.69269	1.76e-7	6.46e-7	5.88507	rs73213758	rs4767780	Drug_ASP,Drug_SixTG	Jurkat	chr12	119553104	0.384814	-0.756089	6.35843	7.51e-7	1.19e-5	5.26029
rs7323	rs7323	Drug_SixMP	697	chr13	28009031	-0.327393	-0.809621	-9.39644	1.43e-10	9.26e-10	13.0078	rs7323	rs7323	Drug_SixMP	Jurkat	chr13	28009031	-0.183774	-0.872106	-3.35064	0.00234952	0.0105481	-2.80294
rs73364116	rs16999479	Relapse	697	chr21	41557251	0.20005	-1.43054	7.70953	1.09e-8	5.01e-8	8.35592	rs73364116	rs16999479	Relapse	Jurkat	chr21	41557251	0.164357	-1.13579	4.35439	1.66e-4	0.0012304	-0.635465
rs73446165	rs17073454	Drug_SixMP	697	chr13	30044450	0.286408	-0.667169	5.76273	2.44e-6	7.47e-6	3.51933	rs73446165	rs17073454	Drug_SixMP	Jurkat	chr13	30044450	0.239511	-0.667309	2.85504	0.00807903	0.0278441	-3.65099
rs73563767	rs2705038	Drug_DEX,Drug_SixTG	697	chr8	17454695	0.435364	-1.40668	15.1304	7.75e-16	1.32e-14	25.2697	rs73563767	rs2705038	Drug_DEX,Drug_SixTG	Jurkat	chr8	17454695	0.403711	-1.21835	8.80221	1.7e-9	5.56e-8	11.1654
rs73650831	rs17058037	Drug_VCR	697	chr9	75277926	0.193193	-0.944868	5.66102	3.26e-6	9.74e-6	2.80625	rs73650831	rs17058037	Drug_VCR	Jurkat	chr9	75277926	-0.262086	-0.897031	-4.97698	3.07e-5	2.83e-4	1.43874
rs73654856	rs7860525	Relapse	697	chr9	98880315	0.185532	-0.761939	5.9516	1.42e-6	4.5e-6	3.6385	rs73654856	rs7860525	Relapse	Jurkat	chr9	98880315	-0.135687	-1.12202	-2.65421	0.0130428	0.0414359	-4.47685
rs73654860	rs7860525	Relapse	697	chr9	98887221	0.312623	0.267359	12.3192	1.85e-13	1.94e-12	19.6046	rs73654860	rs7860525	Relapse	Jurkat	chr9	98887221	0.279771	-0.344365	6.96112	1.56e-7	3e-6	6.42278
rs73655544	rs17740576	Drug_PRED	697	chr9	103200587	0.603119	-0.750541	11.4172	1.28e-12	1.12e-11	18.1879	rs73655544	rs17740576	Drug_PRED	Jurkat	chr9	103200587	0.263961	-1.09083	3.0313	0.00524845	0.0202576	-3.24386
rs73655553	rs17740576	Drug_PRED	697	chr9	103222518	-0.344998	-0.361057	-5.58665	4.03e-6	1.18e-5	3.2361	rs73655553	rs17740576	Drug_PRED	Jurkat	chr9	103222518	-0.300572	-0.188236	-2.95155	0.00638716	0.0232831	-3.21433
rs73921072	rs7598718	Drug_PRED	697	chr2	17939536	-0.406528	-0.825827	-13.3679	2.18e-14	2.71e-13	21.8538	rs73921072	rs7598718	Drug_PRED	Jurkat	chr2	17939536	-0.258563	-0.730409	-5.40102	9.72e-6	1.15e-4	2.41015
rs73935136	rs3786675	Drug_ASP	697	chr19	50507113	-0.204638	-0.872742	-6.97013	8.17e-8	3.17e-7	6.43701	rs73935136	rs3786675	Drug_ASP	Jurkat	chr19	50507113	-0.122571	-0.709065	-2.58254	0.0154191	0.0469731	-4.73238
rs73935147	rs3786675	Drug_ASP	697	chr19	50521476	0.490273	-0.605418	16.0533	1.52e-16	2.95e-15	27.09	rs73935147	rs3786675	Drug_ASP	Jurkat	chr19	50521476	0.25077	-0.348113	4.64337	7.59e-5	6.38e-4	0.563807
rs73935150	rs3786675	Drug_ASP	697	chr19	50528787	0.20311	2.51808	8.5154	1.31e-9	7.3e-9	10.4882	rs73935150	rs3786675	Drug_ASP	Jurkat	chr19	50528787	0.103391	2.3662295270000002	3.11336	0.0042801	0.0171004	-3.85681
rs74086291	rs6684335	Drug_DEX	697	chr1	60126660	0.127634	-0.501065	3.7851	6.64e-4	0.00133016	-2.3956	rs74086291	rs6684335	Drug_DEX	Jurkat	chr1	60126660	0.382129	-0.970546	7.02614	1.32e-7	2.57e-6	6.95965
rs74162854	rs28381319	Drug_ASP	697	chr10	127427762	-0.198097	-0.243117	-5.12253	1.52e-5	4.12e-5	1.31646	rs74162854	rs28381319	Drug_ASP	Jurkat	chr10	127427762	-0.259727	-0.569915	-4.18232	2.64e-4	0.00185057	-0.654265
rs7426865	rs7426865	Drug_SixMP	697	chr3	149058065	1.27464	-0.364232	22.019	1.88e-20	9.45e-19	36.6549	rs7426865	rs7426865	Drug_SixMP	Jurkat	chr3	149058065	0.901722	-0.342395	9.89746	1.42e-10	5.9e-9	14.1958
rs74342470	rs16857367	Drug_DEX	697	chr4	44690397	1.49634	-0.0122147	20.552	1.39e-19	4.56e-18	34.7096	rs74342470	rs16857367	Drug_DEX	Jurkat	chr4	44690397	1.57119	0.213422	15.6923	2.84e-15	2.2e-13	24.7743
rs743466	rs743466	Drug_SixMP	697	chr21	45191005	0.097621	-0.552435	3.62703	0.00102058	0.0019763	-3.03967	rs743466	rs743466	Drug_SixMP	Jurkat	chr21	45191005	0.129883	-0.628769	3.49491	0.00162109	0.0081102	-2.74811
rs74490163	rs16827388	Drug_DEX	697	chr3	156862365	-0.0867718	-1.25204	-2.47874	0.018849	0.0285581	-5.63785	rs74490163	rs16827388	Drug_DEX	Jurkat	chr3	156862365	-0.296197	-1.09182	-5.14685	1.94e-5	1.95e-4	1.90351
rs74810474	rs16857367	Drug_DEX	697	chr4	44670757	0.538014	-0.102606	13.2408	2.8e-14	3.3e-13	21.9789	rs74810474	rs16857367	Drug_DEX	Jurkat	chr4	44670757	0.327656	0.641715	5.15834	1.88e-5	1.92e-4	2.14349
rs74900124	rs17094779	Drug_VCR	697	chr1	74503826	0.114196	-0.613146	4.2699	1.72e-4	3.89e-4	-1.29104	rs74900124	rs17094779	Drug_VCR	Jurkat	chr1	74503826	0.112863	-0.775209	2.65794	0.0129288	0.0413045	-4.69484
rs74913926	rs7144445	Drug_DEX	697	chr14	104439689	-0.169664	0.408467	-3.8922	4.94e-4	0.00100503	-1.87715	rs74913926	rs7144445	Drug_DEX	Jurkat	chr14	104439689	-0.189734	0.605257	-2.91415	0.00699854	0.024978	-3.63742
rs74970365	rs17081973	Relapse	697	chr18	67709465	-0.235623	-0.457271	-4.99176	2.21e-5	5.82e-5	1.35399	rs74970365	rs17081973	Relapse	Jurkat	chr18	67709465	-0.466827	-0.805522	-5.82785	3.08e-6	4.27e-5	4.10149
rs74978315	rs17081973	Relapse	697	chr18	67689956	0.470113	0.106215	6.01259	1.2e-6	3.83e-6	4.68247	rs74978315	rs17081973	Relapse	Jurkat	chr18	67689956	0.335802	0.477887	3.0373	0.00517112	0.0200044	-2.82738
rs754228	rs10510089	MRD	697	chr10	122931941	-0.542027	-0.901778	-18.6943	2.1e-18	5.44e-17	31.3446	rs754228	rs10510089	MRD	Jurkat	chr10	122931941	-0.430408	-0.99958	-8.7323	2e-9	6.31e-8	11.0311
rs7557697	rs10205940	Relapse	697	chr2	51618513	0.667767	-0.512657	21.6603	3.04e-20	1.36e-18	35.6808	rs7557697	rs10205940	Relapse	Jurkat	chr2	51618513	0.833275	-0.797158	18.4328	4.87e-17	6.92e-15	28.8708
rs75613478	rs11135853	Drug_VCR	697	chr8	25041899	-0.33186	0.989114	-12.5078	1.25e-13	1.35e-12	20.0737	rs75613478	rs11135853	Drug_VCR	Jurkat	chr8	25041899	-0.13578	0.115553	-3.14559	0.00394858	0.0159627	-3.48677
rs7564570	rs6755213	Drug_SixTG	697	chr2	149826976	-0.264925	-0.511785	-4.88522	3e-5	7.78e-5	1.06058	rs7564570	rs6755213	Drug_SixTG	Jurkat	chr2	149826976	-0.409533	-0.0717807	-5.35419	1.1e-5	1.22e-4	2.83772
rs75777619	NA	ALL_Susceptibility	697	pos. control	NA	0.861933	0.0165824	30.1932	1.67e-24	1.58e-22	45.713	rs75777619	NA	ALL_Susceptibility	Jurkat	pos. control	NA	0.8805	0.136811	22.0518	4.71e-19	8.03e-17	33.5464
rs7588389	rs7559325	Drug_SixTG	697	chr2	101731157	-0.190962	-0.405737	-6.67419	1.86e-7	6.76e-7	5.57348	rs7588389	rs7559325	Drug_SixTG	Jurkat	chr2	101731157	-0.129932	-0.61106	-2.93757	0.00660945	0.0239909	-3.99443
rs75913818	rs11135853	Drug_VCR	697	chr8	25042515	0.0765861	-0.286644	2.95839	0.00588475	0.00985219	-4.72423	rs75913818	rs11135853	Drug_VCR	Jurkat	chr8	25042515	0.133724	-0.909646	3.26651	0.00291092	0.0126362	-3.32557
rs75967927	rs9605063	Drug_DEX,Drug_PRED	697	chr22	20068496	0.204245	-1.33276	7.39353	2.56e-8	1.08e-7	7.50025	rs75967927	rs9605063	Drug_DEX,Drug_PRED	Jurkat	chr22	20068496	-0.106689	-1.18893	-2.9896	0.00581744	0.0220057	-4.07424
rs76002483	rs10425108	Drug_SixMP	697	chr19	12787608	0.127748	-0.959461	4.65323	5.82e-5	1.43e-4	-0.273891	rs76002483	rs10425108	Drug_SixMP	Jurkat	chr19	12787608	-0.0965468	-1.09886	-2.84371	0.00830347	0.0284452	-4.41595
rs76260312	rs17515286	Drug_DEX	697	chr10	45434467	-0.18395	-1.04174	-3.36334	0.00206704	0.00379179	-3.08791	rs76260312	rs17515286	Drug_DEX	Jurkat	chr10	45434467	-0.351285	-0.81879	-3.55883	0.00137344	0.00702013	-1.90921
rs76320501	rs10945231	Drug_ASP	697	chr6	71159289	-0.141037	-0.90528	-2.59822	0.0142285	0.0220871	-4.821	rs76320501	rs10945231	Drug_ASP	Jurkat	chr6	71159289	0.452015	-0.784605	5.27256	1.38e-5	1.47e-4	2.69271
rs7654245	rs2592828	Drug_PRED	697	chr4	1743336	0.110746	-0.915639	4.20181	2.09e-4	4.63e-4	-1.50993	rs7654245	rs2592828	Drug_PRED	Jurkat	chr4	1743336	0.249147	-0.968928	6.58336	4.16e-7	7.03e-6	5.43727
rs76570892	rs16864047	Drug_VCR	697	chr2	223579379	-0.275771	-0.899206	-9.47527	1.18e-10	7.74e-10	13.1021	rs76570892	rs16864047	Drug_VCR	Jurkat	chr2	223579379	0.173759	-0.953762	3.45381	0.00180269	0.00862895	-2.65699
rs76584826	rs9605063	Drug_DEX,Drug_PRED	697	chr22	20068503	0.118678	-0.761389	4.22227	1.97e-4	4.4e-4	-1.48361	rs76584826	rs9605063	Drug_DEX,Drug_PRED	Jurkat	chr22	20068503	0.10204	-0.472882	2.87915	0.00762053	0.0266953	-4.34605
rs76702877	rs7144445	Drug_DEX	697	chr14	104500231	0.0872131	-1.07287	3.49304	0.00146389	0.00276873	-3.42626	rs76702877	rs7144445	Drug_DEX	Jurkat	chr14	104500231	0.147209	-0.484959	4.02711	3.99e-4	0.00261344	-1.46634
rs768378	rs11754490	Drug_PRED	697	chr6	65632961	0.0896751	-0.33819	3.46396	0.0015822	0.00297273	-3.46214	rs768378	rs11754490	Drug_PRED	Jurkat	chr6	65632961	0.208893	-0.388328	5.39488	9.89e-6	1.15e-4	2.30561
rs77071942	rs17307197	Drug_VCR	697	chr21	17192083	0.15192	-0.776363	2.87325	0.00728277	0.0120275	-4.43833	rs77071942	rs17307197	Drug_VCR	Jurkat	chr21	17192083	0.26628	-0.94121	3.4435	0.00185122	0.00879717	-2.34653
rs77241275	rs1130033	Drug_SixMP	697	chr6	167368893	0.448345	1.53361	17.6431	1.08e-17	2.57e-16	29.5193	rs77241275	rs1130033	Drug_SixMP	Jurkat	chr6	167368893	0.288586	1.19329	8.33975	5.07e-9	1.42e-7	9.73784
rs7726427	rs7726427	Drug_SixTG	697	chr5	404106	-0.163215	-0.719299	-3.31072	0.00237458	0.00427324	-3.36406	rs7726427	rs7726427	Drug_SixTG	Jurkat	chr5	404106	-1.0998	-0.482652	-13.7331	7.49e-14	5.04e-12	21.6595
rs7735136	rs11957520	Drug_DEX	697	chr5	101554143	-0.577403	-0.620213	-18.706	2.07e-18	5.42e-17	31.3441	rs7735136	rs11957520	Drug_DEX	Jurkat	chr5	101554143	-0.275043	-0.568888	-5.92641	2.37e-6	3.34e-5	3.80344
rs77394401	rs6508171	Drug_SixTG	697	chr18	50363294	-0.101479	-1.04414	-2.6996	0.0111547	0.0177684	-4.99869	rs77394401	rs6508171	Drug_SixTG	Jurkat	chr18	50363294	-0.26319	-1.09098	-4.24056	2.25e-4	0.00160229	-0.422988
rs77532695	rs16857367	Drug_DEX	697	chr4	44672459	0.181514	-0.595956	2.68613	0.0115241	0.0182885	-4.54855	rs77532695	rs16857367	Drug_DEX	Jurkat	chr4	44672459	0.463678	-0.604603	4.43666	1.33e-4	9.91e-4	0.51309
rs77638540	rs77638540	Drug_DEX	697	chr21	31654809	0.338998	-0.77621	9.79791	5.37e-11	3.74e-10	14.1145	rs77638540	rs77638540	Drug_DEX	Jurkat	chr21	31654809	-0.19279	-1.05614	-3.43866	0.00187444	0.00885559	-2.50055
rs7795656	rs1636980	Drug_ASP	697	chr7	99950297	-0.180566	-0.555781	-6.26257	5.9e-7	1.97e-6	4.33724	rs7795656	rs1636980	Drug_ASP	Jurkat	chr7	99950297	-0.149996	-0.255559	-4.11123	3.19e-4	0.00215925	-1.23757
rs7795805	rs6955367	Drug_ASP	697	chr7	99950408	0.561192	1.28727	21.2649	5.18e-20	1.97e-18	35.1026	rs7795805	rs6955367	Drug_ASP	Jurkat	chr7	99950408	0.267929	0.827363	6.73407	2.81e-7	5e-6	5.88666
rs7799901	rs6955367	Drug_ASP	697	chr7	99950450	-0.523722	0.0799591	-19.1577	1.05e-18	3.08e-17	32.0256	rs7799901	rs6955367	Drug_ASP	Jurkat	chr7	99950450	-0.288425	-0.31808	-7.5186	3.8e-8	8.2e-7	7.93802
rs7802372	rs10248287	Drug_VCR	697	chr7	64154685	0.0945479	-0.843248	3.28325	0.0025521	0.00456861	-3.94504	rs7802372	rs10248287	Drug_VCR	Jurkat	chr7	64154685	0.165384	-0.45992	4.14885	2.88e-4	0.00198365	-1.1159
rs78128881	rs17307197	Drug_VCR	697	chr21	17127161	0.0797267	-0.795413	2.54301	0.0162156	0.0248551	-5.50595	rs78128881	rs17307197	Drug_VCR	Jurkat	chr21	17127161	0.295421	-0.845537	5.20183	1.67e-5	1.73e-4	2.04893
rs7819780	rs16880855	Drug_PRED	697	chr8	87077214	-0.323962	-0.399837	-7.12626	5.32e-8	2.13e-7	7.30405	rs7819780	rs16880855	Drug_PRED	Jurkat	chr8	87077214	0.241412	-0.819131	3.46336	0.00175881	0.00850011	-2.27104
rs78289142	rs17307197	Drug_VCR	697	chr21	17108056	-0.495175	-0.99005	-12.2103	2.32e-13	2.34e-12	19.7583	rs78289142	rs17307197	Drug_VCR	Jurkat	chr21	17108056	-0.283654	-0.958924	-3.77552	7.79e-4	0.00448868	-1.58391
rs7840386	rs7839329	Drug_DEX	697	chr8	120653842	0.364657	-0.169189	12.0141	3.52e-13	3.39e-12	19.108	rs7840386	rs7839329	Drug_DEX	Jurkat	chr8	120653842	0.207466	-0.636722	4.01213	4.16e-4	0.00267607	-1.14916
rs7846184	rs10091625	Relapse	697	chr8	67025354	0.298005	-0.607124	10.748	5.77e-12	4.62e-11	16.0758	rs7846184	rs10091625	Relapse	Jurkat	chr8	67025354	0.236314	-0.638065	6.60168	3.97e-7	6.77e-6	5.46892
rs78570590	rs113163540	Drug_SixMP	697	chr7	149565661	0.114469	-0.888624	3.47995	0.00151604	0.00286103	-3.30746	rs78570590	rs113163540	Drug_SixMP	Jurkat	chr7	149565661	0.161074	-0.822684	3.36621	0.00225777	0.0101898	-2.85668
rs78719977	rs17299487	Drug_DEX	697	chr13	92816584	-0.590404	-0.460474	-17.014	3.01e-17	6.14e-16	28.7579	rs78719977	rs17299487	Drug_DEX	Jurkat	chr13	92816584	-0.328961	-0.977548	-4.98019	3.04e-5	2.82e-4	1.4822
rs78942037	rs7726427	Drug_SixTG	697	chr5	466035	0.40776	-0.581642	14.6934	1.72e-15	2.8e-14	24.4085	rs78942037	rs7726427	Drug_SixTG	Jurkat	chr5	466035	0.700495	0.0950399	17.9968	8.97e-17	1.09e-14	28.1702
rs78988517	rs17307197	Drug_VCR	697	chr21	17198919	-0.398456	-0.691122	-6.9535	8.55e-8	3.3e-7	6.98311	rs78988517	rs17307197	Drug_VCR	Jurkat	chr21	17198919	-0.30653	-0.922981	-2.95426	0.00634485	0.0231784	-3.32799
rs79020056	rs10501307	Drug_SixTG	697	chr11	44806223	0.0671399	-0.944107	2.34335	0.025723	0.0379287	-6.09275	rs79020056	rs10501307	Drug_SixTG	Jurkat	chr11	44806223	0.114344	-0.831143	2.74699	0.0104721	0.0351682	-4.54252
rs79095262	rs7144445	Drug_DEX	697	chr14	104499730	0.163695	-1.00486	4.28435	1.66e-4	3.74e-4	-0.889964	rs79095262	rs7144445	Drug_DEX	Jurkat	chr14	104499730	-0.160718	-0.878778	-2.67785	0.012337	0.039661511000000003	-4.23666
rs79125155	rs3786675	Drug_ASP	697	chr19	50478852	0.328199	-1.21999	8.44611	1.57e-9	8.62e-9	10.7788	rs79125155	rs3786675	Drug_ASP	Jurkat	chr19	50478852	0.224235	-1.10362	3.24474	0.00307602	0.0131192	-2.89632
rs79178475	rs2705038	Drug_DEX,Drug_SixTG	697	chr8	17454750	-0.262883	-1.28024	-8.83924	5.74e-10	3.32e-9	11.3985	rs79178475	rs2705038	Drug_DEX,Drug_SixTG	Jurkat	chr8	17454750	-0.205422	-1.19433	-3.87758	5.95e-4	0.00355888	-1.79449
rs79208987	rs7144445	Drug_DEX	697	chr14	104423676	-0.071091	-0.786394	-2.32332	0.0269137	0.0394457	-6.05605	rs79208987	rs7144445	Drug_DEX	Jurkat	chr14	104423676	-0.256203	-0.154073	-5.39501	9.88e-6	1.15e-4	2.47533
rs79508493	rs77638540	Drug_DEX	697	chr21	31628503	0.812358	-0.971801	20.6307	1.25e-19	4.16e-18	34.5394	rs79508493	rs77638540	Drug_DEX	Jurkat	chr21	31628503	0.573373	-0.966021	8.56803	2.94e-9	8.8e-8	10.935
rs7957668	rs17033809	Drug_ASP	697	chr12	103789269	0.54615	0.175978	19.1926	9.93e-19	2.97e-17	32.1336	rs7957668	rs17033809	Drug_ASP	Jurkat	chr12	103789269	0.207566	-0.313654	4.75751	5.57e-5	4.9e-4	0.719944
rs79664808	rs2276385	Drug_PRED	697	chr11	71707102	-0.306021	1.11271	-12.4198	1.5e-13	1.61e-12	19.8014	rs79664808	rs2276385	Drug_PRED	Jurkat	chr11	71707102	-0.303692	0.751938	-8.17426	7.55e-9	2.01e-7	9.46784
rs8031046	rs10162822	Drug_SixTG	697	chr15	81625028	0.0897656	-0.853769	3.58952	0.00112949	0.00217729	-3.19437	rs8031046	rs10162822	Drug_SixTG	Jurkat	chr15	81625028	0.177725	-0.898067	4.44774	1.29e-4	9.8e-4	-0.391953
rs8035135	rs4144941	Drug_DEX	697	chr15	51865334	-0.200863	-0.689383	-3.44519	0.00166342	0.00311504	-2.7566	rs8035135	rs4144941	Drug_DEX	Jurkat	chr15	51865334	0.525969	-0.325215	5.68193	4.56e-6	5.98e-5	3.81453
rs8068636	rs8078002	Drug_SixMP	697	chr17	65147948	-0.495167	0.203837	-9.97364	3.52e-11	2.5e-10	14.8058	rs8068636	rs8078002	Drug_SixMP	Jurkat	chr17	65147948	-0.263028	0.120234	-3.55856	0.0013744	0.00702013	-1.9679
rs8118557	rs16980534	Drug_DEX	697	chr20	19409507	-0.12319	-1.12974	-3.37385	0.00201034	0.00370772	-3.32914	rs8118557	rs16980534	Drug_DEX	Jurkat	chr20	19409507	-0.210326	-1.01441	-3.27786	0.00282826	0.0124036	-2.84773
rs871026	rs871028	Drug_VCR	697	chr10	131293145	-0.302725	1.17465	-10.4734	1.09e-11	8.24e-11	15.4763	rs871026	rs871028	Drug_VCR	Jurkat	chr10	131293145	-0.425561	0.41722	-10.6791	2.65e-11	1.26e-9	15.3763
rs871606	rs17083718	Drug_SixTG	697	chr4	54799245	0.199937	-0.889656	4.51928	8.52e-5	2.03e-4	-0.107704	rs871606	rs17083718	Drug_SixTG	Jurkat	chr4	54799245	0.22398	-1.04089	2.95526	0.00632943	0.0231784	-3.50525
rs886785	rs886785	Drug_DEX	697	chr7	75584788	-0.190445	-0.289137	-6.44659	3.51e-7	1.21e-6	4.88659	rs886785	rs886785	Drug_DEX	Jurkat	chr7	75584788	0.19451	-0.410323	4.5109	1.09e-4	8.79e-4	-0.114415
rs9276375	rs763026	Drug_VCR	697	chr6	32707585	0.177643	-1.3575	6.22416	6.58e-7	2.18e-6	4.26532	rs9276375	rs763026	Drug_VCR	Jurkat	chr6	32707585	0.465026	-0.423186	11.8074	2.69e-12	1.35e-10	17.6832
rs9296743	rs9395917	Drug_SixTG	697	chr6	54114262	-0.342871	-0.26087	-4.62879	6.24e-5	1.52e-4	0.530015	rs9296743	rs9395917	Drug_SixTG	Jurkat	chr6	54114262	-0.547964	-0.371754	-4.47877	1.19e-4	9.28e-4	0.651475
rs9324293	rs9603889	Drug_ASP	697	chr13	113028913	0.323852	-0.891248	10.761	5.6e-12	4.51e-11	16.1282	rs9324293	rs9603889	Drug_ASP	Jurkat	chr13	113028913	0.142898	-0.752874	3.47696	0.0016981	0.00832461	-2.80838
rs932494	rs932494	Drug_ASP	697	chr6	24908645	-1.02313	-0.307336	-21.6662	3.01e-20	1.36e-18	36.048	rs932494	rs932494	Drug_ASP	Jurkat	chr6	24908645	-0.426397	-0.740992	-5.92713	2.36e-6	3.34e-5	4.25472
rs9379858	rs1977	Drug_PRED	697	chr6	26367689	0.281431	-0.882971	7.73347	1.03e-8	4.77e-8	8.83156	rs9379858	rs1977	Drug_PRED	Jurkat	chr6	26367689	0.181775	-0.723171	3.11933	0.00421681	0.016887	-3.22991
rs9379871	rs1977	Drug_PRED	697	chr6	26375854	0.274718	1.39509	8.98435	3.98e-10	2.38e-9	11.8723	rs9379871	rs1977	Drug_PRED	Jurkat	chr6	26375854	0.130909	2.13139	2.79119	0.0094221	0.0320201	-4.21274
rs9393704	rs1977	Drug_PRED	697	chr6	26358775	-0.441877	-0.406698	-6.8767	1.06e-7	4e-7	6.79589	rs9393704	rs1977	Drug_PRED	Jurkat	chr6	26358775	-0.245073	0.0433256	-2.7286	0.0109406	0.0363832	-3.8105
rs9393706	rs1977	Drug_PRED	697	chr6	26361500	-0.522593	0.0395319	-10.6202	7.74e-12	6.08e-11	16.3187	rs9393706	rs1977	Drug_PRED	Jurkat	chr6	26361500	-0.331034	-0.0870173	-4.48367	1.17e-4	9.2e-4	0.404865
rs9460757	rs9466400	Drug_SixMP	697	chr6	22557058	-0.572984	-0.371189	-7.86689	7.18e-9	3.44e-8	9.7355	rs9460757	rs9466400	Drug_SixMP	Jurkat	chr6	22557058	-0.28899	-0.344392	-2.58405	0.0153652	0.0468928	-3.92529
rs9557195	rs8181880	Drug_SixTG	697	chr13	99956622	0.0945615	-0.990085	3.20633	0.00311956	0.0054979	-3.96832	rs9557195	rs8181880	Drug_SixTG	Jurkat	chr13	99956622	0.143522	-1.12951	2.63528	0.013635	0.0426812	-4.49929
rs9679707	rs11885858	Drug_SixTG	697	chr2	149805708	0.285751	-0.591141	6.11583	8.93e-7	2.91e-6	4.46759	rs9679707	rs11885858	Drug_SixTG	Jurkat	chr2	149805708	0.375804	-0.650812	5.71063	4.22e-6	5.62e-5	3.69238
rs9767309	rs1934534	Drug_SixTG	697	chr6	150037943	0.132571	-0.871022	2.48227	0.018695	0.0283499	-5.16063	rs9767309	rs1934534	Drug_SixTG	Jurkat	chr6	150037943	0.244537	-0.312119	2.99624	0.00572309	0.0217858	-3.27352
rs9797364	rs17081973	Relapse	697	chr18	67812462	0.225723	-0.724855	4.11525	2.66e-4	5.73e-4	-0.967973	rs9797364	rs17081973	Relapse	Jurkat	chr18	67812462	0.25768	-0.674643	2.73251	0.0108393	0.0361168	-3.75011
rs9862440	rs4682145	Drug_DEX,Drug_PRED	697	chr3	113609403	-0.483939	-0.640128	-14.8658	1.25e-15	2.12e-14	24.9081	rs9862440	rs4682145	Drug_DEX,Drug_PRED	Jurkat	chr3	113609403	-0.199574	-0.634255	-3.73135	8.75e-4	0.00486083	-1.86713
rs9899805	rs8078002	Drug_SixMP	697	chr17	65220142	-0.192436	-0.451149	-6.64718	2e-7	7.23e-7	5.56911	rs9899805	rs8078002	Drug_SixMP	Jurkat	chr17	65220142	-0.164138	-0.480107	-3.17645	0.00365428	0.0149501	-3.29975
rs9905597	rs28573959	Drug_PRED	697	chr17	28185149	0.521879	-0.203872	11.0499	2.91e-12	2.43e-11	17.3369	rs9905597	rs28573959	Drug_PRED	Jurkat	chr17	28185149	0.550883	-0.419965	7.85072	1.66e-8	4e-7	9.293
rs9958002	rs9958002	Relapse	697	chr18	40591103	-0.701921	-0.75871	-14.4181	2.88e-15	4.46e-14	24.4087	rs9958002	rs9958002	Relapse	Jurkat	chr18	40591103	-0.427475	-0.808215	-5.18078	1.77e-5	1.83e-4	2.31461
rs9981766	rs1022457	Drug_VCR	697	chr21	17170305	-0.15981	-0.627199	-3.37672	0.00199517	0.00369005	-3.24359	rs9981766	rs1022457	Drug_VCR	Jurkat	chr21	17170305	-0.190582	-1.08248	-2.7345	0.0107881	0.0360165	-4.05408
rs10035166	rs10035166	Drug_PRED	697	chr5	131823927	0.0875741	-0.484927	3.46972	0.00155805	0.00293058	-3.46323	rs10035166	rs10035166	Drug_PRED	Nalm6	chr5	131823927	-0.110682	-0.509075	-4.18683	1.67e-4	8.88e-4	-0.484431
rs10085651	rs10085651	Drug_ASP	697	chr7	80392371	-0.185359	-0.697363	-3.91926	4.59e-4	9.4e-4	-1.82368	rs10085651	rs10085651	Drug_ASP	Nalm6	chr7	80392371	0.239963	-0.535995	5.47715	3.19e-6	2.91e-5	3.7516
rs10096262	rs10096262	Drug_ASP	697	chr8	17484298	0.517162	-0.591424	7.55448	1.66e-8	7.38e-8	8.78186	rs10096262	rs10096262	Drug_ASP	Nalm6	chr8	17484298	0.375654	-0.27582	6.64421	8.41e-8	1.32e-6	7.68356
rs10096504	rs10096262	Drug_ASP	697	chr8	17484526	-0.719716	0.491585	-21.5363	3.59e-20	1.49e-18	35.6848	rs10096504	rs10096262	Drug_ASP	Nalm6	chr8	17484526	0.122961	0.974194	3.68979	7.17e-4	0.00304493	-1.69899
rs10117066	rs10125930	Drug_VCR	697	chr9	28259301	-0.175816	0.273454	-3.24948	0.00278789	0.00495948	-3.50083	rs10117066	rs10125930	Drug_VCR	Nalm6	chr9	28259301	-0.34939	0.416267	-7.86316	2.05e-9	4.48e-8	11.1389
rs1016176	rs17740576	Drug_PRED	697	chr9	103199994	-0.798959	-0.282301	-15.646	3.09e-16	5.61e-15	26.7481	rs1016176	rs17740576	Drug_PRED	Nalm6	chr9	103199994	-0.491935	-0.423206	-9.89844	5.93e-12	2.11e-10	17.0954
rs10217267	rs10758191	Drug_SixMP	697	chr9	33146528	0.144484	-0.90314	4.80639	3.76e-5	9.55e-5	0.232162	rs10217267	rs10758191	Drug_SixMP	Nalm6	chr9	33146528	0.116852	-0.640226	4.22725	1.48e-4	7.95e-4	-0.356913
rs10234308	rs10234308	Drug_SixTG	697	chr7	22528590	0.110766	0.0125705	4.39441	1.21e-4	2.8e-4	-0.955184	rs10234308	rs10234308	Drug_SixTG	Nalm6	chr7	22528590	-0.0688121	-0.0313766	-2.68368	0.0108187	0.0287937	-4.47616
rs10273013	rs10248287	Drug_VCR	697	chr7	64129116	-0.231485	-0.769775	-3.97682	3.91e-4	8.18e-4	-1.40468	rs10273013	rs10248287	Drug_VCR	Nalm6	chr7	64129116	0.145953	-0.610261	2.7268	0.00971098	0.0262967	-3.76812
rs10399797	rs2300178	Drug_SixTG	697	chr1	71491457	0.239504	-0.862353	7.32072	3.12e-8	1.3e-7	7.40234	rs10399797	rs2300178	Drug_SixTG	Nalm6	chr1	71491457	-0.0778764	-0.821262	-2.72243	0.00981841	0.0265455	-4.338
rs10407013	rs3786675	Drug_ASP	697	chr19	50501054	-0.243477	2.35823	-8.12807	3.6e-9	1.82e-8	9.65484	rs10407013	rs3786675	Drug_ASP	Nalm6	chr19	50501054	-0.144027	4.02427	-5.04761	1.21e-5	9.53e-5	2.18608
rs10409749	rs10415831	Drug_VCR	697	chr19	12816794	0.485507	-0.917791	18.5001	2.83e-18	7.21e-17	31.0031	rs10409749	rs10415831	Drug_VCR	Nalm6	chr19	12816794	0.0852093	-0.58151	3.2536	0.00243366	0.00857815	-3.07394
rs10410420	rs3786675	Drug_ASP	697	chr19	50528594	-0.24109	2.09106	-9.8911	4.29e-11	3.03e-10	13.9898	rs10410420	rs3786675	Drug_ASP	Nalm6	chr19	50528594	-0.0945504	1.06501	-3.62562	8.61e-4	0.00357527	-2.07448
rs10411204	rs3786675	Drug_ASP	697	chr19	50507336	-1.96872	1.10014	-44.8767	1.0500000000000001e-29	2.2300000000000003e-27	57.9734	rs10411204	rs3786675	Drug_ASP	Nalm6	chr19	50507336	-1.56529	0.912265	-38.6215	1.51e-31	2.58e-28	61.3268
rs10412963	rs3786675	Drug_ASP	697	chr19	50507361	0.902849	2.35152	21.5893	3.34e-20	1.42e-18	35.7064	rs10412963	rs3786675	Drug_ASP	Nalm6	chr19	50507361	0.201451	1.59998	5.42097	3.8e-6	3.37e-5	3.38939
rs10415321	rs10415831	Drug_VCR	697	chr19	12816790	-0.0678068	-0.932297	-2.45985	0.019695	0.0297079	-5.84729	rs10415321	rs10415831	Drug_VCR	Nalm6	chr19	12816790	0.0948528	-0.507763	3.50388	0.00121587	0.00479047	-2.41426
rs10436915	rs10436919	Relapse	697	chr1	89413064	-0.119904	-0.479643	-4.11492	2.66e-4	5.73e-4	-1.63359	rs10436915	rs10436919	Relapse	Nalm6	chr1	89413064	-0.211965	-0.12372	-6.58673	1e-7	1.5e-6	6.94219
rs10456172	rs9395917	Drug_SixTG	697	chr6	54102457	-0.191419	-0.518576	-5.23122	1.12e-5	3.07e-5	1.68148	rs10456172	rs9395917	Drug_SixTG	Nalm6	chr6	54102457	0.113459	-0.381944	3.31421	0.0020612	0.00748172	-2.69385
rs10471237	rs6811804	Drug_DEX	697	chr4	775894	-0.415849	1.01553	-6.81441	1.26e-7	4.71e-7	6.74741	rs10471237	rs6811804	Drug_DEX	Nalm6	chr4	775894	-0.312387	1.01624	-5.12013	9.68e-6	7.79e-5	3.00941
rs10510046	rs1247118	MRD	697	chr10	120453168	0.19769	-0.256009	5.3563	7.8e-6	2.18e-5	2.12743	rs10510046	rs1247118	MRD	Nalm6	chr10	120453168	-0.119309	-0.315069	-3.46061	0.00137287	0.00531091	-2.23975
rs10511937	rs10511937	Drug_VCR	697	chr9	37370479	0.0874304	-1.24423	3.05478	0.00460898	0.00786292	-4.44297	rs10511937	rs10511937	Drug_VCR	Nalm6	chr9	37370479	-0.107974	-0.445641	-3.89431	3.97e-4	0.00181407	-1.29974
rs1060544	rs4424195	Drug_SixTG	697	chr7	99613476	0.129698	0.800636	5.10736	1.59e-5	4.28e-5	1.05626	rs1060544	rs4424195	Drug_SixTG	Nalm6	chr7	99613476	-0.10205	0.477304	-3.78479	5.45e-4	0.00241017	-1.63736
rs10794057	rs10794057	Drug_ASP	697	chr10	127729734	0.494223	-0.339882	17.0332	2.92e-17	6.07e-16	28.6268	rs10794057	rs10794057	Drug_ASP	Nalm6	chr10	127729734	0.101802	-0.0318475	3.53551	0.00111218	0.00444351	-2.31255
rs10817628	rs10817628	Drug_DEX	697	chr9	117259538	0.226235	-0.456465	6.59479	2.32e-7	8.28e-7	5.51619	rs10817628	rs10817628	Drug_DEX	Nalm6	chr9	117259538	0.187683	-0.458542	5.91114	8.23e-7	9.48e-6	4.93025
rs10817629	rs10817628	Drug_DEX	697	chr9	117261987	-0.211978	0.117156	-5.79282	2.24e-6	6.87e-6	3.28173	rs10817629	rs10817628	Drug_DEX	Nalm6	chr9	117261987	-0.296932	-0.170759	-8.92043	9.23e-11	2.76e-9	14.0972
rs10869186	rs4326437	Drug_VCR	697	chr9	75156966	0.485432	-0.735986	15.5608	3.59e-16	6.38e-15	26.1829	rs10869186	rs4326437	Drug_VCR	Nalm6	chr9	75156966	0.0884127	-0.572194	2.81364	0.00779251	0.0219012	-4.02634
rs10872650	rs1934534	Drug_SixTG	697	chr6	150082095	-0.13806	-0.216192	-2.61579	0.0136451	0.0213369	-4.99379	rs10872650	rs1934534	Drug_SixTG	Nalm6	chr6	150082095	-0.167765	-0.320429	-3.5394	0.00110004	0.0044157	-1.9085
rs10881985	rs7917710	Drug_SixMP	697	chr10	93627158	0.362639	-0.591905	5.45176	5.93e-6	1.7e-5	2.84085	rs10881985	rs7917710	Drug_SixMP	Nalm6	chr10	93627158	-0.15555	-0.379193	-2.81475	0.00777044	0.0218752	-3.45595
rs11002309	rs11002306	Drug_PRED	697	chr10	79594931	-0.141687	-0.779833	-3.09739	0.00413294	0.00709336	-3.87064	rs11002309	rs11002306	Drug_PRED	Nalm6	chr10	79594931	-0.306482	-0.154748	-7.62094	4.24e-9	8.6e-8	10.4133
rs11002310	rs11002306	Drug_PRED	697	chr10	79596030	-0.290512	-0.715306	-7.50609	1.89e-8	8.31e-8	8.25137	rs11002310	rs11002306	Drug_PRED	Nalm6	chr10	79596030	-0.1409	-0.452847	-3.56788	0.00101488	0.00413217	-1.91146
rs11009129	rs11009130	Drug_VCR	697	chr10	33182330	0.237419	-1.10861	7.26732	3.61e-8	1.5e-7	7.33871	rs11009129	rs11009130	Drug_VCR	Nalm6	chr10	33182330	-0.176692	-0.601385	-5.60606	2.13e-6	2.06e-5	3.934
rs11009136	rs11009130	Drug_VCR	697	chr10	33192651	0.311059	-0.576962	8.48433	1.42e-9	7.89e-9	10.8182	rs11009136	rs11009130	Drug_VCR	Nalm6	chr10	33192651	0.207217	-0.314115	5.76723	1.29e-6	1.38e-5	4.5865
rs11115366	rs11115546	Drug_SixMP	697	chr12	77178887	0.0816456	-0.950005	2.38348	0.0234792	0.0348611	-5.91333	rs11115366	rs11115546	Drug_SixMP	Nalm6	chr12	77178887	0.100818	-0.229594	3.4912	0.00125998	0.0049301	-2.37204
rs11115380	rs11115546	Drug_SixMP	697	chr12	77180533	0.115188	-0.112804	2.65419	0.012446	0.0196056	-5.0494	rs11115380	rs11115546	Drug_SixMP	Nalm6	chr12	77180533	0.395203	-0.047891	11.1277	2.25e-13	1.16e-11	20.2292
rs11115385	rs11115546	Drug_SixMP	697	chr12	77181481	0.235927	-0.794707	4.77161	4.16e-5	1.05e-4	0.689268	rs11115385	rs11115546	Drug_SixMP	Nalm6	chr12	77181481	0.132606	-0.485245	2.92611	0.00583062	0.0174204	-3.42172
rs11115440	rs11115546	Drug_SixMP	697	chr12	77187010	0.160674	-1.02472	3.13727	0.00373013	0.00648685	-3.79794	rs11115440	rs11115546	Drug_SixMP	Nalm6	chr12	77187010	0.139806	-0.685	3.04735	0.00424	0.0132968	-3.20784
rs11120184	rs7536934	Drug_SixMP	697	chr1	207263539	0.930154	-0.731614	20.0687	2.76e-19	8.72e-18	33.7985	rs11120184	rs7536934	Drug_SixMP	Nalm6	chr1	207263539	0.362323	-0.495992	7.64203	3.97e-9	8.17e-8	10.4914
rs111367656	rs1425170	Relapse	697	chr11	29955851	-0.146498	-0.465463	-5.55366	4.43e-6	1.29e-5	2.32567	rs111367656	rs1425170	Relapse	Nalm6	chr11	29955851	-0.111166	-0.632527	-4.09027	2.23e-4	0.00114484	-0.76015
rs111434562	rs1247118	MRD	697	chr10	120505596	0.543625	-0.297736	11.4751	1.13e-12	9.94e-12	18.3252	rs111434562	rs1247118	MRD	Nalm6	chr10	120505596	0.369446	-0.155284	8.56694	2.56e-10	6.83e-9	13.2818
rs111610022	rs2276385	Drug_PRED	697	chr11	71655289	0.0619395	-0.378704	2.30047	0.0283335	0.041349	-6.18267	rs111610022	rs2276385	Drug_PRED	Nalm6	chr11	71655289	0.107729	-0.168517	3.97978	3.09e-4	0.0014931	-1.08579
rs111772743	rs3739	Drug_ASP	697	chr5	81569088	0.459441	-0.398408	14.3456	3.3e-15	4.98e-14	23.7619	rs111772743	rs3739	Drug_ASP	Nalm6	chr5	81569088	0.110101	-0.360287	3.92555	3.62e-4	0.0016736	-1.2395
rs11177730	rs7200	Drug_ASP	697	chr12	69978953	0.39973	-0.194334	8.89749	4.96e-10	2.9e-9	11.8432	rs11177730	rs7200	Drug_ASP	Nalm6	chr12	69978953	0.112876	-0.376586	2.94719	0.00551891	0.0166604	-3.60258
rs11177751	rs7200	Drug_ASP	697	chr12	70002488	0.756269	-0.262823	18.4596	3.01e-18	7.56e-17	31.2865	rs11177751	rs7200	Drug_ASP	Nalm6	chr12	70002488	0.218442	-0.559969	5.789	1.2e-6	1.32e-5	4.70028
rs112005381	rs10945231	Drug_ASP	697	chr6	71226325	-0.259774	-0.00743852	-9.72298	6.43e-11	4.44e-10	13.6294	rs112005381	rs10945231	Drug_ASP	Nalm6	chr6	71226325	-0.101968	-0.305832	-3.61321	8.92e-4	0.00368595	-2.10759
rs112162270	rs12444921	Drug_VCR	697	chr16	56511026	0.110959	-0.724739	2.63165	0.0131374	0.0206186	-4.9654	rs112162270	rs12444921	Drug_VCR	Nalm6	chr16	56511026	-0.129653	-0.62274	-3.16089	0.00312966	0.0104142	-2.90862
rs11226115	rs11226115	Drug_VCR	697	chr11	103892352	0.231773	-0.805818	5.87324	1.78e-6	5.54e-6	3.57179	rs11226115	rs11226115	Drug_VCR	Nalm6	chr11	103892352	0.116817	-0.448067	3.2793	0.00226849	0.00810819	-2.74551
rs112347728	rs12233776	Drug_PRED	697	chr4	38788264	0.199144	-0.450276	7.02419	7.04e-8	2.76e-7	6.54024	rs112347728	rs12233776	Drug_PRED	Nalm6	chr4	38788264	-0.0817308	-0.510136	-3.12096	0.00348429	0.0113656	-3.4024
rs11255340	rs11814428	Drug_DEX	697	chr10	7798770	0.400071	-0.545077	7.77286	9.23e-9	4.32e-8	9.14088	rs11255340	rs11814428	Drug_DEX	Nalm6	chr10	7798770	0.33122	-0.127997	7.04395	2.45e-8	4.45e-7	8.70283
rs112602052	rs11259571	Drug_SixMP	697	chr10	15273983	-0.257713	-0.758722	-9.27171	1.94e-10	1.22e-9	12.5181	rs112602052	rs11259571	Drug_SixMP	Nalm6	chr10	15273983	-0.0661581	-0.690939	-2.51205	0.0164852	0.0409967	-4.85675
rs112769656	rs61745415	Relapse	697	chr17	11586406	0.661525	-0.243767	11.7528	6.17e-13	5.72e-12	18.9989	rs112769656	rs61745415	Relapse	Nalm6	chr17	11586406	-0.187479	-0.158713	-3.89949	3.91e-4	0.00179161	-0.776657
rs112986774	rs11150830	Drug_VCR	697	chr17	77965819	0.307795	-0.303066	11.4274	1.26e-12	1.1e-11	17.6191	rs112986774	rs11150830	Drug_VCR	Nalm6	chr17	77965819	0.149039	-0.67592	5.16753	8.36e-6	6.79e-5	2.47073
rs113218162	rs2276385	Drug_PRED	697	chr11	71622030	-0.104061	-0.809943	-3.75887	7.13e-4	0.00142416	-2.63025	rs113218162	rs2276385	Drug_PRED	Nalm6	chr11	71622030	-0.0874198	-0.55477	-3.09916	0.00369369	0.0118226	-3.42304
rs113327785	rs17081973	Relapse	697	chr18	67665542	0.754655	-0.153112	11.2256	1.96e-12	1.67e-11	18.0193	rs113327785	rs17081973	Relapse	Nalm6	chr18	67665542	-0.17339	-0.436893	-2.55876	0.0147207	0.037483	-3.94566
rs114023579	rs17112377	Drug_DEX	697	chr10	90495474	0.211646	-0.772173	3.34499	0.00216964	0.0039545	-3.00157	rs114023579	rs17112377	Drug_DEX	Nalm6	chr10	90495474	-0.22829	-0.447209	-4.18752	1.67e-4	8.88e-4	0.163355
rs114215929	rs75750998	Drug_VCR	697	chr19	49979149	0.792049	-0.248483	21.2134	5.56e-20	2.02e-18	35.2112	rs114215929	rs75750998	Drug_VCR	Nalm6	chr19	49979149	0.190664	-0.436608	5.03376	1.27e-5	9.86e-5	2.22311
rs114601492	rs114393069	Drug_ASP	697	chr19	55670651	-0.225695	1.78539	-7.92406	6.17e-9	2.98e-8	9.04137	rs114601492	rs114393069	Drug_ASP	Nalm6	chr19	55670651	-0.169651	0.78628	-6.0993	4.57e-7	5.79e-6	5.38907
rs114964171	rs16857367	Drug_DEX	697	chr4	44666144	0.111882	-0.372747	3.73797	7.55e-4	0.00149388	-2.7175	rs114964171	rs16857367	Drug_DEX	Nalm6	chr4	44666144	-0.0890174	-0.554968	-3.42087	0.00153404	0.00585474	-2.61551
rs115375668	rs17112377	Drug_DEX	697	chr10	90503812	0.483515	-0.561159	17.5939	1.17e-17	2.7e-16	29.5185	rs115375668	rs17112377	Drug_DEX	Nalm6	chr10	90503812	0.131733	-0.633504	4.65935	4.01e-5	2.65e-4	0.924116
rs11547882	rs3786675	Drug_ASP	697	chr19	50511060	-0.117058	-1.07781	-3.52941	0.00132791	0.0025397	-3.17	rs11547882	rs3786675	Drug_ASP	Nalm6	chr19	50511060	0.0974991	-0.872883	3.23185	0.00258232	0.00902752	-3.02575
rs115582361	rs10911157	Drug_SixMP	697	chr1	182833193	0.0785842	-0.890554	2.65507	0.0124199	0.0195826	-5.38887	rs115582361	rs10911157	Drug_SixMP	Nalm6	chr1	182833193	0.15095	-0.567881	5.66811	1.76e-6	1.74e-5	4.0263
rs115684341	rs16854671	Drug_SixTG	697	chr2	168936029	-0.0640675	-0.638965	-2.2163	0.0341649	0.0489793	-6.2155	rs115684341	rs16854671	Drug_SixTG	Nalm6	chr2	168936029	-0.114393	-0.144315	-3.79265	5.33e-4	0.00236818	-1.51119
rs115863939	rs11946025	Drug_DEX	697	chr4	95236217	-0.112747	-0.847483	-3.8523	5.52e-4	0.00111518	-2.44921	rs115863939	rs11946025	Drug_DEX	Nalm6	chr4	95236217	0.119921	-0.716254	4.33042	1.09e-4	6.29e-4	-0.0670625
rs115982654	rs17131915	Drug_ASP,Drug_DEX	697	chr7	47935076	-0.813624	0.413774	-13.8151	9.07e-15	1.2e-13	23.4295	rs115982654	rs17131915	Drug_ASP,Drug_DEX	Nalm6	chr7	47935076	-0.398861	0.0629598	-6.69831	7.11e-8	1.14e-6	7.84574
rs116111998	rs11946025	Drug_DEX	697	chr4	95247358	-0.363445	-1.13586	-8.34349	2.05e-9	1.1e-8	10.4807	rs116111998	rs11946025	Drug_DEX	Nalm6	chr4	95247358	-0.152257	-0.658928	-3.7237	6.5e-4	0.00280919	-1.50321
rs11674815	rs10170236	Relapse	697	chr2	150454194	-0.311317	0.178144	-11.4967	1.08e-12	9.53e-12	17.8622	rs11674815	rs10170236	Relapse	Nalm6	chr2	150454194	-0.0961966	0.0266398	-3.15984	0.00313851	0.0104169	-3.2843
rs117426622	rs11115546	Drug_SixMP	697	chr12	77165865	-0.248407	-0.874096	-4.67974	5.4e-5	1.33e-4	0.479152	rs117426622	rs11115546	Drug_SixMP	Nalm6	chr12	77165865	-0.225189	-0.597032	-4.74493	3.08e-5	2.14e-4	1.67791
rs11757700	rs9395917	Drug_SixTG	697	chr6	54079968	-0.379994	-0.891226	-13.4108	2e-14	2.51e-13	22.005	rs11757700	rs9395917	Drug_SixTG	Nalm6	chr6	54079968	-0.239281	-0.32836	-7.96413	1.51e-9	3.4e-8	11.1664
rs11769057	rs1636980	Drug_ASP	697	chr7	99964661	0.493297	0.00704405	16.8196	4.15e-17	8.33e-16	28.2746	rs11769057	rs1636980	Drug_ASP	Nalm6	chr7	99964661	0.293025	-0.10749	10.443	1.36e-12	5.65e-11	18.1984
rs11775668	rs11775668	Drug_DEX	697	chr8	120645401	-0.131069	-0.817712	-2.93319	0.00626958	0.010435	-4.23656	rs11775668	rs11775668	Drug_DEX	Nalm6	chr8	120645401	0.116467	-0.544552	2.86171	0.0068886	0.0198849	-3.61772
rs117761491	rs11115546	Drug_SixMP	697	chr12	77253513	-0.272247	-0.872227	-9.62211	8.22e-11	5.56e-10	13.4105	rs117761491	rs11115546	Drug_SixMP	Nalm6	chr12	77253513	-0.0919432	-0.333112	-3.26955	0.00232984	0.00826341	-3.02155
rs117862862	rs11115546	Drug_SixMP	697	chr12	77179366	0.424952	-0.820397	9.47434	1.18e-10	7.74e-10	13.5241	rs117862862	rs11115546	Drug_SixMP	Nalm6	chr12	77179366	0.442249	-0.502067	10.0653	3.76e-12	1.39e-10	17.4717
rs11814428	rs11814428	Drug_DEX	697	chr10	7810539	-1.02356	0.383307	-33.2549	9.19e-26	1.1199999999999999e-23	48.7886	rs11814428	rs11814428	Drug_DEX	Nalm6	chr10	7810539	-0.100318	-0.00055	-3.11319	0.0035576	0.0115019	-3.26429
rs11829829	rs11834242	Drug_DEX,Drug_SixTG	697	chr12	13334878	0.101413	-1.09126	2.90672	0.00669935	0.0111022	-4.69862	rs11829829	rs11834242	Drug_DEX,Drug_SixTG	Nalm6	chr12	13334878	-0.162654	-0.75678	-5.21326	7.25e-6	6e-5	2.71782
rs11876765	rs11876765	Drug_SixMP	697	chr18	13531254	-0.186444	0.0114715	-6.77537	1.4e-7	5.21e-7	5.84189	rs11876765	rs11876765	Drug_SixMP	Nalm6	chr18	13531254	-0.130873	0.591512	-4.78318	2.74e-5	1.92e-4	1.29515
rs11879639	rs3786675	Drug_ASP	697	chr19	50490490	0.759991	-2.09904	23.0231	5.1300000000000004e-21	2.82e-19	37.6043	rs11879639	rs3786675	Drug_ASP	Nalm6	chr19	50490490	-0.153179	-1.04107	-4.96981	1.54e-5	1.18e-4	1.98205
rs11880182	rs3786675	Drug_ASP	697	chr19	50554201	-0.416303	0.922156	-13.8531	8.43e-15	1.13e-13	22.7543	rs11880182	rs3786675	Drug_ASP	Nalm6	chr19	50554201	-0.117029	0.050841	-4.28816	1.23e-4	6.84e-4	-0.179279
rs11881187	rs3786675	Drug_ASP	697	chr19	50550127	-0.217805	-1.57024	-7.2548	3.74e-8	1.54e-7	7.15727	rs11881187	rs3786675	Drug_ASP	Nalm6	chr19	50550127	0.147557	-0.633358	5.44322	3.54e-6	3.17e-5	3.30829
rs11910884	rs1022457	Drug_VCR	697	chr21	17170220	0.339088	-0.581166	5.72165	2.74e-6	8.32e-6	3.50404	rs11910884	rs1022457	Drug_VCR	Nalm6	chr21	17170220	-0.143626	-0.373969	-2.70316	0.0103046	0.0276844	-3.83408
rs11946095	rs11946025	Drug_DEX	697	chr4	95229524	1.23934	-0.324118	21.6192	3.21e-20	1.4e-18	36.0772	rs11946095	rs11946025	Drug_DEX	Nalm6	chr4	95229524	0.412745	-0.0273513	8.41956	3.94e-10	9.56e-9	12.9015
rs12052898	rs13385173	Drug_DEX	697	chr2	202755103	1.80486	-0.269172	38.3587	1.23e-27	2.1e-25	53.1953	rs12052898	rs13385173	Drug_DEX	Nalm6	chr2	202755103	0.755434	-0.458811	16.2324	1.97e-18	1.87e-16	31.9483
rs1206251	rs11177371	Drug_PRED	697	chr12	69215525	0.32309720199999997	-0.100327	7.99884	5.06e-9	2.47e-8	9.64616	rs1206251	rs11177371	Drug_PRED	Nalm6	chr12	69215525	-0.137475	0.0642513	-3.17916	0.00297904	0.0100639	-2.89296
rs12090796	rs10436919	Relapse	697	chr1	89427553	-1.33681	-0.137883	-32.1438	2.55e-25	2.8999999999999996e-23	47.8586	rs12090796	rs10436919	Relapse	Nalm6	chr1	89427553	-0.315952	-0.368251	-8.41611	3.98e-10	9.56e-9	12.7413
rs12090961	rs11265278	Drug_PRED	697	chr1	159768539	-0.393868	-0.867446	-7.53936	1.73e-8	7.65e-8	8.57915	rs12090961	rs11265278	Drug_PRED	Nalm6	chr1	159768539	-0.258793	-0.59636	-4.9314	1.74e-5	1.28e-4	2.2588
rs12151752	rs12151621	Drug_DEX,Drug_PRED	697	chr2	85934652	-0.337173	-0.872017	-6.74904	1.51e-7	5.57e-7	6.35353	rs12151752	rs12151621	Drug_DEX,Drug_PRED	Nalm6	chr2	85934652	-0.414405	-0.300445	-9.18193	4.38e-11	1.38e-9	15.0696
rs12214308	rs12214703	Drug_VCR	697	chr6	74079234	0.123884	-1.1274	4.11297	2.68e-4	5.75e-4	-1.57592	rs12214308	rs12214703	Drug_VCR	Nalm6	chr6	74079234	-0.165774	-0.825444	-5.51293	2.85e-6	2.63e-5	3.65189
rs12221087	rs7917710	Drug_SixMP	697	chr10	93573367	-0.43657	-0.665356	-9.12023	2.83e-10	1.74e-9	12.6891	rs12221087	rs7917710	Drug_SixMP	Nalm6	chr10	93573367	-0.463327	-0.222271	-10.542	1.04e-12	4.94e-11	18.7943
rs12233690	rs12233776	Drug_PRED	697	chr4	38787601	-0.120556	-0.404526	-2.41472	0.0218576	0.0325385	-5.32524	rs12233690	rs12233776	Drug_PRED	Nalm6	chr4	38787601	-0.173564	-0.538038	-3.88269	4.1e-4	0.00186167	-0.866018
rs12257360	rs11814428	Drug_DEX	697	chr10	7814190	-0.0902585	-0.841512	-2.42405	0.0213936	0.0319592	-5.59626	rs12257360	rs11814428	Drug_DEX	Nalm6	chr10	7814190	0.117988	-0.708019	3.3511	0.0018618	0.00690485	-2.55419
rs12314634	rs11168858	Drug_SixTG	697	chr12	49498198	-0.159174	-0.636166	-4.88182	3.03e-5	7.84e-5	0.624428	rs12314634	rs11168858	Drug_SixTG	Nalm6	chr12	49498198	-0.212556	-0.3978	-6.09879	4.58e-7	5.79e-6	5.51428
rs12318907	rs11168858	Drug_SixTG	697	chr12	49524988	-0.468983	0.14987	-18.9778	1.37e-18	3.83e-17	31.7157	rs12318907	rs11168858	Drug_SixTG	Nalm6	chr12	49524988	0.082972	-0.449002	3.16159	0.0031237	0.0104142	-3.29512
rs12356375	rs11002306	Drug_PRED	697	chr10	79594514	-0.586619	0.054133	-21.5063	3.74e-20	1.52e-18	35.438	rs12356375	rs11002306	Drug_PRED	Nalm6	chr10	79594514	-0.126812	-0.414852	-4.58678	5e-5	3.21e-4	0.6933
rs1244869	rs1244869	Drug_SixTG	697	chr12	65075332	0.966302	-0.140986	15.7527	2.56e-16	4.75e-15	27.0526	rs1244869	rs1244869	Drug_SixTG	Nalm6	chr12	65075332	0.547262	-0.16673	9.78318	8.14e-12	2.78e-10	16.8615
rs1247117	rs1247118	MRD	697	chr10	120428802	-1.55156	0.129022	-55.3669	1.71e-32	5.85e-30	64.379	rs1247117	rs1247118	MRD	Nalm6	chr10	120428802	-0.631258	0.0723966	-24.1114	2.97e-24	1.0100000000000002e-21	45.283
rs1247118	rs1247118	MRD	697	chr10	120428759	0.180077	1.80704	7.13066	5.25e-8	2.12e-7	6.81027	rs1247118	rs1247118	MRD	Nalm6	chr10	120428759	0.0851563	0.902381	3.317	0.0020454	0.0074561	-2.90902
rs12487051	rs12487051	Drug_PRED	697	chr3	59939093	-0.116091	-0.95191	-3.89295	4.93e-4	0.00100415	-2.19432	rs12487051	rs12487051	Drug_PRED	Nalm6	chr3	59939093	0.146285	-0.779958	4.81672	2.47e-5	1.76e-4	1.50078
rs12500345	rs4835188	Relapse	697	chr4	145690185	-0.975296	1.66371	-37.5379	2.3700000000000003e-27	3.68e-25	52.3862	rs12500345	rs4835188	Relapse	Nalm6	chr4	145690185	-0.359571	2.07215	-13.368	9.42e-16	5.95e-14	25.5498
rs12529698	rs9322209	Drug_SixTG	697	chr6	149972087	0.147103	-0.20399	3.62118	0.00103687	0.00200555	-2.65553	rs12529698	rs9322209	Drug_SixTG	Nalm6	chr6	149972087	0.167386	0.257217	4.34399	1.04e-4	6.06e-4	0.288644
rs12540719	rs6943606	Relapse	697	chr7	25818297	-0.194139	-0.890119	-4.78754	3.97e-5	1e-4	0.53316	rs12540719	rs6943606	Relapse	Nalm6	chr7	25818297	0.15596	-0.660275	4.30518	1.17e-4	6.56e-4	0.160291
rs12564786	rs12743495	Drug_ASP	697	chr1	115626914	0.280032	-0.349653	5.46169	5.77e-6	1.66e-5	2.73967	rs12564786	rs12743495	Drug_ASP	Nalm6	chr1	115626914	-0.152267	-0.535083	-3.24708	0.00247733	0.00869615	-2.5277
rs12595377	rs678892	Drug_PRED	697	chr15	55572781	0.396141	-0.707867	8.66142	9.03e-10	5.07e-9	11.3945	rs12595377	rs678892	Drug_PRED	Nalm6	chr15	55572781	-0.43709	0.014472	-10.1759	2.79e-12	1.06e-10	17.7412
rs12624424	rs12625716	Drug_SixMP	697	chr20	23601878	0.11752	0.0274504	4.02468	3.42e-4	7.22e-4	-1.97553	rs12624424	rs12625716	Drug_SixMP	Nalm6	chr20	23601878	0.14657	0.40455	5.20703	7.39e-6	6.09e-5	2.58143
rs1264300	rs2844702	Drug_SixMP	697	chr6	30882856	0.527279	-0.400135	20.8138	9.65e-20	3.29e-18	34.4534	rs1264300	rs2844702	Drug_SixMP	Nalm6	chr6	30882856	0.280849	-0.319525	10.2373	2.36e-12	9.15e-11	17.6269
rs1264332	rs2844702	Drug_SixMP	697	chr6	30845563	0.33498	0.411637	12.0261	3.43e-13	3.35e-12	19.0005	rs1264332	rs2844702	Drug_SixMP	Nalm6	chr6	30845563	0.102912	1.03507	3.6032	9.18e-4	0.0037832	-2.14014
rs12660691	rs11154491	Drug_DEX	697	chr6	130008445	2.62922	0.209234	70.6226	9.83e-36	5.5900000000000005e-33	71.6487	rs12660691	rs11154491	Drug_DEX	Nalm6	chr6	130008445	0.198505	-0.517231	5.67176	1.74e-6	1.73e-5	4.21209
rs12667436	rs12671080	Drug_PRED	697	chr7	30818300	-0.0807948	-0.716746	-2.72119	0.0105856	0.0169728	-5.31211	rs12667436	rs12671080	Drug_PRED	Nalm6	chr7	30818300	-0.0862447	-0.223283	-2.78732	0.00833306	0.0231534	-4.21736
rs12743495	rs12743495	Drug_ASP	697	chr1	115618888	0.192497	-0.364514	7.36224	2.79e-8	1.17e-7	7.44261	rs12743495	rs12743495	Drug_ASP	Nalm6	chr1	115618888	0.0727537	0.23545	2.75923	0.0089484	0.0245829	-4.29123
rs12743506	rs12743495	Drug_ASP	697	chr1	115618902	-0.466331	-0.830538	-14.6599	1.83e-15	2.95e-14	24.4732	rs12743506	rs12743495	Drug_ASP	Nalm6	chr1	115618902	-0.0813491	-0.633325	-2.60972	0.0129947	0.0335893	-4.53666
rs12777136	NA	ALL_Susceptibility	697	pos. control	NA	0.453482	-0.0739753	17.1649	2.35e-17	5.01e-16	28.8187	rs12777136	NA	ALL_Susceptibility	Nalm6	pos. control	NA	0.10593	-0.265325	3.76994	5.69e-4	0.00250293	-1.67666
rs12815173	rs17033809	Drug_ASP	697	chr12	103786865	0.395244	-1.06531	8.19368	3.03e-9	1.55e-8	10.3165	rs12815173	rs17033809	Drug_ASP	Nalm6	chr12	103786865	0.131198	-0.634005	2.94496	0.00555109	0.0167022	-3.33339
rs12864099	rs8181880	Drug_SixTG	697	chr13	99829311	0.307924	-1.14573	10.8493	4.58e-12	3.72e-11	16.376	rs12864099	rs8181880	Drug_SixTG	Nalm6	chr13	99829311	-0.0854326	-0.479353	-3.10739	0.00361329	0.0116307	-3.42579
rs13003409	rs7578361	Relapse	697	chr2	150401169	-0.34818	-0.991633	-7.95218	5.73e-9	2.78e-8	9.47201	rs13003409	rs7578361	Relapse	Nalm6	chr2	150401169	0.165553	-0.648829	4.31517	1.14e-4	6.41e-4	0.213884
rs13142608	rs12644671	MRD	697	chr4	34008408	-0.418701	-1.02981	-7.73744	1.01e-8	4.73e-8	9.19318	rs13142608	rs12644671	MRD	Nalm6	chr4	34008408	0.158838	-0.813649	3.01331	0.00463948	0.0144433	-3.05013
rs13164092	rs11956240	Drug_ASP	697	chr5	137840860	-0.21434	-1.27164	-7.80469	8.47e-9	4.02e-8	8.75064	rs13164092	rs11956240	Drug_ASP	Nalm6	chr5	137840860	0.189466	-0.315254	6.57094	1.05e-7	1.56e-6	6.88432
rs13316488	rs6787784	Drug_VCR	697	chr3	40447968	0.266133	-0.835884	8.61834	1.01e-9	5.64e-9	10.9737	rs13316488	rs6787784	Drug_VCR	Nalm6	chr3	40447968	0.0935627	-0.517143	2.98599	0.00498558	0.015325	-3.63214
rs13331718	rs13337155	Drug_VCR	697	chr16	56457704	-0.746407	0.0991914	-26.1535	1.2e-22	8.500000000000001e-21	41.3722	rs13331718	rs13337155	Drug_VCR	Nalm6	chr16	56457704	-0.392489	0.10402	-13.219	1.33e-15	8.11e-14	25.2288
rs13381081	rs13381361	Drug_PRED	697	chr18	33774551	0.210541	-1.26648	7.36807	2.75e-8	1.16e-7	7.49872	rs13381081	rs13381361	Drug_PRED	Nalm6	chr18	33774551	0.0800676	-0.705777	2.91235	0.00604304	0.0178673	-3.91605
rs13425892	rs13385173	Drug_DEX	697	chr2	202747624	-0.126493	-1.07854	-4.32989	1.46e-4	3.31e-4	-1.13718	rs13425892	rs13385173	Drug_DEX	Nalm6	chr2	202747624	-0.242207	-0.656151	-8.17061	8.2e-10	1.92e-8	11.7066
rs1375004	rs80079355	Drug_DEX	697	chr2	107464149	0.436714	-0.868086	11.6561	7.61e-13	6.98e-12	18.1726	rs1375004	rs80079355	Drug_DEX	Nalm6	chr2	107464149	0.196305	-0.774327	5.67848	1.7e-6	1.71e-5	4.04127
rs138093	rs138099	Drug_VCR	697	chr22	44248627	0.774703	1.22171	25.6013	2.26e-22	1.45e-20	40.7257	rs138093	rs138099	Drug_VCR	Nalm6	chr22	44248627	0.109941	0.303199	3.98115	3.08e-4	0.0014931	-1.03817
rs138852933	rs138852933	Relapse	697	chr16	51670472	0.367876	-0.255748	12.6375	9.53e-14	1.04e-12	20.3021	rs138852933	rs138852933	Relapse	Nalm6	chr16	51670472	0.0853715	0.0238902	3.2777	0.00227845	0.00810819	-3.0106
rs140975011	rs16854671	Drug_SixTG	697	chr2	168925662	0.0992348	-0.290287	2.90804	0.00667738	0.0110813	-4.58947	rs140975011	rs16854671	Drug_SixTG	Nalm6	chr2	168925662	0.0987675	-0.589015	3.06829	0.0040106	0.012694	-3.3383
rs142186733	rs41296196	Drug_SixMP	697	chr1	145548981	0.0746056	1.18317	3.03205	0.00488372	0.00829018	-4.59949	rs142186733	rs41296196	Drug_SixMP	Nalm6	chr1	145548981	0.18064	1.03746	6.64501	8.39e-8	1.32e-6	7.0586
rs144829676	rs11946025	Drug_DEX	697	chr4	95236140	-0.0936112	-2.23144	-3.57886	0.00116247	0.00223581	-3.19822	rs144829676	rs11946025	Drug_DEX	Nalm6	chr4	95236140	0.0776813	-0.809967	2.88346	0.00651265	0.0189925	-3.98644
rs145090758	rs11609710	Drug_ASP	697	chr12	119544633	-0.195774	-0.77312	-7.32064	3.12e-8	1.3e-7	7.36281	rs145090758	rs11609710	Drug_ASP	Nalm6	chr12	119544633	-0.262827	-0.342834	-9.81847	7.39e-12	2.57e-10	16.4735
rs145976319	rs74421455	Drug_ASP	697	chr17	61933103	-0.359363	-0.572659	-7.0825	5.99e-8	2.38e-7	7.2712	rs145976319	rs74421455	Drug_ASP	Nalm6	chr17	61933103	-0.173213	-0.500928	-4.05274	2.49e-4	0.00125296	-0.387618
rs146353052	rs9917781	Drug_DEX	697	chr3	157060624	0.126972	-0.72572	2.56507	0.0153928	0.0236791	-5.03954	rs146353052	rs9917781	Drug_DEX	Nalm6	chr3	157060624	-0.15866	-0.316437	-3.76814	5.72e-4	0.00250951	-1.21661
rs146696804	rs11115546	Drug_SixMP	697	chr12	77180808	-0.233229	-0.938308	-4.09484	2.82e-4	6.04e-4	-1.103	rs146696804	rs11115546	Drug_SixMP	Nalm6	chr12	77180808	0.376647	-0.506612	7.49523	6.19e-9	1.23e-7	10.1669
rs147302333	rs16854671	Drug_SixTG	697	chr2	168925647	0.128542	-0.301595	4.71016	4.95e-5	1.22e-4	-0.0841484	rs147302333	rs16854671	Drug_SixTG	Nalm6	chr2	168925647	0.126712	-0.530801	4.62569	4.44e-5	2.87e-4	0.819619
rs147383880	rs11946025	Drug_DEX	697	chr4	95236032	0.314742	-2.00949	10.5495	9.11e-12	7.09e-11	15.6331	rs147383880	rs11946025	Drug_DEX	Nalm6	chr4	95236032	-0.0762791	-0.388681	-2.94828	0.00550317	0.0166604	-3.84495
rs1495458	rs1495458	Drug_VCR	697	chr7	128602992	0.0668822	-0.96358	2.25351	0.0314658	0.0454535	-6.18587	rs1495458	rs1495458	Drug_VCR	Nalm6	chr7	128602992	-0.0924531	-0.656339	-2.85753	0.00696302	0.0200319	-3.99746
rs1502885	rs1502885	Drug_ASP	697	chr4	78986514	0.572851	-0.543149	8.3959	1.79e-9	9.73e-9	11.0984	rs1502885	rs1502885	Drug_ASP	Nalm6	chr4	78986514	0.294296	-0.449585	4.99604	1.42e-5	1.1e-4	2.68143
rs154075	rs11956240	Drug_ASP	697	chr5	137862582	-0.274597	-0.331405	-10.0131	3.21e-11	2.29e-10	14.4385	rs154075	rs11956240	Drug_ASP	Nalm6	chr5	137862582	0.110662	-0.471388	3.56613	0.00101992	0.00414282	-2.17084
rs158572	rs4235483	Drug_SixMP	697	chr5	60239443	0.186624	-0.800557	5.27584	9.8199999999999992e-06	2.72e-5	1.70419	rs158572	rs4235483	Drug_SixMP	Nalm6	chr5	60239443	-0.135631	-0.378614	-4.30408	1.18e-4	6.56e-4	-0.0144265
rs158921	rs4235483	Drug_SixMP	697	chr5	60241142	0.364511	-0.261355	14.7224	1.63e-15	2.68e-14	24.4198	rs158921	rs4235483	Drug_SixMP	Nalm6	chr5	60241142	-0.222119	-0.162778	-8.54034	2.77e-10	7.27e-9	12.809
rs162247	rs4235483	Drug_SixMP	697	chr5	60290199	0.331677	-0.0154841	11.5588	9.41e-13	8.45e-12	17.9597	rs162247	rs4235483	Drug_SixMP	Nalm6	chr5	60290199	0.194932	-0.169259	7.2937	1.14e-8	2.24e-7	9.05256
rs1641014	rs1641015	Relapse	697	chr16	8847288	0.189237	-0.600677	7.39133	2.58e-8	1.09e-7	7.53364	rs1641014	rs1641015	Relapse	Nalm6	chr16	8847288	-0.089654	-0.681781	-3.40256	0.00161429	0.00609287	-2.68292
rs1641016	rs1641015	Relapse	697	chr16	8847754	0.189632	0.237546	6.39029	4.12e-7	1.4e-6	4.77336	rs1641016	rs1641015	Relapse	Nalm6	chr16	8847754	-0.117605	-0.402462	-4.31809	1.13e-4	6.41e-4	-0.0793853
rs16850683	rs16850683	Drug_ASP	697	chr2	197254030	0.303127	-0.88801	9.72675	6.38e-11	4.42e-10	13.7218	rs16850683	rs16850683	Drug_ASP	Nalm6	chr2	197254030	-0.0997164	-0.751488	-3.19436	0.00285899	0.00974325	-3.16925
rs16854635	rs16854671	Drug_SixTG	697	chr2	168927464	0.246313	-1.21614	5.6541	3.33e-6	9.85e-6	2.9989	rs16854635	rs16854671	Drug_SixTG	Nalm6	chr2	168927464	-0.228158	-0.562019	-6.09907	4.58e-7	5.79e-6	5.63785
rs16857207	rs16857207	Drug_SixTG	697	chr3	182967025	-1.73307	0.791372	-68.724	2.2699999999999997e-35	9.68e-33	70.9981	rs16857207	rs16857207	Drug_SixTG	Nalm6	chr3	182967025	-0.393391	0.0770079	-15.0498	2.27e-17	1.76e-15	29.3264
rs16857352	rs16857367	Drug_DEX	697	chr4	44666250	0.367593	0.0340303	14.2727	3.78e-15	5.51e-14	23.6399	rs16857352	rs16857367	Drug_DEX	Nalm6	chr4	44666250	0.0751339	-0.233334	2.7643	0.00883414	0.0244263	-4.26981
rs16865406	rs16865402	Drug_SixTG	697	chr3	190057133	0.405092	-0.160671	14.4338	2.79e-15	4.37e-14	23.9325	rs16865406	rs16865402	Drug_SixTG	Nalm6	chr3	190057133	0.0752041	0.494673	2.8322398029999998	0.00743031	0.0210744	-4.12015
rs16880094	rs6459582	Drug_SixTG	697	chr6	17958098	-0.137907	-0.658552	-3.16116	0.00350707	0.00613018	-3.82498	rs16880094	rs6459582	Drug_SixTG	Nalm6	chr6	17958098	-0.12287	-0.624438	-3.09527	0.00373221	0.0119012	-3.1526
rs1688888	rs2282949	Drug_DEX	697	chr7	87605618	-0.16631	-0.378362	-4.48247	9.46e-5	2.24e-4	-0.43199	rs1688888	rs2282949	Drug_DEX	Nalm6	chr7	87605618	-0.150686	-0.0360227	-3.97046	3.17e-4	0.00151211	-0.884531
rs16917709	rs7009099	Drug_ASP	697	chr8	53246088	0.703296	-0.082889	17.1975	2.23e-17	4.81e-16	29.2249	rs16917709	rs7009099	Drug_ASP	Nalm6	chr8	53246088	0.292124	-0.142207	8.06756	1.11e-9	2.53e-8	11.6774
rs16934573	rs16934573	Drug_SixTG	697	chr8	69308460	-0.400361	-0.562079	-8.13622	3.52e-9	1.78e-8	10.1067	rs16934573	rs16934573	Drug_SixTG	Nalm6	chr8	69308460	-0.274148	-0.581871	-5.90732	8.33e-7	9.53e-6	5.17847
rs16947185	rs74421455	Drug_ASP	697	chr17	61943487	-0.182132	-0.998182	-4.86824	3.15e-5	8.13e-5	0.675474	rs16947185	rs74421455	Drug_ASP	Nalm6	chr17	61943487	-0.139694	-0.60639	-3.62883	8.53e-4	0.00356386	-1.82698
rs16947455	rs16947455	Drug_DEX	697	chr18	618201	-0.0673761	-0.509851	-2.49011	0.0183565	0.0278862	-5.7207	rs16947455	rs16947455	Drug_DEX	Nalm6	chr18	618201	0.0935679	-0.438896	3.34646	0.00188586	0.00697891	-2.78742
rs16979204	rs16979204	Drug_VCR	697	chr22	25290987	-0.183425	-0.990127	-6.38343	4.2e-7	1.42e-6	4.80952	rs16979204	rs16979204	Drug_VCR	Nalm6	chr22	25290987	-0.126618	-0.598115	-4.53851	5.79e-5	3.61e-4	0.625953
rs17055381	rs6825939	Drug_PRED	697	chr4	170928674	0.125531	-1.3272	4.13274	2.53e-4	5.48e-4	-1.53312	rs17055381	rs6825939	Drug_PRED	Nalm6	chr4	170928674	0.0969562	-0.601326	3.23019	0.00259395	0.00904963	-3.01124
rs17064591	rs17064589	Drug_PRED	697	chr18	55935987	-0.423618	-0.741707	-12.8973	5.6e-14	6.37e-13	21.0205	rs17064591	rs17064589	Drug_PRED	Nalm6	chr18	55935987	-0.121971	-0.671719	-3.71965	6.58e-4	0.00282775	-1.6707
rs17073453	rs17073454	Drug_SixMP	697	chr13	30039273	0.387235	-1.12356	12.9934	4.61e-14	5.31e-13	21.1245	rs17073453	rs17073454	Drug_SixMP	Nalm6	chr13	30039273	0.187369	-0.336131	6.76076	5.86e-8	9.53e-7	7.46674
rs17081806	rs17081822	Relapse	697	chr18	67580343	0.314035	-1.25327	10.662	7.03e-12	5.55e-11	15.9467	rs17081806	rs17081822	Relapse	Nalm6	chr18	67580343	0.173974	-0.649055	5.78764	1.21e-6	1.32e-5	4.41032
rs17081823	rs17081822	Relapse	697	chr18	67586950	-0.180532	-0.518873	-4.32906	1.46e-4	3.32e-4	-0.64053	rs17081823	rs17081822	Relapse	Nalm6	chr18	67586950	-0.341518	-0.497498	-8.35372	4.78e-10	1.13e-8	12.5941
rs17110106	rs17109941	Drug_PRED	697	chr12	72049397	-0.134021	-0.949193	-2.21815	0.0340256	0.0488206	-5.57327	rs17110106	rs17109941	Drug_PRED	Nalm6	chr12	72049397	-0.16064	-0.493008	-2.69062	0.0106331	0.0283438	-3.78585
rs17112472	rs17112377	Drug_DEX	697	chr10	90514711	0.28263	-1.06207	5.0017	2.15e-5	5.67e-5	1.42116	rs17112472	rs17112377	Drug_DEX	Nalm6	chr10	90514711	-0.225885	-0.601819	-4.72065	3.32e-5	2.27e-4	1.63421
rs17123959	rs17123954	Drug_SixMP	697	chr1	101723971	-0.0825542	-0.982756	-3.0139	0.00511421	0.00865559	-4.6049	rs17123959	rs17123954	Drug_SixMP	Nalm6	chr1	101723971	-0.083536	-0.0731054	-3.24805	0.00247079	0.00869108	-3.07678
rs17129267	rs17129267	Drug_ASP	697	chr12	41747805	0.344988	-0.932172	7.82026	8.13e-9	3.86e-8	9.24119	rs17129267	rs17129267	Drug_ASP	Nalm6	chr12	41747805	0.141253	-0.306864	3.52089	0.001159	0.00459423	-1.92994
rs17137056	rs8055559	Drug_VCR	697	chr16	4524685	0.0599936	2.41326	2.58648	0.0146313	0.0226711	-5.67557	rs17137056	rs8055559	Drug_VCR	Nalm6	chr16	4524685	-0.313802	2.32232	-12.2133	1.47e-14	8.07e-13	22.7609
rs17149495	rs17149499	Drug_PRED	697	chr11	86606101	-0.357597	-0.353593	-7.04688	6.61e-8	2.61e-7	7.21736	rs17149495	rs17149499	Drug_PRED	Nalm6	chr11	86606101	-0.250408	-0.446796	-5.45105	3.46e-6	3.13e-5	3.84513
rs17241423	rs17307197	Drug_VCR	697	chr21	17121495	0.388546	-0.777535	7.62652	1.37e-8	6.18e-8	8.84445	rs17241423	rs17307197	Drug_VCR	Nalm6	chr21	17121495	-0.295517	-0.255053	-5.78465	1.22e-6	1.32e-5	4.90764
rs17241481	rs17307197	Drug_VCR	697	chr21	17240509	-0.167416	-0.416382	-2.81343	0.00844584	0.0138013	-4.50054	rs17241481	rs17307197	Drug_VCR	Nalm6	chr21	17240509	0.205678	-0.625852	4.52252	6.08e-5	3.74e-4	0.94072
rs17299487	rs17299487	Drug_DEX	697	chr13	92811054	0.185959	-0.70923	4.44273	1.06e-4	2.47e-4	-0.463332	rs17299487	rs17299487	Drug_DEX	Nalm6	chr13	92811054	0.323691	-0.463269	8.59975	2.33e-10	6.31e-9	13.2286
rs17307204	rs17307197	Drug_VCR	697	chr21	17227006	-0.203942	-1.22481	-6.67587	1.85e-7	6.74e-7	5.68952	rs17307204	rs17307197	Drug_VCR	Nalm6	chr21	17227006	0.0854544	-0.543197	2.8261	0.00754807	0.0213549	-4.01188
rs1733307	rs1147709	Drug_SixTG	697	chr3	120156003	-0.364095	-0.713504	-7.14191	5.09e-8	2.06e-7	7.39069	rs1733307	rs1147709	Drug_SixTG	Nalm6	chr3	120156003	-0.158918	-0.497085	-3.47772	0.0013086	0.00509696	-2.03786
rs17387271	rs17387271	Drug_ASP,Drug_PRED	697	chr4	16013048	-0.116021	-0.961156	-4.17983	2.22e-4	4.89e-4	-1.54518	rs17387271	rs17387271	Drug_ASP,Drug_PRED	Nalm6	chr4	16013048	0.0932808	-0.421257	3.4673	0.00134738	0.00523604	-2.50994
rs17635446	rs10945231	Drug_ASP	697	chr6	71226156	-0.229604	-0.677512	-4.47374	9.7e-5	2.28e-4	-0.127287	rs17635446	rs10945231	Drug_ASP	Nalm6	chr6	71226156	0.274002	-0.117144	6.28981	2.53e-7	3.45e-6	6.41193
rs17693282	rs10512786	Drug_ASP	697	chr3	130491231	0.110329	-0.874688	4.03823	3.3e-4	6.98e-4	-1.89962	rs17693282	rs10512786	Drug_ASP	Nalm6	chr3	130491231	-0.0683351	-0.71028	-2.45285	0.0189987	0.0465017	-4.96367
rs17726928	rs11082414	Drug_DEX,Drug_PRED	697	chr18	42538724	0.801293	-0.629663	25.5902	2.29e-22	1.45e-20	40.7434	rs17726928	rs11082414	Drug_DEX,Drug_PRED	Nalm6	chr18	42538724	0.0728711	-0.356982	2.45101	0.019082	0.0465721	-4.90997
rs1801380	rs2239612	Drug_VCR	697	chr3	186795640	0.0823694	-0.057531	2.96604	0.00577228	0.00970197	-4.69381	rs1801380	rs2239612	Drug_VCR	Nalm6	chr3	186795640	0.0748911	0.0320059	2.68104	0.0108903	0.028939	-4.47768
rs181644066	rs3786675	Drug_ASP	697	chr19	50491047	0.217094	-0.894816	7.41714	2.4e-8	1.03e-7	7.60444	rs181644066	rs3786675	Drug_ASP	Nalm6	chr19	50491047	0.0826582	-0.739385	3.0774	0.00391447	0.0124128	-3.52635
rs183084071	rs7737670	Drug_DEX,Drug_PRED	697	chr5	146819735	-0.362099	0.491629	-13.6074	1.36e-14	1.73e-13	22.3335	rs183084071	rs7737670	Drug_DEX,Drug_PRED	Nalm6	chr5	146819735	0.0831532	0.613101	2.76999	0.00870789	0.0241163	-4.25229
rs184864247	rs16823095	Drug_SixTG	697	chr1	20199240	-0.264717	-0.634753	-4.8502	3.32e-5	8.52e-5	1.02086	rs184864247	rs16823095	Drug_SixTG	Nalm6	chr1	20199240	-0.277748	-0.0148821	-5.93835	7.56e-7	8.83e-6	5.3973
rs1861264	rs1861264	Relapse	697	chr2	40231585	-0.32225	-0.475778	-9.32855	1.69e-10	1.08e-9	12.9295	rs1861264	rs1861264	Relapse	Nalm6	chr2	40231585	0.149913	-0.0573107	4.50569	6.4e-5	3.9e-4	0.681151
rs1864182	rs1864183	Drug_ASP	697	chr5	81549240	0.1791	-0.521249	3.69534	8.48e-4	0.00166256	-2.20676	rs1864182	rs1864183	Drug_ASP	Nalm6	chr5	81549240	0.303616	-0.373657	6.2692	2.69e-7	3.65e-6	6.38178
rs1864183	rs1864183	Drug_ASP	697	chr5	81549216	0.924446	0.218114	11.5215	1.02e-12	9.12e-12	18.7066	rs1864183	rs1864183	Drug_ASP	Nalm6	chr5	81549216	0.801134	0.359063	12.3474	1.06e-14	6.01e-13	23.4281
rs1867923	rs2592828	Drug_PRED	697	chr4	1748486	0.287113	-0.17817	9.32829	1.69e-10	1.08e-9	12.6634	rs1867923	rs2592828	Drug_PRED	Nalm6	chr4	1748486	0.172875	0.0575888	5.51603	2.82e-6	2.63e-5	3.53849
rs188748297	rs3786675	Drug_ASP	697	chr19	50589019	-0.278553	-0.269776	-4.19548	2.13e-4	4.7e-4	-0.625177	rs188748297	rs3786675	Drug_ASP	Nalm6	chr19	50589019	-0.246879	-0.196171	-4.03125	2.65e-4	0.00132726	-0.169477
rs1890303	rs1890303	Drug_ASP	697	chr1	210514153	0.126409	-1.14983	3.39838	0.00188385	0.00349332	-3.42814	rs1890303	rs1890303	Drug_ASP	Nalm6	chr1	210514153	-0.0808856	-0.537467	-2.59033	0.0136283	0.0350676	-4.51322
rs191230191	rs11946025	Drug_DEX	697	chr4	95235941	-0.0881012	1.6832	-3.11027	0.00399855	0.00688348	-4.33816	rs191230191	rs11946025	Drug_DEX	Nalm6	chr4	95235941	-0.132474	0.494242	-4.84393	2.27e-5	1.63e-4	1.47545
rs193068609	rs10911157	Drug_SixMP	697	chr1	182899673	-0.277198	-0.465753	-4.4226	1.12e-4	2.61e-4	-0.000581	rs193068609	rs10911157	Drug_SixMP	Nalm6	chr1	182899673	0.267908	-0.332526	4.06495	2.4e-4	0.00121572	-0.0780227
rs1970197	rs471390	Drug_DEX	697	chr10	131359588	0.179882	0.415165	7.11316	5.51e-8	2.2e-7	6.69846	rs1970197	rs471390	Drug_DEX	Nalm6	chr10	131359588	0.211118	-0.124954	8.10331	1e-9	2.31e-8	11.5096
rs1974653	rs9606232	Drug_DEX,Drug_PRED	697	chr22	20134350	-0.124483	-0.510523	-3.91176	4.68e-4	9.57e-4	-2.14374	rs1974653	rs9606232	Drug_DEX,Drug_PRED	Nalm6	chr22	20134350	-0.123307	-0.435805	-3.96685	3.21e-4	0.001524	-1.01336
rs199436	rs199436	Drug_SixTG	697	chr17	44789285	0.420817	0.345288	11.1755	2.2e-12	1.85e-11	17.4159	rs199436	rs199436	Drug_SixTG	Nalm6	chr17	44789285	0.108455	0.59827	3.11709	0.00352059	0.0114185	-3.14327
rs199442	rs199436	Drug_SixTG	697	chr17	44820122	0.134358	-0.882152	3.42203	0.0017692	0.00329863	-3.15692	rs199442	rs199436	Drug_SixTG	Nalm6	chr17	44820122	-0.091254	-0.608263	-2.4855	0.0175725	0.0433844	-4.58103
rs206157	rs2425553	Drug_ASP	697	chr20	41652523	0.0678971	-0.740819	2.29447	0.0287176	0.0418022	-6.17178	rs206157	rs2425553	Drug_ASP	Nalm6	chr20	41652523	0.111044	-0.535008	3.93036	3.57e-4	0.0016592	-1.22178
rs2064521	rs1934534	Drug_SixTG	697	chr6	149946472	0.161471	-0.825457	5.69208	2.98e-6	9.01e-6	2.79106	rs2064521	rs1934534	Drug_SixTG	Nalm6	chr6	149946472	-0.137578	-0.505018	-5.09864	1.03e-5	8.29e-5	2.28439
rs2064524	rs932494	Drug_ASP	697	chr6	24919115	0.160292	-0.549915	2.73709	0.0101838	0.0164056	-4.46981	rs2064524	rs932494	Drug_ASP	Nalm6	chr6	24919115	0.173506	-0.37148	3.12772	0.00342164	0.0112472	-2.73177
rs2073529	rs1977	Drug_PRED	697	chr6	26375159	-0.146837	-1.18259	-3.99411	3.73e-4	7.83e-4	-1.73394	rs2073529	rs1977	Drug_PRED	Nalm6	chr6	26375159	-0.132016	-0.539312	-3.4614	0.00136983	0.00531091	-2.25851
rs2108269	rs6955367	Drug_ASP	697	chr7	99980104	-0.150885	0.146357	-4.48891	9.29e-5	2.2e-4	-0.646583	rs2108269	rs6955367	Drug_ASP	Nalm6	chr7	99980104	-0.106499	2.32292	-3.64993	8.04e-4	0.00337674	-1.98309
rs2116897	rs2116898	Drug_PRED	697	chr19	11241877	-0.0797945	-0.138203	-3.00697	0.0052048	0.00879148	-4.62303	rs2116897	rs2116898	Drug_PRED	Nalm6	chr19	11241877	-0.108357	0.0744631	-3.62845	8.54e-4	0.00356386	-2.06047
rs2119028	rs2304683	Drug_DEX	697	chr11	74659933	-0.132776	-0.834298	-5.60049	3.88e-6	1.14e-5	2.40972	rs2119028	rs2304683	Drug_DEX	Nalm6	chr11	74659933	0.0731804	-0.452136	2.73901	0.00941701	0.0256899	-4.3395
rs2125358	rs2125358	Drug_ASP	697	chr11	86226958	0.27792	-0.983403	9.85113	4.72e-11	3.32e-10	13.9568	rs2125358	rs2125358	Drug_ASP	Nalm6	chr11	86226958	0.0927802	-0.741842	3.35482	0.00184278	0.00684919	-2.81064
rs2130036	rs6829182	Drug_DEX	697	chr4	56448029	-0.292912	-0.56447	-9.09993	2.98e-10	1.82e-9	12.0805	rs2130036	rs6829182	Drug_DEX	Nalm6	chr4	56448029	0.0761515	-0.289066	2.70421	0.0102776	0.0276555	-4.42238
rs2166631	rs7918082	Drug_VCR	697	chr10	73472882	-1.26965	0.755267	-45.978	5.01e-30	1.2200000000000002e-27	58.6603	rs2166631	rs7918082	Drug_VCR	Nalm6	chr10	73472882	-0.680268	0.288253	-25.6998	3.1699999999999997e-25	1.35e-22	47.5154
rs2170292	rs10464844	Drug_VCR	697	chr8	106407392	-0.61908	-0.340697	-22.452	1.07e-20	5.66e-19	36.7761	rs2170292	rs10464844	Drug_VCR	Nalm6	chr8	106407392	-0.179383	-0.615337	-6.17569	3.6e-7	4.73e-6	5.63454
rs2205585	rs1022457	Drug_VCR	697	chr21	17166671	0.133607	-0.565211	3.11741	0.00392585	0.00678535	-3.93656	rs2205585	rs1022457	Drug_VCR	Nalm6	chr21	17166671	0.205752	-0.498647	5.32456	5.13e-6	4.4e-5	3.25304
rs2252856	rs2844702	Drug_SixMP	697	chr6	30893251	-0.366336	0.357253	-13.7565	1.02e-14	1.32e-13	22.5956	rs2252856	rs2844702	Drug_SixMP	Nalm6	chr6	30893251	0.0649089	0.00478076	2.44646	0.01929	0.0469455	-5.00002
rs2253981	rs2735014	Drug_SixTG	697	chr6	29805922	-0.133996	-0.952066	-2.82028	0.00830428	0.0135961	-4.51386	rs2253981	rs2735014	Drug_SixTG	Nalm6	chr6	29805922	0.261056	-0.470101	6.55632	1.1e-7	1.61e-6	7.16404
rs2274536	rs1887546	Drug_VCR	697	chr1	110294577	0.171456	-1.15065	3.32983	0.0022581	0.00409821	-3.24369	rs2274536	rs1887546	Drug_VCR	Nalm6	chr1	110294577	-0.150582	-0.682501	-3.68953	7.18e-4	0.00304493	-1.45236
rs2280273	rs1073516	Drug_DEX	697	chr1	60358982	0.0918645	-0.562808	2.74479	0.00999454	0.0161465	-4.99815	rs2280273	rs1073516	Drug_DEX	Nalm6	chr1	60358982	-0.1001	-0.413428	-3.1261	0.0034366	0.0112593	-3.21737
rs2280274	rs1073516	Drug_DEX	697	chr1	60359077	0.148035	-0.829961	2.96136	0.00584085	0.0097883	-4.08673	rs2280274	rs1073516	Drug_DEX	Nalm6	chr1	60359077	-0.15647	-0.466284	-3.14154	0.00329701	0.010879489000000001	-2.84725
rs2292611	rs9860004	Drug_DEX	697	chr3	183852861	0.112182	0.0322072	4.23457	1.9e-4	4.26e-4	-1.37646	rs2292611	rs9860004	Drug_DEX	Nalm6	chr3	183852861	-0.0734645	-0.404386	-2.64747	0.011838	0.0309026	-4.54406
rs2297815	rs10817628	Drug_DEX	697	chr9	117266965	0.138238	1.37613	4.56626	7.46e-5	1.8e-4	-0.478121	rs2297815	rs10817628	Drug_DEX	Nalm6	chr9	117266965	0.121058	-0.317574	4.26461	1.32e-4	7.22e-4	-0.263527
rs2299569	rs2705038	Drug_DEX,Drug_SixTG	697	chr8	17454731	0.111648	-1.19801	4.1299	2.55e-4	5.51e-4	-1.68835	rs2299569	rs2705038	Drug_DEX,Drug_SixTG	Nalm6	chr8	17454731	0.070201	-0.672245	2.67492	0.0110577	0.0292473	-4.49517
rs2423033	rs2423034	Drug_PRED	697	chr20	4792559	0.275073	-1.10312	7.46063	2.14e-8	9.27e-8	8.05299	rs2423033	rs2423034	Drug_PRED	Nalm6	chr20	4792559	0.152275	-0.303927	4.35368	1.01e-4	5.94e-4	0.266644
rs2463382	rs2463380	Relapse	697	chr15	46235671	-0.0903517	0.132741	-2.71217	0.01082	0.0172836	-5.11231	rs2463382	rs2463380	Relapse	Nalm6	chr15	46235671	0.0874946	-0.197795	2.88885	0.00642253	0.0188045	-3.83974
rs2497378	rs2507844	Drug_PRED	697	chr11	58508087	0.48077	0.594916	17.6564	1.06e-17	2.55e-16	29.6626	rs2497378	rs2507844	Drug_PRED	Nalm6	chr11	58508087	0.279811	-0.0397937	10.447	1.34e-12	5.65e-11	18.1998
rs2522412	rs2706346	Drug_VCR	697	chr5	131913801	0.117793	-0.49529	2.30618	0.0279729	0.0408577	-5.54129	rs2522412	rs2706346	Drug_VCR	Nalm6	chr5	131913801	0.164103	-0.509044	3.71632	6.64e-4	0.00284785	-1.32273
rs2523774	rs2735014	Drug_SixTG	697	chr6	29809578	-0.481543	-0.523073	-7.71517	1.08e-8	4.98e-8	9.13532	rs2523774	rs2735014	Drug_SixTG	Nalm6	chr6	29809578	0.316321	-0.439126	5.74361	1.39e-6	1.47e-5	4.83083
rs2523792	rs2735014	Drug_SixTG	697	chr6	29802551	0.137442	-0.368422	5.00577	2.13e-5	5.63e-5	0.831519	rs2523792	rs2735014	Drug_SixTG	Nalm6	chr6	29802551	-0.0746842	-0.413349	-2.57335	0.0142062	0.0362268	-4.68
rs2532936	rs2844702	Drug_SixMP	697	chr6	30894408	0.242823	-0.00906895	9.56469	9.45e-11	6.37e-10	13.1865	rs2532936	rs2844702	Drug_SixMP	Nalm6	chr6	30894408	0.0885906	0.302911	3.20891	0.00274842	0.0094433	-3.1825
rs2532938	rs2844702	Drug_SixMP	697	chr6	30893831	-0.0926398	-0.183024	-3.63658	9.95e-4	0.00193023	-3.03599	rs2532938	rs2844702	Drug_SixMP	Nalm6	chr6	30893831	0.0658189	-0.383234	2.44304	0.0194477	0.0472618	-4.99775
rs2532939	rs2844702	Drug_SixMP	697	chr6	30893226	0.0919736	0.115131	3.4093	0.00183004	0.00340092	-3.60423	rs2532939	rs2844702	Drug_SixMP	Nalm6	chr6	30893226	-0.0679134	-0.418428	-2.52578	0.0159476	0.0397758	-4.82921
rs2548985	rs2706346	Drug_VCR	697	chr5	131894046	-0.904336	-0.529473	-26.2861	1.0300000000000001e-22	7.670000000000001e-21	41.6542	rs2548985	rs2706346	Drug_VCR	Nalm6	chr5	131894046	-0.709716	-0.237889	-21.9504	7.72e-23	1.65e-20	42.0395
rs2579151	rs1248627	Drug_VCR	697	chr10	79549912	1.31919	0.88437	43.9375	1.9900000000000002e-29	3.78e-27	57.2755	rs2579151	rs1248627	Drug_VCR	Nalm6	chr10	79549912	0.075296	0.190513	2.63392	0.012242	0.0317398	-4.54371
rs261288	rs510459	Drug_PRED	697	chr15	58676499	-0.315844	-0.750891	-6.10086	9.32e-7	3.02e-6	4.49296	rs261288	rs510459	Drug_PRED	Nalm6	chr15	58676499	-0.294363	-0.490754	-6.92728	3.51e-8	6.05e-7	8.35673
rs2650794	rs1607664	Drug_ASP	697	chr19	21676537	0.431023	-0.317465	8.23869	2.7e-9	1.39e-8	10.4499	rs2650794	rs1607664	Drug_ASP	Nalm6	chr19	21676537	-0.390214	0.785861	-8.44794	3.63e-10	8.97e-9	12.9923
rs2650830	rs1607664	Drug_ASP	697	chr19	21696514	-0.240215	-1.22284	-6.55934	2.56e-7	9.06e-7	5.2934	rs2650830	rs1607664	Drug_ASP	Nalm6	chr19	21696514	-0.879653	-0.134779	-29.5293	2.3300000000000004e-27	1.32e-24	52.3736
rs2705038	rs2705038	Drug_DEX,Drug_SixTG	697	chr8	17454353	0.368483	-0.0681619	10.977	3.43e-12	2.83e-11	16.8536	rs2705038	rs2705038	Drug_DEX,Drug_SixTG	Nalm6	chr8	17454353	0.129953	-0.22532	4.08804	2.24e-4	0.00114898	-0.590025
rs2735011	rs2735014	Drug_SixTG	697	chr6	29807006	0.13055	-0.839975	4.93349	2.62e-5	6.83e-5	0.579753	rs2735011	rs2735014	Drug_SixTG	Nalm6	chr6	29807006	-0.0687266	-0.630386	-2.42437	0.0203284	0.0488454	-5.04545
rs2738454	rs2116898	Drug_PRED	697	chr19	11233678	0.114023	-1.52181	3.9906	3.76e-4	7.9e-4	-2.06028	rs2738454	rs2116898	Drug_PRED	Nalm6	chr19	11233678	0.104813	-0.581264	3.39342	0.00165581	0.00620839	-2.70544
rs2738455	rs2116898	Drug_PRED	697	chr19	11235090	0.0792526	-1.09176	2.53493	0.0165271	0.0252872	-5.53635	rs2738455	rs2116898	Drug_PRED	Nalm6	chr19	11235090	0.0873299	-0.674869	2.87807	0.00660395	0.0191931	-3.88971
rs2794954	rs816628	Drug_SixTG	697	chr10	605525	0.198779	-0.665037	5.54116	4.59e-6	1.33e-5	2.60915	rs2794954	rs816628	Drug_SixTG	Nalm6	chr10	605525	-0.181085	-0.608437	-5.05787	1.17e-5	9.27e-5	2.36911
rs2823511	rs1022457	Drug_VCR	697	chr21	17230680	-0.149208	-0.72452	-3.08281	0.00429028	0.00734124	-3.90807	rs2823511	rs1022457	Drug_VCR	Nalm6	chr21	17230680	0.411005	0.0747875	9.64913	1.18e-11	3.95e-10	16.3214
rs283247	rs17081973	Relapse	697	chr18	67858249	0.197351	-0.937197	5.05002	1.87e-5	4.98e-5	1.15426	rs283247	rs17081973	Relapse	Nalm6	chr18	67858249	0.127099	-0.521074	3.05743	0.00412804	0.0129934	-3.35884
rs28362163	rs10415831	Drug_VCR	697	chr19	12798527	-0.450896	0.436631	-14.289	3.67e-15	5.41e-14	23.7856	rs28362163	rs10415831	Drug_VCR	Nalm6	chr19	12798527	-0.49078	0.745241	-15.5896	7.32e-18	5.94e-16	30.5374
rs28362606	rs1977	Drug_PRED	697	chr6	26365586	0.17926	-0.798973	5.52777	4.77e-6	1.38e-5	2.39338	rs28362606	rs1977	Drug_PRED	Nalm6	chr6	26365586	0.170689	-0.559246	5.41503	3.87e-6	3.4e-5	3.32631
rs28362929	rs17861094	Drug_ASP	697	chr15	74701412	0.323607	-0.535687	10.8789	4.28e-12	3.51e-11	16.5606	rs28362929	rs17861094	Drug_ASP	Nalm6	chr15	74701412	0.110268	-0.67717	3.45603	0.00139059	0.00536731	-2.40731
rs28376974	rs7355768	Drug_ASP	697	chr2	54352151	0.151051	-0.700962	3.93001	4.45e-4	9.18e-4	-1.85656	rs28376974	rs7355768	Drug_ASP	Nalm6	chr2	54352151	0.253236	-0.587365	6.46282	1.48e-7	2.1e-6	6.77035
rs28378157	rs11259571	Drug_SixMP	697	chr10	15271069	-0.131198	-1.16949	-3.32323	0.0022977	0.00415681	-3.45868	rs28378157	rs11259571	Drug_SixMP	Nalm6	chr10	15271069	0.114118	-0.574657	3.16066	0.00313159	0.0104142	-3.01377
rs28525309	rs6829182	Drug_DEX	697	chr4	56406236	-0.529272	-0.718152	-18.7342	1.98e-18	5.28e-17	31.3635	rs28525309	rs6829182	Drug_DEX	Nalm6	chr4	56406236	0.089644	-0.292615	3.30234	0.00212957	0.00768084	-2.94988
rs28528240	rs3786675	Drug_ASP	697	chr19	50516146	0.240911	-1.20514	7.78142	9.02e-9	4.25e-8	8.61496	rs28528240	rs3786675	Drug_ASP	Nalm6	chr19	50516146	-0.200219	-0.492652	-7.0569	2.36e-8	4.32e-7	8.32821
rs2862797	rs1104867	Drug_SixMP	697	chr7	64150267	0.556788	0.36196	15.9525	1.81e-16	3.47e-15	26.9999	rs2862797	rs1104867	Drug_SixMP	Nalm6	chr7	64150267	0.257038	0.165922	7.2555	1.28e-8	2.49e-7	9.16045
rs28698395	rs10415831	Drug_VCR	697	chr19	12823039	0.144673	-0.444722	5.06832	1.78e-5	4.75e-5	0.952521	rs28698395	rs10415831	Drug_VCR	Nalm6	chr19	12823039	0.0884398	-0.420089	3.13809	0.00332767	0.0109595	-3.37015
rs28714503	rs6684335	Drug_DEX	697	chr1	60120535	0.137578	-0.945607	3.37245	0.00201781	0.00371747	-3.22219	rs28714503	rs6684335	Drug_DEX	Nalm6	chr1	60120535	0.139802	-0.565321	3.57881	9.84e-4	0.00401574	-1.82947
rs28733880	rs1502885	Drug_ASP	697	chr4	78980514	-0.228083	-0.146584	-6.23172	6.44e-7	2.14e-6	4.55174	rs28733880	rs1502885	Drug_ASP	Nalm6	chr4	78980514	-0.215475	0.0102568	-6.29104	2.52e-7	3.45e-6	6.16096
rs2902328	rs1104867	Drug_SixMP	697	chr7	64135005	0.107486	-1.05915	3.93368	4.41e-4	9.13e-4	-2.20937	rs2902328	rs1104867	Drug_SixMP	Nalm6	chr7	64135005	0.164065	-0.687736	5.81588	1.11e-6	1.23e-5	4.4735
rs290509	rs4235483	Drug_SixMP	697	chr5	60258980	0.207131	-1.09083	6.20284	6.98e-7	2.31e-6	4.43253	rs290509	rs4235483	Drug_SixMP	Nalm6	chr5	60258980	-0.0891078	-0.70091	-2.51373	0.0164184	0.0408903	-4.65739
rs291228	rs291228	Drug_DEX	697	chr11	86004515	-0.285719	0.875591	-7.84125	7.69e-9	3.67e-8	8.84016	rs291228	rs291228	Drug_DEX	Nalm6	chr11	86004515	-0.126869	1.40567	-3.40527	0.00160213	0.00607385	-2.61669
rs2947076	rs11009130	Drug_VCR	697	chr10	32843259	0.274991	-0.528895	9.42268	1.34e-10	8.71e-10	12.8902	rs2947076	rs11009130	Drug_VCR	Nalm6	chr10	32843259	0.124249	-0.622244	4.32181	1.12e-4	6.39e-4	-0.0972819
rs2992058	rs2782814	Drug_SixMP	697	chr1	26330924	0.677027	-0.34993	13.7038	1.13e-14	1.46e-13	23.051800450000002	rs2992058	rs2782814	Drug_SixMP	Nalm6	chr1	26330924	0.322855	-0.205697	6.95342	3.24e-8	5.64e-7	8.4582
rs3003213	rs3127462	Drug_SixTG	697	chr1	244608181	-0.153553	-0.399075	-3.1431	0.00367452	0.00639666	-3.65841	rs3003213	rs3127462	Drug_SixTG	Nalm6	chr1	244608181	0.189456	-0.402962	4.32817	1.09e-4	6.31e-4	0.416163
rs302847	rs304262	Drug_PRED	697	chr17	56687481	-0.118844	0.135628	-4.57255	7.33e-5	1.77e-4	-0.470291	rs302847	rs304262	Drug_PRED	Nalm6	chr17	56687481	0.223729	-0.238094	8.50636	3.06e-10	7.67e-9	12.7095
rs302863	rs304262	Drug_PRED	697	chr17	56698827	-0.101452	-1.04185	-3.30706	0.00239755	0.0043055	-3.86206	rs302863	rs304262	Drug_PRED	Nalm6	chr17	56698827	-0.109467	-0.340015	-4.10206	2.15e-4	0.00110886	-0.734057
rs3101467	rs3127462	Drug_SixTG	697	chr1	244558708	-0.075029	0.149768	-2.94866	0.00603055	0.0100568	-4.77522	rs3101467	rs3127462	Drug_SixTG	Nalm6	chr1	244558708	-0.133416	-0.112914	-4.96356	1.57e-5	1.19e-4	1.8478
rs3106324	rs17050939	Relapse	697	chr4	140779945	0.124074	-0.936426	2.71697	0.0106948	0.0171157	-4.80342	rs3106324	rs17050939	Relapse	Nalm6	chr4	140779945	-0.0982166	-0.754015	-2.43312	0.0199109	0.0482433	-4.64794
rs3111692	rs2367291	Drug_ASP	697	chr4	74729907	-0.137763	-0.981776	-4.85882	3.24e-5	8.34e-5	0.35208	rs3111692	rs2367291	Drug_ASP	Nalm6	chr4	74729907	-0.152796	-0.659369	-5.73991	1.4e-6	1.47e-5	4.22931
rs3127486	rs3127462	Drug_SixTG	697	chr1	244559271	0.0760897	-0.797839	2.86331	0.00746497	0.0123046	-4.98344	rs3127486	rs3127462	Drug_SixTG	Nalm6	chr1	244559271	0.0866351	-0.69433	3.17964	0.00297513	0.0100639	-3.24991
rs318921	rs318909	Drug_SixMP,Drug_SixTG	697	chr8	50919709	0.117511	-1.11775	4.35347	1.36e-4	3.11e-4	-1.06716	rs318921	rs318909	Drug_SixMP,Drug_SixTG	Nalm6	chr8	50919709	0.0881133	-0.767141	3.41927	0.00154089	0.00586778	-2.63956
rs32580	rs32579	Drug_VCR	697	chr5	149209546	-0.251937	-0.450476	-4.3191	1.5e-4	3.41e-4	-0.387223	rs32580	rs32579	Drug_VCR	Nalm6	chr5	149209546	0.213538	-0.209702	3.89129	4e-4	0.00182523	-0.66734
rs34089429	rs4647113	Drug_SixMP	697	chr5	60256632	-0.106981	0.481065	-3.33047	0.00225434	0.00409574	-3.63734	rs34089429	rs4647113	Drug_SixMP	Nalm6	chr5	60256632	0.0885352	0.198436	2.99429	0.00487794	0.0150757	-3.59035
rs34126100	rs1104867	Drug_SixMP	697	chr7	64177858	-0.345816	0.610626	-14.2869	3.68e-15	5.41e-14	23.596	rs34126100	rs1104867	Drug_SixMP	Nalm6	chr7	64177858	-0.0767022	-0.34306	-2.89891	0.00625743	0.0183738	-3.95239
rs34322406	rs34322406	Drug_PRED	697	chr14	34873755	-0.575857	-0.485389	-16.0616	1.5e-16	2.94e-15	27.1927	rs34322406	rs34322406	Drug_PRED	Nalm6	chr14	34873755	-0.0921608	-0.514141	-2.70945	0.0101436	0.0273812	-4.1657
rs352646	rs35898691	Relapse	697	chr3	52205800	0.134359	-0.737421	3.66364	9.24e-4	0.00179977	-2.65782	rs352646	rs35898691	Relapse	Nalm6	chr3	52205800	-0.0827736	-0.519154	-2.43021	0.0200487	0.0483778	-4.79588
rs35296361	rs1248627	Drug_VCR	697	chr10	79561174	-0.234701	-0.923403	-5.00339	2.14e-5	5.66e-5	1.3159	rs35296361	rs1248627	Drug_VCR	Nalm6	chr10	79561174	-0.18322	-0.405562	-4.30226	1.18e-4	6.58e-4	0.282741
rs35837782	NA	ALL_Susceptibility	697	pos. control	NA	-0.0999298	-0.960274	-3.68771	8.66e-4	0.00169353	-2.85095	rs35837782	NA	ALL_Susceptibility	Nalm6	pos. control	NA	0.111945	-0.718017	4.10984	2.1e-4	0.00109013	-0.69628
rs35948426	rs4235483	Drug_SixMP	697	chr5	60185425	-0.123836	-0.413083	-4.3103	1.54e-4	3.48e-4	-1.1178	rs35948426	rs4235483	Drug_SixMP	Nalm6	chr5	60185425	-0.137782	-0.468758	-5.03744	1.25e-5	9.79e-5	2.11379
rs3730533	rs11177371	Drug_PRED	697	chr12	69211660	0.371447	-0.903575	14.3985	2.98e-15	4.59e-14	23.8436	rs3730533	rs11177371	Drug_PRED	Nalm6	chr12	69211660	0.0739479	-0.712081	2.86444	0.00684028	0.0198124	-4.04002
rs3734295	rs9767105	Drug_SixTG	697	chr6	149915053	-0.173878	-1.04811	-5.03139	1.98e-5	5.25e-5	1.03104	rs3734295	rs9767105	Drug_SixTG	Nalm6	chr6	149915053	-0.123424	-0.417517	-3.74602	6.1e-4	0.00264768	-1.59224
rs3739033	rs3739033	Drug_DEX	697	chr2	135483360	0.253533	-1.10965	7.76	9.55e-9	4.46e-8	8.68197	rs3739033	rs3739033	Drug_DEX	Nalm6	chr2	135483360	0.086283	-0.691246	2.70546	0.0102453	0.0276123	-4.30451
rs3742130	rs8181880	Drug_SixTG	697	chr13	99907341	-0.562297	0.187121	-17.6252	1.12e-17	2.61e-16	29.6259	rs3742130	rs8181880	Drug_SixTG	Nalm6	chr13	99907341	-0.170077	-0.278026	-5.82044	1.09e-6	1.22e-5	4.50712
rs3744015	rs1055129	Drug_SixTG	697	chr17	73900688	0.0816944	-0.93175	2.69187	0.0113654	0.0180534	-5.31804	rs3744015	rs1055129	Drug_SixTG	Nalm6	chr17	73900688	0.110913	-0.460146	3.9489	3.38e-4	0.00158873	-1.16676
rs3761199	rs3761199	Drug_SixMP	697	chr20	30062456	0.12272	-0.820024	4.17859	2.23e-4	4.9e-4	-1.57096	rs3761199	rs3761199	Drug_SixMP	Nalm6	chr20	30062456	-0.0778327	0.00528978	-2.84777	0.00714004	0.0204035	-4.07678
rs3765892	rs2300178	Drug_SixTG	697	chr1	71480594	-0.219569	-0.453337	-4.8515	3.31e-5	8.5e-5	0.909286	rs3765892	rs2300178	Drug_SixTG	Nalm6	chr1	71480594	0.137763	-0.474924	3.12589	0.00343851	0.0112593	-2.93209
rs3780876	rs11009130	Drug_VCR	697	chr10	33208720	0.200816	-0.599759	4.95112	2.49e-5	6.5e-5	0.982559	rs3780876	rs11009130	Drug_VCR	Nalm6	chr10	33208720	-0.11096	-0.329109	-2.9657	0.00525814	0.0161048	-3.50141
rs3798761	rs1934534	Drug_SixTG	697	chr6	150004779	0.713376	3.31203	27.624	2.3699999999999998e-23	1.92e-21	42.9929	rs3798761	rs1934534	Drug_SixTG	Nalm6	chr6	150004779	0.25597	2.81252	7.2016	1.51e-8	2.87e-7	8.77212
rs3803222	rs3803222	Drug_VCR	697	chr13	25241746	0.766348	1.00159	26.1213	1.2500000000000001e-22	8.500000000000001e-21	41.3721	rs3803222	rs3803222	Drug_VCR	Nalm6	chr13	25241746	-0.0715082	0.638278	-2.55365	0.0149049	0.0377828	-4.67622
rs3818839	rs7740307	Drug_VCR	697	chr6	79700325	-0.168809	-0.669491	-4.18694	2.18e-4	4.81e-4	-1.0888	rs3818839	rs7740307	Drug_VCR	Nalm6	chr6	79700325	0.148939	-0.458964	3.76476	5.78e-4	0.0025276	-1.34339
rs3824662	NA	ALL_Susceptibility	697	pos. control	NA	0.567003	-0.2701	21.6975	2.89e-20	1.36e-18	35.6757	rs3824662	NA	ALL_Susceptibility	Nalm6	pos. control	NA	0.251825	-0.414128	8.75302	1.49e-10	4.32e-9	13.4375
rs3827594	rs13152799	Drug_VCR	697	chr4	147561654	0.256459	-0.945158	6.91025	9.64e-8	3.68e-7	6.43282	rs3827594	rs13152799	Drug_VCR	Nalm6	chr4	147561654	-0.143375	-0.485799	-4.06607	2.39e-4	0.00121528	-0.644371
rs405306	rs515299	Drug_SixMP	697	chr1	196708695	-0.870834	-0.502904	-27.2992	3.37e-23	2.61e-21	42.7647	rs405306	rs515299	Drug_SixMP	Nalm6	chr1	196708695	-0.20945	-0.635475	-6.97624	3.02e-8	5.36e-7	8.22016
rs41380646	rs41380646	Relapse	697	chr15	64185530	-1.32533	1.05678	-35.8554	9.49e-27	1.25e-24	51.1451	rs41380646	rs41380646	Relapse	Nalm6	chr15	64185530	-0.365041	0.00913673	-9.92381	5.53e-12	2.01e-10	16.9817
rs4140636	rs4140636	Drug_SixTG	697	chr1	209947885	-2.32593	0.00164346	-74.0573	2.28e-36	1.9500000000000002e-33	73.1803	rs4140636	rs4140636	Drug_SixTG	Nalm6	chr1	209947885	-0.783868	-0.338562	-23.4572	7.74e-24	1.89e-21	44.3322
rs4245597	NA	ALL_Susceptibility	697	pos. control	NA	0.328174	-0.592537	5.65602	3.31e-6	9.83e-6	3.3231	rs4245597	NA	ALL_Susceptibility	Nalm6	pos. control	NA	-0.248303	-0.332523	-5.09055	1.06e-5	8.46e-5	2.78755
rs4295979	rs4917578	Drug_VCR	697	chr10	112393022	0.197858	-0.657154	3.2632	0.00268971	0.00479482	-3.2068	rs4295979	rs4917578	Drug_VCR	Nalm6	chr10	112393022	0.655285	-0.243782	10.9014	4.04e-13	2.03e-11	19.8271
rs4439319	rs2300178	Drug_SixTG	697	chr1	71488673	-0.325419	-0.549063	-7.21954	4.12e-8	1.69e-7	7.54175	rs4439319	rs2300178	Drug_SixTG	Nalm6	chr1	71488673	-0.170452	-0.625935	-4.03237	2.64e-4	0.0013268	-0.55196
rs4460831	rs4378414	Drug_DEX	697	chr11	133399980	-0.600128	-0.820228	-21.7284	2.77e-20	1.35e-18	35.7445	rs4460831	rs4378414	Drug_DEX	Nalm6	chr11	133399980	-0.432293	-0.406983	-16.8519	5.78e-19	5.8e-17	33.0276
rs4472444	rs6955367	Drug_ASP	697	chr7	100070758	0.101758	-0.52316	3.64518	9.72e-4	0.00188789	-2.91276	rs4472444	rs6955367	Drug_ASP	Nalm6	chr7	100070758	0.113734	-0.133363	4.00012	2.91e-4	0.00142973	-0.967061
rs4495675	rs10801100	Drug_ASP	697	chr1	192127637	0.30134	-0.875887	5.5136	4.97e-6	1.43e-5	2.85096	rs4495675	rs10801100	Drug_ASP	Nalm6	chr1	192127637	-0.153281	-0.63943	-3.16604	0.00308645	0.0103245	-2.76847
rs4502676	rs4502676	Drug_PRED	697	chr4	15735542	-0.153024	-1.02434	-2.98036	0.00556747	0.00937622	-4.13955	rs4502676	rs4502676	Drug_PRED	Nalm6	chr4	15735542	-0.140855	-0.753988	-3.27818	0.00227542	0.00810819	-2.58853
rs4549988	rs2300178	Drug_SixTG	697	chr1	71488372	0.19982	-0.702344	4.58028	7.17e-5	1.74e-4	0.0193107	rs4549988	rs2300178	Drug_SixTG	Nalm6	chr1	71488372	-0.232776	-0.546605	-5.71329	1.53e-6	1.56e-5	4.49409
rs4682510	rs4682145	Drug_DEX,Drug_PRED	697	chr3	113614515	-0.0940702	-0.941528	-2.65974	0.0122811	0.0194176	-5.29053	rs4682510	rs4682145	Drug_DEX,Drug_PRED	Nalm6	chr3	113614515	0.124634	-0.562599	4.0215	2.73e-4	0.00136204	-0.870516
rs4700818	rs6875168	Drug_DEX	697	chr5	179065148	-0.182545	-0.486	-4.36296	1.33e-4	3.03e-4	-0.601852	rs4700818	rs6875168	Drug_DEX	Nalm6	chr5	179065148	-0.122919	-0.405437	-3.08502	0.00383572	0.0122085	-3.15043
rs4703879	rs12108833	Drug_ASP,Drug_PRED	697	chr5	81553815	0.144885	-1.39789	2.70026	0.0111368	0.0177565	-4.7681	rs4703879	rs12108833	Drug_ASP,Drug_PRED	Nalm6	chr5	81553815	-0.118963	-0.652204	-2.69775	0.0104451	0.0278863	-3.99753
rs471390	rs471390	Drug_DEX	697	chr10	131382825	0.166645	-0.582064	3.37607	0.0019986	0.00369005	-3.10154	rs471390	rs471390	Drug_DEX	Nalm6	chr10	131382825	0.27674	-0.0958644	6.15818	3.81e-7	4.92e-6	5.97689
rs4714237	rs1109773	Drug_SixTG	697	chr6	39288534	-0.384143	-0.267805	-14.8398	1.32e-15	2.18e-14	24.6668	rs4714237	rs1109773	Drug_SixTG	Nalm6	chr6	39288534	0.110249	0.109287	3.49853	0.00123431	0.00485193	-2.41031
rs4718104	rs1104867	Drug_SixMP	697	chr7	64172389	0.31239	-0.65043	8.84159	5.71e-10	3.31e-9	11.6162	rs4718104	rs1104867	Drug_SixMP	Nalm6	chr7	64172389	0.368757	-0.5025	11.4442	9.98e-14	5.32e-12	20.9571
rs4720108	rs10486524	Drug_PRED	697	chr7	33195732	-0.578715	-0.610087	-14.6507	1.87e-15	2.97e-14	24.6565	rs4720108	rs10486524	Drug_PRED	Nalm6	chr7	33195732	0.124598	-0.678752	2.9507	0.00546849	0.0166594	-3.55526
rs4742260	rs4742259	Drug_PRED,Drug_VCR	697	chr9	6757031	0.302217	2.80241	10.584	8.41e-12	6.58e-11	15.8153	rs4742260	rs4742259	Drug_PRED,Drug_VCR	Nalm6	chr9	6757031	0.537035	0.690292	17.1206	3.43e-19	3.66e-17	33.5981
rs4768052	rs7965635	Drug_VCR	697	chr12	44308910	0.798355	-0.734139	30.8044	9.15e-25	9.759999999999999e-23	46.3142	rs4768052	rs7965635	Drug_VCR	Nalm6	chr12	44308910	0.419524	-0.699826	15.8099	4.65e-18	3.96e-16	30.92
rs4810866	rs4810865	Drug_VCR	697	chr20	47329577	-0.313535	2.20067	-11.6501	7.71e-13	7.04e-12	18.1675	rs4810866	rs4810865	Drug_VCR	Nalm6	chr20	47329577	-0.0950187	0.142489	-3.4937	0.00125119	0.00490697	-2.43994
rs487120	rs471390	Drug_DEX	697	chr10	131367552	-0.0647802	0.786047	-2.48499	0.0185766	0.0281955	-5.8161	rs487120	rs471390	Drug_DEX	Nalm6	chr10	131367552	-0.142471	0.595294	-4.90599	1.88e-5	1.37e-4	1.67085
rs4918546	rs4917578	Drug_VCR	697	chr10	112394893	0.284136	-1.10454	5.7522	2.51e-6	7.68e-6	3.48376	rs4918546	rs4917578	Drug_VCR	Nalm6	chr10	112394893	0.180113	-0.611063	4.07548	2.33e-4	0.00118678	-0.352
rs4944950	rs2304683	Drug_DEX	697	chr11	74481631	0.0905519	-0.539667	2.61629	0.0136287	0.0213309	-5.19604	rs4944950	rs2304683	Drug_DEX	Nalm6	chr11	74481631	-0.126697	-0.456853	-3.60114	9.23e-4	0.00379631	-1.89141
rs4947576	rs12535024	Relapse	697	chr7	50548456	0.251395	-1.05977	8.2075	2.92e-9	1.5e-8	9.80926	rs4947576	rs12535024	Relapse	Nalm6	chr7	50548456	-0.12602	-0.534878	-4.22983	1.47e-4	7.94e-4	-0.319393
rs4971336	rs4971328	Drug_SixMP	697	chr2	1027830	0.67192646599999994	0.0416924	23.259	3.8000000000000005e-21	2.16e-19	37.8384	rs4971336	rs4971328	Drug_SixMP	Nalm6	chr2	1027830	0.107797	-0.425158	3.7895	5.38e-4	0.0023837	-1.57483
rs548390	rs506915	Drug_DEX	697	chr10	131417427	-0.264137	0.341821	-5.42143	6.47e-6	1.84e-5	2.43254	rs548390	rs506915	Drug_DEX	Nalm6	chr10	131417427	-0.220149	-0.114794	-4.96124	1.58e-5	1.2e-4	2.19348
rs55810554	rs8055559	Drug_VCR	697	chr16	4524392	-0.168829	-0.63172	-6.69142	1.77e-7	6.47e-7	5.54757	rs55810554	rs8055559	Drug_VCR	Nalm6	chr16	4524392	-0.0910395	-0.57312	-3.32462	0.00200293	0.00734837	-2.87351
rs55876959	rs17861094	Drug_ASP	697	chr15	74826829	0.0998105	-0.355722	2.52421	0.0169485	0.0258624	-5.3828	rs55876959	rs17861094	Drug_ASP	Nalm6	chr15	74826829	0.0885106	-0.562303	2.57426	0.0141747	0.0362007	-4.4503
rs55985421	rs11956240	Drug_ASP	697	chr5	137841263	-0.137396	-0.739529	-4.20772	2.05e-4	4.56e-4	-1.32714	rs55985421	rs11956240	Drug_ASP	Nalm6	chr5	137841263	-0.105245	-0.55142	-3.55231	0.00106061	0.0042877	-2.15978
rs55993747	rs9767105	Drug_SixTG	697	chr6	149943152	0.219497	-0.910176	4.144	2.45e-4	5.35e-4	-0.967086	rs55993747	rs9767105	Drug_SixTG	Nalm6	chr6	149943152	-0.177778	-0.513955	-3.48844	0.00126979	0.00495712	-1.87684
rs56061726	rs16916148	Drug_SixMP	697	chr11	26730617	-0.395207	-0.647584	-7.13037	5.26e-8	2.12e-7	7.35661	rs56061726	rs16916148	Drug_SixMP	Nalm6	chr11	26730617	-0.175664	-0.587312	-4.00224	2.89e-4	0.00142492	-0.577753
rs56101487	rs7012758	Drug_VCR	697	chr8	82611921	-0.255808	-1.35832	-7.57002	1.59e-8	7.12e-8	8.21243	rs56101487	rs7012758	Drug_VCR	Nalm6	chr8	82611921	-0.0944771	-0.684463	-2.91163	0.00605438	0.0178698	-3.77456
rs56156615	rs2815700	Drug_ASP	697	chr1	28266957	0.248214	0.958712	9.20485	2.29e-10	1.44e-9	12.3468	rs56156615	rs2815700	Drug_ASP	Nalm6	chr1	28266957	0.569577	0.680187	21.0954	3.03e-22	5.74e-20	40.6446
rs56170708	rs56170708	Drug_ASP	697	chr9	96010036	0.173908	-0.546956	6.95932	8.42e-8	3.26e-7	6.27944	rs56170708	rs56170708	Drug_ASP	Nalm6	chr9	96010036	0.105619	-0.438158	3.80661	5.12e-4	0.0022803	-1.57035
rs56229440	rs3786675	Drug_ASP	697	chr19	50507535	-0.223428	-0.0624052	-4.05044	3.19e-4	6.78e-4	-1.16339	rs56229440	rs3786675	Drug_ASP	Nalm6	chr19	50507535	-0.155248	-0.210943	-2.78322	0.0084203	0.0233578	-3.59046
rs56723270	rs7122749	Drug_SixMP	697	chr11	125794640	-0.257537	-0.552729	-8.73776	7.43e-10	4.23e-9	11.1548	rs56723270	rs7122749	Drug_SixMP	Nalm6	chr11	125794640	-0.181065	-0.416272	-6.35637	2.05e-7	2.87e-6	6.15676
rs568166	rs506915	Drug_DEX	697	chr10	131400088	1.26524	-0.341896	23.589	2.5200000000000004e-21	1.48e-19	38.6737	rs568166	rs506915	Drug_DEX	Nalm6	chr10	131400088	0.120677	-0.446714	2.46696	0.01837	0.0451574	-4.3397
rs56821693	rs3786675	Drug_ASP	697	chr19	50526344	-0.302312	-0.854796	-12.2345	2.21e-13	2.24e-12	19.4313	rs56821693	rs3786675	Drug_ASP	Nalm6	chr19	50526344	0.120566	-0.239093	4.63907	4.26e-5	2.78e-4	0.859538
rs56853460	rs16880855	Drug_PRED	697	chr8	87074316	-2.04266	0.138952	-49.7427	4.54e-31	1.29e-28	61.0286	rs56853460	rs16880855	Drug_PRED	Nalm6	chr8	87074316	-0.568206	-0.44044	-14.2102	1.4e-16	9.98e-15	27.6774
rs57666626	rs1430882	Drug_SixTG	697	chr10	71221711	0.997046	-0.124928	21.2115	5.58e-20	2.02e-18	35.4698	rs57666626	rs1430882	Drug_SixTG	Nalm6	chr10	71221711	-0.15784	-0.407765	-3.65314	7.96e-4	0.00335423	-1.54212
rs57705295	rs7012758	Drug_VCR	697	chr8	82634078	0.153552	-0.661132	5.34238	8.11e-6	2.27e-5	1.82085	rs57705295	rs7012758	Drug_VCR	Nalm6	chr8	82634078	0.0914642	-0.381866	3.23296	0.00257452	0.00901874	-3.05891
rs57733106	rs17307197	Drug_VCR	697	chr21	17121480	0.174696	-1.06381	3.4009	0.00187129	0.0034738	-2.97507	rs57733106	rs17307197	Drug_VCR	Nalm6	chr21	17121480	0.376319	-0.388694	7.79107	2.54e-9	5.48e-8	11.0351
rs57934869	rs17058037	Drug_VCR	697	chr9	75236846	-0.150487	-0.46471	-2.32707	0.0266874	0.0391477	-5.22815	rs57934869	rs17058037	Drug_VCR	Nalm6	chr9	75236846	-0.154625	-0.430059	-2.44871	0.019187	0.0467614	-4.19189
rs57970308	rs3819497	Drug_VCR	697	chr8	143938263	-0.193276	0.272229	-7.15902	4.86e-8	1.98e-7	6.89792	rs57970308	rs3819497	Drug_VCR	Nalm6	chr8	143938263	-0.117447	-0.318333	-4.53203	5.91e-5	3.66e-4	0.528833
rs58136256	rs17667264	Drug_DEX,Drug_SixMP	697	chr5	168508150	0.449238	1.14255	17.8725	7.53e-18	1.84e-16	29.973	rs58136256	rs17667264	Drug_DEX,Drug_SixMP	Nalm6	chr5	168508150	0.165204	0.337305	6.16906	3.68e-7	4.79e-6	5.58008
rs58411534	rs7820637	Relapse	697	chr8	67741276	0.400444	0.811236	15.6764	2.93e-16	5.37e-15	26.2304	rs58411534	rs7820637	Relapse	Nalm6	chr8	67741276	0.160852	0.601785	5.68482	1.67e-6	1.68e-5	4.06301
rs58602067	rs3786675	Drug_ASP	697	chr19	50529356	0.0922663	0.581461	3.54714	0.00126611	0.00242695	-3.26077	rs58602067	rs3786675	Drug_ASP	Nalm6	chr19	50529356	-0.146641	0.370734	-5.42017	3.81e-6	3.37e-5	3.24617
rs58650994	rs2116898	Drug_PRED	697	chr19	11248176	-0.226654	-0.476494	-8.09258	3.95e-9	1.97e-8	9.45276	rs58650994	rs2116898	Drug_PRED	Nalm6	chr19	11248176	0.119573	-0.389111	4.44779	7.63e-5	4.61e-4	0.284311
rs59411952	rs1427975	Relapse	697	chr5	79501556	0.115912	-1.33753	3.3716	0.00202234	0.00372181	-3.55185	rs59411952	rs1427975	Relapse	Nalm6	chr5	79501556	0.147167	-0.703303	4.72823	3.24e-5	2.23e-4	1.2418
rs59770843	rs12656223	Drug_SixTG	697	chr5	126395960	0.43271	-0.815546	10.44	1.17e-11	8.86e-11	15.7552	rs59770843	rs12656223	Drug_SixTG	Nalm6	chr5	126395960	-0.191447	-0.531327	-5.28039	5.88e-6	4.92e-5	3.1095
rs5995289	rs2294357	Drug_VCR	697	chr22	36776501	-0.180457	-1.33067	-5.85367	1.88e-6	5.84e-6	3.26203	rs5995289	rs2294357	Drug_VCR	Nalm6	chr22	36776501	-0.110385	-0.464259	-3.5443	0.00108492	0.00436525	-2.25669
rs5995536	rs4821737	Drug_SixTG	697	chr22	38500827	-0.184818	-0.680959	-5.56824	4.25e-6	1.24e-5	2.48126	rs5995536	rs4821737	Drug_SixTG	Nalm6	chr22	38500827	-0.112658	-0.431914	-3.93164	3.56e-4	0.00165751	-1.14535
rs599631	rs659546	Relapse	697	chr15	29743658	0.397869	0.16776	13.1667	3.25e-14	3.8e-13	21.475	rs599631	rs659546	Relapse	Nalm6	chr15	29743658	0.119501	-0.432613	3.52038	0.00116068	0.00459423	-2.31279
rs59971651	rs16880855	Drug_PRED	697	chr8	87076016	-0.185757	-0.950182	-6.99205	7.69e-8	3.01e-7	6.43928	rs59971651	rs16880855	Drug_PRED	Nalm6	chr8	87076016	0.0990307	-0.570824	3.3308	0.00196914	0.00725562	-2.86895
rs6012515	rs4810865	Drug_VCR	697	chr20	47323323	-0.0838814	-0.82691	-2.81411	0.00843183	0.0137917	-4.98749	rs6012515	rs4810865	Drug_VCR	Nalm6	chr20	47323323	-0.147287	-0.398118	-5.28123	5.87e-6	4.92e-5	2.86233
rs6019382	rs4810865	Drug_VCR	697	chr20	47320394	-0.135531	-0.355866	-4.76357	4.25e-5	1.07e-4	0.116191	rs6019382	rs4810865	Drug_VCR	Nalm6	chr20	47320394	-0.114338	-0.484101	-4.37591	9.48e-5	5.6e-4	0.0843789
rs6020814	rs6096137	Drug_PRED	697	chr20	49489180	-0.120722	-0.562389	-4.15824	2.36e-4	5.18e-4	-1.56886	rs6020814	rs6096137	Drug_PRED	Nalm6	chr20	49489180	-0.295689	0.24505	-10.2458	2.31e-12	9.15e-11	17.6658
rs60293371	rs2890104	Drug_SixMP	697	chr1	247253903	0.11062	0.364832	4.36931	1.3e-4	2.98e-4	-1.06522	rs60293371	rs2890104	Drug_SixMP	Nalm6	chr1	247253903	-0.0906119	-0.197526	-3.29437	0.00217666	0.00781766	-2.95309
rs6031867	rs2425684	Drug_ASP	697	chr20	43540321	-0.632772	1.56722	-23.7401	2.0900000000000002e-21	1.27e-19	38.3715	rs6031867	rs2425684	Drug_ASP	Nalm6	chr20	43540321	-0.297753	0.209002	-10.6371	8.1e-13	3.95e-11	18.714
rs6035114	rs6035114	Drug_PRED	697	chr20	1926459	0.0982689	-0.790875	3.47602	0.00153205	0.00288486	-3.33494	rs6035114	rs6035114	Drug_PRED	Nalm6	chr20	1926459	0.0752724	-0.516039	2.43258	0.0199364	0.0482433	-4.95165
rs6045583	rs6035114	Drug_PRED	697	chr20	1927775	0.266864	1.52309	6.59258	2.33e-7	8.31e-7	5.45912	rs6045583	rs6035114	Drug_PRED	Nalm6	chr20	1927775	-0.100986	0.964523	-2.9301	0.00577035	0.0173009	-3.75759
rs60653573	rs10512786	Drug_ASP	697	chr3	130434202	0.292387	-0.653047	10.7647	5.55e-12	4.49e-11	16.1506	rs60653573	rs10512786	Drug_ASP	Nalm6	chr3	130434202	0.278814	-0.402794	10.5081	1.14e-12	5.16e-11	18.3588
rs60733727	rs12108833	Drug_ASP,Drug_PRED	697	chr5	81448283	0.133754	-0.550146	3.95659	4.14e-4	8.59e-4	-1.97909	rs60733727	rs12108833	Drug_ASP,Drug_PRED	Nalm6	chr5	81448283	0.0854591	-0.374183	2.4932	0.0172507	0.0427136	-4.74712
rs61174903	rs9606232	Drug_DEX,Drug_PRED	697	chr22	20068086	-0.47618	1.54394	-18.9876	1.35e-18	3.83e-17	31.7401	rs61174903	rs9606232	Drug_DEX,Drug_PRED	Nalm6	chr22	20068086	-0.270312	-0.0619966	-10.4516	1.33e-12	5.65e-11	18.2099
rs6120348	rs3761199	Drug_SixMP	697	chr20	30049143	0.259793	-0.983946	9.47594	1.17e-10	7.74e-10	13.0217	rs6120348	rs3761199	Drug_SixMP	Nalm6	chr20	30049143	0.0874307	-0.591602	3.18593	0.00292495	0.00994018	-3.24607
rs61349439	rs7820637	Relapse	697	chr8	67696587	0.379104	-0.606872	14.2021	4.32e-15	6.2e-14	23.484	rs61349439	rs7820637	Relapse	Nalm6	chr8	67696587	0.115096	-0.644933	4.44261	7.75e-5	4.67e-4	0.26613
rs61353450	rs16999479	Relapse	697	chr21	41557739	0.0819251	-1.37594	2.83402	0.00802709	0.0131802	-5.0498	rs61353450	rs16999479	Relapse	Nalm6	chr21	41557739	0.137553	-0.807032	4.66413	3.95e-5	2.62e-4	0.939893
rs6151759	rs6151759	Drug_ASP	697	chr5	80043404	0.306937	-0.576259	5.29765	9.22e-6	2.57e-5	2.30862	rs6151759	rs6151759	Drug_ASP	Nalm6	chr5	80043404	0.123214	-0.457396	2.47757	0.0179098	0.0441532	-4.32099
rs61734995	rs11885858	Drug_SixTG	697	chr2	149799216	-0.227525	-0.14605	-8.00843	4.94e-9	2.43e-8	9.28394	rs61734995	rs11885858	Drug_SixTG	Nalm6	chr2	149799216	-0.0832343	0.39274	-2.5432	0.0152883	0.0385826	-4.73825
rs61743886	rs6908377	Drug_VCR	697	chr6	53516978	0.0717023	1.19255	2.62555	0.0133305	0.0208833	-5.45056	rs61743886	rs6908377	Drug_VCR	Nalm6	chr6	53516978	0.0674223	0.106657	2.50445	0.0167902	0.0416944	-4.85476
rs62165899	rs13426038	Drug_PRED	697	chr2	85772628	-0.111439	-0.959439	-2.50464	0.0177437	0.0270034	-5.25197	rs62165899	rs13426038	Drug_PRED	Nalm6	chr2	85772628	0.102537	-0.640617	2.63837	0.0121077	0.0315356	-4.17771
rs62392286	rs6892552	Drug_VCR	697	chr5	145030892	0.39884	1.5188	13.8056	9.24e-15	1.21e-13	22.7969	rs62392286	rs6892552	Drug_VCR	Nalm6	chr5	145030892	0.496494	0.880626	17.4392	1.86e-19	2.12e-17	34.2153
rs62439782	rs1934534	Drug_SixTG	697	chr6	149887444	-0.462679	1.28109	-8.31034	2.24e-9	1.17e-8	10.7431	rs62439782	rs1934534	Drug_SixTG	Nalm6	chr6	149887444	-0.124214	0.765475	-2.43786	0.0196884	0.0477786	-4.36195
rs62445866	NA	ALL_Susceptibility	697	pos. control	NA	-0.299199	-0.528685	-11.3627	1.45e-12	1.24e-11	17.5625	rs62445866	NA	ALL_Susceptibility	Nalm6	pos. control	NA	-0.181274	-0.408732	-6.47637	1.41e-7	2.05e-6	6.55618
rs62559825	rs7860525	Relapse	697	chr9	98878072	0.187908	-0.54479	6.88256	1.04e-7	3.95e-7	6.07823	rs62559825	rs7860525	Relapse	Nalm6	chr9	98878072	0.154813	0.257949	5.40504	3.99e-6	3.49e-5	3.20518
rs6460173	rs1104867	Drug_SixMP	697	chr7	64126500	-0.512066	2.33295	-19.7748	4.22e-19	1.31e-17	32.9138	rs6460173	rs1104867	Drug_SixMP	Nalm6	chr7	64126500	-0.188315	1.45922	-6.97659	3.02e-8	5.36e-7	8.09
rs6470703	NA	ALL_Susceptibility	697	pos. control	NA	0.188019	-0.961829	6.94941	8.65e-8	3.33e-7	6.33536	rs6470703	NA	ALL_Susceptibility	Nalm6	pos. control	NA	-0.112099	-0.801581	-4.12245	2.03e-4	0.00105972	-0.662865
rs6470763	rs6651255	Relapse	697	chr8	130720646	-0.0641283	-0.559688	-2.40805	0.0221947	0.0329827	-5.95647	rs6470763	rs6651255	Relapse	Nalm6	chr8	130720646	-0.169269	-0.520586	-6.60855	9.39e-8	1.46e-6	6.93441
rs6470764	rs6651255	Relapse	697	chr8	130725665	0.358621	-0.606739	12.6825	8.68e-14	9.5e-13	20.3586	rs6470764	rs6651255	Relapse	Nalm6	chr8	130725665	-0.102626	-0.472796	-3.70206	6.92e-4	0.00295945	-1.8562
rs6504490	rs8078002	Drug_SixMP	697	chr17	65162093	0.523617	-0.568308	17.2608	2.01e-17	4.45e-16	29.0224	rs6504490	rs8078002	Drug_SixMP	Nalm6	chr17	65162093	0.0816558	-0.417259	3.06374	0.00405933	0.0128245	-3.5334
rs6595747	rs12656223	Drug_SixTG	697	chr5	126382521	0.743764	0.423271	21.0711	6.76e-20	2.4e-18	34.9706	rs6595747	rs12656223	Drug_SixTG	Nalm6	chr5	126382521	0.247292	-0.356648	7.6537	3.84e-9	7.98e-8	10.2772
rs6660910	rs6660910	Drug_PRED	697	chr1	166026989	-0.357513	-0.502848	-7.51807	1.83e-8	8.06e-8	8.35382	rs6660910	rs6660910	Drug_PRED	Nalm6	chr1	166026989	0.104414	-0.505286	2.41483	0.020792	0.0497491	-4.68451
rs6697965	rs7542648	Drug_DEX	697	chr1	220943801	-0.430051	-0.799442	-11.0479	2.92e-12	2.43e-11	17.0941	rs6697965	rs7542648	Drug_DEX	Nalm6	chr1	220943801	0.152992	-0.4005	4.31531	1.14e-4	6.41e-4	0.133341
rs67438539	rs73038948	Drug_SixMP	697	chr19	39207234	0.142653	-0.970701	4.75193	4.4e-5	1.1e-4	0.177352	rs67438539	rs73038948	Drug_SixMP	Nalm6	chr19	39207234	0.1168	-0.673476	3.7768	5.58e-4	0.00246012	-1.55545
rs6744828	rs10170236	Relapse	697	chr2	150431338	0.215684	-0.904028	5.41714	6.55e-6	1.86e-5	2.15191	rs6744828	rs10170236	Relapse	Nalm6	chr2	150431338	0.198294	-0.501807	6.23065	3.04e-7	4.02e-6	5.92282
rs6810987	rs3822303	Drug_PRED,Drug_SixTG	697	chr4	186271669	0.332295	-1.04757	10.0629	2.85e-11	2.05e-10	14.6933	rs6810987	rs3822303	Drug_PRED,Drug_SixTG	Nalm6	chr4	186271669	0.204829	-0.43466	5.94528	7.4e-7	8.7e-6	5.05365
rs68112369	rs1977	Drug_PRED	697	chr6	26365759	0.606722	-0.0935747	22.4324	1.1e-20	5.66e-19	36.6901	rs68112369	rs1977	Drug_PRED	Nalm6	chr6	26365759	0.239499	-0.460532	8.72853	1.6e-10	4.56e-9	13.3558
rs6870335	rs6894520	Drug_ASP	697	chr5	81590070	-0.74317	0.497577	-12.2799	2.01e-13	2.1e-12	20.2699	rs6870335	rs6894520	Drug_ASP	Nalm6	chr5	81590070	-0.335689	0.14759	-5.98713	6.49e-7	7.74e-6	5.64559
rs6874130	rs6874130	Drug_SixTG	697	chr5	137618925	0.193906	-0.555699	7.30914	3.22e-8	1.34e-7	7.31648	rs6874130	rs6874130	Drug_SixTG	Nalm6	chr5	137618925	0.0800433	-0.575671	2.96259	0.00530109	0.0162073	-3.80843
rs6884613	rs6892552	Drug_VCR	697	chr5	145070052	-0.242194	-0.295811	-7.44515	2.23e-8	9.62e-8	7.84305	rs6884613	rs6892552	Drug_VCR	Nalm6	chr5	145070052	-0.155296	0.0217267	-4.64707	4.16e-5	2.74e-4	1.00688
rs6955970	rs2862794	Drug_VCR	697	chr7	64116939	0.100818	0.148381	3.11494	0.00395082	0.00680817	-4.17617	rs6955970	rs2862794	Drug_VCR	Nalm6	chr7	64116939	0.0986369	0.37374	3.02137	0.00454174	0.0141649	-3.52292
rs6973333	rs2862794	Drug_VCR	697	chr7	64116396	-0.603318	-0.95509	-20.2082	2.26e-19	7.28e-18	33.6335	rs6973333	rs2862794	Drug_VCR	Nalm6	chr7	64116396	-0.444037	-0.660746	-15.8581	4.21e-18	3.78e-16	31.0424
rs6997493	rs12114735	Drug_VCR	697	chr8	51673882	-0.273356	0.725131	-7.92893	6.09e-9	2.95e-8	9.23228	rs6997493	rs12114735	Drug_VCR	Nalm6	chr8	51673882	-0.200093	0.558687	-5.96481	6.96e-7	8.24e-6	5.11882
rs7039820	rs7045812	Drug_DEX	697	chr9	84214974	-0.290946	-0.293866	-7.59576	1.48e-8	6.66e-8	8.44187	rs7039820	rs7045812	Drug_DEX	Nalm6	chr9	84214974	-0.161818	0.142928	-3.97264	3.15e-4	0.00150667	-0.822407
rs705377	rs854531	Drug_DEX	697	chr7	94914857	-0.166821	-0.186131	-6.00988	1.21e-6	3.85e-6	3.68762	rs705377	rs854531	Drug_DEX	Nalm6	chr7	94914857	0.215753	0.059039	7.94697	1.59e-9	3.53e-8	11.0606
rs7074238	rs17515286	Drug_DEX	697	chr10	45435744	-0.317603	-0.665692	-12.3789	1.63e-13	1.73e-12	19.7605	rs7074238	rs17515286	Drug_DEX	Nalm6	chr10	45435744	-0.120453	-0.737219	-3.95776	3.29e-4	0.00155656	-1.15007
rs7082350	rs7917710	Drug_SixMP	697	chr10	93628164	0.171324	-0.622082	2.75056	0.00985468	0.0159507	-4.39685	rs7082350	rs7917710	Drug_SixMP	Nalm6	chr10	93628164	0.305188	-0.536296	5.12251	9.61e-6	7.77e-5	2.98707
rs7084554	rs10824799	Drug_DEX	697	chr10	54531813	0.326704	-0.975193	10.4731	1.09e-11	8.24e-11	15.5794	rs7084554	rs10824799	Drug_DEX	Nalm6	chr10	54531813	-0.14224	-0.652334	-4.67134	3.86e-5	2.58e-4	1.0508
rs7123065	rs12272403	Drug_SixMP	697	chr11	56176537	0.581971	-0.777436	18.7572	1.91e-18	5.26e-17	31.5594	rs7123065	rs12272403	Drug_SixMP	Nalm6	chr11	56176537	0.228821	-0.462601	6.97163	3.06e-8	5.38e-7	8.20063
rs71328672	rs138099	Drug_VCR	697	chr22	44258507	-0.344509	0.939502	-8.10824	3.79e-9	1.9e-8	9.97236	rs71328672	rs138099	Drug_VCR	Nalm6	chr22	44258507	-0.377563	1.84859	-9.05823	6.22e-11	1.93e-9	14.6503
rs7159221	rs7142143	Relapse	697	chr14	51411806	-0.169235	-1.0589	-5.27135	9.95e-6	2.75e-5	1.74515	rs7159221	rs7142143	Relapse	Nalm6	chr14	51411806	0.206463	-0.701952	6.05943	5.18e-7	6.45e-6	5.39814
rs7239584	rs7244876	Drug_VCR	697	chr18	4393611	-0.28339	-0.414698	-7.72987	1.03e-8	4.8e-8	8.71922	rs7239584	rs7244876	Drug_VCR	Nalm6	chr18	4393611	0.0944476	-0.41246	2.94753	0.00551404	0.0166604	-3.63071
rs7268357	rs4810865	Drug_VCR	697	chr20	47320033	-0.474126	1.70956	-18.7386	1.97e-18	5.28e-17	31.3718	rs7268357	rs4810865	Drug_VCR	Nalm6	chr20	47320033	-0.156902	0.21645	-5.74137	1.4e-6	1.47e-5	4.2377
rs72733019	rs17058037	Drug_VCR	697	chr9	75278183	0.116693	-0.7871	4.0113	3.55e-4	7.48e-4	-1.97922	rs72733019	rs17058037	Drug_VCR	Nalm6	chr9	75278183	-0.0723071	-0.658849	-2.53341	0.0156557	0.0392773	-4.79202
rs7286804	rs9605063	Drug_DEX,Drug_PRED	697	chr22	20135383	-0.110858	-0.925984	-4.21027	2.04e-4	4.53e-4	-1.51931	rs7286804	rs9605063	Drug_DEX,Drug_PRED	Nalm6	chr22	20135383	-0.0688038	-0.780898	-2.43197	0.0199652	0.0482446	-5.02409
rs72972959	rs6825939	Drug_PRED	697	chr4	170929018	-0.151996	-0.928938	-4.99058	2.22e-5	5.83e-5	0.839243	rs72972959	rs6825939	Drug_PRED	Nalm6	chr4	170929018	0.105858	-0.541892	3.52987	0.00113002	0.00450422	-2.25025
rs73012183	rs9917781	Drug_DEX	697	chr3	156914871	-0.142733	-0.49859	-2.35719	0.024928	0.0367881	-5.4448	rs73012183	rs9917781	Drug_DEX	Nalm6	chr3	156914871	0.276416	-0.194159	4.95924	1.59e-5	1.2e-4	2.30446
rs73012496	rs16834786	Drug_ASP	697	chr1	152953965	0.0739819	-0.335805	2.54053	0.0163103	0.0249779	-5.67034	rs73012496	rs16834786	Drug_ASP	Nalm6	chr1	152953965	0.0821377	-0.474351	2.93886	0.00564015	0.0169403	-3.86933
rs73126227	rs9869308	Drug_PRED	697	chr3	7230881	-0.672456	-0.0303556	-17.0116	3.02e-17	6.14e-16	28.9138	rs73126227	rs9869308	Drug_PRED	Nalm6	chr3	7230881	-0.20392	-0.392061	-5.44469	3.53e-6	3.17e-5	3.61805
rs73134739	rs12108833	Drug_ASP,Drug_PRED	697	chr5	81370760	-0.0672159	-0.256842	-2.37773	0.0237892	0.03526	-5.92748	rs73134739	rs12108833	Drug_ASP,Drug_PRED	Nalm6	chr5	81370760	0.0889359	0.20481	3.16877	0.00306383	0.0102891	-3.22097
rs73136779	rs10248287	Drug_VCR	697	chr7	64129345	1.00248	-0.538674	21.3705	4.49e-20	1.78e-18	35.5453	rs73136779	rs10248287	Drug_VCR	Nalm6	chr7	64129345	0.201183	0.103692	5.30222	5.5e-6	4.67e-5	3.15864
rs73140582	rs7200	Drug_ASP	697	chr12	69905740	-0.0992667	-0.441614	-3.69412	8.51e-4	0.00166617	-2.84071	rs73140582	rs7200	Drug_ASP	Nalm6	chr12	69905740	0.121827	-0.107834	4.31573	1.14e-4	6.41e-4	-0.100386
rs73213758	rs4767780	Drug_ASP,Drug_SixTG	697	chr12	119553104	0.258721	-0.972479	6.69269	1.76e-7	6.46e-7	5.88507	rs73213758	rs4767780	Drug_ASP,Drug_SixTG	Nalm6	chr12	119553104	0.185663	-0.301378	5.51503	2.83e-6	2.63e-5	3.77249
rs7323	rs7323	Drug_SixMP	697	chr13	28009031	-0.327393	-0.809621	-9.39644	1.43e-10	9.26e-10	13.0078	rs7323	rs7323	Drug_SixMP	Nalm6	chr13	28009031	-0.0899291	-0.65245	-2.8523	0.00705733	0.020201	-3.91898
rs73446133	rs17073454	Drug_SixMP	697	chr13	30038031	0.171687	-0.794638	6.09858	9.38e-7	3.04e-6	3.94255	rs73446133	rs17073454	Drug_SixMP	Nalm6	chr13	30038031	0.0857678	-0.584893	2.84456	0.00719922	0.0205382	-4.06711
rs73446144	rs17073454	Drug_SixMP	697	chr13	30039455	-0.366605	-1.03025	-13.5646	1.48e-14	1.87e-13	22.2326	rs73446144	rs17073454	Drug_SixMP	Nalm6	chr13	30039455	0.104653	-0.536363	3.83794	4.67e-4	0.0020985	-1.47996
rs73563767	rs2705038	Drug_DEX,Drug_SixTG	697	chr8	17454695	0.435364	-1.40668	15.1304	7.75e-16	1.32e-14	25.2697	rs73563767	rs2705038	Drug_DEX,Drug_SixTG	Nalm6	chr8	17454695	0.0970347	-0.745454	3.53697	0.00110762	0.00443567	-2.30188
rs73608740	rs79388169	Drug_DEX	697	chr11	124209860	-0.213447	-0.66164	-6.98699	7.8e-8	3.04e-7	6.57515	rs73608740	rs79388169	Drug_DEX	Nalm6	chr11	124209860	0.0985015	-0.458191	3.11296	0.00355979	0.0115019	-3.29843
rs73617856	rs79388169	Drug_DEX	697	chr11	124048369	-0.123669	-1.08518	-4.13293	2.53e-4	5.48e-4	-1.56135	rs73617856	rs79388169	Drug_DEX	Nalm6	chr11	124048369	0.136638	-0.297495	4.26368	1.33e-4	7.22e-4	-0.169939
rs73650831	rs17058037	Drug_VCR	697	chr9	75277926	0.193193	-0.944868	5.66102	3.26e-6	9.74e-6	2.80625	rs73650831	rs17058037	Drug_VCR	Nalm6	chr9	75277926	-0.0996159	-0.608863	-3.11725	0.00351909	0.0114185	-3.28904
rs73654860	rs7860525	Relapse	697	chr9	98887221	0.312623	0.267359	12.3192	1.85e-13	1.94e-12	19.6046	rs73654860	rs7860525	Relapse	Nalm6	chr9	98887221	0.153711	0.268182	5.72675	1.46e-6	1.5e-5	4.20427
rs73655537	rs17740576	Drug_PRED	697	chr9	103189010	-0.224995	-0.712293	-7.5633	1.62e-8	7.23e-8	8.07537	rs73655537	rs17740576	Drug_PRED	Nalm6	chr9	103189010	-0.128165	-0.711214	-4.68745	3.68e-5	2.49e-4	1.04542
rs73655544	rs17740576	Drug_PRED	697	chr9	103200587	0.603119	-0.750541	11.4172	1.28e-12	1.12e-11	18.1879	rs73655544	rs17740576	Drug_PRED	Nalm6	chr9	103200587	0.306731	-0.707006	5.69918	1.59e-6	1.62e-5	4.55298
rs73655553	rs17740576	Drug_PRED	697	chr9	103222518	-0.344998	-0.361057	-5.58665	4.03e-6	1.18e-5	3.2361	rs73655553	rs17740576	Drug_PRED	Nalm6	chr9	103222518	-0.187565	-0.0921926	-3.16718	0.00307697	0.010313	-2.5816
rs73921072	rs7598718	Drug_PRED	697	chr2	17939536	-0.406528	-0.825827	-13.3679	2.18e-14	2.71e-13	21.8538	rs73921072	rs7598718	Drug_PRED	Nalm6	chr2	17939536	-0.103607	-0.626044	-3.62667	8.59e-4	0.00357326	-2.05406
rs73935147	rs3786675	Drug_ASP	697	chr19	50521476	0.490273	-0.605418	16.0533	1.52e-16	2.95e-15	27.09	rs73935147	rs3786675	Drug_ASP	Nalm6	chr19	50521476	0.259791	-0.522537	8.65618	1.98e-10	5.44e-9	13.2863
rs73935150	rs3786675	Drug_ASP	697	chr19	50528787	0.20311	2.51808	8.5154	1.31e-9	7.3e-9	10.4882	rs73935150	rs3786675	Drug_ASP	Nalm6	chr19	50528787	0.0865531	1.80704	3.26526	0.00235733	0.00834359	-3.04065
rs73965218	rs11885858	Drug_SixTG	697	chr2	149813510	-0.352728	-0.847154	-8.80917	6.2e-10	3.55e-9	11.6625	rs73965218	rs11885858	Drug_SixTG	Nalm6	chr2	149813510	0.125986	-0.590131	3.6999	6.96e-4	0.0029704	-1.59361
rs74086291	rs6684335	Drug_DEX	697	chr1	60126660	0.127634	-0.501065	3.7851	6.64e-4	0.00133016	-2.3956	rs74086291	rs6684335	Drug_DEX	Nalm6	chr1	60126660	0.144055	-0.713411	4.53949	5.77e-5	3.61e-4	0.736441
rs7426865	rs7426865	Drug_SixMP	697	chr3	149058065	1.27464	-0.364232	22.019	1.88e-20	9.45e-19	36.6549	rs7426865	rs7426865	Drug_SixMP	Nalm6	chr3	149058065	0.227267	-0.407056	4.34853	1.03e-4	6.01e-4	0.610621
rs74342470	rs16857367	Drug_DEX	697	chr4	44690397	1.49634	-0.0122147	20.552	1.39e-19	4.56e-18	34.7096	rs74342470	rs16857367	Drug_DEX	Nalm6	chr4	44690397	0.934916	0.225087	13.4641	7.55e-16	4.96e-14	25.9791
rs743466	rs743466	Drug_SixMP	697	chr21	45191005	0.097621	-0.552435	3.62703	0.00102058	0.0019763	-3.03967	rs743466	rs743466	Drug_SixMP	Nalm6	chr21	45191005	0.245082	-0.432891	8.89426	9.95e-11	2.93e-9	13.8378
rs74464627	rs10512786	Drug_ASP	697	chr3	130431425	0.203134	8.67e-4	6.42325	3.75e-7	1.29e-6	4.99872	rs74464627	rs10512786	Drug_ASP	Nalm6	chr3	130431425	0.0845469	-0.393626	2.72965	0.00964166	0.0261505	-4.21836
rs74490163	rs16827388	Drug_DEX	697	chr3	156862365	-0.0867718	-1.25204	-2.47874	0.018849	0.0285581	-5.63785	rs74490163	rs16827388	Drug_DEX	Nalm6	chr3	156862365	-0.0915224	-0.737602	-2.85258	0.0070523	0.020201	-3.93585
rs74810474	rs16857367	Drug_DEX	697	chr4	44670757	0.538014	-0.102606	13.2408	2.8e-14	3.3e-13	21.9789	rs74810474	rs16857367	Drug_DEX	Nalm6	chr4	44670757	0.138765	-0.300964	3.72106	6.55e-4	0.00282344	-1.45742
rs74861035	rs2705038	Drug_DEX,Drug_SixTG	697	chr8	17454749	0.0963633	-1.54306	3.32624	0.00227957	0.0041326	-3.79596	rs74861035	rs2705038	Drug_DEX,Drug_SixTG	Nalm6	chr8	17454749	0.942432	-0.259508	34.4578	9.279999999999999e-30	7.920000000000001e-27	57.8273
rs74913926	rs7144445	Drug_DEX	697	chr14	104439689	-0.169664	0.408467	-3.8922	4.94e-4	0.00100503	-1.87715	rs74913926	rs7144445	Drug_DEX	Nalm6	chr14	104439689	0.191418	-0.22317	4.96375	1.57e-5	1.19e-4	2.18792
rs74970365	rs17081973	Relapse	697	chr18	67709465	-0.235623	-0.457271	-4.99176	2.21e-5	5.82e-5	1.35399	rs74970365	rs17081973	Relapse	Nalm6	chr18	67709465	-0.320639	-0.494103	-6.88257	4.03e-8	6.8e-7	8.2483
rs74985632	rs16857367	Drug_DEX	697	chr4	44680914	0.187488	-1.10207	7.22406	4.07e-8	1.67e-7	7.04787	rs74985632	rs16857367	Drug_DEX	Nalm6	chr4	44680914	-0.0940023	-0.79726	-3.14375	0.00327747	0.010836	-3.34146
rs75111544	rs11039487	Drug_VCR	697	chr11	48026090	0.145026	-1.18378	4.91042	2.8e-5	7.25e-5	0.628837	rs75111544	rs11039487	Drug_VCR	Nalm6	chr11	48026090	0.11878	-0.651328	3.97288	3.15e-4	0.00150667	-1.00062
rs7546435	rs10436919	Relapse	697	chr1	89384962	-0.0874692	-1.10909	-3.32585	0.00228189	0.0041326	-3.81939	rs7546435	rs10436919	Relapse	Nalm6	chr1	89384962	-0.122504	-0.697703	-4.57751	5.14e-5	3.29e-4	0.662087
rs7557697	rs10205940	Relapse	697	chr2	51618513	0.667767	-0.512657	21.6603	3.04e-20	1.36e-18	35.6808	rs7557697	rs10205940	Relapse	Nalm6	chr2	51618513	0.2463	-0.59872	8.51411	2.99e-10	7.67e-9	12.7442
rs75594108	rs7820637	Relapse	697	chr8	67733344	-0.359275	-0.131307	-5.6132	3.74e-6	1.1e-5	3.17496	rs75594108	rs7820637	Relapse	Nalm6	chr8	67733344	0.305565	-0.148184	5.36444	4.53e-6	3.9e-5	3.59959
rs75613478	rs11135853	Drug_VCR	697	chr8	25041899	-0.33186	0.989114	-12.5078	1.25e-13	1.35e-12	20.0737	rs75613478	rs11135853	Drug_VCR	Nalm6	chr8	25041899	-0.190979	0.729809	-6.84595	4.51e-8	7.47e-7	7.70132
rs7564570	rs6755213	Drug_SixTG	697	chr2	149826976	-0.264925	-0.511785	-4.88522	3e-5	7.78e-5	1.06058	rs7564570	rs6755213	Drug_SixTG	Nalm6	chr2	149826976	-0.196809	0.0187143	-4.11359	2.08e-4	0.00108135	-0.187673
rs75777619	NA	ALL_Susceptibility	697	pos. control	NA	0.861933	0.0165824	30.1932	1.67e-24	1.58e-22	45.713	rs75777619	NA	ALL_Susceptibility	Nalm6	pos. control	NA	0.386331	-0.0548281	14.5996	5.97e-17	4.43e-15	28.3426
rs75967927	rs9605063	Drug_DEX,Drug_PRED	697	chr22	20068496	0.204245	-1.33276	7.39353	2.56e-8	1.08e-7	7.50025	rs75967927	rs9605063	Drug_DEX,Drug_PRED	Nalm6	chr22	20068496	-0.101749	-0.699647	-3.54804	0.00107349	0.0043295	-2.27841
rs76002483	rs10425108	Drug_SixMP	697	chr19	12787608	0.127748	-0.959461	4.65323	5.82e-5	1.43e-4	-0.273891	rs76002483	rs10425108	Drug_SixMP	Nalm6	chr19	12787608	0.0827213	-0.583155	3.17085	0.00304667	0.0102517	-3.27426
rs76028399	rs16857367	Drug_DEX	697	chr4	44680324	0.183848	0.141237	5.79698	2.21e-6	6.81e-6	3.21598	rs76028399	rs16857367	Drug_DEX	Nalm6	chr4	44680324	-0.105409	0.443623	-3.31461	0.00205889	0.00748172	-2.76403
rs76281515	rs17006166	Relapse	697	chr4	83636681	-0.186479	-0.68103	-3.91853	4.6e-4	9.41e-4	-1.96341	rs76281515	rs17006166	Relapse	Nalm6	chr4	83636681	-0.0992457	-0.600478	-2.5283	0.0158506	0.0396498	-4.57256
rs76320501	rs10945231	Drug_ASP	697	chr6	71159289	-0.141037	-0.90528	-2.59822	0.0142285	0.0220871	-4.821	rs76320501	rs10945231	Drug_ASP	Nalm6	chr6	71159289	0.294764	-0.422812	5.6463	1.88e-6	1.82e-5	4.51884
rs7654245	rs2592828	Drug_PRED	697	chr4	1743336	0.110746	-0.915639	4.20181	2.09e-4	4.63e-4	-1.50993	rs7654245	rs2592828	Drug_PRED	Nalm6	chr4	1743336	0.111891	-0.681087	4.25982	1.34e-4	7.28e-4	-0.264369
rs76570892	rs16864047	Drug_VCR	697	chr2	223579379	-0.275771	-0.899206	-9.47527	1.18e-10	7.74e-10	13.1021	rs76570892	rs16864047	Drug_VCR	Nalm6	chr2	223579379	0.158435	-0.56782	5.65183	1.85e-6	1.8e-5	4.01877
rs76609497	rs2248859	Drug_VCR	697	chr21	17244293	-0.142111	-0.487086	-2.81264	0.00846232	0.013815	-4.44106	rs76609497	rs2248859	Drug_VCR	Nalm6	chr21	17244293	-0.119588	-0.437016	-2.58044	0.0139622	0.0358189	-4.19351
rs7674442	rs11938246	Drug_DEX,Drug_SixMP,Drug_SixTG,Drug_VCR	697	chr4	143084393	-0.163308	-0.55836	-3.12291	0.00387063	0.00670385	-3.73724	rs7674442	rs11938246	Drug_DEX,Drug_SixMP,Drug_SixTG,Drug_VCR	Nalm6	chr4	143084393	-0.150412	-0.299992	-3.17797	0.0029886	0.0100762	-2.79569
rs7687396	rs6810773	Drug_DEX	697	chr4	68998153	-0.0668792	-0.995741	-2.49745	0.0180446	0.0274368	-5.76611	rs7687396	rs6810773	Drug_DEX	Nalm6	chr4	68998153	-0.0903485	-0.654956	-3.40421	0.00160686	0.00607829	-2.68
rs76899740	rs12535024	Relapse	697	chr7	50614303	0.120729	0.0169492	4.13081	2.55e-4	5.51e-4	-1.63128	rs76899740	rs12535024	Relapse	Nalm6	chr7	50614303	-0.0795455	0.251524	-2.79121	0.00825085	0.0229624	-4.18331
rs76920724	rs10945231	Drug_ASP	697	chr6	71204153	-0.370173	-0.680382	-7.68152	1.18e-8	5.39e-8	8.90997	rs76920724	rs10945231	Drug_ASP	Nalm6	chr6	71204153	0.173101	-0.569469	3.51084	0.00119228	0.00470841	-1.898
rs77071942	rs17307197	Drug_VCR	697	chr21	17192083	0.15192	-0.776363	2.87325	0.00728277	0.0120275	-4.43833	rs77071942	rs17307197	Drug_VCR	Nalm6	chr21	17192083	0.166976	-0.395569	3.58416	9.69e-4	0.00397434	-1.8103
rs77100563	rs73038948	Drug_SixMP	697	chr19	39201274	0.0786789	-1.07429	2.95428	0.00594593	0.00994486	-4.74259	rs77100563	rs73038948	Drug_SixMP	Nalm6	chr19	39201274	-0.0782583	-0.76322	-2.9481	0.00550581	0.0166604	-3.83691
rs77115755	rs10164195	Drug_ASP	697	chr18	53028854	0.185707	-0.637582	6.75046	1.5e-7	5.57e-7	5.8066	rs77115755	rs10164195	Drug_ASP	Nalm6	chr18	53028854	0.125072	-0.381729	4.00724	2.85e-4	0.00141226	-0.968962
rs7714751	rs11956240	Drug_ASP	697	chr5	137849066	-0.106659	-0.266766	-3.85775	5.43e-4	0.0011012	-2.4402	rs7714751	rs11956240	Drug_ASP	Nalm6	chr5	137849066	0.0796117	-0.646767	2.82512	0.00756705	0.0213732	-4.13511
rs77181760	rs17299487	Drug_DEX	697	chr13	92811020	0.0987911	-0.918101	3.71787	7.97e-4	0.00156896	-2.78923	rs77181760	rs17299487	Drug_DEX	Nalm6	chr13	92811020	0.0720622	-0.716167	2.79264	0.00822094	0.0229166	-4.21458
rs77241275	rs1130033	Drug_SixMP	697	chr6	167368893	0.448345	1.53361	17.6431	1.08e-17	2.57e-16	29.5193	rs77241275	rs1130033	Drug_SixMP	Nalm6	chr6	167368893	0.216675	0.366284	7.77856	2.64e-9	5.62e-8	10.5224
rs7726427	rs7726427	Drug_SixTG	697	chr5	404106	-0.163215	-0.719299	-3.31072	0.00237458	0.00427324	-3.36406	rs7726427	rs7726427	Drug_SixTG	Nalm6	chr5	404106	-0.808322	-0.225321	-18.2815	3.88e-20	4.72e-18	35.8492
rs7727341	rs16872673	Drug_SixTG	697	chr5	74929315	-0.208456	-0.684216	-2.80275	0.00867116	0.0141289	-4.20229	rs7727341	rs16872673	Drug_SixTG	Nalm6	chr5	74929315	0.210954	-0.312741	3.29823	0.00215371	0.00775154	-2.17674
rs77307105	rs17307197	Drug_VCR	697	chr21	17161271	-0.0657687	-1.16785	-2.23229	0.0329801	0.0474003	-6.26813	rs77307105	rs17307197	Drug_VCR	Nalm6	chr21	17161271	0.105889	-0.666609	3.84317	4.6e-4	0.00207721	-1.44602
rs7734182	rs4921161	Drug_SixTG	697	chr5	160206610	0.137148	-1.40246	4.83194	3.5e-5	8.95e-5	0.267153	rs7734182	rs4921161	Drug_SixTG	Nalm6	chr5	160206610	0.111555	-0.781154	4.13308	1.96e-4	0.00103309	-0.640238
rs7735136	rs11957520	Drug_DEX	697	chr5	101554143	-0.577403	-0.620213	-18.706	2.07e-18	5.42e-17	31.3441	rs7735136	rs11957520	Drug_DEX	Nalm6	chr5	101554143	-0.190232	-0.555446	-6.25102	2.85e-7	3.83e-6	5.84877
rs77532695	rs16857367	Drug_DEX	697	chr4	44672459	0.181514	-0.595956	2.68613	0.0115241	0.0182885	-4.54855	rs77532695	rs16857367	Drug_DEX	Nalm6	chr4	44672459	0.282669	-0.436127	4.85316	2.21e-5	1.59e-4	2.165
rs77638540	rs77638540	Drug_DEX	697	chr21	31654809	0.338998	-0.77621	9.79791	5.37e-11	3.74e-10	14.1145	rs77638540	rs77638540	Drug_DEX	Nalm6	chr21	31654809	-0.0951917	-0.760789	-2.81774	0.00771127	0.0217445	-3.90755
rs77678276	rs11946025	Drug_DEX	697	chr4	95247255	0.163164	-1.10886	4.61683	6.46e-5	1.57e-4	-0.199244	rs77678276	rs11946025	Drug_DEX	Nalm6	chr4	95247255	0.146143	-0.415067	4.6678	3.9e-5	2.6e-4	1.04258
rs77866242	rs7953861	Drug_SixTG	697	chr12	25288851	-0.139401	-0.344687	-3.97096	3.98e-4	8.28e-4	-1.79529	rs77866242	rs7953861	Drug_SixTG	Nalm6	chr12	25288851	0.21297	0.106044	5.78507	1.22e-6	1.32e-5	4.62374
rs7792959	rs6955367	Drug_ASP	697	chr7	99972403	0.185541	-0.648552	5.94971	1.43e-6	4.52e-6	3.63078	rs7792959	rs6955367	Drug_ASP	Nalm6	chr7	99972403	-0.106726	-0.524903	-3.64622	8.12e-4	0.00340439	-1.89748
rs7795805	rs6955367	Drug_ASP	697	chr7	99950408	0.561192	1.28727	21.2649	5.18e-20	1.97e-18	35.1026	rs7795805	rs6955367	Drug_ASP	Nalm6	chr7	99950408	0.112293	-0.106885	4.00266	2.89e-4	0.00142492	-1.02021
rs7799894	rs6955367	Drug_ASP	697	chr7	99950427	0.166444	1.37895	6.53955	2.71e-7	9.5e-7	5.11841	rs7799894	rs6955367	Drug_ASP	Nalm6	chr7	99950427	0.0871082	0.432338	3.20855	0.00275107	0.0094433	-3.17752
rs7802372	rs10248287	Drug_VCR	697	chr7	64154685	0.0945479	-0.843248	3.28325	0.0025521	0.00456861	-3.94504	rs7802372	rs10248287	Drug_VCR	Nalm6	chr7	64154685	0.0733511	-0.242492	2.65144	0.0117222	0.0307189	-4.53433
rs7807401	rs6964613	Drug_SixTG	697	chr7	154034860	0.20234	-0.586542	7.66938	1.22e-8	5.54e-8	8.34331	rs7807401	rs6964613	Drug_SixTG	Nalm6	chr7	154034860	0.0661856	-0.490059	2.49144	0.0173234	0.0428316	-4.87276
rs7810600	rs10085421	Drug_SixTG	697	chr7	154040601	0.138187	-0.475117	5.19635	1.23e-5	3.38e-5	1.31961	rs7810600	rs10085421	Drug_SixTG	Nalm6	chr7	154040601	-0.0805403	-0.61093	-3.05373	0.00416876	0.0130974	-3.58253
rs78128881	rs17307197	Drug_VCR	697	chr21	17127161	0.0797267	-0.795413	2.54301	0.0162156	0.0248551	-5.50595	rs78128881	rs17307197	Drug_VCR	Nalm6	chr21	17127161	0.125047	-0.353313	4.01229	2.81e-4	0.00139544	-0.860435
rs7819780	rs16880855	Drug_PRED	697	chr8	87077214	-0.323962	-0.399837	-7.12626	5.32e-8	2.13e-7	7.30405	rs7819780	rs16880855	Drug_PRED	Nalm6	chr8	87077214	0.241685	-0.538768	6.06305	5.12e-7	6.42e-6	5.62128
rs7826464	rs10091625	Relapse	697	chr8	67069897	0.152657	-0.700143	4.44001	1.07e-4	2.49e-4	-0.709552	rs7826464	rs10091625	Relapse	Nalm6	chr8	67069897	-0.117973	-0.479048	-3.94457	3.42e-4	0.00160278	-1.09008
rs78289142	rs17307197	Drug_VCR	697	chr21	17108056	-0.495175	-0.99005	-12.2103	2.32e-13	2.34e-12	19.7583	rs78289142	rs17307197	Drug_VCR	Nalm6	chr21	17108056	0.471458	-0.410077	12.8415	3.23e-15	1.9e-13	24.5054
rs7840386	rs7839329	Drug_DEX	697	chr8	120653842	0.364657	-0.169189	12.0141	3.52e-13	3.39e-12	19.108	rs7840386	rs7839329	Drug_DEX	Nalm6	chr8	120653842	-0.0857178	-0.230201	-2.7627	0.00887014	0.0244862	-4.16377
rs7841981	rs6651255	Relapse	697	chr8	130735330	-0.44886	0.328927	-8.26361	2.53e-9	1.31e-8	10.5592	rs7841981	rs6651255	Relapse	Nalm6	chr8	130735330	-0.337845	-0.310245	-6.83445	4.67e-8	7.66e-7	8.15377
rs7842707	rs10091625	Relapse	697	chr8	67069773	-0.175278	-0.96601	-6.41936	3.79e-7	1.3e-6	4.87919	rs7842707	rs10091625	Relapse	Nalm6	chr8	67069773	0.0863234	0.0509356	2.98987	0.0049349	0.0151967	-3.69331
rs78570590	rs113163540	Drug_SixMP	697	chr7	149565661	0.114469	-0.888624	3.47995	0.00151604	0.00286103	-3.30746	rs78570590	rs113163540	Drug_SixMP	Nalm6	chr7	149565661	0.095884	-0.732485	3.17972	0.00297454	0.0100639	-3.16982
rs78942037	rs7726427	Drug_SixTG	697	chr5	466035	0.40776	-0.581642	14.6934	1.72e-15	2.8e-14	24.4085	rs78942037	rs7726427	Drug_SixTG	Nalm6	chr5	466035	0.243184	-0.653695	8.94141	8.69e-11	2.65e-9	13.9794
rs7896246	NA	ALL_Susceptibility	697	pos. control	NA	0.310439	-0.727201	7.4506	2.2e-8	9.5e-8	8.10297	rs7896246	NA	ALL_Susceptibility	Nalm6	pos. control	NA	-0.168411	-0.525043	-4.39449	8.96e-5	5.33e-4	0.444097
rs78988517	rs17307197	Drug_VCR	697	chr21	17198919	-0.398456	-0.691122	-6.9535	8.55e-8	3.3e-7	6.98311	rs78988517	rs17307197	Drug_VCR	Nalm6	chr21	17198919	-0.936575	-0.0975813	-19.2239	7.150000000000001e-21	1.02e-18	37.4314
rs79095262	rs7144445	Drug_DEX	697	chr14	104499730	0.163695	-1.00486	4.28435	1.66e-4	3.74e-4	-0.889964	rs79095262	rs7144445	Drug_DEX	Nalm6	chr14	104499730	-0.125658	-0.705673	-3.20002	0.0028155	0.00964508	-2.90995
rs7923507	rs17707219	Drug_SixTG	697	chr10	73209560	-0.273118	-0.60501	-10.1738	2.19e-11	1.61e-10	14.7869	rs7923507	rs17707219	Drug_SixTG	Nalm6	chr10	73209560	-0.130299	-0.407169	-4.78718	2.71e-5	1.91e-4	1.32939
rs79508493	rs77638540	Drug_DEX	697	chr21	31628503	0.812358	-0.971801	20.6307	1.25e-19	4.16e-18	34.5394	rs79508493	rs77638540	Drug_DEX	Nalm6	chr21	31628503	0.132267	-0.772716	3.20924	0.00274597	0.0094433	-2.85717
rs79664808	rs2276385	Drug_PRED	697	chr11	71707102	-0.306021	1.11271	-12.4198	1.5e-13	1.61e-12	19.8014	rs79664808	rs2276385	Drug_PRED	Nalm6	chr11	71707102	-0.104045	0.0335845	-3.95964	3.28e-4	0.00155226	-1.13188
rs79770870	rs7248680	Drug_DEX	697	chr19	12175358	-0.0872736	-1.00593	-3.17969	0.00334283	0.00584909	-4.19052	rs79770870	rs7248680	Drug_DEX	Nalm6	chr19	12175358	-0.0799659	-0.365344	-2.83861	0.00730996	0.0208194	-4.10599
rs7979019	rs10844012	Drug_DEX	697	chr12	31961593	0.262204	-0.32771	8.98868	3.94e-10	2.37e-9	11.8589	rs7979019	rs10844012	Drug_DEX	Nalm6	chr12	31961593	0.304573	-0.0059394	10.2941	2.02e-12	8.22e-11	17.8192
rs7983374	rs7983374	Drug_SixTG	697	chr13	111050321	0.579143	0.499734	18.9845	1.36e-18	3.83e-17	31.8782	rs7983374	rs7983374	Drug_SixTG	Nalm6	chr13	111050321	0.152658	0.0828159	5.19441	7.69e-6	6.28e-5	2.65685
rs7985850	rs17073454	Drug_SixMP	697	chr13	30038325	-0.201749	-0.682924	-6.8071	1.28e-7	4.8e-7	5.90673	rs7985850	rs17073454	Drug_SixMP	Nalm6	chr13	30038325	-0.0994803	-0.344749	-3.27724	0.00228132	0.00810819	-3.01392
rs8035135	rs4144941	Drug_DEX	697	chr15	51865334	-0.200863	-0.689383	-3.44519	0.00166342	0.00311504	-2.7566	rs8035135	rs4144941	Drug_DEX	Nalm6	chr15	51865334	0.237019	-0.348658	4.50955	6.32e-5	3.87e-4	1.09676
rs816613	rs816628	Drug_SixTG	697	chr10	634679	0.482429	-0.889273	17.0841	2.68e-17	5.65e-16	28.688	rs816613	rs816628	Drug_SixTG	Nalm6	chr10	634679	-0.0813749	-0.669946	-2.83191	0.00743656	0.0210744	-4.12602
rs816628	rs816628	Drug_SixTG	697	chr10	619170	0.404764	-0.527783	9.55169	9.76e-11	6.5e-10	13.5973	rs816628	rs816628	Drug_SixTG	Nalm6	chr10	619170	0.233847	-0.640475	5.92192	7.96e-7	9.23e-6	5.10228
rs8181880	rs8181880	Drug_SixTG	697	chr13	100027957	0.22469	-0.792584	5.12029	1.53e-5	4.14e-5	1.65659	rs8181880	rs8181880	Drug_SixTG	Nalm6	chr13	100027957	0.259201	-0.188054	5.72758	1.46e-6	1.5e-5	4.61996
rs871026	rs871028	Drug_VCR	697	chr10	131293145	-0.302725	1.17465	-10.4734	1.09e-11	8.24e-11	15.4763	rs871026	rs871028	Drug_VCR	Nalm6	chr10	131293145	-0.281632	1.17695	-8.68066	1.84e-10	5.15e-9	13.2221
rs871301	rs12272403	Drug_SixMP	697	chr11	56156620	0.181616	-0.5136	3.33198	0.00224537	0.00408379	-3.42161	rs871301	rs12272403	Drug_SixMP	Nalm6	chr11	56156620	-0.116983	-0.197997	-3.00022	0.0048024	0.0148962	-3.4084
rs871606	rs17083718	Drug_SixTG	697	chr4	54799245	0.199937	-0.889656	4.51928	8.52e-5	2.03e-4	-0.107704	rs871606	rs17083718	Drug_SixTG	Nalm6	chr4	54799245	0.124585	-0.599853	2.9466	0.00552742	0.0166604	-3.44759
rs886785	rs886785	Drug_DEX	697	chr7	75584788	-0.190445	-0.289137	-6.44659	3.51e-7	1.21e-6	4.88659	rs886785	rs886785	Drug_DEX	Nalm6	chr7	75584788	-0.19378	-0.34496	-6.59848	9.69e-8	1.47e-6	6.90732
rs919877	rs2304683	Drug_DEX	697	chr11	74558579	-0.217163	0.324428	-6.06197	1.04e-6	3.35e-6	4.13741	rs919877	rs2304683	Drug_DEX	Nalm6	chr11	74558579	0.161573	-0.276462	4.51095	6.3e-5	3.86e-4	0.740897
rs9276188	rs763026	Drug_VCR	697	chr6	32699262	-0.407026	-0.156224	-14.0913	5.34e-15	7.46e-14	23.3415	rs9276188	rs763026	Drug_VCR	Nalm6	chr6	32699262	-0.0855414	-0.149323	-3.11873	0.0035052	0.011412	-3.35126
rs9276190	rs763026	Drug_VCR	697	chr6	32699350	0.0897398	-0.897781	2.64951	0.0125869	0.0198093	-5.22234	rs9276190	rs763026	Drug_VCR	Nalm6	chr6	32699350	0.0840698	-0.444957	2.67549	0.0110419	0.0292473	-4.31607
rs9276375	rs763026	Drug_VCR	697	chr6	32707585	0.177643	-1.3575	6.22416	6.58e-7	2.18e-6	4.26532	rs9276375	rs763026	Drug_VCR	Nalm6	chr6	32707585	0.189965	0.0717432	6.55765	1.1e-7	1.61e-6	6.78013
rs9304696	rs3786675	Drug_ASP	697	chr19	50498328	0.250509	1.98109	8.94725	4.37e-10	2.58e-9	11.7088	rs9304696	rs3786675	Drug_ASP	Nalm6	chr19	50498328	0.103597	1.50135	3.92256	3.65e-4	0.00168377	-1.23714
rs932494	rs932494	Drug_ASP	697	chr6	24908645	-1.02313	-0.307336	-21.6662	3.01e-20	1.36e-18	36.048	rs932494	rs932494	Drug_ASP	Nalm6	chr6	24908645	-0.178777	-0.562429	-4.37322	9.56e-5	5.62e-4	0.448346
rs9343867	rs7740307	Drug_VCR	697	chr6	79772353	0.153249	-0.581027	2.78074	0.00915302	0.0148856	-4.52162	rs9343867	rs7740307	Drug_VCR	Nalm6	chr6	79772353	0.124558	-0.564701	2.73768	0.00944868	0.0257088	-3.8425
rs9357006	rs1977	Drug_PRED	697	chr6	26364628	-0.180133	-0.742088	-5.16083	1.36e-5	3.72e-5	1.52246	rs9357006	rs1977	Drug_PRED	Nalm6	chr6	26364628	0.14749	-0.812598	4.22435	1.49e-4	7.99e-4	-0.133207
rs9379871	rs1977	Drug_PRED	697	chr6	26375854	0.274718	1.39509	8.98435	3.98e-10	2.38e-9	11.8723	rs9379871	rs1977	Drug_PRED	Nalm6	chr6	26375854	0.150308	1.55063	4.93679	1.71e-5	1.27e-4	1.82647
rs9393706	rs1977	Drug_PRED	697	chr6	26361500	-0.522593	0.0395319	-10.6202	7.74e-12	6.08e-11	16.3187	rs9393706	rs1977	Drug_PRED	Nalm6	chr6	26361500	-0.12234	-0.152389	-2.99226	0.00490397	0.0151287	-3.2999
rs9400081	rs3749871	Drug_SixMP	697	chr6	107370460	0.308258	-0.366627	10.8564	4.51e-12	3.68e-11	16.4072	rs9400081	rs3749871	Drug_SixMP	Nalm6	chr6	107370460	0.0764767	-0.494008	2.73867	0.00942507	0.0256899	-4.30946
rs9460757	rs9466400	Drug_SixMP	697	chr6	22557058	-0.572984	-0.371189	-7.86689	7.18e-9	3.44e-8	9.7355	rs9460757	rs9466400	Drug_SixMP	Nalm6	chr6	22557058	-0.435266	0.0220637	-6.02178	5.83e-7	7.1e-6	5.85914
rs9533357	rs9315986	Drug_SixTG	697	chr13	43619651	-0.0808746	-0.37205	-2.73023	0.0103555	0.0166194	-5.13939	rs9533357	rs9315986	Drug_SixTG	Nalm6	chr13	43619651	0.0772278	-0.407582	2.63616	0.0121743	0.0316605	-4.49003
rs9605070	rs9606232	Drug_DEX,Drug_PRED	697	chr22	20134739	0.246684	-0.183445	8.41838	1.69e-9	9.2e-9	10.3	rs9605070	rs9606232	Drug_DEX,Drug_PRED	Nalm6	chr22	20134739	0.0641043	-0.414931	2.42897	0.0201079	0.0484049	-5.03703
rs9624364	rs9624364	Drug_VCR	697	chr22	24311474	-0.12679	-0.982775	-3.9686	4e-4	8.32e-4	-2.12673	rs9624364	rs9624364	Drug_VCR	Nalm6	chr22	24311474	0.148287	-0.172184	4.7542	3e-5	2.09e-4	1.19745
rs9648238	rs6942635	Drug_SixMP	697	chr7	18005237	0.174987	0.279386	3.71715	7.99e-4	0.00157024	-2.19169	rs9648238	rs6942635	Drug_SixMP	Nalm6	chr7	18005237	-0.247421	-0.126111	-5.50996	2.88e-6	2.64e-5	3.98961
rs9679707	rs11885858	Drug_SixTG	697	chr2	149805708	0.285751	-0.591141	6.11583	8.93e-7	2.91e-6	4.46759	rs9679707	rs11885858	Drug_SixTG	Nalm6	chr2	149805708	0.116188	-0.397555	2.9054	0.00615299	0.0181295	-3.52828
rs9694082	rs10091625	Relapse	697	chr8	67066780	0.226479	-0.594292	7.82068	8.12e-9	3.86e-8	8.8309	rs9694082	rs10091625	Relapse	Nalm6	chr8	67066780	-0.0972578	-0.511126	-3.2134	0.00271508	0.00937637	-3.0748
rs9787632	rs1247118	MRD	697	chr10	120486024	-0.198364	-0.145213	-7.54036	1.72e-8	7.65e-8	7.98967	rs9787632	rs1247118	MRD	Nalm6	chr10	120486024	-0.105291	-0.197299	-3.98034	3.08e-4	0.0014931	-1.05574
rs9797364	rs17081973	Relapse	697	chr18	67812462	0.225723	-0.724855	4.11525	2.66e-4	5.73e-4	-0.967973	rs9797364	rs17081973	Relapse	Nalm6	chr18	67812462	0.230592	-0.431328	4.27195	1.3e-4	7.11e-4	0.404677
rs9808489	rs7355768	Drug_ASP	697	chr2	54343192	0.139942	-0.783243	4.5527	7.75e-5	1.86e-4	-0.5117	rs9808489	rs7355768	Drug_ASP	Nalm6	chr2	54343192	-0.0712077	-0.773316	-2.58046	0.0139613	0.0358189	-4.70853
rs9834014	rs9860004	Drug_DEX	697	chr3	183842888	0.0600497	-0.84227	2.36539	0.0244674	0.0361398	-6.04247	rs9834014	rs9860004	Drug_DEX	Nalm6	chr3	183842888	0.0709592	-0.659475	2.69923	0.0104064	0.0278801	-4.43834
rs9862440	rs4682145	Drug_DEX,Drug_PRED	697	chr3	113609403	-0.483939	-0.640128	-14.8658	1.25e-15	2.12e-14	24.9081	rs9862440	rs4682145	Drug_DEX,Drug_PRED	Nalm6	chr3	113609403	0.0840601	-0.459423	2.64943	0.0117808	0.0308252	-4.40644
rs9899805	rs8078002	Drug_SixMP	697	chr17	65220142	-0.192436	-0.451149	-6.64718	2e-7	7.23e-7	5.56911	rs9899805	rs8078002	Drug_SixMP	Nalm6	chr17	65220142	-0.159902	-0.0582183	-4.85966	2.17e-5	1.57e-4	1.6059
rs9905597	rs28573959	Drug_PRED	697	chr17	28185149	0.521879	-0.203872	11.0499	2.91e-12	2.43e-11	17.3369	rs9905597	rs28573959	Drug_PRED	Nalm6	chr17	28185149	0.249244	-0.273199	5.87861	9.11e-7	1.04e-5	5.09102
rs9908547	rs8078002	Drug_SixMP	697	chr17	65231389	0.236953	-0.619645	4.91205	2.78e-5	7.23e-5	1.06856	rs9908547	rs8078002	Drug_SixMP	Nalm6	chr17	65231389	0.9647	0.767196	18.81	1.49e-20	1.95e-18	36.7788
rs9926200	rs1641015	Relapse	697	chr16	8847117	0.19673	-0.739596	6.52221	2.84e-7	9.91e-7	5.1636	rs9926200	rs1641015	Relapse	Nalm6	chr16	8847117	0.197851	-0.225161	7.13691	1.84e-8	3.42e-7	8.61001
rs9973262	rs3786675	Drug_ASP	697	chr19	50552894	0.100202	-0.763782	3.74278	7.45e-4	0.0014761	-2.75171	rs9973262	rs3786675	Drug_ASP	Nalm6	chr19	50552894	-0.078944	-0.545765	-2.99767	0.00483467	0.0149691	-3.71498
rs9977131	rs1022457	Drug_VCR	697	chr21	17278415	0.0945518	-0.917145	2.311	0.0276711	0.0404862	-5.70652	rs9977131	rs1022457	Drug_VCR	Nalm6	chr21	17278415	0.110107	-0.566499	2.73182	0.00958923	0.0260497	-4.00215
rs10008489	rs1502885	Drug_ASP	697	chr4	78989716	0.0995763	-0.0630872	3.92796	4.48e-4	9.21e-4	-2.23197	rs10008489	rs1502885	Drug_ASP	P12-Ichikawa	chr4	78989716	0.0846855	0.468978	4.29327	2.98e-4	0.00129906	-1.18985
rs10035166	rs10035166	Drug_PRED	697	chr5	131823927	0.0875741	-0.484927	3.46972	0.00155805	0.00293058	-3.46323	rs10035166	rs10035166	Drug_PRED	P12-Ichikawa	chr5	131823927	-0.162602	-0.779286	-8.13949	4.6e-8	6.43e-7	7.68071
rs10054436	rs10039039	Drug_DEX	697	chr5	169911807	0.257368	-0.195591	3.70681	8.22e-4	0.00161326	-1.90718	rs10054436	rs10039039	Drug_DEX	P12-Ichikawa	chr5	169911807	-0.169541	-0.241197	-3.34446	0.00295031	0.00925225	-2.6289
rs10085651	rs10085651	Drug_ASP	697	chr7	80392371	-0.185359	-0.697363	-3.91926	4.59e-4	9.4e-4	-1.82368	rs10085651	rs10085651	Drug_ASP	P12-Ichikawa	chr7	80392371	0.138432	-0.406737	3.40771	0.0025382	0.00813943	-2.84837
rs10096262	rs10096262	Drug_ASP	697	chr8	17484298	0.517162	-0.591424	7.55448	1.66e-8	7.38e-8	8.78186	rs10096262	rs10096262	Drug_ASP	P12-Ichikawa	chr8	17484298	0.768561	-0.0211379	16.7834	5.55e-14	3.27e-12	22.164
rs10117066	rs10125930	Drug_VCR	697	chr9	28259301	-0.175816	0.273454	-3.24948	0.00278789	0.00495948	-3.50083	rs10117066	rs10125930	Drug_VCR	P12-Ichikawa	chr9	28259301	-0.424835	0.374487	-10.0602	1.14e-9	2.27e-8	11.9922
rs1016176	rs17740576	Drug_PRED	697	chr9	103199994	-0.798959	-0.282301	-15.646	3.09e-16	5.61e-15	26.7481	rs1016176	rs17740576	Drug_PRED	P12-Ichikawa	chr9	103199994	-0.218356	-0.550893	-4.78836	8.92e-5	4.66e-4	0.628366
rs10161904	rs17121053	Drug_VCR	697	chr13	113054183	0.331023	-0.463172	6.10752	9.15e-7	2.98e-6	4.53781	rs10161904	rs17121053	Drug_VCR	P12-Ichikawa	chr13	113054183	0.122576	-0.489943	3.24207	0.00375931	0.0113914	-3.09454
rs10204282	rs10170236	Relapse	697	chr2	150421458	-0.202004	-0.794631	-2.96378	0.00580537	0.00973841	-3.80693	rs10204282	rs10170236	Relapse	P12-Ichikawa	chr2	150421458	-0.212785	-0.473294	-4.372	2.46e-4	0.00110637	-0.207612
rs10217267	rs10758191	Drug_SixMP	697	chr9	33146528	0.144484	-0.90314	4.80639	3.76e-5	9.55e-5	0.232162	rs10217267	rs10758191	Drug_SixMP	P12-Ichikawa	chr9	33146528	0.0815353	-0.739404	3.46904	0.00219251	0.00715394	-3.11701
rs10226576	rs7810035	Drug_DEX,Drug_PRED	697	chr7	55320838	0.378983	-0.0454677	12.1137	2.85e-13	2.83e-12	19.2844	rs10226576	rs7810035	Drug_DEX,Drug_PRED	P12-Ichikawa	chr7	55320838	-0.0731855	-0.442378	-2.69993	0.0131174	0.031969	-4.72875
rs10234308	rs10234308	Drug_SixTG	697	chr7	22528590	0.110766	0.0125705	4.39441	1.21e-4	2.8e-4	-0.955184	rs10234308	rs10234308	Drug_SixTG	P12-Ichikawa	chr7	22528590	-0.218852	0.323543	-10.9543	2.38e-10	5.44e-9	13.1547
rs10399705	rs2300178	Drug_SixTG	697	chr1	71491489	-0.126947	-0.762514	-4.33924	1.42e-4	3.23e-4	-1.01051	rs10399705	rs2300178	Drug_SixTG	P12-Ichikawa	chr1	71491489	0.0687937	-0.385827	2.70163	0.0130675	0.031893	-4.72675
rs10399797	rs2300178	Drug_SixTG	697	chr1	71491457	0.239504	-0.862353	7.32072	3.12e-8	1.3e-7	7.40234	rs10399797	rs2300178	Drug_SixTG	P12-Ichikawa	chr1	71491457	-0.0879941	-0.697058	-2.88594	0.00860675	0.0224513	-4.38111
rs10405696	rs3786675	Drug_ASP	697	chr19	50501185	0.0934701	0.926705	2.44125	0.0205612	0.0308973	-5.56604	rs10405696	rs3786675	Drug_ASP	P12-Ichikawa	chr19	50501185	0.167409	0.766404	5.00337	5.3e-5	3.07e-4	0.896282
rs10407013	rs3786675	Drug_ASP	697	chr19	50501054	-0.243477	2.35823	-8.12807	3.6e-9	1.82e-8	9.65484	rs10407013	rs3786675	Drug_ASP	P12-Ichikawa	chr19	50501054	-0.158082	2.61108	-6.35622	2.19e-6	2.07e-5	3.93335
rs10410420	rs3786675	Drug_ASP	697	chr19	50528594	-0.24109	2.09106	-9.8911	4.29e-11	3.03e-10	13.9898	rs10410420	rs3786675	Drug_ASP	P12-Ichikawa	chr19	50528594	-0.198513	2.00502	-9.63364	2.49e-9	4.63e-8	10.5958
rs10411204	rs3786675	Drug_ASP	697	chr19	50507336	-1.96872	1.10014	-44.8767	1.0500000000000001e-29	2.2300000000000003e-27	57.9734	rs10411204	rs3786675	Drug_ASP	P12-Ichikawa	chr19	50507336	-1.13335	0.317789	-30.2923	2.32e-19	4.4e-17	34.4516
rs10411894	rs3786675	Drug_ASP	697	chr19	50515880	-0.0789765	-1.24442	-2.46504	0.0194593	0.0294043	-5.8155	rs10411894	rs3786675	Drug_ASP	P12-Ichikawa	chr19	50515880	-0.0653954	-0.789272	-2.90837	0.0081756	0.0214217	-4.40932
rs10412158	rs3786675	Drug_ASP	697	chr19	50528696	0.133518	3.72695	5.66905	3.19e-6	9.57e-6	2.56837	rs10412158	rs3786675	Drug_ASP	P12-Ichikawa	chr19	50528696	0.134557	3.50262	5.63738	1.17e-5	8.54e-5	1.88524
rs10412963	rs3786675	Drug_ASP	697	chr19	50507361	0.902849	2.35152	21.5893	3.34e-20	1.42e-18	35.7064	rs10412963	rs3786675	Drug_ASP	P12-Ichikawa	chr19	50507361	0.186965	0.927584	5.26941	2.8e-5	1.78e-4	1.42384
rs10415321	rs10415831	Drug_VCR	697	chr19	12816790	-0.0678068	-0.932297	-2.45985	0.019695	0.0297079	-5.84729	rs10415321	rs10415831	Drug_VCR	P12-Ichikawa	chr19	12816790	0.0936504	-0.927656	4.40305	2.28e-4	0.00104201	-0.945935
rs10415604	rs3786675	Drug_ASP	697	chr19	50553809	0.190729	0.404742	3.90901	4.72e-4	9.63e-4	-1.74407	rs10415604	rs3786675	Drug_ASP	P12-Ichikawa	chr19	50553809	0.132727	1.18465	3.79385	0.00100311	0.00361796	-1.85987
rs10421463	rs3786675	Drug_ASP	697	chr19	50553975	0.125373	-1.26098	4.11739	2.64e-4	5.7e-4	-1.70069	rs10421463	rs3786675	Drug_ASP	P12-Ichikawa	chr19	50553975	-0.0580577	-0.89978	-2.50576	0.0201575	0.0460358	-5.25204
rs10436915	rs10436919	Relapse	697	chr1	89413064	-0.119904	-0.479643	-4.11492	2.66e-4	5.73e-4	-1.63359	rs10436915	rs10436919	Relapse	P12-Ichikawa	chr1	89413064	-0.187561	-0.241194	-7.74332	1.05e-7	1.33e-6	7.0398
rs10471237	rs6811804	Drug_DEX	697	chr4	775894	-0.415849	1.01553	-6.81441	1.26e-7	4.71e-7	6.74741	rs10471237	rs6811804	Drug_DEX	P12-Ichikawa	chr4	775894	-0.390576	1.01772	-7.64787	1.28e-7	1.57e-6	7.37685
rs10510046	rs1247118	MRD	697	chr10	120453168	0.19769	-0.256009	5.3563	7.8e-6	2.18e-5	2.12743	rs10510046	rs1247118	MRD	P12-Ichikawa	chr10	120453168	-0.0789177	-0.0227877	-2.4837	0.0211506	0.0477897	-4.94143
rs10511937	rs10511937	Drug_VCR	697	chr9	37370479	0.0874304	-1.24423	3.05478	0.00460898	0.00786292	-4.44297	rs10511937	rs10511937	Drug_VCR	P12-Ichikawa	chr9	37370479	-0.106785	-0.624886	-4.63211	1.3e-4	0.000649	-0.284985
rs1078847	rs471390	Drug_DEX	697	chr10	131352115	0.298749	0.0669603	11.8235	5.3e-13	4.97e-12	18.5023	rs1078847	rs471390	Drug_DEX	P12-Ichikawa	chr10	131352115	-0.0560463	0.026482	-2.94033	0.00759678	0.0201871	-4.50158
rs10794057	rs10794057	Drug_ASP	697	chr10	127729734	0.494223	-0.339882	17.0332	2.92e-17	6.07e-16	28.6268	rs10794057	rs10794057	Drug_ASP	P12-Ichikawa	chr10	127729734	0.349479	-0.252722	14.1584	1.7e-12	6.9e-11	18.3077
rs10817628	rs10817628	Drug_DEX	697	chr9	117259538	0.226235	-0.456465	6.59479	2.32e-7	8.28e-7	5.51619	rs10817628	rs10817628	Drug_DEX	P12-Ichikawa	chr9	117259538	0.144095	-0.370119	5.41515	1.97e-5	1.33e-4	1.79843
rs10817629	rs10817628	Drug_DEX	697	chr9	117261987	-0.211978	0.117156	-5.79282	2.24e-6	6.87e-6	3.28173	rs10817629	rs10817628	Drug_DEX	P12-Ichikawa	chr9	117261987	-0.291876	-0.142066	-9.85844	1.65e-9	3.2e-8	11.4468
rs10872646	rs1934534	Drug_SixTG	697	chr6	150067675	0.11117	2.00898	4.72946	4.69e-5	1.17e-4	-0.0805899	rs10872646	rs1934534	Drug_SixTG	P12-Ichikawa	chr6	150067675	-0.097143	3.21959	-5.45455	1.8e-5	1.24e-4	1.48029
rs10881985	rs7917710	Drug_SixMP	697	chr10	93627158	0.362639	-0.591905	5.45176	5.93e-6	1.7e-5	2.84085	rs10881985	rs7917710	Drug_SixMP	P12-Ichikawa	chr10	93627158	-0.211929	-0.462956	-4.16153	4.1e-4	0.00169963	-0.785111
rs11002310	rs11002306	Drug_PRED	697	chr10	79596030	-0.290512	-0.715306	-7.50609	1.89e-8	8.31e-8	8.25137	rs11002310	rs11002306	Drug_PRED	P12-Ichikawa	chr10	79596030	-0.158801	-0.55252	-4.56113	1.55e-4	7.45e-4	-0.10782
rs11009136	rs11009130	Drug_VCR	697	chr10	33192651	0.311059	-0.576962	8.48433	1.42e-9	7.89e-9	10.8182	rs11009136	rs11009130	Drug_VCR	P12-Ichikawa	chr10	33192651	0.353912	-0.258075	10.668	3.9e-10	8.11e-9	12.9924
rs11013405	rs11013359	Relapse	697	chr10	23629840	-0.1553	-0.597988	-2.77146	0.00936377	0.0151994	-4.37151	rs11013405	rs11013359	Relapse	P12-Ichikawa	chr10	23629840	-0.157898	-0.506486	-2.94579	0.00750208	0.0199665	-3.63274
rs11049167	rs11049167	Drug_VCR	697	chr12	27972902	-0.0822495	-1.2148	-3.3225	0.0023021	0.00416037	-3.85278	rs11049167	rs11049167	Drug_VCR	P12-Ichikawa	chr12	27972902	0.117612	-0.742216	5.67419	1.07e-5	7.99e-5	2.06609
rs11115366	rs11115546	Drug_SixMP	697	chr12	77178887	0.0816456	-0.950005	2.38348	0.0234792	0.0348611	-5.91333	rs11115366	rs11115546	Drug_SixMP	P12-Ichikawa	chr12	77178887	0.0757642	-0.432634	2.49533	0.0206215	0.0468445	-5.16444
rs11115370	rs11115546	Drug_SixMP	697	chr12	77179047	0.212298	-0.787117	3.60276	0.00108984	0.00210562	-2.49758	rs11115370	rs11115546	Drug_SixMP	P12-Ichikawa	chr12	77179047	0.102949	-0.479157	2.72844	0.012304	0.0304654	-4.23773
rs11115380	rs11115546	Drug_SixMP	697	chr12	77180533	0.115188	-0.112804	2.65419	0.012446	0.0196056	-5.0494	rs11115380	rs11115546	Drug_SixMP	P12-Ichikawa	chr12	77180533	0.408289	0.0268226	12.9285	1.01e-11	3.32e-10	16.755
rs11115426	rs11115546	Drug_SixMP	697	chr12	77184427	-0.594266	-0.74797	-13.3302	2.35e-14	2.88e-13	22.2646	rs11115426	rs11115546	Drug_SixMP	P12-Ichikawa	chr12	77184427	-0.310409	-0.660724	-7.50589	1.73e-7	2.06e-6	6.89884
rs11120184	rs7536934	Drug_SixMP	697	chr1	207263539	0.930154	-0.731614	20.0687	2.76e-19	8.72e-18	33.7985	rs11120184	rs7536934	Drug_SixMP	P12-Ichikawa	chr1	207263539	0.35426	-0.57218	6.77888	8.45e-7	8.63e-6	5.22696
rs111434562	rs1247118	MRD	697	chr10	120505596	0.543625	-0.297736	11.4751	1.13e-12	9.94e-12	18.3252	rs111434562	rs1247118	MRD	P12-Ichikawa	chr10	120505596	0.23176	-0.446339	6.32745	2.34e-6	2.17e-5	4.25791
rs111772743	rs3739	Drug_ASP	697	chr5	81569088	0.459441	-0.398408	14.3456	3.3e-15	4.98e-14	23.7619	rs111772743	rs3739	Drug_ASP	P12-Ichikawa	chr5	81569088	0.104536	-0.670153	3.73459	0.00115771	0.00412329	-2.53194
rs11177710	rs7200	Drug_ASP	697	chr12	69934588	-0.249847	-0.87122	-9.34481	1.62e-10	1.04e-9	12.692	rs11177710	rs7200	Drug_ASP	P12-Ichikawa	chr12	69934588	-0.10245	-0.639161	-4.5881	1.45e-4	7.06e-4	-0.506837
rs11177751	rs7200	Drug_ASP	697	chr12	70002488	0.756269	-0.262823	18.4596	3.01e-18	7.56e-17	31.2865	rs11177751	rs7200	Drug_ASP	P12-Ichikawa	chr12	70002488	0.414331	-0.288581	12.4704	2.04e-11	6.31e-10	16.0615
rs112005381	rs10945231	Drug_ASP	697	chr6	71226325	-0.259774	-0.00743852	-9.72298	6.43e-11	4.44e-10	13.6294	rs112005381	rs10945231	Drug_ASP	P12-Ichikawa	chr6	71226325	-0.35414	-0.0226723	-15.0041	5.34e-13	2.53e-11	19.409889540000002
rs11226115	rs11226115	Drug_VCR	697	chr11	103892352	0.231773	-0.805818	5.87324	1.78e-6	5.54e-6	3.57179	rs11226115	rs11226115	Drug_VCR	P12-Ichikawa	chr11	103892352	0.0906613	-0.48314	3.04519	0.00596115	0.0165093	-3.77434
rs112659704	rs1636980	Drug_ASP	697	chr7	99922393	0.0824226	-1.21516	3.12376	0.00386217	0.006696	-4.32212	rs112659704	rs1636980	Drug_ASP	P12-Ichikawa	chr7	99922393	-0.0846446	-0.901245	-4.19835	3.75e-4	0.00157673	-1.4424
rs112678949	rs11259571	Drug_SixMP	697	chr10	15273947	-0.18228	-0.786872	-5.99743	1.25e-6	3.97e-6	3.69115	rs112678949	rs11259571	Drug_SixMP	P12-Ichikawa	chr10	15273947	-0.085936	-0.634021	-3.83638	9.05e-4	0.00328458	-2.16555
rs112770963	rs76643569	Relapse	697	chr13	103377655	-0.0731277	-1.20679	-2.44633	0.0203213	0.0305716	-5.75705	rs112770963	rs76643569	Relapse	P12-Ichikawa	chr13	103377655	-0.0776515	-0.835814	-3.03684	0.00607786	0.016778	-3.97853
rs112986774	rs11150830	Drug_VCR	697	chr17	77965819	0.307795	-0.303066	11.4274	1.26e-12	1.1e-11	17.6191	rs112986774	rs11150830	Drug_VCR	P12-Ichikawa	chr17	77965819	0.134439	-0.599217	7.13958	3.81e-7	4.17e-6	5.43812
rs113218162	rs2276385	Drug_PRED	697	chr11	71622030	-0.104061	-0.809943	-3.75887	7.13e-4	0.00142416	-2.63025	rs113218162	rs2276385	Drug_PRED	P12-Ichikawa	chr11	71622030	-0.0731634	-0.412267	-3.18329	0.00431722	0.0127868	-3.71708
rs113307754	rs9605063	Drug_DEX,Drug_PRED	697	chr22	20089271	0.352338	-0.523868	14.0573	5.69e-15	7.83e-14	23.1241	rs113307754	rs9605063	Drug_DEX,Drug_PRED	P12-Ichikawa	chr22	20089271	0.0949238	-0.420783	5.28879	2.67e-5	1.71e-4	1.07329
rs113327785	rs17081973	Relapse	697	chr18	67665542	0.754655	-0.153112	11.2256	1.96e-12	1.67e-11	18.0193	rs113327785	rs17081973	Relapse	P12-Ichikawa	chr18	67665542	0.381118	-0.242972	6.8132	7.83e-7	8.1e-6	5.57325
rs1134180	rs751941	Drug_VCR	697	chr19	39432136	-0.378614	-0.929259	-8.32896	2.13e-9	1.13e-8	10.4904	rs1134180	rs751941	Drug_VCR	P12-Ichikawa	chr19	39432136	-0.108312	-0.764692	-2.59582	0.0165388	0.038598	-4.65337
rs113515513	rs7820637	Relapse	697	chr8	67737607	0.0645477	0.717651	2.24505	0.0320623	0.0462369	-6.25672	rs113515513	rs7820637	Relapse	P12-Ichikawa	chr8	67737607	0.102023	0.403423	4.08097	4.99e-4	0.00202385	-1.65241
rs114023579	rs17112377	Drug_DEX	697	chr10	90495474	0.211646	-0.772173	3.34499	0.00216964	0.0039545	-3.00157	rs114023579	rs17112377	Drug_DEX	P12-Ichikawa	chr10	90495474	-0.194081	-0.475039	-4.07557	5.06e-4	0.00204096	-1.01874
rs114215929	rs75750998	Drug_VCR	697	chr19	49979149	0.792049	-0.248483	21.2134	5.56e-20	2.02e-18	35.2112	rs114215929	rs75750998	Drug_VCR	P12-Ichikawa	chr19	49979149	0.309459	-0.34728	9.4048	3.83e-9	6.87e-8	10.5463
rs114586402	rs11956835	Drug_DEX,Drug_PRED,Drug_SixTG	697	chr5	146858485	0.383264	-0.898959	12.7474	7.6e-14	8.42e-13	20.601	rs114586402	rs11956835	Drug_DEX,Drug_PRED,Drug_SixTG	P12-Ichikawa	chr5	146858485	0.0788912	-0.582506	3.08571	0.00542478	0.015297	-3.92946
rs114601492	rs114393069	Drug_ASP	697	chr19	55670651	-0.225695	1.78539	-7.92406	6.17e-9	2.98e-8	9.04137	rs114601492	rs114393069	Drug_ASP	P12-Ichikawa	chr19	55670651	-0.0861237	0.93439	-3.68259	0.00131261	0.00458874	-2.57092
rs114964171	rs16857367	Drug_DEX	697	chr4	44666144	0.111882	-0.372747	3.73797	7.55e-4	0.00149388	-2.7175	rs114964171	rs16857367	Drug_DEX	P12-Ichikawa	chr4	44666144	-0.0669853	-0.483071	-3.08894	0.0053841	0.0152074	-3.98479
rs115179201	rs3735684	Drug_DEX,Drug_PRED	697	chr7	1005576	-0.182196	-0.522137	-5.11566	1.55e-5	4.19e-5	1.37487	rs115179201	rs3735684	Drug_DEX,Drug_PRED	P12-Ichikawa	chr7	1005576	0.114549	-0.389671	4.01199	5.91e-4	0.00230614	-1.53763
rs115375668	rs17112377	Drug_DEX	697	chr10	90503812	0.483515	-0.561159	17.5939	1.17e-17	2.7e-16	29.5185	rs115375668	rs17112377	Drug_DEX	P12-Ichikawa	chr10	90503812	0.311984	-0.567699	15.7928	1.91e-13	1.02e-11	20.4514
rs115513250	rs7144445	Drug_DEX	697	chr14	104375980	0.0885598	-0.997905	3.27924	0.00257912	0.00460249	-3.99736	rs115513250	rs7144445	Drug_DEX	P12-Ichikawa	chr14	104375980	-0.0770391	-0.578408	-3.85673	8.61e-4	0.0031466	-2.39782
rs115582361	rs10911157	Drug_SixMP	697	chr1	182833193	0.0785842	-0.890554	2.65507	0.0124199	0.0195826	-5.38887	rs115582361	rs10911157	Drug_SixMP	P12-Ichikawa	chr1	182833193	0.0856857	-0.496671	3.36248	0.00282666	0.00891365	-3.35855
rs115684341	rs16854671	Drug_SixTG	697	chr2	168936029	-0.0640675	-0.638965	-2.2163	0.0341649	0.0489793	-6.2155	rs115684341	rs16854671	Drug_SixTG	P12-Ichikawa	chr2	168936029	-0.0817499	-0.845682	-3.25088	0.003682	0.0112968	-3.48443
rs11570135	rs8059525	Drug_ASP,Drug_SixMP	697	chr16	12058617	-0.340719	-1.11688	-12.7495	7.57e-14	8.42e-13	20.5532	rs11570135	rs8059525	Drug_ASP,Drug_SixMP	P12-Ichikawa	chr16	12058617	-0.179115	-0.655364	-8.40164	2.7e-8	3.94e-7	8.30598
rs115982654	rs17131915	Drug_ASP,Drug_DEX	697	chr7	47935076	-0.813624	0.413774	-13.8151	9.07e-15	1.2e-13	23.4295	rs115982654	rs17131915	Drug_ASP,Drug_DEX	P12-Ichikawa	chr7	47935076	-0.323264	-0.101805	-7.22462	3.17e-7	3.53e-6	6.4441
rs116111998	rs11946025	Drug_DEX	697	chr4	95247358	-0.363445	-1.13586	-8.34349	2.05e-9	1.1e-8	10.4807	rs116111998	rs11946025	Drug_DEX	P12-Ichikawa	chr4	95247358	-0.100655	-0.716112	-2.9071	0.00819953	0.0214217	-4.02707
rs116160749	rs16854671	Drug_SixTG	697	chr2	168926803	-0.228851	-0.767449	-4.49377	9.16e-5	2.17e-4	0.00189132	rs116160749	rs16854671	Drug_SixTG	P12-Ichikawa	chr2	168926803	-0.249325	-0.472338	-6.32762	2.34e-6	2.17e-5	4.32338
rs116175957	rs41530849	Relapse	697	chr1	214692631	0.174894	-0.634071	3.21767	0.00302893	0.00536032	-3.40563	rs116175957	rs41530849	Relapse	P12-Ichikawa	chr1	214692631	0.201771	-0.453938	4.8034	8.6e-5	4.56e-4	0.68451
rs11655598	rs11655598	Drug_SixMP	697	chr17	44868094	0.202361	0.923572	7.3313	3.04e-8	1.27e-7	7.47078	rs11655598	rs11655598	Drug_SixMP	P12-Ichikawa	chr17	44868094	0.0711477	0.701292	2.85344	0.00927015	0.0240348	-4.39888
rs11668605	rs2116898	Drug_PRED	697	chr19	11249474	-0.254666	0.651125	-7.89747	6.62e-9	3.19e-8	9.11577	rs11668605	rs2116898	Drug_PRED	P12-Ichikawa	chr19	11249474	-0.0829389	-0.435076	-3.05567	0.00581781	0.0162176	-3.85503
rs11674815	rs10170236	Relapse	697	chr2	150454194	-0.311317	0.178144	-11.4967	1.08e-12	9.53e-12	17.8622	rs11674815	rs10170236	Relapse	P12-Ichikawa	chr2	150454194	-0.117151	0.390323	-4.84559	7.77e-5	4.18e-4	0.230327
rs116933944	rs56170708	Drug_ASP	697	chr9	96065061	0.0607836	-1.07197	2.3405	0.0258893	0.0381388	-6.13747	rs116933944	rs56170708	Drug_ASP	P12-Ichikawa	chr9	96065061	-0.0579324	-0.833708	-2.78627	0.0107989	0.0272933	-4.83182
rs11703006	rs10483230	Drug_ASP	697	chr22	46171505	0.618538	-0.261573	13.9513	6.98e-15	9.52e-14	23.4249	rs11703006	rs10483230	Drug_ASP	P12-Ichikawa	chr22	46171505	0.289186	-0.550605	6.78084	8.41e-7	8.63e-6	5.22434
rs11705346	rs9605063	Drug_DEX,Drug_PRED	697	chr22	20134525	0.138932	-0.380553	5.13501	1.47e-5	3.99e-5	1.12623	rs11705346	rs9605063	Drug_DEX,Drug_PRED	P12-Ichikawa	chr22	20134525	0.0663219	-0.681002	3.40176	0.00257442	0.00824006	-3.40294
rs117426622	rs11115546	Drug_SixMP	697	chr12	77165865	-0.248407	-0.874096	-4.67974	5.4e-5	1.33e-4	0.479152	rs117426622	rs11115546	Drug_SixMP	P12-Ichikawa	chr12	77165865	-0.246107	-0.521992	-6.51968	1.51e-6	1.51e-5	4.73396
rs1175170	rs12070423	Drug_ASP	697	chr1	192164010	0.12245	-1.03398	3.84191	5.68e-4	0.00114483	-2.35933	rs1175170	rs12070423	Drug_ASP	P12-Ichikawa	chr1	192164010	-0.10832	-0.70703	-4.02479	5.73e-4	0.00225101	-1.67258
rs11757700	rs9395917	Drug_SixTG	697	chr6	54079968	-0.379994	-0.891226	-13.4108	2e-14	2.51e-13	22.005	rs11757700	rs9395917	Drug_SixTG	P12-Ichikawa	chr6	54079968	-0.495096	-0.451733	-20.0449	1.43e-15	1.29e-13	25.6696
rs11769057	rs1636980	Drug_ASP	697	chr7	99964661	0.493297	0.00704405	16.8196	4.15e-17	8.33e-16	28.2746	rs11769057	rs1636980	Drug_ASP	P12-Ichikawa	chr7	99964661	0.411526	-0.105159	17.4985	2.37e-14	1.56e-12	22.7271
rs11775668	rs11775668	Drug_DEX	697	chr8	120645401	-0.131069	-0.817712	-2.93319	0.00626958	0.010435	-4.23656	rs11775668	rs11775668	Drug_DEX	P12-Ichikawa	chr8	120645401	0.154718	-0.508424	4.24201	3.37e-4	0.00144242	-0.784544
rs117761491	rs11115546	Drug_SixMP	697	chr12	77253513	-0.272247	-0.872227	-9.62211	8.22e-11	5.56e-10	13.4105	rs117761491	rs11115546	Drug_SixMP	P12-Ichikawa	chr12	77253513	-0.159847	-0.357592	-6.08695	4.07e-6	3.47e-5	3.18165
rs117862862	rs11115546	Drug_SixMP	697	chr12	77179366	0.424952	-0.820397	9.47434	1.18e-10	7.74e-10	13.5241	rs117862862	rs11115546	Drug_SixMP	P12-Ichikawa	chr12	77179366	0.330339	-0.611789	8.84161	1.13e-8	1.73e-7	9.65676
rs11814428	rs11814428	Drug_DEX	697	chr10	7810539	-1.02356	0.383307	-33.2549	9.19e-26	1.1199999999999999e-23	48.7886	rs11814428	rs11814428	Drug_DEX	P12-Ichikawa	chr10	7810539	-0.470163	0.260529	-17.4968	2.37e-14	1.56e-12	22.8561
rs11829829	rs11834242	Drug_DEX,Drug_SixTG	697	chr12	13334878	0.101413	-1.09126	2.90672	0.00669935	0.0111022	-4.69862	rs11829829	rs11834242	Drug_DEX,Drug_SixTG	P12-Ichikawa	chr12	13334878	-0.0927372	-0.920009	-3.49676	0.00205183	0.00677063	-2.89769
rs11846843	rs11846843	Drug_DEX	697	chr14	38346656	0.155959	-1.06891	3.03637	0.00483036	0.00823237	-3.85065	rs11846843	rs11846843	Drug_DEX	P12-Ichikawa	chr14	38346656	-0.109072	-0.749642	-2.84265	0.00950104	0.0244476	-3.93509
rs11879639	rs3786675	Drug_ASP	697	chr19	50490490	0.759991	-2.09904	23.0231	5.1300000000000004e-21	2.82e-19	37.6043	rs11879639	rs3786675	Drug_ASP	P12-Ichikawa	chr19	50490490	0.11662	-1.76335	4.79766	8.72e-5	4.61e-4	0.252457
rs11879641	rs3786675	Drug_ASP	697	chr19	50490570	0.420383	-2.69981	12.0826	3.04e-13	3e-12	19.1681	rs11879641	rs3786675	Drug_ASP	P12-Ichikawa	chr19	50490570	0.118825	-1.38747	4.6411	1.28e-4	6.38e-4	-0.249512
rs11879659	rs3786675	Drug_ASP	697	chr19	50490522	3.37359	-1.53215	98.1979	3.86e-40	6.5899999999999994e-37	81.6743	rs11879659	rs3786675	Drug_ASP	P12-Ichikawa	chr19	50490522	1.01628	-1.48923	34.119	1.81e-20	4.76e-18	37.0429
rs11879713	rs3786675	Drug_ASP	697	chr19	50490768	0.170358	-2.4085	6.33992	4.74e-7	1.61e-6	4.61031	rs11879713	rs3786675	Drug_ASP	P12-Ichikawa	chr19	50490768	0.233929	-1.36116	10.9036	2.6e-10	5.76e-9	13.097
rs11880182	rs3786675	Drug_ASP	697	chr19	50554201	-0.416303	0.922156	-13.8531	8.43e-15	1.13e-13	22.7543	rs11880182	rs3786675	Drug_ASP	P12-Ichikawa	chr19	50554201	-0.189478	0.420902	-8.39356	2.75e-8	3.97e-7	8.15241
rs11941178	rs11946025	Drug_DEX	697	chr4	95229431	0.380439	-0.777021	12.2467	2.15e-13	2.2e-12	19.6287	rs11941178	rs11946025	Drug_DEX	P12-Ichikawa	chr4	95229431	0.0994418	-0.569661	3.58869	0.00164571	0.00557061	-2.66144
rs11946095	rs11946025	Drug_DEX	697	chr4	95229524	1.23934	-0.324118	21.6192	3.21e-20	1.4e-18	36.0772	rs11946095	rs11946025	Drug_DEX	P12-Ichikawa	chr4	95229524	0.288818	-0.342839	7.32581	2.55e-7	2.91e-6	6.56406
rs11977017	rs6947073	Drug_ASP	697	chr7	142636704	0.306102	-0.855721	12.0678	3.1400000000000003e-13	3.08e-12	19.034	rs11977017	rs6947073	Drug_ASP	P12-Ichikawa	chr7	142636704	0.0861771	-0.681614	4.94384	6.12e-5	3.42e-4	0.259434
rs12052898	rs13385173	Drug_DEX	697	chr2	202755103	1.80486	-0.269172	38.3587	1.23e-27	2.1e-25	53.1953	rs12052898	rs13385173	Drug_DEX	P12-Ichikawa	chr2	202755103	0.982633	-0.247219	22.562	1.21e-16	1.47e-14	28.2517
rs12090796	rs10436919	Relapse	697	chr1	89427553	-1.33681	-0.137883	-32.1438	2.55e-25	2.8999999999999996e-23	47.8586	rs12090796	rs10436919	Relapse	P12-Ichikawa	chr1	89427553	-0.195686	-0.343029	-5.32884	2.43e-5	1.57e-4	1.78581
rs12090961	rs11265278	Drug_PRED	697	chr1	159768539	-0.393868	-0.867446	-7.53936	1.73e-8	7.65e-8	8.57915	rs12090961	rs11265278	Drug_PRED	P12-Ichikawa	chr1	159768539	-0.361415	-0.539821	-8.35351	2.98e-8	4.23e-7	8.74772
rs12140979	rs10493821	Drug_PRED	697	chr1	89467242	-0.15976	-0.290258	-3.34955	0.00214368	0.00391973	-3.24979	rs12140979	rs10493821	Drug_PRED	P12-Ichikawa	chr1	89467242	-0.127978	-0.116152	-3.38	0.00271132	0.00860661	-2.86206
rs12151752	rs12151621	Drug_DEX,Drug_PRED	697	chr2	85934652	-0.337173	-0.872017	-6.74904	1.51e-7	5.57e-7	6.35353	rs12151752	rs12151621	Drug_DEX,Drug_PRED	P12-Ichikawa	chr2	85934652	-0.51719	0.0139589	-12.9314	1.01e-11	3.32e-10	16.8799
rs12214308	rs12214703	Drug_VCR	697	chr6	74079234	0.123884	-1.1274	4.11297	2.68e-4	5.75e-4	-1.57592	rs12214308	rs12214703	Drug_VCR	P12-Ichikawa	chr6	74079234	-0.217142	-0.902292	-7.69445	1.16e-7	1.47e-6	6.98859
rs12221087	rs7917710	Drug_SixMP	697	chr10	93573367	-0.43657	-0.665356	-9.12023	2.83e-10	1.74e-9	12.6891	rs12221087	rs7917710	Drug_SixMP	P12-Ichikawa	chr10	93573367	-0.189403	-0.425606	-4.99242	5.44e-5	3.12e-4	1.07091
rs12233690	rs12233776	Drug_PRED	697	chr4	38787601	-0.120556	-0.404526	-2.41472	0.0218576	0.0325385	-5.32524	rs12233690	rs12233776	Drug_PRED	P12-Ichikawa	chr4	38787601	-0.266766	-0.446367	-5.90519	6.21e-6	5.12e-5	3.28319
rs12245904	rs11259571	Drug_SixMP	697	chr10	15273716	-0.0687415	-1.11115	-2.51024	0.0175127	0.0266757	-5.65489	rs12245904	rs11259571	Drug_SixMP	P12-Ichikawa	chr10	15273716	0.107815	-0.629592	4.49638	1.81e-4	8.58e-4	-0.567944
rs12257360	rs11814428	Drug_DEX	697	chr10	7814190	-0.0902585	-0.841512	-2.42405	0.0213936	0.0319592	-5.59626	rs12257360	rs11814428	Drug_DEX	P12-Ichikawa	chr10	7814190	0.107364	-0.514088	2.78018	0.0109486	0.027589845000000002	-4.3501
rs12264990	rs11814428	Drug_DEX	697	chr10	7814329	0.155377	-0.534977	3.98095	3.87e-4	8.09e-4	-1.70361	rs12264990	rs11814428	Drug_DEX	P12-Ichikawa	chr10	7814329	-0.094544	-0.537123	-3.02165	0.00629594	0.017213	-3.76408
rs12314634	rs11168858	Drug_SixTG	697	chr12	49498198	-0.159174	-0.636166	-4.88182	3.03e-5	7.84e-5	0.624428	rs12314634	rs11168858	Drug_SixTG	P12-Ichikawa	chr12	49498198	-0.0936271	-0.570054	-3.49186	0.00207605	0.00683734	-2.85032
rs12356375	rs11002306	Drug_PRED	697	chr10	79594514	-0.586619	0.054133	-21.5063	3.74e-20	1.52e-18	35.438	rs12356375	rs11002306	Drug_PRED	P12-Ichikawa	chr10	79594514	-0.340057	-0.236145	-16.9751	4.41e-14	2.69e-12	22.0262
rs12366763	rs11115546	Drug_SixMP	697	chr12	77166158	0.167737	-1.21563	4.14949	2.42e-4	5.28e-4	-1.22991	rs12366763	rs11115546	Drug_SixMP	P12-Ichikawa	chr12	77166158	-0.113648	-0.796816	-2.97838	0.00695898	0.0186961	-3.85097
rs12368937	rs11115546	Drug_SixMP	697	chr12	77252876	-0.755621	-0.236229	-12.0041	3.6e-13	3.45e-12	19.6305	rs12368937	rs11115546	Drug_SixMP	P12-Ichikawa	chr12	77252876	-0.574255	-0.224602	-11.7194	6.69e-11	1.81e-9	15.015
rs12413256	rs7917710	Drug_SixMP	697	chr10	93597325	0.0687479	-1.63579	2.29165	0.0288993	0.041995	-6.19555	rs12413256	rs7917710	Drug_SixMP	P12-Ichikawa	chr10	93597325	0.0892018	-0.969818	3.69121	0.00128559	0.00453142	-2.66213
rs1244869	rs1244869	Drug_SixTG	697	chr12	65075332	0.966302	-0.140986	15.7527	2.56e-16	4.75e-15	27.0526	rs1244869	rs1244869	Drug_SixTG	P12-Ichikawa	chr12	65075332	0.543713	-0.323862	11.5015	9.55e-11	2.51e-9	14.6814
rs1247117	rs1247118	MRD	697	chr10	120428802	-1.55156	0.129022	-55.3669	1.71e-32	5.85e-30	64.379	rs1247117	rs1247118	MRD	P12-Ichikawa	chr10	120428802	-1.01208	-0.0167777	-40.4789	4.5400000000000005e-22	7.02e-19	40.7103
rs1247118	rs1247118	MRD	697	chr10	120428759	0.180077	1.80704	7.13066	5.25e-8	2.12e-7	6.81027	rs1247118	rs1247118	MRD	P12-Ichikawa	chr10	120428759	0.110436	1.11149	5.02065	5.09e-5	2.97e-4	0.545964
rs1248630	rs1248630	Drug_VCR	697	chr10	79583856	0.447062	-0.814961	7.61137	1.42e-8	6.42e-8	8.94179	rs1248630	rs1248630	Drug_VCR	P12-Ichikawa	chr10	79583856	0.334375	-0.511536	7.26211	2.92e-7	3.3e-6	6.53025
rs12489198	rs7653046	Drug_ASP	697	chr3	193294307	-0.1073	-0.0942324	-3.72732	7.77e-4	0.00153437	-2.6535	rs12489198	rs7653046	Drug_ASP	P12-Ichikawa	chr3	193294307	-0.0625273	-0.514186	-2.54304	0.0185782	0.0428303	-5.03337
rs12500345	rs4835188	Relapse	697	chr4	145690185	-0.975296	1.66371	-37.5379	2.3700000000000003e-27	3.68e-25	52.3862	rs12500345	rs4835188	Relapse	P12-Ichikawa	chr4	145690185	-0.725695	1.68099	-33.9972	1.95e-20	4.76e-18	36.9571
rs12540719	rs6943606	Relapse	697	chr7	25818297	-0.194139	-0.890119	-4.78754	3.97e-5	1e-4	0.53316	rs12540719	rs6943606	Relapse	P12-Ichikawa	chr7	25818297	0.22246	-0.67534	6.47942	1.66e-6	1.63e-5	4.46027
rs12564786	rs12743495	Drug_ASP	697	chr1	115626914	0.280032	-0.349653	5.46169	5.77e-6	1.66e-5	2.73967	rs12564786	rs12743495	Drug_ASP	P12-Ichikawa	chr1	115626914	-0.14432	-0.50121	-3.12551	0.00494338	0.0142456	-3.31968
rs12595377	rs678892	Drug_PRED	697	chr15	55572781	0.396141	-0.707867	8.66142	9.03e-10	5.07e-9	11.3945	rs12595377	rs678892	Drug_PRED	P12-Ichikawa	chr15	55572781	-0.194233	-0.442161	-5.17465	3.51e-5	2.17e-4	1.42651
rs12624424	rs12625716	Drug_SixMP	697	chr20	23601878	0.11752	0.0274504	4.02468	3.42e-4	7.22e-4	-1.97553	rs12624424	rs12625716	Drug_SixMP	P12-Ichikawa	chr20	23601878	0.0943319	-0.262727	4.41221	2.23e-4	0.00102176	-0.919779
rs1264300	rs2844702	Drug_SixMP	697	chr6	30882856	0.527279	-0.400135	20.8138	9.65e-20	3.29e-18	34.4534	rs1264300	rs2844702	Drug_SixMP	P12-Ichikawa	chr6	30882856	0.286694	-0.142339	15.2161	4.03e-13	1.97e-11	19.6946
rs12660691	rs11154491	Drug_DEX	697	chr6	130008445	2.62922	0.209234	70.6226	9.83e-36	5.5900000000000005e-33	71.6487	rs12660691	rs11154491	Drug_DEX	P12-Ichikawa	chr6	130008445	0.362034	-0.325967	10.2822	7.68e-10	1.54e-8	12.2174
rs12743495	rs12743495	Drug_ASP	697	chr1	115618888	0.192497	-0.364514	7.36224	2.79e-8	1.17e-7	7.44261	rs12743495	rs12743495	Drug_ASP	P12-Ichikawa	chr1	115618888	0.0516381	0.150666	2.46836	0.0218674	0.0492162	-5.43094
rs12743506	rs12743495	Drug_ASP	697	chr1	115618902	-0.466331	-0.830538	-14.6599	1.83e-15	2.95e-14	24.4732	rs12743506	rs12743495	Drug_ASP	P12-Ichikawa	chr1	115618902	-0.137899	-0.346495	-3.91117	7.55e-4	0.00280521	-1.93181
rs12771808	NA	ALL_Susceptibility	697	pos. control	NA	0.274875	-0.250269	10.3312	1.51e-11	1.12e-10	15.1339	rs12771808	NA	ALL_Susceptibility	P12-Ichikawa	pos. control	NA	0.0569588	-0.636346	2.76365	0.0113656	0.0284306	-4.72365
rs12777136	NA	ALL_Susceptibility	697	pos. control	NA	0.453482	-0.0739753	17.1649	2.35e-17	5.01e-16	28.8187	rs12777136	NA	ALL_Susceptibility	P12-Ichikawa	pos. control	NA	0.144601	-0.0456715	7.52042	1.68e-7	2.02e-6	6.35433
rs12777235	rs11009130	Drug_VCR	697	chr10	33145386	-0.541944	-0.748046	-19.2637	8.93e-19	2.72e-17	32.2188	rs12777235	rs11009130	Drug_VCR	P12-Ichikawa	chr10	33145386	-0.249586	-0.485736	-10.7038	3.66e-10	7.72e-9	12.7881
rs12815173	rs17033809	Drug_ASP	697	chr12	103786865	0.395244	-1.06531	8.19368	3.03e-9	1.55e-8	10.3165	rs12815173	rs17033809	Drug_ASP	P12-Ichikawa	chr12	103786865	0.189593	-0.725959	4.44615	2.05e-4	9.61e-4	-0.227764
rs12831938	rs4964988	Drug_ASP	697	chr12	132280509	0.589225	0.197158	8.24449	2.65e-9	1.37e-8	10.7189	rs12831938	rs4964988	Drug_ASP	P12-Ichikawa	chr12	132280509	0.185512	-0.129944	3.67559	0.00133497	0.00464787	-1.86453
rs12864099	rs8181880	Drug_SixTG	697	chr13	99829311	0.307924	-1.14573	10.8493	4.58e-12	3.72e-11	16.376	rs12864099	rs8181880	Drug_SixTG	P12-Ichikawa	chr13	99829311	-0.0720491	-0.681664	-2.91003	0.00814453	0.0214092	-4.37103
rs13043610	rs12625716	Drug_SixMP	697	chr20	23586941	0.200868	-0.306601	2.68011	0.011693	0.0185392	-4.38479	rs13043610	rs12625716	Drug_SixMP	P12-Ichikawa	chr20	23586941	-0.147623	-0.11459	-2.77488	0.0110807	0.0278405	-3.85663
rs13142608	rs12644671	MRD	697	chr4	34008408	-0.418701	-1.02981	-7.73744	1.01e-8	4.73e-8	9.19318	rs13142608	rs12644671	MRD	P12-Ichikawa	chr4	34008408	0.121792	-0.782091	2.87157	0.00889422	0.0231304	-3.83424
rs13164092	rs11956240	Drug_ASP	697	chr5	137840860	-0.21434	-1.27164	-7.80469	8.47e-9	4.02e-8	8.75064	rs13164092	rs11956240	Drug_ASP	P12-Ichikawa	chr5	137840860	0.198805	-0.674169	7.86032	8.19e-8	1.1e-6	7.27948
rs13165802	rs11956240	Drug_ASP	697	chr5	137858492	-0.0859004	-0.134659	-2.51731	0.017225	0.0262608	-5.56056	rs13165802	rs11956240	Drug_ASP	P12-Ichikawa	chr5	137858492	-0.111768	0.141051	-4.23954	3.39e-4	0.00144751	-1.10305
rs1327	rs16871365	Drug_DEX	697	chr8	105394839	0.454416	-1.04936	10.1498	2.32e-11	1.69e-10	15.1506	rs1327	rs16871365	Drug_DEX	P12-Ichikawa	chr8	105394839	-0.109435	-0.639331	-3.02622	0.00622959	0.0170589	-3.68019
rs13316488	rs6787784	Drug_VCR	697	chr3	40447968	0.266133	-0.835884	8.61834	1.01e-9	5.64e-9	10.9737	rs13316488	rs6787784	Drug_VCR	P12-Ichikawa	chr3	40447968	0.0741809	-0.563283	2.69174	0.0133603	0.0324219	-4.70338
rs13331718	rs13337155	Drug_VCR	697	chr16	56457704	-0.746407	0.0991914	-26.1535	1.2e-22	8.500000000000001e-21	41.3722	rs13331718	rs13337155	Drug_VCR	P12-Ichikawa	chr16	56457704	-0.0880274	-0.161535	-3.4441	0.00232715	0.00756213	-3.11605
rs13338199	rs7192051	Drug_VCR	697	chr16	4538008	-0.414594	0.131621	-14.0651	5.61e-15	7.78e-14	23.2897	rs13338199	rs7192051	Drug_VCR	P12-Ichikawa	chr16	4538008	-0.204464	-0.0181367	-7.60631	1.4e-7	1.7e-6	6.73158
rs13425892	rs13385173	Drug_DEX	697	chr2	202747624	-0.126493	-1.07854	-4.32989	1.46e-4	3.31e-4	-1.13718	rs13425892	rs13385173	Drug_DEX	P12-Ichikawa	chr2	202747624	-0.144395	-0.759773	-5.81244	7.72e-6	6.18e-5	2.46885
rs1369452	rs12549344	Drug_DEX	697	chr8	143848302	-0.161336	-0.532061	-6.28158	5.59e-7	1.88e-6	4.37942	rs1369452	rs12549344	Drug_DEX	P12-Ichikawa	chr8	143848302	-0.0972669	-0.643318	-4.72094	1.05e-4	5.38e-4	-0.275739
rs138093	rs138099	Drug_VCR	697	chr22	44248627	0.774703	1.22171	25.6013	2.26e-22	1.45e-20	40.7257	rs138093	rs138099	Drug_VCR	P12-Ichikawa	chr22	44248627	0.205065	0.653675	8.9558	9.03e-9	1.46e-7	9.5143
rs138852933	rs138852933	Relapse	697	chr16	51670472	0.367876	-0.255748	12.6375	9.53e-14	1.04e-12	20.3021	rs138852933	rs138852933	Relapse	P12-Ichikawa	chr16	51670472	0.114626	-0.264745	4.86209	7.46e-5	4.04e-4	0.162926
rs1406817	rs9484237	Drug_DEX,Drug_SixMP	697	chr6	139508356	-0.158392	-0.364464	-3.0823	0.00429595	0.00734358	-3.79332	rs1406817	rs9484237	Drug_DEX,Drug_SixMP	P12-Ichikawa	chr6	139508356	0.239084	-0.35176	5.86107	6.89e-6	5.62e-5	3.18947
rs140975011	rs16854671	Drug_SixTG	697	chr2	168925662	0.0992348	-0.290287	2.90804	0.00667738	0.0110813	-4.58947	rs140975011	rs16854671	Drug_SixTG	P12-Ichikawa	chr2	168925662	0.0958498	-0.613666	3.11077	0.00511668	0.0145971	-3.68686
rs1411609	rs10758191	Drug_SixMP	697	chr9	33137303	-0.342514	-0.378477	-11.5146	1.04e-12	9.21e-12	18.0218	rs1411609	rs10758191	Drug_SixMP	P12-Ichikawa	chr9	33137303	-0.168773	-0.615732	-6.35718	2.19e-6	2.07e-5	3.99636
rs142186733	rs41296196	Drug_SixMP	697	chr1	145548981	0.0746056	1.18317	3.03205	0.00488372	0.00829018	-4.59949	rs142186733	rs41296196	Drug_SixMP	P12-Ichikawa	chr1	145548981	0.143547	0.74592	7.65111	1.27e-7	1.57e-6	6.55549
rs144099284	rs11115546	Drug_SixMP	697	chr12	77148446	-0.239575	-0.676781	-6.19663	7.11e-7	2.35e-6	4.59094	rs144099284	rs11115546	Drug_SixMP	P12-Ichikawa	chr12	77148446	-0.0921961	-0.562921	-2.82127	0.00997461	0.0255506	-4.18455
rs145090758	rs11609710	Drug_ASP	697	chr12	119544633	-0.195774	-0.77312	-7.32064	3.12e-8	1.3e-7	7.36281	rs145090758	rs11609710	Drug_ASP	P12-Ichikawa	chr12	119544633	-0.194986	-0.567924	-9.16857	5.99e-9	1.03e-7	9.87413
rs145697964	rs113163540	Drug_SixMP	697	chr7	149571035	0.0702478	1.83551	2.9511	0.00599368	0.0100149	-4.85011	rs145697964	rs113163540	Drug_SixMP	P12-Ichikawa	chr7	149571035	0.0627961	1.45897	3.19769	0.00417357	0.0124478	-3.9923
rs145976319	rs74421455	Drug_ASP	697	chr17	61933103	-0.359363	-0.572659	-7.0825	5.99e-8	2.38e-7	7.2712	rs145976319	rs74421455	Drug_ASP	P12-Ichikawa	chr17	61933103	-0.296586	-0.354287	-7.32302	2.56e-7	2.91e-6	6.51822
rs146696804	rs11115546	Drug_SixMP	697	chr12	77180808	-0.233229	-0.938308	-4.09484	2.82e-4	6.04e-4	-1.103	rs146696804	rs11115546	Drug_SixMP	P12-Ichikawa	chr12	77180808	0.156901	-0.681889	3.53737	0.00186156	0.00622711	-2.36225
rs146736357	rs114393069	Drug_ASP	697	chr19	55684670	0.0679157	0.0737851	2.59992	0.0141712	0.0220183	-5.5474	rs146736357	rs114393069	Drug_ASP	P12-Ichikawa	chr19	55684670	-0.0683291	-0.15469	-3.07601	0.00554883	0.0155952	-4.10683
rs1495458	rs1495458	Drug_VCR	697	chr7	128602992	0.0668822	-0.96358	2.25351	0.0314658	0.0454535	-6.18587	rs1495458	rs1495458	Drug_VCR	P12-Ichikawa	chr7	128602992	-0.0903905	-0.709488	-2.7526	0.0116526	0.0290634	-4.63738
rs1502884	rs1502885	Drug_ASP	697	chr4	78986882	0.542356	-0.959964	8.72104	7.76e-10	4.38e-9	11.8442	rs1502884	rs1502885	Drug_ASP	P12-Ichikawa	chr4	78986882	0.180625	-0.491172	4.00313	6.04e-4	0.00235098	-1.19108
rs154075	rs11956240	Drug_ASP	697	chr5	137862582	-0.274597	-0.331405	-10.0131	3.21e-11	2.29e-10	14.4385	rs154075	rs11956240	Drug_ASP	P12-Ichikawa	chr5	137862582	0.0786887	-0.344197	2.82459	0.00989955	0.0253965	-4.47983
rs155249	rs155248	Drug_ASP	697	chr16	2312012	0.311966	-0.278014	5.44922	5.98e-6	1.71e-5	2.78103	rs155249	rs155248	Drug_ASP	P12-Ichikawa	chr16	2312012	0.176853	-0.172171	4.43928	2.09e-4	9.75e-4	-0.151248
rs158572	rs4235483	Drug_SixMP	697	chr5	60239443	0.186624	-0.800557	5.27584	9.8199999999999992e-06	2.72e-5	1.70419	rs158572	rs4235483	Drug_SixMP	P12-Ichikawa	chr5	60239443	-0.0916439	-0.468391	-2.84333	0.00948623	0.0244464	-4.36093
rs158921	rs4235483	Drug_SixMP	697	chr5	60241142	0.364511	-0.261355	14.7224	1.63e-15	2.68e-14	24.4198	rs158921	rs4235483	Drug_SixMP	P12-Ichikawa	chr5	60241142	-0.115397	-0.552891	-6.51736	1.52e-6	1.51e-5	4.00876
rs1601092	rs1601092	Drug_DEX	697	chr11	83710616	-0.388744	-0.767363	-9.02681	3.58e-10	2.16e-9	12.2457	rs1601092	rs1601092	Drug_DEX	P12-Ichikawa	chr11	83710616	-0.178142	-0.166796	-5.42579	1.92e-5	1.31e-4	1.96069
rs162247	rs4235483	Drug_SixMP	697	chr5	60290199	0.331677	-0.0154841	11.5588	9.41e-13	8.45e-12	17.9597	rs162247	rs4235483	Drug_SixMP	P12-Ichikawa	chr5	60290199	0.232863	-0.26123	10.9356	2.46e-10	5.52e-9	13.1132
rs1641014	rs1641015	Relapse	697	chr16	8847288	0.189237	-0.600677	7.39133	2.58e-8	1.09e-7	7.53364	rs1641014	rs1641015	Relapse	P12-Ichikawa	chr16	8847288	-0.0987115	-0.587157	-5.14057	3.81e-5	2.3e-4	0.845297
rs1641016	rs1641015	Relapse	697	chr16	8847754	0.189632	0.237546	6.39029	4.12e-7	1.4e-6	4.77336	rs1641016	rs1641015	Relapse	P12-Ichikawa	chr16	8847754	0.113697	-0.214576	5.05651	4.66e-5	2.74e-4	0.741701
rs16854635	rs16854671	Drug_SixTG	697	chr2	168927464	0.246313	-1.21614	5.6541	3.33e-6	9.85e-6	2.9989	rs16854635	rs16854671	Drug_SixTG	P12-Ichikawa	chr2	168927464	-0.155888	-0.725505	-4.37157	2.46e-4	0.00110637	-0.596136
rs16857207	rs16857207	Drug_SixTG	697	chr3	182967025	-1.73307	0.791372	-68.724	2.2699999999999997e-35	9.68e-33	70.9981	rs16857207	rs16857207	Drug_SixTG	P12-Ichikawa	chr3	182967025	-0.709067	0.100617	-37.0222	3.1200000000000004e-21	1.21e-18	38.798
rs16857352	rs16857367	Drug_DEX	697	chr4	44666250	0.367593	0.0340303	14.2727	3.78e-15	5.51e-14	23.6399	rs16857352	rs16857367	Drug_DEX	P12-Ichikawa	chr4	44666250	0.318044	0.291004	14.7058	7.98e-13	3.68e-11	19.0929
rs16865406	rs16865402	Drug_SixTG	697	chr3	190057133	0.405092	-0.160671	14.4338	2.79e-15	4.37e-14	23.9325	rs16865406	rs16865402	Drug_SixTG	P12-Ichikawa	chr3	190057133	0.703922	0.996771	32.1714	6.39e-20	1.36e-17	35.7774
rs16879655	rs16880855	Drug_PRED	697	chr8	87077583	-0.346472	0.161265	-12.3999	1.56e-13	1.66e-12	19.8738	rs16879655	rs16880855	Drug_PRED	P12-Ichikawa	chr8	87077583	-0.126036	-0.352613	-5.07542	4.46e-5	2.66e-4	0.843865
rs16880094	rs6459582	Drug_SixTG	697	chr6	17958098	-0.137907	-0.658552	-3.16116	0.00350707	0.00613018	-3.82498	rs16880094	rs6459582	Drug_SixTG	P12-Ichikawa	chr6	17958098	-0.118845	-0.634755	-3.68553	0.00130333	0.00457508	-2.22476
rs1688888	rs2282949	Drug_DEX	697	chr7	87605618	-0.16631	-0.378362	-4.48247	9.46e-5	2.24e-4	-0.43199	rs1688888	rs2282949	Drug_DEX	P12-Ichikawa	chr7	87605618	-0.111704	-0.498741	-3.21945	0.00396525	0.0119097	-3.41488
rs16933787	rs11009130	Drug_VCR	697	chr10	33208256	-0.320947	-0.430899	-5.25532	1.04e-5	2.87e-5	2.21685	rs16933787	rs11009130	Drug_VCR	P12-Ichikawa	chr10	33208256	-0.244348	-0.148571	-5.63079	1.18e-5	8.63e-5	2.72234
rs16933819	rs11009130	Drug_VCR	697	chr10	33227477	0.243977	0.267425	8.43196	1.63e-9	8.92e-9	10.4307	rs16933819	rs11009130	Drug_VCR	P12-Ichikawa	chr10	33227477	0.173359	0.599331	7.39917	2.17e-7	2.54e-6	6.27542
rs16934573	rs16934573	Drug_SixTG	697	chr8	69308460	-0.400361	-0.562079	-8.13622	3.52e-9	1.78e-8	10.1067	rs16934573	rs16934573	Drug_SixTG	P12-Ichikawa	chr8	69308460	-0.283363	-0.610099	-6.35548	2.2e-6	2.07e-5	4.30418
rs16947455	rs16947455	Drug_DEX	697	chr18	618201	-0.0673761	-0.509851	-2.49011	0.0183565	0.0278862	-5.7207	rs16947455	rs16947455	Drug_DEX	P12-Ichikawa	chr18	618201	0.0885331	-0.647394	3.46225	0.00222838	0.007255	-3.07783
rs16970443	rs16970411	Relapse	697	chr18	36074908	0.260912	-0.747786	8.34184	2.06e-9	1.1e-8	10.2189	rs16970443	rs16970411	Relapse	P12-Ichikawa	chr18	36074908	0.078544	-0.542338	2.65856	0.0143881	0.0343302	-4.80683
rs16979204	rs16979204	Drug_VCR	697	chr22	25290987	-0.183425	-0.990127	-6.38343	4.2e-7	1.42e-6	4.80952	rs16979204	rs16979204	Drug_VCR	P12-Ichikawa	chr22	25290987	-0.119985	-0.580911	-4.6742	1.18e-4	5.94e-4	-0.109887
rs17055381	rs6825939	Drug_PRED	697	chr4	170928674	0.125531	-1.3272	4.13274	2.53e-4	5.48e-4	-1.53312	rs17055381	rs6825939	Drug_PRED	P12-Ichikawa	chr4	170928674	0.158096	-0.815634	6.01304	4.83e-6	4.06e-5	3.17218
rs17064591	rs17064589	Drug_PRED	697	chr18	55935987	-0.423618	-0.741707	-12.8973	5.6e-14	6.37e-13	21.0205	rs17064591	rs17064589	Drug_PRED	P12-Ichikawa	chr18	55935987	-0.449544	-0.589542	-13.861	2.58e-12	1e-10	18.0308
rs17073453	rs17073454	Drug_SixMP	697	chr13	30039273	0.387235	-1.12356	12.9934	4.61e-14	5.31e-13	21.1245	rs17073453	rs17073454	Drug_SixMP	P12-Ichikawa	chr13	30039273	0.13186	-0.705687	4.97325	5.7e-5	3.24e-4	0.592801
rs17081806	rs17081822	Relapse	697	chr18	67580343	0.314035	-1.25327	10.662	7.03e-12	5.55e-11	15.9467	rs17081806	rs17081822	Relapse	P12-Ichikawa	chr18	67580343	0.106565	-0.598994	4.23351	3.44e-4	0.00146326	-1.25744
rs17081823	rs17081822	Relapse	697	chr18	67586950	-0.180532	-0.518873	-4.32906	1.46e-4	3.32e-4	-0.64053	rs17081823	rs17081822	Relapse	P12-Ichikawa	chr18	67586950	-0.721289	-0.342463	-18.8494	5.13e-15	4.37e-13	24.517
rs17081824	rs17081822	Relapse	697	chr18	67587056	-0.186624	-1.00839	-4.39336	1.22e-4	2.8e-4	-0.504983	rs17081824	rs17081822	Relapse	P12-Ichikawa	chr18	67587056	-0.147287	-0.706607	-3.95837	6.73e-4	0.00256852	-1.53362
rs17111638	rs17111638	Drug_SixTG	697	chr14	81735715	0.357059	-0.597025	6.13755	8.4e-7	2.76e-6	4.75764	rs17111638	rs17111638	Drug_SixTG	P12-Ichikawa	chr14	81735715	0.207035	-0.557601	4.55238	1.58e-4	7.59e-4	0.13004
rs17123954	rs17123954	Drug_SixMP	697	chr1	101723772	0.0988367	-0.715846	3.74871	7.33e-4	0.00145405	-2.68157	rs17123954	rs17123954	Drug_SixMP	P12-Ichikawa	chr1	101723772	-0.0708786	-0.39694	-3.11389	0.00507952	0.0145397	-3.91491
rs17123959	rs17123954	Drug_SixMP	697	chr1	101723971	-0.0825542	-0.982756	-3.0139	0.00511421	0.00865559	-4.6049	rs17123959	rs17123954	Drug_SixMP	P12-Ichikawa	chr1	101723971	-0.0788025	-0.429329	-4.05191	5.36e-4	0.00214674	-1.86197
rs17129267	rs17129267	Drug_ASP	697	chr12	41747805	0.344988	-0.932172	7.82026	8.13e-9	3.86e-8	9.24119	rs17129267	rs17129267	Drug_ASP	P12-Ichikawa	chr12	41747805	0.192914	-0.347937	5.17197	3.53e-5	2.18e-4	1.47888
rs17133805	NA	ALL_Susceptibility	697	pos. control	NA	0.061527	-0.345507	2.2886	0.0290974	0.0422469	-6.17589	rs17133805	NA	ALL_Susceptibility	P12-Ichikawa	pos. control	NA	-0.0647716	-0.231268	-2.90758	0.00819041	0.0214217	-4.39836
rs17137056	rs8055559	Drug_VCR	697	chr16	4524685	0.0599936	2.41326	2.58648	0.0146313	0.0226711	-5.67557	rs17137056	rs8055559	Drug_VCR	P12-Ichikawa	chr16	4524685	-0.212721	1.48192	-12.3868	2.32e-11	7.06e-10	15.3972
rs17149495	rs17149499	Drug_PRED	697	chr11	86606101	-0.357597	-0.353593	-7.04688	6.61e-8	2.61e-7	7.21736	rs17149495	rs17149499	Drug_PRED	P12-Ichikawa	chr11	86606101	-0.689106	-0.271519	-15.5932	2.47e-13	1.27e-11	20.6497
rs17189763	rs2844702	Drug_SixMP	697	chr6	30923527	-0.104285	1.17308	-3.11837	0.00391614	0.0067758	-4.11901	rs17189763	rs2844702	Drug_SixMP	P12-Ichikawa	chr6	30923527	0.154621	1.15981	5.60254	1.27e-5	9.18e-5	2.2565
rs17241460	rs17307197	Drug_VCR	697	chr21	17229220	0.199541	-0.880528	3.50174	0.00143019	0.00271101	-2.67572	rs17241460	rs17307197	Drug_VCR	P12-Ichikawa	chr21	17229220	0.137756	-0.426844	3.3579	0.0028576	0.00897803	-2.77225
rs17289402	rs17289402	Drug_ASP	697	chr9	32468875	0.4411	-0.21455	10.346	1.46e-11	1.09e-10	15.5493	rs17289402	rs17289402	Drug_ASP	P12-Ichikawa	chr9	32468875	0.0916912	0.037151	2.5947	0.0165799	0.0386411	-4.66604
rs17299487	rs17299487	Drug_DEX	697	chr13	92811054	0.185959	-0.70923	4.44273	1.06e-4	2.47e-4	-0.463332	rs17299487	rs17299487	Drug_DEX	P12-Ichikawa	chr13	92811054	0.461598	-0.395343	12.9877	9.26e-12	3.16e-10	16.8373
rs1731429	rs7965635	Drug_VCR	697	chr12	44280899	-0.0588696	-0.995025	-2.36653	0.0244044	0.0360779	-6.06412	rs1731429	rs7965635	Drug_VCR	P12-Ichikawa	chr12	44280899	-0.0495679	-0.629152	-2.46671	0.0219463	0.0493285	-5.46639
rs17635446	rs10945231	Drug_ASP	697	chr6	71226156	-0.229604	-0.677512	-4.47374	9.7e-5	2.28e-4	-0.127287	rs17635446	rs10945231	Drug_ASP	P12-Ichikawa	chr6	71226156	0.197283	-0.282907	4.17543	3.97e-4	0.00165912	-0.89601
rs17726928	rs11082414	Drug_DEX,Drug_PRED	697	chr18	42538724	0.801293	-0.629663	25.5902	2.29e-22	1.45e-20	40.7434	rs17726928	rs11082414	Drug_DEX,Drug_PRED	P12-Ichikawa	chr18	42538724	0.254052	-0.473422	7.67966	1.2e-7	1.5e-6	6.9034
rs1781797	rs1248630	Drug_VCR	697	chr10	79595473	-0.410335	-0.0281756	-9.64761	7.72e-11	5.27e-10	13.875202699999999	rs1781797	rs1248630	Drug_VCR	P12-Ichikawa	chr10	79595473	-0.204664	-0.0187228	-5.7638	8.65e-6	6.74e-5	2.824
rs1792915	rs2903922	Drug_SixMP	697	chr11	61931665	0.345011	-0.350997	12.7738	7.2e-14	8.08e-13	20.5964	rs1792915	rs2903922	Drug_SixMP	P12-Ichikawa	chr11	61931665	-0.124031	-0.62761	-4.85774	7.54e-5	4.07e-4	0.184916
rs1801380	rs2239612	Drug_VCR	697	chr3	186795640	0.0823694	-0.057531	2.96604	0.00577228	0.00970197	-4.69381	rs1801380	rs2239612	Drug_VCR	P12-Ichikawa	chr3	186795640	0.0609301	-0.372955	3.02965	0.00618018	0.0169781	-4.16194
rs181644066	rs3786675	Drug_ASP	697	chr19	50491047	0.217094	-0.894816	7.41714	2.4e-8	1.03e-7	7.60444	rs181644066	rs3786675	Drug_ASP	P12-Ichikawa	chr19	50491047	0.0744999	-0.96986	3.30688	0.0032253	0.0100408	-3.5701
rs1817073	rs12535024	Relapse	697	chr7	50574226	0.234689	-0.805248	5.73624	2.63e-6	8.01e-6	3.20657	rs1817073	rs12535024	Relapse	P12-Ichikawa	chr7	50574226	0.131847	-0.549433	3.48955	0.00208753	0.0068619	-2.73275
rs184864247	rs16823095	Drug_SixTG	697	chr1	20199240	-0.264717	-0.634753	-4.8502	3.32e-5	8.52e-5	1.02086	rs184864247	rs16823095	Drug_SixTG	P12-Ichikawa	chr1	20199240	-0.378515	-0.590257	-9.76045	1.97e-9	3.78e-8	11.5433
rs1864183	rs1864183	Drug_ASP	697	chr5	81549216	0.924446	0.218114	11.5215	1.02e-12	9.12e-12	18.7066	rs1864183	rs1864183	Drug_ASP	P12-Ichikawa	chr5	81549216	0.587878	0.0862925	11.4529	1.03e-10	2.65e-9	14.6399
rs1867923	rs2592828	Drug_PRED	697	chr4	1748486	0.287113	-0.17817	9.32829	1.69e-10	1.08e-9	12.6634	rs1867923	rs2592828	Drug_PRED	P12-Ichikawa	chr4	1748486	0.10935	-0.0843605	5.18637	3.41e-5	2.12e-4	0.998638
rs187116045	rs7598718	Drug_PRED	697	chr2	17934831	0.0965474	-0.474293	4.0601	3.1e-4	6.62e-4	-1.97969	rs187116045	rs7598718	Drug_PRED	P12-Ichikawa	chr2	17934831	-0.124695	-0.40828	-6.73501	9.32e-7	9.41e-6	4.46582
rs1885622	rs1109773	Drug_SixTG	697	chr6	39288887	-0.154404	-1.3528	-5.74184	2.59e-6	7.9e-6	2.8841	rs1885622	rs1109773	Drug_SixTG	P12-Ichikawa	chr6	39288887	0.107177	-0.804023	4.30741	2.88e-4	0.00125823	-1.16462
rs191230191	rs11946025	Drug_DEX	697	chr4	95235941	-0.0881012	1.6832	-3.11027	0.00399855	0.00688348	-4.33816	rs191230191	rs11946025	Drug_DEX	P12-Ichikawa	chr4	95235941	-0.135887	1.03214	-6.19261	3.19e-6	2.84e-5	3.42032
rs193068609	rs10911157	Drug_SixMP	697	chr1	182899673	-0.277198	-0.465753	-4.4226	1.12e-4	2.61e-4	-0.000581	rs193068609	rs10911157	Drug_SixMP	P12-Ichikawa	chr1	182899673	-0.192776	-0.353558	-3.54551	0.00182554	0.00613064	-2.19464
rs1945225	rs12272403	Drug_SixMP	697	chr11	56169489	-0.354675	0.928265	-13.3042	2.47e-14	2.97e-13	21.6599	rs1945225	rs12272403	Drug_SixMP	P12-Ichikawa	chr11	56169489	-0.0855572	0.00706738	-4.8725	7.28e-5	3.95e-4	0.114463
rs1945227	rs12272403	Drug_SixMP	697	chr11	56169563	-0.296853	1.39166	-11.6411	7.86e-13	7.14e-12	18.116	rs1945227	rs12272403	Drug_SixMP	P12-Ichikawa	chr11	56169563	-0.117539	0.10586	-5.63706	1.17e-5	8.54e-5	1.97354
rs1945228	rs12272403	Drug_SixMP	697	chr11	56169770	0.0917782	-0.318993	3.47913	0.00151936	0.00286412	-3.39432	rs1945228	rs12272403	Drug_SixMP	P12-Ichikawa	chr11	56169770	0.0719438	-0.32844	3.24248	0.00375573	0.0113914	-3.63403
rs1970197	rs471390	Drug_DEX	697	chr10	131359588	0.179882	0.415165	7.11316	5.51e-8	2.2e-7	6.69846	rs1970197	rs471390	Drug_DEX	P12-Ichikawa	chr10	131359588	0.070198	-0.168395	3.96234	6.67e-4	0.00254951	-2.15115
rs1974653	rs9606232	Drug_DEX,Drug_PRED	697	chr22	20134350	-0.124483	-0.510523	-3.91176	4.68e-4	9.57e-4	-2.14374	rs1974653	rs9606232	Drug_DEX,Drug_PRED	P12-Ichikawa	chr22	20134350	-0.206432	-0.476987	-8.35855	2.95e-8	4.22e-7	8.3722
rs2004304	rs10458822	Drug_SixTG	697	chr10	12576522	-0.122251	-0.617791	-4.04724	3.22e-4	6.83e-4	-1.91479	rs2004304	rs10458822	Drug_SixTG	P12-Ichikawa	chr10	12576522	-0.0730335	-0.88332	-2.54893	0.0183394	0.042337	-5.21837
rs2022160	rs2282949	Drug_DEX	697	chr7	87631722	0.180192	0.0208036	6.64827	2e-7	7.23e-7	5.44976	rs2022160	rs2282949	Drug_DEX	P12-Ichikawa	chr7	87631722	0.0722772	-0.410232	3.23274	0.00384302	0.0116039	-3.78109
rs206157	rs2425553	Drug_ASP	697	chr20	41652523	0.0678971	-0.740819	2.29447	0.0287176	0.0418022	-6.17178	rs206157	rs2425553	Drug_ASP	P12-Ichikawa	chr20	41652523	-0.0881998	-0.810928	-3.88512	8.04e-4	0.00296255	-2.15025
rs2064521	rs1934534	Drug_SixTG	697	chr6	149946472	0.161471	-0.825457	5.69208	2.98e-6	9.01e-6	2.79106	rs2064521	rs1934534	Drug_SixTG	P12-Ichikawa	chr6	149946472	-0.174579	-0.557748	-6.94899	5.8e-7	6.14e-6	5.22793
rs2064524	rs932494	Drug_ASP	697	chr6	24919115	0.160292	-0.549915	2.73709	0.0101838	0.0164056	-4.46981	rs2064524	rs932494	Drug_ASP	P12-Ichikawa	chr6	24919115	0.104897	-0.278666	2.49557	0.0206109	0.0468445	-4.59929
rs2072803	rs1977	Drug_PRED	697	chr6	26392515	-0.348258	-0.321597	-12.2647	2.07e-13	2.13e-12	19.5454	rs2072803	rs1977	Drug_PRED	P12-Ichikawa	chr6	26392515	0.0674959	-0.382415	2.63601	0.0151288	0.0357261	-4.95769
rs2119028	rs2304683	Drug_DEX	697	chr11	74659933	-0.132776	-0.834298	-5.60049	3.88e-6	1.14e-5	2.40972	rs2119028	rs2304683	Drug_DEX	P12-Ichikawa	chr11	74659933	0.0739432	-0.251625	3.88127	8.12e-4	0.00298387	-2.34305
rs2125358	rs2125358	Drug_ASP	697	chr11	86226958	0.27792	-0.983403	9.85113	4.72e-11	3.32e-10	13.9568	rs2125358	rs2125358	Drug_ASP	P12-Ichikawa	chr11	86226958	0.114919	-0.503707	5.77748	8.38e-6	6.64e-5	2.40267
rs2165163	rs2304683	Drug_DEX	697	chr11	74660143	-0.207357	1.00943	-8.0833	4.05e-9	2.01e-8	9.3318	rs2165163	rs2304683	Drug_DEX	P12-Ichikawa	chr11	74660143	0.248305	1.18366	14.1287	1.77e-12	7.02e-11	18.0744
rs2165428	rs7559325	Drug_SixTG	697	chr2	101705989	0.247305	-0.917025	8.69971	8.19e-10	4.61e-9	11.034	rs2165428	rs7559325	Drug_SixTG	P12-Ichikawa	chr2	101705989	-0.0832979	-0.775089	-3.95399	6.8e-4	0.0025844	-2.05471
rs2166631	rs7918082	Drug_VCR	697	chr10	73472882	-1.26965	0.755267	-45.978	5.01e-30	1.2200000000000002e-27	58.6603	rs2166631	rs7918082	Drug_VCR	P12-Ichikawa	chr10	73472882	-0.769014	0.251024	-36.8057	3.5400000000000006e-21	1.21e-18	38.6719
rs2170292	rs10464844	Drug_VCR	697	chr8	106407392	-0.61908	-0.340697	-22.452	1.07e-20	5.66e-19	36.7761	rs2170292	rs10464844	Drug_VCR	P12-Ichikawa	chr8	106407392	-0.30376	-0.564202	-13.2847	5.95e-12	2.12e-10	17.0674
rs2177796	rs11730009	Drug_SixTG	697	chr4	186131934	-0.288612	-0.732024	-9.81496	5.15e-11	3.6e-10	13.8778	rs2177796	rs11730009	Drug_SixTG	P12-Ichikawa	chr4	186131934	0.0589538	-0.784527	2.94653	0.00748929	0.0199636	-4.34299
rs2188127	NA	ALL_Susceptibility	697	pos. control	NA	-0.103456	0.853089	-3.88292	5.07e-4	0.00102987	-2.35236	rs2188127	NA	ALL_Susceptibility	P12-Ichikawa	pos. control	NA	0.0662467	1.00019	3.14829	0.00468665	0.0136208	-3.8936
rs2223502	rs2300178	Drug_SixTG	697	chr1	71483904	0.284858	-0.271883	4.73468	4.62e-5	1.15e-4	0.810175	rs2223502	rs2300178	Drug_SixTG	P12-Ichikawa	chr1	71483904	0.233798	-0.317376	5.117	4.03e-5	2.43e-4	1.54031
rs2239630	NA	ALL_Susceptibility	697	pos. control	NA	0.106925	0.512798	4.04196	3.26e-4	6.92e-4	-1.94073	rs2239630	NA	ALL_Susceptibility	P12-Ichikawa	pos. control	NA	-0.126443	0.566387	-6.06356	4.3e-6	3.65e-5	3.02366
rs2252856	rs2844702	Drug_SixMP	697	chr6	30893251	-0.366336	0.357253	-13.7565	1.02e-14	1.32e-13	22.5956	rs2252856	rs2844702	Drug_SixMP	P12-Ichikawa	chr6	30893251	-0.0812995	0.150004	-3.99091	6.22e-4	0.00240547	-1.95929
rs2268059	rs2300178	Drug_SixTG	697	chr1	71483364	-0.134476	-0.623491	-4.23827	1.88e-4	4.23e-4	-1.30621	rs2268059	rs2300178	Drug_SixTG	P12-Ichikawa	chr1	71483364	0.139411	0.109118	5.17596	3.5e-5	2.17e-4	1.09502
rs2274536	rs1887546	Drug_VCR	697	chr1	110294577	0.171456	-1.15065	3.32983	0.0022581	0.00409821	-3.24369	rs2274536	rs1887546	Drug_VCR	P12-Ichikawa	chr1	110294577	-0.117359	-0.722461	-3.24939	0.00369498	0.0112968	-3.12093
rs2294356	rs2294357	Drug_VCR	697	chr22	36770918	-0.194895	-0.116319	-6.60395	2.26e-7	8.1e-7	5.4337	rs2294356	rs2294357	Drug_VCR	P12-Ichikawa	chr22	36770918	-0.135892	-0.106273	-4.95072	6.02e-5	3.38e-4	0.565156
rs2297815	rs10817628	Drug_DEX	697	chr9	117266965	0.138238	1.37613	4.56626	7.46e-5	1.8e-4	-0.478121	rs2297815	rs10817628	Drug_DEX	P12-Ichikawa	chr9	117266965	0.165217	-0.0769928	6.30705	2.45e-6	2.23e-5	3.6275
rs2297932	rs1934534	Drug_SixTG	697	chr6	150039361	-0.42732	0.0438082	-17.4099	1.58e-17	3.54e-16	29.1894	rs2297932	rs1934534	Drug_SixTG	P12-Ichikawa	chr6	150039361	-0.166955	-0.244369	-9.21764	5.46e-9	9.6e-8	9.80609
rs2299569	rs2705038	Drug_DEX,Drug_SixTG	697	chr8	17454731	0.111648	-1.19801	4.1299	2.55e-4	5.51e-4	-1.68835	rs2299569	rs2705038	Drug_DEX,Drug_SixTG	P12-Ichikawa	chr8	17454731	0.0518721	-0.583439	2.5726	0.0174086	0.0402973	-5.17032
rs2302831	rs8177546	Drug_PRED	697	chr14	77762472	0.154369	-0.0112861	5.36602	7.58e-6	2.13e-5	1.82777	rs2302831	rs8177546	Drug_PRED	P12-Ichikawa	chr14	77762472	0.0967423	-0.186767	4.28712	3.02e-4	0.00131262	-1.1618
rs2397	rs10235055	Drug_DEX,Drug_PRED	697	chr7	1004523	0.3987	-0.457495	12.6955	8.46e-14	9.31e-13	20.5539	rs2397	rs10235055	Drug_DEX,Drug_PRED	P12-Ichikawa	chr7	1004523	0.292705	-0.287046	11.4493	1.04e-10	2.65e-9	14.1868
rs2407156	rs2407156	Drug_ASP	697	chr5	81636368	0.0729799	-0.705975	2.53052	0.0166992	0.0255048	-5.61895	rs2407156	rs2407156	Drug_ASP	P12-Ichikawa	chr5	81636368	0.0602467	-0.0925393	2.49612	0.0205859	0.0468445	-5.19013
rs2423034	rs2423034	Drug_PRED	697	chr20	4793511	-0.243129	-0.171397	-9.04695	3.4e-10	2.07e-9	11.98	rs2423034	rs2423034	Drug_PRED	P12-Ichikawa	chr20	4793511	-0.110178	-0.349776	-4.71608	1.06e-4	5.43e-4	-0.0881631
rs2497378	rs2507844	Drug_PRED	697	chr11	58508087	0.48077	0.594916	17.6564	1.06e-17	2.55e-16	29.6626	rs2497378	rs2507844	Drug_PRED	P12-Ichikawa	chr11	58508087	0.253932	-0.317846	11.5581	8.7e-11	2.32e-9	14.244
rs2522412	rs2706346	Drug_VCR	697	chr5	131913801	0.117793	-0.49529	2.30618	0.0279729	0.0408577	-5.54129	rs2522412	rs2706346	Drug_VCR	P12-Ichikawa	chr5	131913801	0.120726	-0.600063	3.17175	0.0044358	0.0130474	-3.25385
rs2523774	rs2735014	Drug_SixTG	697	chr6	29809578	-0.481543	-0.523073	-7.71517	1.08e-8	4.98e-8	9.13532	rs2523774	rs2735014	Drug_SixTG	P12-Ichikawa	chr6	29809578	0.175222	-0.49247	3.16606	0.00449548	0.0132002	-3.17744
rs2523792	rs2735014	Drug_SixTG	697	chr6	29802551	0.137442	-0.368422	5.00577	2.13e-5	5.63e-5	0.831519	rs2523792	rs2735014	Drug_SixTG	P12-Ichikawa	chr6	29802551	-0.101065	-0.588019	-4.11884	4.55e-4	0.0018588	-1.51248
rs2532935	rs2844702	Drug_SixMP	697	chr6	30894573	-0.104276	-1.20429	-3.63539	9.98e-4	0.00193426	-2.97165	rs2532935	rs2844702	Drug_SixMP	P12-Ichikawa	chr6	30894573	-0.0763138	-0.647463	-3.42792	0.00241878	0.00781757	-3.17857
rs2532936	rs2844702	Drug_SixMP	697	chr6	30894408	0.242823	-0.00906895	9.56469	9.45e-11	6.37e-10	13.1865	rs2532936	rs2844702	Drug_SixMP	P12-Ichikawa	chr6	30894408	0.0593486	0.100207	3.21651	0.00399274	0.0119712	-3.89959
rs2532938	rs2844702	Drug_SixMP	697	chr6	30893831	-0.0926398	-0.183024	-3.63658	9.95e-4	0.00193023	-3.03599	rs2532938	rs2844702	Drug_SixMP	P12-Ichikawa	chr6	30893831	-0.098575	-0.700885	-4.63837	1.28e-4	6.41e-4	-0.439056
rs2548985	rs2706346	Drug_VCR	697	chr5	131894046	-0.904336	-0.529473	-26.2861	1.0300000000000001e-22	7.670000000000001e-21	41.6542	rs2548985	rs2706346	Drug_VCR	P12-Ichikawa	chr5	131894046	-0.32568	-0.371624	-11.4029	1.12e-10	2.82e-9	14.1928
rs2579145	rs1248627	Drug_VCR	697	chr10	79561389	0.255833	-0.519909	6.04801	1.08e-6	3.47e-6	4.05901	rs2579145	rs1248627	Drug_VCR	P12-Ichikawa	chr10	79561389	-0.261475	-0.485597	-6.2647	2.7e-6	2.44e-5	3.89766
rs2579151	rs1248627	Drug_VCR	697	chr10	79549912	1.31919	0.88437	43.9375	1.9900000000000002e-29	3.78e-27	57.2755	rs2579151	rs1248627	Drug_VCR	P12-Ichikawa	chr10	79549912	-0.100076	0.0603848	-4.27966	3.08e-4	0.00133147	-1.12866
rs261288	rs510459	Drug_PRED	697	chr15	58676499	-0.315844	-0.750891	-6.10086	9.32e-7	3.02e-6	4.49296	rs261288	rs510459	Drug_PRED	P12-Ichikawa	chr15	58676499	-0.241284	-0.45025	-5.5064	1.59e-5	1.11e-4	2.31895
rs2650794	rs1607664	Drug_ASP	697	chr19	21676537	0.431023	-0.317465	8.23869	2.7e-9	1.39e-8	10.4499	rs2650794	rs1607664	Drug_ASP	P12-Ichikawa	chr19	21676537	-0.201323	0.204582	-5.22968	3.08e-5	1.94e-4	1.66877
rs2650830	rs1607664	Drug_ASP	697	chr19	21696514	-0.240215	-1.22284	-6.55934	2.56e-7	9.06e-7	5.2934	rs2650830	rs1607664	Drug_ASP	P12-Ichikawa	chr19	21696514	-0.432978	-0.565661	-17.7167	1.84e-14	1.31e-12	23.0411
rs2705038	rs2705038	Drug_DEX,Drug_SixTG	697	chr8	17454353	0.368483	-0.0681619	10.977	3.43e-12	2.83e-11	16.8536	rs2705038	rs2705038	Drug_DEX,Drug_SixTG	P12-Ichikawa	chr8	17454353	0.23506	-0.296445	7.82738	8.78e-8	1.16e-6	7.33895
rs2733578	rs2733577	Drug_DEX,Drug_SixMP	697	chr3	14166394	0.0676609	2.93648	2.27354	0.0300934	0.0435079	-6.27981	rs2733578	rs2733577	Drug_DEX,Drug_SixMP	P12-Ichikawa	chr3	14166394	-0.086701	1.91606	-4.91952	6.49e-5	3.61e-4	0.203042
rs2794954	rs816628	Drug_SixTG	697	chr10	605525	0.198779	-0.665037	5.54116	4.59e-6	1.33e-5	2.60915	rs2794954	rs816628	Drug_SixTG	P12-Ichikawa	chr10	605525	-0.175058	-0.650181	-5.59842	1.28e-5	9.23e-5	2.3256
rs2812430	rs1248627	Drug_VCR	697	chr10	79550544	0.121853	-0.797339	3.27959	0.00257676	0.00460249	-3.60507	rs2812430	rs1248627	Drug_VCR	P12-Ichikawa	chr10	79550544	0.117627	-0.518508	3.15795	0.00458176	0.0134073	-3.51216
rs2823511	rs1022457	Drug_VCR	697	chr21	17230680	-0.149208	-0.72452	-3.08281	0.00429028	0.00734124	-3.90807	rs2823511	rs1022457	Drug_VCR	P12-Ichikawa	chr21	17230680	0.165638	-0.432564	3.61401	0.00154849	0.00529404	-2.31429
rs28362163	rs10415831	Drug_VCR	697	chr19	12798527	-0.450896	0.436631	-14.289	3.67e-15	5.41e-14	23.7856	rs28362163	rs10415831	Drug_VCR	P12-Ichikawa	chr19	12798527	-0.0866341	-0.526805	-3.24751	0.00371145	0.0113269	-3.46846
rs28362929	rs17861094	Drug_ASP	697	chr15	74701412	0.323607	-0.535687	10.8789	4.28e-12	3.51e-11	16.5606	rs28362929	rs17861094	Drug_ASP	P12-Ichikawa	chr15	74701412	0.106454	-0.816286	3.62157	0.00152057	0.00521952	-2.59132
rs28378157	rs11259571	Drug_SixMP	697	chr10	15271069	-0.131198	-1.16949	-3.32323	0.0022977	0.00415681	-3.45868	rs28378157	rs11259571	Drug_SixMP	P12-Ichikawa	chr10	15271069	0.142666	-0.667953	4.65155	1.24e-4	6.26e-4	0.0796187
rs28525309	rs6829182	Drug_DEX	697	chr4	56406236	-0.529272	-0.718152	-18.7342	1.98e-18	5.28e-17	31.3635	rs28525309	rs6829182	Drug_DEX	P12-Ichikawa	chr4	56406236	-0.15409	-0.473862	-7.815	9.01e-8	1.17e-6	7.03049
rs28528240	rs3786675	Drug_ASP	697	chr19	50516146	0.240911	-1.20514	7.78142	9.02e-9	4.25e-8	8.61496	rs28528240	rs3786675	Drug_ASP	P12-Ichikawa	chr19	50516146	-0.0778188	-0.78131	-3.11177	0.00510468	0.0145872	-3.96653
rs2862797	rs1104867	Drug_SixMP	697	chr7	64150267	0.556788	0.36196	15.9525	1.81e-16	3.47e-15	26.9999	rs2862797	rs1104867	Drug_SixMP	P12-Ichikawa	chr7	64150267	0.484259	0.0771205	15.3726	3.28e-13	1.65e-11	20.2206
rs28679645	rs9958002	Relapse	697	chr18	40577313	-0.250315	0.0837097	-4.21664	2e-4	4.47e-4	-0.724416	rs28679645	rs9958002	Relapse	P12-Ichikawa	chr18	40577313	-0.15163	-0.257036	-3.05019	0.0058924	0.0163454	-3.44316
rs28714503	rs6684335	Drug_DEX	697	chr1	60120535	0.137578	-0.945607	3.37245	0.00201781	0.00371747	-3.22219	rs28714503	rs6684335	Drug_DEX	P12-Ichikawa	chr1	60120535	0.167106	-0.55248	4.06359	5.21e-4	0.00209145	-1.26398
rs28733880	rs1502885	Drug_ASP	697	chr4	78980514	-0.228083	-0.146584	-6.23172	6.44e-7	2.14e-6	4.55174	rs28733880	rs1502885	Drug_ASP	P12-Ichikawa	chr4	78980514	-0.133221	0.120021	-4.59371	1.43e-4	6.98e-4	-0.142895
rs2894423	rs1109773	Drug_SixTG	697	chr6	39289461	0.237519	-1.09467	8.31208	2.23e-9	1.17e-8	10.0356	rs2894423	rs1109773	Drug_SixTG	P12-Ichikawa	chr6	39289461	-0.088412	-0.314813	-4.16474	4.07e-4	0.0016914	-1.49518
rs291228	rs291228	Drug_DEX	697	chr11	86004515	-0.285719	0.875591	-7.84125	7.69e-9	3.67e-8	8.84016	rs291228	rs291228	Drug_DEX	P12-Ichikawa	chr11	86004515	-0.132155	0.224977	-3.97907	6.4e-4	0.00246449	-1.82672
rs2992056	rs2782814	Drug_SixMP	697	chr1	26317383	-0.236854	0.113946	-8.31245	2.22e-9	1.17e-8	10.1078	rs2992056	rs2782814	Drug_SixMP	P12-Ichikawa	chr1	26317383	-0.17451	-0.201188	-7.35042	2.41e-7	2.78e-6	6.16634
rs2992058	rs2782814	Drug_SixMP	697	chr1	26330924	0.677027	-0.34993	13.7038	1.13e-14	1.46e-13	23.051800450000002	rs2992058	rs2782814	Drug_SixMP	P12-Ichikawa	chr1	26330924	0.102529	-0.391318	2.47787	0.0214206	0.0482742	-4.74821
rs3003213	rs3127462	Drug_SixTG	697	chr1	244608181	-0.153553	-0.399075	-3.1431	0.00367452	0.00639666	-3.65841	rs3003213	rs3127462	Drug_SixTG	P12-Ichikawa	chr1	244608181	0.138578	-0.475256	3.72035	0.00119825	0.00425877	-1.98409
rs302847	rs304262	Drug_PRED	697	chr17	56687481	-0.118844	0.135628	-4.57255	7.33e-5	1.77e-4	-0.470291	rs302847	rs304262	Drug_PRED	P12-Ichikawa	chr17	56687481	0.17534	-0.0445835	7.83306	8.67e-8	1.16e-6	7.01548
rs302863	rs304262	Drug_PRED	697	chr17	56698827	-0.101452	-1.04185	-3.30706	0.00239755	0.0043055	-3.86206	rs302863	rs304262	Drug_PRED	P12-Ichikawa	chr17	56698827	-0.120232	-0.686588	-5.15198	3.71e-5	2.26e-4	0.890513
rs302870	rs304262	Drug_PRED	697	chr17	56751600	0.65764	-0.467943	11.0263	3.07e-12	2.54e-11	17.5164	rs302870	rs304262	Drug_PRED	P12-Ichikawa	chr17	56751600	-0.150219	-0.503667	-3.00107	0.00660333	0.0179493	-3.47295
rs3101467	rs3127462	Drug_SixTG	697	chr1	244558708	-0.075029	0.149768	-2.94866	0.00603055	0.0100568	-4.77522	rs3101467	rs3127462	Drug_SixTG	P12-Ichikawa	chr1	244558708	-0.176712	0.145299	-9.43497	3.62e-9	6.56e-8	10.2537
rs3101470	rs3127462	Drug_SixTG	697	chr1	244570510	0.464156	-0.65325	10.6983	6.47e-12	5.15e-11	16.4023	rs3101470	rs3127462	Drug_SixTG	P12-Ichikawa	chr1	244570510	0.0919943	-0.643602	2.53697	0.018827	0.0433453	-4.76712
rs3111692	rs2367291	Drug_ASP	697	chr4	74729907	-0.137763	-0.981776	-4.85882	3.24e-5	8.34e-5	0.35208	rs3111692	rs2367291	Drug_ASP	P12-Ichikawa	chr4	74729907	-0.108583	-0.834374	-5.31693	2.5e-5	1.61e-4	1.28385
rs3127486	rs3127462	Drug_SixTG	697	chr1	244559271	0.0760897	-0.797839	2.86331	0.00746497	0.0123046	-4.98344	rs3127486	rs3127462	Drug_SixTG	P12-Ichikawa	chr1	244559271	0.0562322	-0.476234	2.81247	0.0101761	0.0260244	-4.77024
rs317551	rs1385468	Relapse	697	chr3	4003113	0.393473	-0.456299	9.10977	2.91e-10	1.78e-9	12.5443	rs317551	rs1385468	Relapse	P12-Ichikawa	chr3	4003113	-0.0958257	-0.605167	-2.70197	0.0130574	0.031893	-4.40662
rs32580	rs32579	Drug_VCR	697	chr5	149209546	-0.251937	-0.450476	-4.3191	1.5e-4	3.41e-4	-0.387223	rs32580	rs32579	Drug_VCR	P12-Ichikawa	chr5	149209546	-0.133923	-0.241218	-3.10646	0.00516835	0.0147199	-3.2783
rs34089429	rs4647113	Drug_SixMP	697	chr5	60256632	-0.106981	0.481065	-3.33047	0.00225434	0.00409574	-3.63734	rs34089429	rs4647113	Drug_SixMP	P12-Ichikawa	chr5	60256632	0.158769	0.641731	5.71118	9.79e-6	7.52e-5	2.4737
rs34126100	rs1104867	Drug_SixMP	697	chr7	64177858	-0.345816	0.610626	-14.2869	3.68e-15	5.41e-14	23.596	rs34126100	rs1104867	Drug_SixMP	P12-Ichikawa	chr7	64177858	0.23726	-0.0193147	12.7132	1.4e-11	4.43e-10	15.9731
rs34598791	rs4647113	Drug_SixMP	697	chr5	60140086	0.239219	1.53784	8.37633	1.88e-9	1.02e-8	10.3026	rs34598791	rs4647113	Drug_SixMP	P12-Ichikawa	chr5	60140086	0.218122	1.02694	8.93098	9.48e-9	1.5e-7	9.50975
rs34669893	rs13426038	Drug_PRED	697	chr2	85774010	0.335035	-0.973688	7.42236	2.37e-8	1.01e-7	8.08051	rs34669893	rs13426038	Drug_PRED	P12-Ichikawa	chr2	85774010	0.20037	-0.541017	5.14267	3.79e-5	2.3e-4	1.35259
rs35296361	rs1248627	Drug_VCR	697	chr10	79561174	-0.234701	-0.923403	-5.00339	2.14e-5	5.66e-5	1.3159	rs35296361	rs1248627	Drug_VCR	P12-Ichikawa	chr10	79561174	-0.215243	-0.44732	-4.69766	1.11e-4	5.65e-4	0.332063
rs35948426	rs4235483	Drug_SixMP	697	chr5	60185425	-0.123836	-0.413083	-4.3103	1.54e-4	3.48e-4	-1.1178	rs35948426	rs4235483	Drug_SixMP	P12-Ichikawa	chr5	60185425	-0.140114	-0.0908345	-5.58745	1.31e-5	9.36e-5	2.07711
rs36014597	rs11003123	Drug_DEX	697	chr10	54531800	0.556673	-0.947769	20.9357	8.15e-20	2.84e-18	34.6429	rs36014597	rs11003123	Drug_DEX	P12-Ichikawa	chr10	54531800	0.0603117	-0.756368	2.83138	0.00974799	0.0250453	-4.60737
rs36228834	NA	ALL_Susceptibility	697	pos. control	NA	-0.22285	1.79593	-8.14694	3.43e-9	1.74e-8	9.64664	rs36228834	NA	ALL_Susceptibility	P12-Ichikawa	pos. control	NA	-0.127222	0.461628	-5.01569	5.15e-5	2.99e-4	0.673396
rs365940	rs365338	Drug_VCR	697	chr8	17756536	0.386176	-0.548379	13.3089	2.45e-14	2.96e-13	21.7973	rs365940	rs365338	Drug_VCR	P12-Ichikawa	chr8	17756536	-0.0644314	-0.54125	-2.62131	0.015631	0.0367799	-4.89016
[truncated: 5,151 more rows]

## Sheet: Fig 2d Stats
Residual standard error: 0.4591 on 7025 degrees of freedom
Multiple R-squared: 0.3823,
F-statistic: 4348 on 1 and 7025 DF,
Adjusted R-squared: 0.3822
p-value: < 2.2e-16

## Sheet: Fig 3a
	SNVs
[truncated: 3 more rows]

## Sheet: Fig 3b
# Cell lines with concordant and significant MPRA data	3	4	5	6	7	8	9	10
[truncated: 1 more rows]

[truncated: 56 more sheets: Fig 3c, Fig 3d, Fig 4a, Fig 4b, Fig 4b stats, Fig 4c, Fig 4c stats, Fig 4d, Fig 4e, Fig 5d, Fig 5d stats, Fig 5f, Fig 5f stats, Fig 5g, Fig 5g stats, Fig 5h, Fig 5h stats, Fig 6c, Fig 6c stats, Fig 6d …]
